# Supplementary material for: Effect of sample stratification on dairy GWAS results
Source: BMC Genomics. 2012 Oct 6;13:536. doi: 10.1186/1471-2164-13-536 (PMC3496570; doi:10.1186/1471-2164-13-536)
Supplement: Additional file 7 — Table S1. (Excel file) Output file of top 100 effects on 31 dairy traits by EMMAX tests. Sheet 1: Results of EMMAX using identify by descent (IBS) among all individuals. Sheet 2: Results of EMMAX using the Balding-Nichols kinship matrix among all individuals. Chr30 is the X chromosome, and Chr32 indicates markers with unknown chromosome locations. MY, milk yield; FY, fat yield; PY, protein yield; FPC, fat percentage; PPC, protein percentage; SCS, somatic cell score; DPR, daughter pregnancy rate; PL, productive life; SCE, service-sire calving ease; DCE, daughter calving ease; SSB, service-sire stillbirth; DSB, daughter stillbirth; NM, net merit; STA, stature; STR, strength; BD, body depth; RW, rump width; DF, dairy form; RA, rump angle; FUA, fore udder attachment; RUH, rear udder height; UD, udder depth; UC, udder cleft; FTP, front teat placement; RTP, rear teat placement; TL, teat length; FA, foot angle; RLS, rear legs (side view); RLR, rear legs (rear view); FL, feet and legs; FS, final score. [file 1471-2164-13-536-S7.xlsx]

## Sheet: all pvalues by using hIBS.kinf
N	MatrixType	SNP	Chr	Position	MY	FY	PY	FPC	PPC	PL	SCS	DPR	SCE	DCE	SSB	DSB	NM	STA	STR	BD	RW	DF	RA	FUA	RUH	UD	UC	FTP	RTP	TL	FA	RLS	RLR	FL	FS
24573	IBS	Hapmap26161-BTA-151057	13	739720	3.34004e-06	4.51304e-05	7.88873e-07	0.686977	0.538088	0.313086	0.163034	0.0762245	0.175199	0.191133	0.61246	0.409916	0.00416731	0.0505355	0.868839	0.358601	0.67354	2.68262e-05	0.0910249	0.696486	0.00761112	0.925033	0.0296368	0.0571757	0.0684843	0.63171	0.116051	0.62809	0.472201	0.498975	0.0372507
39869	IBS	ARS-BFGL-NGS-105981	24	61062843	2.58884e-05	4.52714e-05	4.20089e-05	0.896689	0.844782	0.101833	0.41912	0.325351	0.595777	0.0853692	0.760711	0.514338	0.0002216	0.451547	0.183686	0.223119	0.846112	0.0738427	0.442837	0.12252	0.00615567	0.76196	0.252443	0.106095	0.148792	0.347827	0.067631	0.846715	0.0621217	0.0588652	0.00449622
32887	IBS	ARS-BFGL-NGS-4287	18	56894807	4.53133e-05	0.0220635	0.000394036	0.0404628	0.138609	0.526903	0.142916	0.00429153	0.224883	0.514813	0.0566175	0.81759	0.0782084	0.00760506	0.0617538	0.00662285	0.000743851	0.000102851	0.49784	0.0206482	0.000468525	0.208318	0.00377747	0.0492085	0.00353004	0.12913	0.00979783	0.822346	0.0311373	0.0291006	2.47351e-05
44498	IBS	BTA-30155-no-rs	32	0	6.35083e-05	0.173196	0.00933973	0.00499466	0.00693936	0.995988	0.330928	0.0251006	0.571028	0.493476	0.996364	0.143814	0.196558	0.903709	0.639537	0.808343	0.726294	0.356097	0.728732	0.621397	0.878783	0.87097	0.064924	0.100307	0.0450545	0.676982	0.0397514	0.279304	0.0206002	0.0853399	0.404768
16388	IBS	Hapmap42685-BTA-81134	8	49723924	0.000105457	0.0260432	0.000516598	0.073988	0.313159	0.301277	0.708572	0.156223	0.517133	0.473521	0.799632	0.279512	0.0162898	0.67995	0.173596	0.480245	0.273878	0.0603976	0.0121705	0.971595	0.880851	0.782463	0.754601	0.301604	0.441007	0.526098	0.108046	0.103914	0.62775	0.547376	0.416677
32924	IBS	ARS-BFGL-NGS-17877	18	60377508	0.000144382	0.0172671	7.41878e-05	0.118756	0.803446	0.0146486	0.860868	0.384384	0.00380857	0.0895644	0.375401	0.157148	0.000125266	0.277423	0.0631027	0.172978	0.72675	0.163751	0.0330475	0.253668	0.782339	0.676824	0.11887	0.00490386	0.014602	0.433675	0.968552	0.293269	0.910587	0.877217	0.2339
7436	IBS	BTA-118538-no-rs	4	2568666	0.000154552	0.00615337	0.00064849	0.438591	0.408452	0.490474	0.910667	0.498396	0.786606	0.769497	0.958787	0.977082	0.0242456	0.16662	0.407894	0.230575	0.202144	0.0559519	0.148027	0.127482	0.00559382	0.641626	0.666543	0.661091	0.951441	0.515677	0.961063	0.520042	0.4615	0.565442	0.0403288
12477	IBS	Hapmap55334-rs29009712	6	57104441	0.000159752	0.00327495	3.80189e-05	0.345638	0.609761	0.208399	0.319342	0.216068	0.230284	0.029353	0.217967	0.129318	0.00143598	0.659741	0.289222	0.269746	0.328722	0.246111	0.833023	0.586531	0.463548	0.496092	0.741455	0.324987	0.376133	0.1078	0.773312	0.548779	0.186894	0.542811	0.193392
2	IBS	ARS-BFGL-NGS-16466	1	267940	0.000169718	0.000255772	0.000181384	0.686926	0.66218	0.931866	0.408879	0.335097	0.812451	0.666572	0.618484	0.163015	0.00479607	0.279129	0.735507	0.446684	0.520013	0.0142867	0.191516	0.180239	0.0392932	0.832735	0.220399	0.305359	0.297827	0.703088	0.0283903	0.754563	0.33967	0.113823	0.0455046
40518	IBS	ARS-BFGL-NGS-25946	25	33676156	0.000179191	0.0168649	0.000886261	0.166778	0.452206	0.802528	0.0684117	0.140493	0.119744	0.595118	0.82837	0.126767	0.105315	0.796963	0.921105	0.726493	0.579285	0.0953406	0.158179	0.833572	0.163988	0.41242	0.729406	0.68638	0.752728	0.382488	0.389594	0.025869	0.0889419	0.625625	0.410497
19003	IBS	Hapmap54854-rs29025535	9	87759769	0.000189039	0.0275983	0.00204428	0.112764	0.129894	0.307893	0.450853	0.684912	0.530148	0.501759	0.0727386	0.550693	0.00390637	0.00670404	0.0379336	0.0455389	0.00803487	0.0389981	0.754986	0.000113648	0.00199982	0.00619951	0.00497373	0.0969238	0.059088	0.0142001	0.00231732	0.711929	0.0305007	0.00497277	0.000490939
17428	IBS	Hapmap59976-rs29022169	8	105898019	0.000210322	0.0616189	0.000781003	0.0513039	0.539627	0.0956986	0.132996	0.0855944	0.282177	0.908831	0.802155	0.590485	0.288421	0.316008	0.400272	0.239409	0.383383	0.0745619	0.7359	0.609078	0.567168	0.197884	0.707024	0.476248	0.589963	0.733562	0.240959	0.608515	0.0331926	0.0959535	0.459976
40469	IBS	Hapmap24119-BTC-028611	25	31278339	0.000214345	0.0226858	0.0297121	0.12357	0.00160179	0.501547	0.00435947	0.609478	0.0200531	0.0359199	0.733418	0.0613989	0.0710667	0.512083	0.224029	0.23051	0.169579	0.229449	0.83911	0.357722	0.0739278	0.909385	0.729105	0.650528	0.858364	0.554771	0.679932	0.843563	0.583024	0.518304	0.429943
37080	IBS	ARS-BFGL-NGS-82304	22	15974506	0.000215795	0.310756	0.0118456	0.00286229	0.013691	0.689902	0.766504	0.174254	0.744468	0.651844	0.552223	0.0585788	0.403042	0.313475	0.595921	0.971726	0.259184	0.533715	0.133152	0.121412	0.0881105	0.0171849	0.800571	0.483872	0.850061	0.590968	0.00192214	0.00987245	0.00244641	0.00209206	0.0467964
31724	IBS	ARS-BFGL-NGS-23383	17	68253146	0.000228974	0.125911	0.00791553	0.0124117	0.0241768	0.674248	0.072079	0.185908	0.307143	0.782712	0.040967	0.400744	0.399056	0.495731	0.549818	0.424631	0.307046	0.0711052	0.495571	0.848932	0.541146	0.570346	0.443175	0.133506	0.239099	0.35813	0.894599	0.539779	0.110359	0.324827	0.203084
26104	IBS	ARS-BFGL-NGS-57820	14	1651311	0.000246593	9.7063e-09	0.143333	4.64422e-30	3.67208e-06	0.0480947	0.507298	0.545632	0.826778	0.627009	0.728893	0.338889	0.00958546	0.179854	0.218273	0.0936443	0.287585	0.569201	0.403947	0.100113	0.503253	0.0900594	0.0172195	0.136284	0.0995945	0.133788	0.346191	0.63576	0.814618	0.15621	0.176113
10190	IBS	ARS-BFGL-NGS-53817	5	39640565	0.000279321	0.0126519	0.00167847	0.276485	0.3293	0.943624	0.414074	0.921235	0.869276	0.690763	0.325211	0.498751	0.0243213	0.402325	0.867657	0.492355	0.900827	0.00375872	0.0489532	0.883246	0.403119	0.599612	0.41625	0.493972	0.392179	0.605696	0.819913	0.790627	0.258864	0.524761	0.288516
44998	IBS	ARS-BFGL-NGS-12185	30	145243690	0.000285288	0.0230815	0.0539	0.162552	0.000830737	0.620888	0.912215	0.00516971	0.155881	0.659009	0.542531	0.821427	0.100894	0.0142794	0.389727	0.0316805	0.0423182	2.89901e-06	0.288093	0.0765958	0.0312395	0.266189	0.0659679	0.163962	0.282874	0.301055	0.179139	0.161059	0.219179	0.0464868	0.00207976
10412	IBS	ARS-BFGL-NGS-4763	5	56585423	0.000289079	0.0179563	0.000926918	0.184325	0.310268	0.228229	0.397722	0.734143	0.141408	0.00954821	0.75147	0.064355	0.0320295	0.371109	0.873344	0.604452	0.414741	0.00467336	0.367847	0.643788	0.0085666	0.546314	0.318158	0.441427	0.418157	0.986915	0.128533	0.187958	0.0454826	0.0441389	0.0173486
11728	IBS	ARS-BFGL-NGS-109204	6	16816162	0.000315864	0.00490389	0.00240057	0.497279	0.195359	0.641441	0.171825	0.989852	0.0444712	0.09108	0.775584	0.407042	0.00813039	0.497823	0.924559	0.864272	0.588614	0.364574	0.695855	0.588666	0.918872	0.270721	0.678999	0.989774	0.986456	0.890099	0.803405	0.701356	0.840146	0.956723	0.587899
27261	IBS	BTB-00574951	14	61394781	0.000400678	0.243338	0.00501729	0.0073312	0.0867485	0.206264	0.116717	0.00171429	0.553263	0.879589	0.187229	0.155591	0.780621	0.190192	0.309434	0.510548	0.597558	0.100029	0.533656	0.668489	0.539891	0.102397	0.625011	0.953187	0.999283	0.631663	0.642646	0.129689	0.182582	0.337335	0.680037
9580	IBS	ARS-BFGL-NGS-26008	5	163482	0.00041416	0.00134834	0.00872854	0.987356	0.0661071	0.812595	0.833261	0.242947	0.0868867	0.268253	0.250678	0.209576	0.0313965	0.345699	0.662242	0.243335	0.366486	0.0175827	0.994813	0.82991	0.559505	0.973126	0.426915	0.463919	0.339745	0.197133	0.326567	0.41082	0.387745	0.438826	0.577396
42516	IBS	BTA-64665-no-rs	28	337857	0.000428439	0.0123257	0.000104941	0.275954	0.772275	0.843409	0.502958	0.875203	0.0337262	0.0529135	0.629083	0.229043	0.00644276	0.69152	0.435116	0.846108	0.896643	0.0821301	0.512198	0.427236	0.592745	0.965673	0.65638	0.223572	0.123471	0.191935	0.748049	0.58678	0.264459	0.659394	0.496355
14917	IBS	ARS-BFGL-NGS-100614	7	75370366	0.000434745	0.147512	0.00165895	0.021999	0.380487	0.781043	0.734139	0.499142	0.558886	0.894051	0.426716	0.878018	0.0909528	0.477582	0.405894	0.592647	0.381618	0.544214	0.599615	0.446207	0.632299	0.357434	0.425524	0.880821	0.663496	0.905151	0.858366	0.743274	0.944345	0.708441	0.893997
44561	IBS	ARS-BFGL-NGS-58480	30	61129008	0.000449325	0.822093	0.269534	0.000511948	3.14324e-06	0.0357868	0.203086	0.00396402	0.136595	0.231769	0.00451016	0.0382191	0.568987	0.804109	0.714714	0.753982	0.55774	0.0132874	0.478043	0.641942	0.732637	0.217983	0.341668	0.356548	0.0725946	0.885359	0.689762	0.138925	0.606875	0.919732	0.737854
9581	IBS	BTB-01498763	5	185792	0.000470323	0.00140607	0.0130922	0.951578	0.0423133	0.557825	0.501673	0.205727	0.105306	0.136275	0.224392	0.143526	0.0289959	0.209639	0.467671	0.138144	0.171402	0.0174783	0.751163	0.738934	0.637563	0.618571	0.284999	0.466066	0.343247	0.224291	0.160305	0.102769	0.180274	0.279464	0.668131
27037	IBS	ARS-BFGL-BAC-26470	14	49518377	0.000489058	0.0721985	0.00354118	0.0619417	0.0887319	0.879447	0.681594	0.076109	0.144748	0.0498711	0.998107	0.156223	0.0471224	0.835275	0.238425	0.523036	0.720569	0.159705	0.363663	0.0059163	0.00377198	0.0226837	0.121202	0.0411508	0.0146579	0.284396	0.232961	0.519748	0.164586	0.179563	0.0488127
17431	IBS	BTB-00373508	8	105999334	0.00049377	0.137451	0.00286541	0.0378307	0.362642	0.096619	0.1515	0.0331258	0.361489	0.940237	0.57072	0.811811	0.430907	0.198912	0.62701	0.19669	0.185123	0.00736463	0.709031	0.405893	0.0577795	0.759507	0.0527897	0.154532	0.0537978	0.858024	0.791624	0.605639	0.0713513	0.397706	0.0441
3193	IBS	Hapmap41889-BTA-49622	2	18108323	0.00052207	0.0696225	0.006312	0.0766263	0.0733212	0.12617	0.0282389	0.00635574	0.242499	0.671248	0.318067	0.756535	0.463898	0.208312	0.641967	0.121515	0.31338	0.00305491	0.0413841	0.22777	0.0104212	0.55996	0.0237586	0.0258858	0.00458271	0.750798	0.749802	0.141169	0.183375	0.293915	0.0157856
38456	IBS	BTA-56432-no-rs	23	33874418	0.000525012	6.23846e-05	0.00233325	0.348318	0.323403	0.894211	0.182078	0.0914699	0.764722	0.445261	0.455432	0.971018	0.00879638	0.310529	0.356266	0.133398	0.578437	0.00549343	0.651146	0.968296	0.766405	0.38015	0.777467	0.945963	0.795281	0.286133	0.997068	0.68348	0.636467	0.616261	0.0914967
17196	IBS	BTB-00368041	8	94157018	0.000553519	0.00354224	0.00544581	0.677504	0.108593	0.965781	0.0624746	0.31497	0.839364	0.135336	0.830691	0.532574	0.0169514	0.135173	0.906989	0.414489	0.369397	0.0158168	0.147153	0.418651	0.261799	0.448627	0.508951	0.907393	0.708601	0.864662	0.732865	0.751374	0.840231	0.544707	0.127158
22593	IBS	Hapmap39707-BTA-105289	11	76523004	0.000555734	0.0596759	0.00447237	0.0920334	0.206404	0.0311171	0.0255248	0.000196329	0.875802	0.630814	0.881665	0.991613	0.545803	0.0267209	0.072611	0.017037	0.190475	0.00287362	0.999841	0.0345792	0.0507602	0.484465	0.108922	0.120339	0.0805827	0.31983	0.0108343	0.781459	0.0551337	0.102589	0.00432634
17861	IBS	ARS-BFGL-NGS-36670	9	17610541	0.000562946	0.0345573	9.56876e-05	0.103258	0.993405	0.895213	0.474763	0.0180205	0.63603	0.164272	0.505699	0.0745535	0.0483106	0.0993608	0.0594364	0.0415864	0.0840878	0.109344	0.142028	0.268593	0.5813	0.49885	0.151437	0.12115	0.103364	0.473802	0.0624693	0.711809	0.0353956	0.168597	0.154147
29496	IBS	ARS-BFGL-NGS-39696	16	27629566	0.000574851	0.33072	0.0048476	0.00462482	0.200763	0.777796	0.0151982	0.148175	0.580779	0.255557	0.640382	0.174667	0.236125	0.755214	0.288773	0.659067	0.7695	0.0612058	0.323616	0.152307	0.0115515	0.739699	0.0464099	0.0394048	0.0839288	0.746516	0.823637	0.568427	0.315909	0.252403	0.0588704
21579	IBS	BTB-01661919	11	17186241	0.000575736	0.00298041	0.00143696	0.668259	0.29212	0.330748	0.650085	0.234335	0.296005	0.57011	0.25994	0.0932701	0.121262	0.652683	0.824798	0.504371	0.0447055	0.031231	0.459764	0.85745	0.567473	0.729686	0.235167	0.799347	0.878836	0.000295608	0.968421	0.0591366	0.546595	0.346384	0.220694
14339	IBS	BTB-00307598	7	42647638	0.000587619	0.419296	0.0104429	0.00527899	0.0273924	0.651299	0.824381	0.503863	0.983384	0.78262	0.108008	0.897271	0.153497	0.396766	0.990264	0.354622	0.205064	0.00654782	0.222968	0.269286	0.11961	0.729026	0.291358	0.210633	0.111456	0.804124	0.509859	0.186999	0.165217	0.723663	0.0990535
44530	IBS	BTA-95765-no-rs	30	53386645	0.000598266	0.000173799	0.000408106	0.46861	0.859945	0.940657	0.309942	0.0375538	0.716419	0.326111	0.140519	0.0273772	0.0178545	0.153435	0.363704	0.363415	0.321355	0.62121	0.525579	0.344537	0.664934	0.177196	0.486092	0.777259	0.939136	0.605928	0.540351	0.0976472	0.0349376	0.167466	0.593627
17157	IBS	ARS-BFGL-NGS-102315	8	91934056	0.000648169	0.0555893	0.00934228	0.0899106	0.0596207	0.213329	0.491888	0.0246052	0.925671	0.02222	0.53	0.629403	0.211809	0.000569677	0.0417347	0.00163184	0.00287659	0.000363795	0.369711	0.0895705	0.0294084	0.122919	0.0016755	0.0206788	0.00866238	0.386358	0.0174275	0.585081	0.0354599	0.00578326	0.000333432
43472	IBS	ARS-BFGL-NGS-27770	29	9107072	0.000652728	0.000556842	0.000407221	0.823217	0.938393	0.95184	0.690235	0.0566379	0.00341361	0.0836331	0.18355	0.280011	0.0263864	0.895377	0.162569	0.391392	0.360084	0.13992	0.513109	0.532908	0.481652	0.988959	0.972296	0.929891	0.805525	0.457346	0.287691	0.206085	0.791657	0.414955	0.76906
24574	IBS	BTB-01141770	13	777430	0.000654233	0.00607681	8.05546e-05	0.54899	0.440066	0.516294	0.460016	0.266793	0.15875	0.244034	0.122173	0.839554	0.00309484	0.00718502	0.0744045	0.0171884	0.433092	0.00567213	0.241685	0.0355727	0.00630983	0.480497	0.127256	0.0827675	0.00582057	0.723873	0.0151889	0.0271038	0.271864	0.479476	0.00288204
19051	IBS	BFGL-NGS-118377	9	90521235	0.000674713	0.187213	0.031534	0.0336557	0.0109581	0.071374	0.157558	0.0380682	0.626712	0.661076	0.439006	0.630801	0.80559	0.0904379	0.884624	0.452164	0.960353	0.0627888	0.0299257	0.993897	0.323086	0.748765	0.577787	0.330465	0.138374	0.800761	0.0831174	0.0955193	0.219455	0.267133	0.386948
13552	IBS	BFGL-NGS-114177	6	116593341	0.000681403	0.0253274	0.00141503	0.234549	0.687882	0.853921	0.139358	0.100494	0.0221056	0.0650412	0.083005	0.38405	0.0904886	0.475118	0.0818672	0.149085	0.465654	0.263265	0.927612	0.231705	0.662687	0.400167	0.896725	0.0860966	0.274211	0.110662	0.649486	0.530672	0.832387	0.883008	0.289387
40279	IBS	Hapmap35639-SCAFFOLD215107_4516	25	20773510	0.000703505	0.0151768	0.00967662	0.312623	0.0652829	0.189991	0.689413	0.672813	0.146075	0.166672	0.822	0.427905	0.0139742	0.614065	0.886695	0.877724	0.300176	0.932355	0.692114	0.678137	0.706517	0.967781	0.370638	0.981089	0.951933	0.705272	0.690466	0.822292	0.220378	0.86571	0.576136
23498	IBS	BTA-17584-no-rs	12	23394998	0.000708211	0.0088681	0.00112339	0.553817	0.767896	0.788097	0.827113	0.214574	0.212589	0.201386	0.0155674	0.0845607	0.0461925	0.259683	0.0992274	0.0872396	0.590655	0.257808	0.941195	0.312186	0.0391223	0.712847	0.658282	0.705817	0.792922	0.245525	0.0769323	0.102357	0.016339	0.0273262	0.110186
16989	IBS	BTB-01092096	8	82847525	0.000732022	0.039644	0.00201833	0.217817	0.488694	0.0671409	0.0060706	0.0197279	0.380038	0.899483	0.0893673	0.514492	0.494534	0.773875	0.705561	0.321134	0.461363	0.0100127	0.0633491	0.937933	0.234868	0.220002	0.0699014	0.312237	0.0959394	0.463823	0.149627	0.530877	0.093511	0.188314	0.140896
26106	IBS	ARS-BFGL-NGS-94706	14	1696470	0.000757421	0.0910046	0.0151643	4.30644e-09	0.037381	0.95043	0.468796	0.991146	0.996005	0.582453	0.459032	0.826313	0.936643	0.925879	0.520672	0.428437	0.603894	0.540963	0.93965	0.0840878	0.54952	0.328062	0.199598	0.309397	0.826567	0.796165	0.62192	0.321171	0.22582	0.820245	0.596019
45206	IBS	BTB-01414346	7	37908535	0.000797487	0.0025685	0.000538674	0.894462	0.812646	0.566727	0.682823	0.0803793	0.833772	0.591426	0.0967397	0.451906	0.00694177	0.81488	0.882819	0.858576	0.508309	0.291077	0.317379	0.0901867	0.0259544	0.675955	0.801851	0.899671	0.953769	0.483271	0.03496	0.00126547	0.0429103	0.300695	0.192113
10081	IBS	ARS-USMARC-675	5	31164990	0.00080055	0.0120099	0.0278139	0.478678	0.0206527	0.827541	0.258302	0.075843	0.0126696	0.00967089	0.970995	0.00738813	0.326433	0.0338038	0.0689542	0.0054694	0.283998	0.00354486	0.236771	0.885355	0.488167	0.687435	0.256265	0.762074	0.593884	0.942471	0.482243	0.3372	0.257068	0.166229	0.128662
2127	IBS	BTB-01476130	1	120496926	0.000812262	0.0251256	0.0155359	0.319699	0.0582037	0.212158	0.208692	0.871776	0.275992	0.569269	0.776428	0.0630596	0.12104	0.692274	0.759246	0.937138	0.960264	0.066483	0.62111	0.488971	0.888083	0.571707	0.815487	0.852942	0.775318	0.6599	0.235602	0.975573	0.444297	0.444491	0.898184
28609	IBS	Hapmap50339-BTA-37129	15	57566083	0.00081425	0.0136392	0.000224937	0.324891	0.797968	0.00690702	0.122247	0.925848	0.0624496	0.000706722	0.0432359	0.665805	0.000283995	0.00985885	0.0996735	0.0846653	0.0419204	0.447971	0.226176	0.440648	0.700581	0.330433	0.297767	0.686283	0.929109	0.00277384	0.00674693	0.196942	0.0496026	0.114474	0.387908
45465	IBS	BFGL-NGS-116562	15	57621211	0.00081425	0.0136392	0.000224937	0.324891	0.797968	0.00690702	0.122247	0.925848	0.0624496	0.000706722	0.0432359	0.665805	0.000283995	0.00985885	0.0996735	0.0846653	0.0419204	0.447971	0.226176	0.440648	0.700581	0.330433	0.297767	0.686283	0.929109	0.00277384	0.00674693	0.196942	0.0496026	0.114474	0.387908
32943	IBS	BTB-00732576	18	61982105	0.000838652	0.161222	0.00367948	0.0201477	0.340408	0.129028	0.129274	0.0018278	0.738944	0.719099	0.0833962	0.797511	0.779787	0.699981	0.873698	0.857084	0.663965	0.0513096	0.679612	0.683434	0.477159	0.0525922	0.572763	0.985196	0.578248	0.170767	0.632716	0.849638	0.788728	0.819221	0.886648
11178	IBS	ARS-BFGL-NGS-91167	5	108721301	0.000875819	0.177741	0.117026	0.0442012	0.00060856	0.411907	0.65906	0.943178	0.641301	0.573516	0.97457	0.464378	0.153192	0.205204	0.297487	0.626922	0.71326	0.279852	0.320819	0.390627	0.650401	0.129955	0.215597	0.66842	0.823846	0.547204	0.197737	0.284737	0.298423	0.474027	0.886065
31936	IBS	BTB-01617957	18	4346736	0.00087597	0.00274166	0.0108135	0.935115	0.0861334	0.918031	0.228297	0.250005	0.244164	0.839075	0.0613961	0.734207	0.0769723	0.961371	0.490453	0.889693	0.646911	0.0182587	0.246249	0.975576	0.298514	0.182071	0.845675	0.460585	0.718675	0.926006	0.783301	0.624897	0.558715	0.657276	0.476543
2126	IBS	BTB-00052125	1	120479376	0.000881404	0.027276	0.00429163	0.272913	0.295189	0.243345	0.848656	0.649965	0.837061	0.834974	0.186679	0.131212	0.147331	0.535727	0.839029	0.615465	0.978493	0.140403	0.595115	0.886877	0.548737	0.923637	0.842846	0.635111	0.663202	0.142747	0.42474	0.949354	0.303772	0.742813	0.692297
2120	IBS	BFGL-NGS-110032	1	120109716	0.000897345	0.0018749	0.00703405	0.9033	0.17755	0.13918	0.675026	0.018143	0.205893	0.834666	0.755434	0.511071	0.26291	0.644691	0.142643	0.145181	0.514953	0.204298	0.069707	0.256653	0.990236	0.0236736	0.305407	0.62646	0.319178	0.784782	0.244915	0.799533	0.282187	0.242484	0.874731
2113	IBS	BTB-01943865	1	119835847	0.000903845	0.0360618	0.00229534	0.213143	0.453117	0.691565	0.48875	0.905469	0.0172671	0.594119	0.234329	0.385749	0.0308198	0.908753	0.796699	0.885534	0.809138	0.483858	0.577443	0.234726	0.638241	0.253706	0.812221	0.64363	0.432869	0.610911	0.904215	0.189038	0.856355	0.754848	0.822651
17887	IBS	Hapmap47550-BTA-25655	32	0	0.000905261	0.0665765	0.00278569	0.116979	0.38634	0.171437	0.68842	0.551496	0.791019	0.9201	0.467624	0.0306199	0.016145	0.59873	0.741572	0.851449	0.804214	0.432715	0.566685	0.835424	0.42249	0.813538	0.840694	0.907672	0.76023	0.75831	0.941976	0.227146	0.352803	0.865363	0.725003
12614	IBS	BTB-00260624	6	65675884	0.000908631	0.0376263	0.00461267	0.229554	0.376827	0.341347	0.32665	0.098817	0.883067	0.251206	0.989132	0.286639	0.201125	0.0825298	0.0883074	0.0283476	0.120601	0.00843124	0.766891	0.0903517	0.0136039	0.403636	0.103557	0.0390584	0.0885952	0.817264	0.0160006	0.38502	0.094032	0.036858	0.00274621
34681	IBS	ARS-BFGL-NGS-108866	20	24587055	0.000925844	0.00274924	0.00204641	0.849752	0.445865	0.603777	0.449445	0.807145	0.14155	0.748575	0.922795	0.502653	0.00915787	0.639654	0.505833	0.978158	0.709263	0.0112724	0.793342	0.762427	0.132122	0.57583	0.114941	0.765306	0.382872	0.212359	0.408769	0.826569	0.725291	0.361677	0.159401
9419	IBS	ARS-BFGL-NGS-80140	4	113555764	0.000928948	0.287152	0.00566884	0.0136117	0.124219	0.608916	0.0322339	0.0683488	0.38002	0.462817	0.247853	0.546773	0.490523	0.601426	0.928839	0.624154	0.16129	0.14537	0.424618	0.761728	0.511805	0.729914	0.970173	0.463698	0.854543	0.91797	0.725884	0.523818	0.38142	0.657092	0.445248
23486	IBS	ARS-BFGL-NGS-23769	12	22793228	0.000932871	0.00407063	0.000345137	0.781205	0.706774	0.976329	0.626332	0.0101565	0.842015	0.46165	0.273563	0.586256	0.0184328	0.0148248	0.0118951	0.00855311	0.254201	0.0213318	0.241265	0.0303445	0.0338644	0.155292	0.206529	0.65025	0.662435	0.439286	0.00213259	0.343063	0.00226492	0.00365506	0.0105863
14894	IBS	BTA-112613-no-rs	7	74320957	0.000949981	0.113609	0.00193726	0.0706747	0.441785	0.431469	0.137407	0.104444	0.853412	0.373645	0.671451	0.336152	0.3023	0.530981	0.282215	0.138817	0.238176	0.0546904	0.116262	0.953623	0.255981	0.416775	0.359441	0.494597	0.58129	0.634726	0.516414	0.201305	0.125294	0.11819	0.238369
40857	IBS	BTA-93563-no-rs	26	8812759	0.000972522	0.072092	0.00489281	0.14693	0.231891	0.239235	0.850388	0.572261	0.0485008	0.87784	0.033014	0.794233	0.0157752	0.0885999	0.199292	0.213941	0.154806	0.0602643	0.020132	0.147144	0.138873	0.917495	0.559708	0.145002	0.395891	0.231248	0.296098	0.889947	0.944444	0.538519	0.0363504
19001	IBS	BTA-56214-no-rs	9	87689696	0.00097878	0.0911163	0.00160561	0.0852974	0.490388	0.536583	0.141802	0.816032	0.651807	0.699911	0.0597716	0.684865	0.00684123	0.00287242	0.00935804	0.0204573	0.0058684	0.0868703	0.965746	0.000299099	0.0123014	0.0103619	0.0100094	0.0134292	0.0246135	0.0277289	0.000277718	0.906329	0.0247452	0.00421965	0.000574967
34857	IBS	BTB-01912756	20	36152608	0.000986898	0.00566111	0.00310493	0.898787	0.808315	0.899618	0.17211	0.125625	0.533758	0.210693	0.229732	0.112253	0.0437912	0.0982291	0.828664	0.529603	0.931914	0.0217902	0.952493	0.950819	0.106424	0.776632	0.72312	0.473193	0.503903	0.578134	0.0814254	0.970324	0.100492	0.172874	0.467483
39653	IBS	ARS-BFGL-NGS-42400	24	47413118	0.000990019	0.0300597	0.00131687	0.234149	0.82662	0.846499	0.534359	0.125617	0.787034	0.0353272	0.465745	0.110048	0.0263797	0.623982	0.68728	0.701156	0.678146	0.171609	0.995304	0.593812	0.913495	0.790719	0.157691	0.142193	0.242155	0.520394	0.722697	0.0747375	0.737739	0.647714	0.276576
1326	IBS	ARS-BFGL-NGS-23062	1	74075179	0.00100803	0.528601	0.0236396	0.00471528	0.0355639	0.366333	0.352928	0.013323	0.927346	0.625422	0.874249	0.764579	0.821148	0.515289	0.989117	0.527433	0.945511	0.123728	0.352213	0.977295	0.684964	0.969145	0.982496	0.555057	0.382893	0.792467	0.82476	0.893577	0.954155	0.959528	0.506819
32295	IBS	Hapmap28064-BTA-31076	18	23123924	0.00102602	0.00348685	0.00100502	0.902543	0.893406	0.779182	0.215984	0.418257	0.27912	0.277732	0.896531	0.936533	0.006236	0.871692	0.774471	0.811084	0.603608	0.0912938	0.534652	0.10011	0.0289706	0.440999	0.491216	0.525294	0.373083	0.142643	0.0783487	0.0404029	0.068161	0.117592	0.083589
44230	IBS	BFGL-NGS-118015	29	50336324	0.00103823	0.0311586	0.124398	0.384878	0.000364658	0.894537	0.690421	0.085662	0.0151557	0.087262	0.730704	0.577775	0.133058	0.550654	0.181558	0.460268	0.919887	0.0350075	0.398645	0.270977	0.0592467	0.919061	0.368005	0.471744	0.227466	0.356588	0.3694	0.188685	0.199479	0.123637	0.0771341
40868	IBS	ARS-BFGL-NGS-19911	26	9339995	0.00106377	0.0399484	0.00161194	0.301796	0.895337	0.827202	0.94519	0.953476	0.834628	0.975059	0.929223	0.956879	0.0639584	0.00712789	0.0313848	0.0218914	0.0192341	0.0400276	0.187693	0.889727	0.557474	0.976212	0.938561	0.616322	0.884502	0.840379	0.832149	0.435745	0.340125	0.493554	0.157883
25861	IBS	ARS-BFGL-NGS-108476	13	73329460	0.00110539	0.229668	0.00372304	0.0256057	0.186821	0.70776	0.827357	0.477102	0.658822	0.489662	0.553351	0.376092	0.0572094	0.0575439	0.515549	0.244527	0.296474	0.000619294	0.239423	0.0728139	0.0241219	0.344778	0.789216	0.402393	0.840204	0.0554255	0.171466	0.247813	0.137996	0.06838	0.0349171
17193	IBS	BTA-82314-no-rs	8	93998021	0.00113445	0.00313232	0.0218962	0.854503	0.0578049	0.746012	0.355019	0.688138	0.56355	0.0417157	0.850639	0.154641	0.0124145	0.19616	0.679235	0.66906	0.809503	0.0137182	0.343682	0.349851	0.177307	0.509675	0.197028	0.37888	0.192278	0.836813	0.752322	0.692574	0.906684	0.575436	0.0727304
107	IBS	ARS-BFGL-NGS-100349	1	5319965	0.00115692	0.0371778	0.00292256	0.235778	0.488236	0.795364	0.472107	0.814817	0.324253	0.0298573	0.574899	0.0682723	0.025287	0.378803	0.13545	0.234931	0.134577	0.364067	0.613374	0.18441	0.106408	0.551719	0.079441	0.303092	0.332487	0.667649	0.0182767	0.470427	0.174575	0.0690689	0.173107
26115	IBS	Hapmap25384-BTC-001997	14	2217163	0.00117586	0.172639	0.0743818	8.33641e-08	0.00353488	0.168071	0.092802	0.153253	0.073791	0.1502	0.638217	0.336975	0.385747	0.604086	0.516399	0.44403	0.764506	0.783508	0.285681	0.615413	0.920449	0.76136	0.266047	0.537149	0.572554	0.880636	0.313939	0.66377	0.413363	0.120439	0.733595
18166	IBS	BTB-01843757	9	35343932	0.00122147	0.000122625	0.000583827	0.259916	0.81433	0.8348	0.678561	0.0267059	0.821182	0.799788	0.300577	0.937254	0.00940671	0.340579	0.962447	0.471219	0.252599	0.0923479	0.0111115	0.976421	0.406078	0.529433	0.144272	0.788701	0.223653	0.21619	0.728511	0.061334	0.279012	0.468731	0.282105
18843	IBS	Hapmap42142-BTA-22984	9	77858196	0.00124321	0.0369818	0.0321708	0.297753	0.0519123	0.0195857	0.0337972	0.911273	0.0504804	0.006012	0.817706	0.124045	0.00323342	0.165548	0.213983	0.140298	0.231956	0.188493	0.0496057	0.441507	0.738886	0.845009	0.253754	0.165777	0.198958	0.772938	0.137845	0.436155	0.113228	0.0895084	0.0375199
32328	IBS	Hapmap58351-rs29010900	18	24897738	0.00127312	0.206612	0.0141763	0.0441383	0.175375	0.829134	0.63199	0.223254	0.630058	0.227781	0.301418	0.866848	0.061696	0.0725825	0.0696398	0.0393849	0.142004	0.0675355	0.98302	0.0100038	0.00159865	0.198395	0.0448736	0.0871944	0.0836853	0.916432	0.0109122	0.0561172	0.0304743	0.0302982	0.00294179
27341	IBS	Hapmap39823-BTA-35254	14	66256529	0.00129383	0.00918182	0.0224297	0.619227	0.0266269	0.105176	0.204115	0.0417341	0.307945	0.0720149	0.797429	0.717291	0.295175	0.890217	0.469255	0.850794	0.559525	0.00289937	0.28703	0.419812	0.0426221	0.502261	0.90711	0.442274	0.360485	0.457834	0.991407	0.512428	0.209261	0.577832	0.140312
16327	IBS	BTB-01535731	8	46369566	0.00133448	0.0882889	0.0508581	0.126945	0.00602546	0.507357	0.814878	0.744613	0.445153	0.784118	0.630679	0.465549	0.0445356	0.651027	0.919506	0.876822	0.978294	0.561022	0.137374	0.310896	0.0445251	0.212846	0.245456	0.7112	0.672469	0.306083	0.0136269	0.0291157	0.109802	0.188278	0.154798
42616	IBS	Hapmap43150-BTA-110538	28	6732947	0.00135634	0.084255	0.00509336	0.146429	0.39313	0.377678	0.162572	0.487417	0.438073	0.0365665	0.769523	0.997357	0.0766014	0.378067	0.996756	0.820675	0.656333	0.359793	0.291272	0.677076	0.625013	0.760622	0.951074	0.757416	0.298122	0.799905	0.939891	0.492581	0.29122	0.982507	0.722573
14866	IBS	Hapmap26235-BTA-79759	7	72824476	0.00137899	0.230666	0.0104736	0.0478815	0.205138	0.339671	0.179598	0.00411494	0.373085	0.582943	0.367673	0.239691	0.720771	0.689162	0.601718	0.384309	0.395444	0.253775	0.281511	0.662168	0.671558	0.903207	0.66658	0.950476	0.404437	0.873077	0.923501	0.0575832	0.828977	0.955109	0.841736
5948	IBS	BTB-01608641	3	46922624	0.0013977	0.500078	0.0156782	0.00474383	0.104219	0.647601	0.641239	0.513958	0.463769	0.114202	0.884288	0.2109	0.174276	0.331854	0.874747	0.689799	0.289596	0.205267	0.711182	0.434928	0.247441	0.766922	0.305289	0.703843	0.796773	0.355827	0.820381	0.283705	0.761253	0.225927	0.213419
20980	IBS	ARS-BFGL-NGS-61859	32	0	0.00140057	0.00123774	0.00169442	0.753935	0.862149	0.529167	0.251098	0.0675663	0.87449	0.753396	0.260502	0.413623	0.119603	0.361639	0.0444649	0.0196843	0.745092	0.167897	0.584877	0.120517	0.254579	0.013235	0.590828	0.872164	0.651012	0.00594314	0.239588	0.775715	0.498706	0.587984	0.658288
44323	IBS	ARS-BFGL-NGS-84136	30	8370382	0.00142351	0.0811434	0.00282487	0.134702	0.696317	0.00384799	2.98414e-05	0.00363744	0.0371652	0.172813	0.801843	0.766876	0.845454	0.51438	0.332917	0.308407	0.0204194	0.0485457	0.377687	0.728134	0.712369	0.156135	0.365134	0.426598	0.297491	0.76548	0.852446	0.975834	0.424823	0.869236	0.653152
39881	IBS	BTA-103834-no-rs	24	61591682	0.00142803	0.00156879	0.00104536	0.8981	0.756542	0.31035	0.384878	0.649252	0.5126	0.185039	0.98382	0.156634	0.00713119	0.38002	0.571646	0.59376	0.107254	0.11307	0.762198	0.884374	0.254253	0.644388	0.625696	0.368091	0.36777	0.235081	0.499955	0.794302	0.506113	0.819498	0.301646
43580	IBS	Hapmap27620-BTA-154130	29	14953359	0.00144821	0.000200008	0.000395322	0.310696	0.541374	0.784696	0.514143	0.0939724	0.951202	0.4697	0.106791	0.138939	0.0153121	0.149661	0.0274456	0.00360381	0.0788306	0.00296434	0.258267	0.845802	0.227502	0.219628	0.36315	0.664082	0.303188	0.143822	0.466435	0.765223	0.10374	0.375024	0.0271016
9336	IBS	ARS-BFGL-NGS-106898	4	108570183	0.0014506	0.0463931	8.81751e-05	0.157983	0.292554	0.946575	0.418257	0.372104	0.006492	0.000912926	0.232997	0.508461	0.0128588	0.410223	0.796804	0.753659	0.143444	0.166571	0.147299	0.0738623	0.0678934	0.220646	0.832269	0.792434	0.931545	0.605558	0.195114	0.241175	0.117641	0.0868452	0.0661094
11628	IBS	Hapmap28104-BTA-156698	6	12261839	0.00147336	0.0091493	0.00752997	0.637323	0.287226	0.0992559	0.929782	0.946467	0.450304	0.554424	0.662769	0.170932	0.00924982	0.172017	0.460957	0.445979	0.29769	0.62957	0.979575	0.966945	0.459998	0.305845	0.931279	0.796408	0.348346	0.371751	0.584552	0.290608	0.218809	0.905263	0.774101
4916	IBS	UA-IFASA-7185	2	121503634	0.00148302	0.00209066	0.000194771	0.885573	0.454656	0.447447	0.652957	0.511337	0.617318	0.0522337	0.3062	0.00620587	0.000657565	0.511844	0.259126	0.659797	0.659624	0.804458	0.616839	0.00856598	0.00122154	0.196363	0.0146741	0.090588	0.027456	0.620797	0.0353187	0.163072	0.200591	0.0443092	0.0268614
23189	IBS	BTB-01912635	12	4324502	0.00149672	0.0348476	0.0257554	0.266137	0.0829782	0.760623	0.764797	0.0183588	0.269274	0.643802	0.612228	0.30747	0.199128	0.186793	0.586334	0.405272	0.65484	0.28079	0.474605	0.857765	0.704383	0.457272	0.412949	0.907204	0.985203	0.000188051	0.683787	0.0296736	0.355121	0.570549	0.503073
163	IBS	ARS-BFGL-NGS-109383	1	8217339	0.00150356	0.311954	0.00545211	0.0210978	0.421797	0.815493	0.0910105	0.780172	0.512269	0.3995	0.395779	0.832927	0.180092	0.666746	0.952432	0.732743	0.728298	0.151583	0.525077	0.410649	0.0404728	0.968185	0.236926	0.473321	0.107072	0.733355	0.222428	0.212967	0.109913	0.501761	0.289451
32940	IBS	ARS-BFGL-NGS-18527	18	61643272	0.00150607	0.26447	0.00233713	0.0153541	0.61633	0.833085	0.114866	0.436164	0.920302	0.749191	0.0843975	0.808781	0.20326	0.519541	0.637331	0.215898	0.0590303	0.015874	0.381744	0.504611	0.477246	0.541221	0.0590703	0.011961	0.0436448	0.209102	0.27553	0.373913	0.197967	0.121939	0.284712
24570	IBS	Hapmap48136-BTA-96744	13	719908	0.00151763	0.0106703	3.97655e-05	0.625041	0.241322	0.700485	0.734439	0.414351	0.195023	0.597073	0.0999002	0.745554	0.00475981	0.0243571	0.197386	0.0277897	0.571498	0.00206398	0.174775	0.128301	0.016894	0.731283	0.122239	0.02642	0.00204726	0.876219	0.0425943	0.0301765	0.478672	0.765986	0.00821138
35697	IBS	BTB-01988753	21	9784549	0.00156163	0.132184	0.0789182	0.0925231	0.00569708	0.747902	0.958393	0.0320474	0.92618	0.952191	0.845288	0.853893	0.320137	0.661289	0.804974	0.849812	0.947827	0.927091	0.626592	0.967899	0.430655	0.788812	0.63258	0.545317	0.83102	0.182257	0.327892	0.8361	0.696407	0.800164	0.942622
2832	IBS	BTB-00073892	1	156571397	0.00159252	0.276422	0.0212023	0.0188269	0.0616692	0.959314	0.410385	0.739008	0.510661	0.35369	0.214682	0.319394	0.108302	0.471983	0.748893	0.848697	0.735488	0.011631	0.0228629	0.498012	0.0615614	0.858492	0.659406	0.184306	0.109018	0.826906	0.831993	0.189871	0.16084	0.788908	0.0741891
11791	IBS	ARS-BFGL-NGS-11814	6	19769454	0.00163285	0.0192663	0.0183155	0.524793	0.165186	0.877534	0.489677	0.215541	0.0733133	0.644247	0.584935	0.668335	0.0664521	0.434188	0.285843	0.19874	0.135832	0.68923	0.262498	0.515041	0.898239	0.928203	0.90257	0.132298	0.775442	0.461358	0.767693	0.570256	0.395049	0.116642	0.483833
1316	IBS	ARS-BFGL-NGS-39750	1	73757146	0.00165056	0.349729	0.0178126	0.0145189	0.158272	0.992429	0.635834	0.439166	0.689894	0.894951	0.906178	0.527005	0.24844	0.634302	0.880618	0.613934	0.653832	0.192975	0.900426	0.471051	0.300293	0.718817	0.920239	0.573668	0.515914	0.738202	0.310944	0.91662	0.356336	0.512159	0.78598
2128	IBS	ARS-BFGL-NGS-99492	1	120572284	0.00165969	0.0019922	0.000791254	0.920801	0.903169	0.609062	0.254066	0.564722	0.0732975	0.0272628	0.997177	0.264294	0.00487997	0.933279	0.940481	0.812818	0.498774	0.106178	0.41141	0.0392513	0.881574	0.00999945	0.223954	0.225533	0.269147	0.144257	0.45279	0.449468	0.0477399	0.277991	0.768082
44608	IBS	BTA-19508-no-rs	32	0	0.00166759	0.121633	0.00155061	0.113532	0.811846	0.898819	0.687842	0.597469	0.638403	0.338891	0.170993	0.880386	0.0503513	0.291415	0.295173	0.299683	0.484253	0.197217	0.725938	0.13555	0.0971668	0.43077	0.492647	0.548825	0.95242	0.770051	0.163007	0.920543	0.233002	0.14061	0.0872506
11755	IBS	Hapmap48464-BTA-77646	6	17862924	0.00167231	0.166869	0.000672909	0.0770596	0.698258	0.751934	0.109115	0.386795	0.270405	0.283037	0.746852	0.026974	0.121857	0.709023	0.881847	0.902361	0.301602	0.173043	0.954475	0.79317	0.52518	0.63274	0.618713	0.048062	0.35298	0.455956	0.379692	0.858312	0.755256	0.232839	0.435301
26107	IBS	ARS-BFGL-NGS-4939	14	1801116	0.00169716	1.21282e-11	0.331137	2.92116e-35	4.12169e-07	0.0261141	0.302221	0.596837	0.892012	0.414931	0.682132	0.268073	0.00068199	0.0494006	0.105234	0.0393975	0.181445	0.339863	0.595351	0.0354891	0.224741	0.0273967	0.00864124	0.144092	0.0730829	0.0743492	0.250723	0.55852	0.611312	0.0906301	0.0507715
40490	IBS	ARS-BFGL-NGS-45197	25	32059436	0.00172248	0.315406	0.0234482	0.0152576	0.129255	0.0143838	6.05766e-06	0.151262	0.706027	0.248304	0.037873	0.966452	0.554187	0.899731	0.353799	0.674592	0.273625	0.5393	0.123388	0.281213	0.584559	0.0641107	0.545902	0.310549	0.477438	0.886093	0.768886	0.369811	0.917138	0.970743	0.57006
2259	IBS	ARS-BFGL-BAC-16161	1	128092950	0.00173687	0.04247	0.000194492	0.284495	0.255147	0.322384	0.101906	0.524202	0.137268	0.00175836	0.770796	0.155304	0.011349	0.096333	0.0682309	0.0311524	0.440471	0.0854778	0.190152	0.162373	0.0435976	0.604702	0.374187	0.225409	0.251912	0.189169	0.0860837	0.148118	0.382508	0.34963	0.0144307
24569	IBS	BTB-01141508	13	679009	0.00179432	0.0124967	0.000244082	0.547508	0.508067	0.864433	0.700736	0.0272009	0.23294	0.386725	0.0871199	0.616319	0.0290429	0.698984	0.881206	0.428286	0.347015	0.0080169	0.991995	0.31319	0.0497539	0.66244	0.182816	0.509669	0.109591	0.755178	0.413075	0.334915	0.898064	0.701418	0.0971287
38163	IBS	ARS-BFGL-NGS-21261	23	17045647	0.00182384	0.00027305	0.000616899	0.340367	0.582498	0.0396407	0.0545182	0.7322	0.0359307	0.0111316	0.523982	0.270663	5.35387e-05	0.0557001	0.00747269	0.00354708	0.000270337	0.0105035	0.774052	0.0858718	0.237236	0.850216	0.186892	0.086444	0.12188	0.7314	0.103117	0.969981	0.077973	0.179423	0.00417049
3196	IBS	BFGL-NGS-113397	2	18197654	0.0018309	0.00508887	0.00787402	0.890931	0.32155	0.234309	0.0763895	0.170847	0.835639	0.835748	0.0593773	0.298671	0.0931131	0.205189	0.791801	0.566222	0.796635	0.0129541	0.505269	0.120489	2.5412e-05	0.598458	0.0387399	0.184728	0.0514416	0.874223	0.0537701	0.785307	0.0187596	0.00304861	0.0337693
18999	IBS	Hapmap47152-BTA-101314	9	87568944	0.00205848	0.00358535	0.000837957	0.962487	0.698786	0.0223708	0.134651	0.88416	0.163445	0.016812	0.534947	0.130866	0.00011952	0.000294432	0.00193654	0.0010862	0.000388778	0.0366975	0.706333	0.00456845	0.0154394	0.013282	0.130311	0.10558	0.0510301	0.210598	0.0343006	0.815285	0.0631264	0.196589	0.00120817
36147	IBS	ARS-BFGL-NGS-27646	21	34243875	0.00217164	0.0637699	0.000260592	0.169043	0.356385	0.646309	0.192803	0.294191	0.424981	0.0854778	0.50682	0.233854	0.0540679	0.514468	0.316165	0.381365	0.156495	0.0619631	0.557498	0.673625	0.0664412	0.561299	0.0860325	0.637133	0.757541	0.481315	0.057934	0.895213	0.189562	0.0342879	0.140274
5105	IBS	BTB-01978832	2	131882804	0.00219754	0.0347756	0.000313743	0.362392	0.367513	0.301212	0.913072	0.520161	0.19041	0.448503	0.448444	0.703231	0.00794577	0.892621	0.757875	0.775819	0.901435	0.902405	0.179135	0.959715	0.160691	0.710833	0.240923	0.448561	0.241274	0.23679	0.867148	0.863685	0.238338	0.209175	0.30814
1628	IBS	BTB-01748272	1	92171349	0.00224429	0.00017214	0.00722294	0.228784	0.453576	0.353911	0.219102	0.400662	0.879662	0.675196	0.121645	0.610952	0.00161643	0.211992	0.560534	0.726715	0.371852	0.264763	0.516206	0.0171277	0.0736817	0.013756	0.620681	0.656157	0.819215	0.228715	0.146356	0.510586	0.0151834	0.192626	0.0389996
12323	IBS	BTA-18812-no-rs	6	50204450	0.00228391	0.117258	0.000826333	0.0940444	0.588127	0.743885	0.369087	0.462122	0.423012	0.416178	0.585887	0.243367	0.0418668	0.862584	0.57767	0.123484	0.37783	0.00143876	0.127137	0.463593	0.150385	0.296445	0.134006	0.0531047	0.0774766	0.861546	0.719379	0.156515	0.28388	0.53346	0.102604
42993	IBS	ARS-BFGL-NGS-19082	28	27655543	0.00231514	0.00234875	0.000207825	0.780713	0.30901	0.705545	0.365964	0.0532114	0.552061	0.548114	0.923475	0.418849	0.00615973	0.496938	0.93385	0.781825	0.728423	0.0999783	0.724498	0.0670025	0.0151282	0.102152	0.0820608	0.389581	0.174055	0.721495	0.117709	0.666081	0.221941	0.251427	0.0461666
10061	IBS	ARS-BFGL-NGS-20135	5	29839619	0.00232266	0.00245118	0.0226942	0.804961	0.167442	0.091953	0.0110445	0.000961839	0.0324894	0.264718	0.784363	0.154332	0.6851	0.0160043	0.230617	0.0193733	0.345675	0.00138208	0.135919	0.776515	0.3491	0.61226	0.0698317	0.82096	0.665666	0.138474	0.497556	0.209752	0.79971	0.282476	0.0965198
24797	IBS	Hapmap44458-BTA-34177	13	14863533	0.00234073	0.00347363	0.000303285	0.860666	0.147829	0.689081	0.0934203	0.214439	0.879464	0.643803	0.96275	0.743194	0.0304331	0.762112	0.865387	0.569804	0.487906	0.086105	0.731751	0.669463	0.382458	0.559107	0.121779	0.0575511	0.0807198	0.826097	0.232108	0.296402	0.274715	0.14902	0.0737734
2260	IBS	Hapmap42138-BTA-21868	1	128117807	0.00235207	0.0148832	0.000899532	0.628367	0.814354	0.877718	0.09553	0.0566669	0.712347	0.0538704	0.422836	0.5202	0.0771125	0.259874	0.388207	0.221205	0.68814	0.174356	0.0417692	0.701645	0.544603	0.434368	0.811668	0.84899	0.843375	0.259634	0.656907	0.307738	0.319303	0.794328	0.413939
16934	IBS	ARS-BFGL-NGS-83530	8	79314073	0.00235906	0.0172796	0.00441214	0.64452	0.818268	0.0944743	0.058065	0.00186725	0.195405	0.0258149	0.15821	0.347191	0.357482	0.00237548	0.00234124	0.00113827	0.0068375	0.0139396	0.86055	0.0266388	0.104413	0.165976	0.0552487	0.17582	0.0397084	0.141021	0.147332	0.397204	0.126063	0.461292	0.00455058
23657	IBS	BFGL-NGS-115747	12	34395464	0.00240704	0.000320644	0.00775919	0.307388	0.424227	0.0130894	0.145327	0.12791	0.731814	0.808515	0.825352	0.602361	3.4694e-05	0.192915	0.238791	0.141091	0.370009	0.308632	0.665661	0.149435	0.0216024	0.258269	0.0150348	0.325866	0.0107835	0.825237	0.0278382	0.14791	0.00232764	0.0691537	0.0177611
19012	IBS	ARS-BFGL-NGS-97753	9	88503741	0.00258396	0.00256579	0.00426022	0.755584	0.756191	0.0944641	0.405016	0.873963	0.0906957	0.210738	0.516058	0.0809678	0.000222562	0.0746198	0.257408	0.135259	0.00431718	0.108365	0.413696	0.0028071	0.00832375	0.0317829	0.00314769	0.0013515	0.00187973	0.718014	0.0135028	0.44971	0.0322266	0.0164121	0.00391398
45667	IBS	ARS-BFGL-NGS-15823	9	28887462	0.00261376	0.0585266	0.00077152	0.289215	0.617333	0.458128	0.555949	0.235536	0.753018	0.743208	0.130806	0.102236	0.0212201	0.0446662	0.19861	0.0610951	0.26256	0.0177374	0.179887	0.0523844	0.0185291	0.134341	0.0390912	0.0455562	0.0388081	0.509327	0.0443854	0.97626	0.253276	0.190085	0.0215232
17376	IBS	Hapmap40823-BTA-86437	8	103221633	0.00282838	0.891643	0.0949174	0.000231412	0.00465334	0.671158	0.00769842	0.0671569	0.0948787	0.185247	0.893695	0.718542	0.711233	0.925413	0.127332	0.355769	0.978549	0.114077	0.201567	0.0537624	0.84451	0.187242	0.247405	0.0239743	0.0108183	0.00784936	0.166947	0.444669	0.144093	0.403186	0.300492
19006	IBS	Hapmap49063-BTA-122476	9	88145277	0.00284072	0.00861991	0.000467901	0.993504	0.319785	0.279479	0.226373	0.0117244	0.256363	0.612989	0.805213	0.260144	0.102631	0.0256267	0.499199	0.229109	0.189186	0.0109077	0.830532	0.0558679	0.045748	0.128582	0.137928	0.191423	0.292349	0.958167	0.104708	0.588792	0.118103	0.0377478	0.0187207
12962	IBS	BTB-00133212	6	88656290	0.00289999	0.0590894	0.00107172	0.389813	0.608588	0.493392	0.212429	0.205018	0.721591	0.421366	0.398229	0.321943	0.136834	0.754463	0.807456	0.421516	0.410315	0.018012	0.370401	0.5615	0.595908	0.92615	0.666443	0.70143	0.978126	0.685986	0.761621	0.41108	0.294222	0.881536	0.217061
26116	IBS	Hapmap24715-BTC-001973	14	2239085	0.00290235	0.0730848	0.151569	2.01562e-08	0.00175089	0.119154	0.308835	0.250388	0.06156	0.168274	0.524756	0.264861	0.250579	0.579905	0.602973	0.481883	0.734822	0.676732	0.293912	0.518687	0.694879	0.645679	0.138902	0.598244	0.581258	0.881693	0.195153	0.795694	0.310634	0.046907	0.596099
21403	IBS	BTB-00456252	11	8836373	0.00293064	0.0101115	0.00191323	0.748091	0.88737	0.735963	0.224187	0.827118	0.675738	0.935955	0.38215	0.318599	0.0522838	0.47613	0.350642	0.104733	0.0182774	0.00042981	0.489493	0.122346	0.281532	0.690326	0.117118	0.0996095	0.653412	0.348162	0.616199	0.0183015	0.596647	0.190395	0.0305279
40690	IBS	ARS-BFGL-NGS-22044	25	41274779	0.00293568	0.351004	0.000347601	0.0345542	0.246373	0.851714	0.096453	0.639899	0.77191	0.41813	0.988967	0.495554	0.0719229	0.0813914	0.583022	0.465296	0.296775	0.0926905	0.74314	0.539828	0.034338	0.738793	0.319264	0.62575	0.293156	0.37766	0.00274671	0.0929617	0.0123966	0.00992988	0.0818607
45512	IBS	ARS-BFGL-NGS-71420	6	106668742	0.00293981	0.000171923	0.00116947	0.284797	0.805006	0.863846	0.233615	0.136975	0.661515	0.152123	0.52274	0.00720071	0.00117714	0.027363	0.25307	0.0282099	0.0060504	3.23909e-06	0.694967	0.211563	0.00062749	0.891543	0.0118862	0.137135	0.0399244	0.776196	0.00836217	0.508079	0.00014812	0.00109741	0.000123553
8543	IBS	Hapmap50452-BTA-70921	4	63315888	0.00298435	0.0038672	0.000372402	0.810791	0.335893	0.785939	0.917683	0.0864566	0.248743	0.620767	0.615048	0.863433	0.0134099	0.279414	0.148772	0.320384	0.56598	0.151945	0.38918	0.998068	0.521611	0.583147	0.468672	0.254866	0.532379	0.148999	0.734293	0.757766	0.147775	0.321164	0.608352
5936	IBS	BTA-67712-no-rs	3	46155505	0.0030718	0.00966578	0.000160897	0.691337	0.201439	0.493931	0.291062	0.311752	0.457093	0.0822888	0.250512	0.00462813	0.0720216	0.887786	0.459758	0.352977	0.476332	0.241749	0.779552	0.685019	0.810529	0.189994	0.346965	0.879257	0.318965	0.466436	0.633782	0.0117148	0.58225	0.294141	0.869557
16933	IBS	Hapmap50167-BTA-95319	8	79187322	0.00315076	0.00380111	0.00389324	0.788645	0.963729	0.172606	0.0475636	0.0174251	0.380315	0.0258077	0.33769	0.364392	0.18549	0.00401698	0.000892277	0.000614263	0.00360765	0.0206576	0.856343	0.0486172	0.0896564	0.38701	0.0650041	0.189328	0.0346333	0.157884	0.078627	0.572776	0.0433736	0.425439	0.00539618
10134	IBS	BFGL-NGS-110341	5	34896625	0.00325596	0.0113602	0.000329936	0.76576	0.395427	0.0907805	0.135474	0.015196	0.111249	0.0415659	0.46681	0.831384	0.185243	0.466086	0.382296	0.191571	0.519985	0.06752	0.985427	0.601909	0.856611	0.220282	0.248373	0.416168	0.204121	0.801361	0.43859	0.670751	0.00819199	0.338334	0.359993
32428	IBS	Hapmap44357-BTA-24055	18	31726094	0.00328125	0.0645037	0.00130108	0.279388	0.539161	0.175606	0.724845	0.151157	0.510732	0.624473	0.0130562	0.971581	0.256081	0.103756	0.831027	0.239498	0.032548	0.000370207	0.360127	0.769714	0.630255	0.750333	0.208157	0.0329938	0.0441201	0.846768	0.398125	0.309505	0.660576	0.211155	0.335685
37578	IBS	Hapmap49215-BTA-54614	22	45512122	0.00334757	0.00516504	0.000357048	0.880381	0.308694	0.808169	0.084563	0.0783797	0.704937	0.797199	0.748831	0.423218	0.0387177	0.181342	0.643741	0.284338	0.462505	0.0823879	0.921771	0.15367	0.152089	0.672986	0.729118	0.438058	0.40027	0.748007	0.797936	0.216003	0.879764	0.901796	0.0991998
22756	IBS	BFGL-NGS-119913	11	86779385	0.0033729	0.19676	0.00196808	0.10051	0.719894	0.0834837	0.540954	0.735357	0.20453	0.13753	0.611694	0.358707	0.180056	0.00365636	0.16715	0.0238391	0.245008	0.00462338	0.754563	0.142181	0.00112531	0.476823	0.200443	0.442688	0.237262	0.236273	0.0972029	0.895157	0.0255229	0.114823	0.0130104
211	IBS	Hapmap50731-BTA-55344	1	11603310	0.00357051	0.00316282	0.00155986	0.698404	0.594047	0.53837	0.102013	0.0176823	0.878587	0.919697	0.751884	0.229256	0.0925747	0.12802	0.202905	0.070981	0.087839	0.00657176	0.342636	0.914237	0.334135	0.748079	0.000227753	0.0981942	0.00858427	0.279697	0.23007	0.572274	0.0928847	0.0844667	0.0826319
40888	IBS	Hapmap48831-BTA-61922	26	10339734	0.00358177	0.000741311	0.00184866	0.469256	0.877602	0.670617	0.871787	0.0462048	0.317115	0.367851	0.0468516	0.80226	0.0622812	0.176987	0.157214	0.0195827	0.00592415	0.00149779	0.691509	0.848713	0.561836	0.241238	0.677613	0.191832	0.543002	0.094287	0.895088	0.0123425	0.299504	0.343508	0.306481
32331	IBS	Hapmap58965-rs29015249	18	24862274	0.00359229	0.218213	0.0551172	0.0721073	0.0395965	0.360829	0.0563593	0.0984087	0.401629	0.00877143	0.263125	0.374628	0.10236	0.00799813	0.0292925	0.0109182	0.104992	0.00879593	0.586039	0.000821602	1.55794e-05	0.0754643	0.00524765	0.0878269	0.018045	0.878007	0.0174045	0.113921	0.0340931	0.0350781	0.00012903
31919	IBS	ARS-BFGL-NGS-105924	18	3146088	0.00364949	0.0396383	0.000809678	0.37738	0.468437	0.143956	0.684769	0.875915	0.316129	0.0567249	0.690785	0.0794034	0.00438588	0.180593	0.287642	0.133206	0.588191	0.0909949	0.402689	0.481839	0.170326	0.900998	0.0888315	0.388361	0.486036	0.104651	0.704745	0.918802	0.318843	0.246153	0.0906453
9856	IBS	Hapmap39895-BTA-15668	5	13311842	0.00372545	0.0108227	0.00067947	0.901925	0.441132	0.0283307	0.0644622	0.0297864	0.21535	0.208351	0.120189	0.739585	0.369817	0.0587632	0.152422	0.0312281	0.086738	0.00342387	0.402857	0.349948	0.485893	0.177256	0.800198	0.847304	0.393295	0.159436	0.909903	0.339815	0.757297	0.708434	0.453248
30034	IBS	ARS-BFGL-NGS-1152	16	58543206	0.00415619	0.00776719	0.000117253	0.953156	0.061159	0.178906	0.851783	0.620739	0.429725	0.969723	0.0567655	0.199621	0.00114774	0.374624	0.691125	0.602144	0.248357	0.101697	0.659531	0.0704895	0.0411006	0.21115	0.426202	0.0746654	0.16389	0.406373	0.615989	0.255358	0.457344	0.477336	0.0760155
24580	IBS	BTA-122179-no-rs	13	1098463	0.00419054	0.0104573	0.000203451	0.809283	0.186121	0.62216	0.47665	0.299498	0.591797	0.326731	0.189762	0.916919	0.00744638	0.290316	0.289898	0.247305	0.952832	0.0543817	0.9659	0.0512025	0.00451759	0.680917	0.0649655	0.174658	0.00299559	0.627448	0.0264609	0.0218364	0.128554	0.674065	0.00748664
10260	IBS	Hapmap42018-BTA-96546	5	43540910	0.00423926	0.0386043	0.00129422	0.458035	0.708002	0.694629	0.700339	0.427905	0.846546	0.879632	0.613081	0.956335	0.0160482	0.836397	0.526017	0.495126	0.596077	0.179376	0.677899	0.00729328	0.00585037	0.280342	0.245918	0.0743988	0.0998873	0.838241	0.115802	0.173179	0.066521	0.133483	0.0202092
24488	IBS	BTB-00508109	12	87293129	0.00428563	0.000870074	0.003775	0.36907	0.911263	0.592188	0.844594	0.167307	0.415909	0.441967	0.254343	0.956158	0.0146022	0.00835974	0.384974	0.250591	0.00825437	0.120997	0.23364	0.00386405	0.0127309	0.00119059	0.0122062	0.0773725	0.021835	0.67379	0.0853376	0.485525	0.031793	0.0982573	0.00488299
22819	IBS	BTA-26109-no-rs	11	89655918	0.00430743	0.0445105	0.000843054	0.366164	0.46543	0.627602	0.0743076	0.130237	0.684656	0.0112372	0.830132	0.0021103	0.0895415	0.151911	0.120658	0.146799	0.0644579	0.259683	0.527912	0.207504	0.353693	0.469708	0.098344	0.354141	0.619906	0.881843	0.123444	0.917746	0.259071	0.0300507	0.0687596
25740	IBS	ARS-BFGL-NGS-70551	13	67467905	0.0043187	0.000728326	0.0041538	0.342547	0.973386	0.523076	0.58772	0.163163	0.779571	0.558182	0.153824	0.778182	0.0090334	0.184757	0.478658	0.1498	0.491668	0.0175451	0.629556	0.163847	0.0957884	0.542346	0.964	0.565698	0.240238	0.195701	0.0664857	0.846467	0.0335128	0.0101926	0.0617111
45797	IBS	ARS-USMARC-Parent-DQ888313-no-rs	20	17837675	0.00434883	0.00113461	0.042069	0.462915	0.100782	0.983828	0.606917	0.117917	0.646775	0.889018	0.932551	0.992047	0.0573037	0.358754	0.745561	0.304562	0.931571	0.092911	0.792181	0.766519	0.779688	0.85673	0.246765	0.643905	0.459774	0.983619	0.608275	0.0905493	0.607126	0.980819	0.816821
10201	IBS	BTA-100721-no-rs	5	40233163	0.00439084	0.0419044	0.0140718	0.395234	0.448122	0.736058	0.0521115	0.182838	0.955274	0.317767	0.244418	0.20213	0.123161	0.463378	0.687381	0.532387	0.604148	0.00026607	0.346337	0.108851	0.111304	0.397038	0.00903573	0.0152078	0.0228745	0.280559	0.895149	0.266827	0.326611	0.442657	0.0114684
29869	IBS	ARS-BFGL-NGS-54860	16	49946542	0.00440611	0.00236397	0.00101813	0.734202	0.573152	0.0646763	0.917199	0.128287	0.847733	0.38949	0.0629118	0.217505	0.00150417	0.0381805	0.142152	0.0756934	0.0593669	0.0213828	0.253947	0.0485265	0.0111649	0.102199	0.00880059	0.269647	0.447966	0.336963	0.0568832	0.602578	0.313255	0.020876	0.00406218
34698	IBS	ARS-BFGL-NGS-42157	20	25597446	0.0046293	0.0212347	0.0105688	0.726582	0.779226	0.407442	0.964215	0.0235004	0.346868	0.0901453	0.87318	0.015369	0.0567054	0.00421425	0.637608	0.171143	0.0522888	4.88082e-05	0.413426	0.0407291	0.000349519	0.261854	0.000263343	0.0275986	0.0139819	0.533558	0.0875905	0.374895	0.0752748	0.00298397	0.000437329
32258	IBS	Hapmap42359-BTA-90829	18	21534397	0.0046722	0.000475209	0.000402412	0.280693	0.133278	0.659769	0.0223048	0.246427	0.0729889	0.112638	0.520548	0.492488	0.0376438	0.391605	0.326673	0.613139	0.286312	0.200747	0.877366	0.396764	0.411903	0.259497	0.711724	0.343938	0.232232	0.227251	0.358116	0.445886	0.394196	0.18948	0.646651
9421	IBS	BFGL-NGS-112056	4	113614764	0.00472117	0.0983038	0.00327112	0.149031	0.96077	0.803386	0.839059	0.0675142	0.992998	0.474091	0.580272	0.393048	0.0458282	0.0781919	0.0952667	0.0987381	0.0189303	0.0732603	0.492965	0.00232084	0.00127386	0.0391252	0.0468987	0.486892	0.120799	0.711889	0.0509361	0.911329	0.0934964	0.0894865	0.00102229
37773	IBS	ARS-BFGL-NGS-39475	32	0	0.00473315	0.0691081	0.000944814	0.279183	0.476953	0.298492	0.114117	0.0268869	0.243744	0.125228	0.0803962	0.417844	0.291282	0.137284	0.486942	0.199458	0.20847	0.0195394	0.932341	0.0331979	0.0637404	0.193592	0.0443308	0.0457338	0.00765558	0.112187	0.37381	0.0042566	0.559192	0.212362	0.118171
13836	IBS	BFGL-NGS-117086	7	15804730	0.00474204	0.58687	0.236409	0.000306654	0.00296248	0.638045	0.707687	0.289982	0.262314	0.654129	0.625508	0.293265	0.896212	0.677797	0.35397	0.878203	0.884899	0.152175	0.0225495	0.475866	0.721874	0.336684	0.574159	0.363553	0.694748	0.413411	0.846414	0.805951	0.942166	0.814201	0.879483
18890	IBS	BTB-01648475	9	88469911	0.00497104	0.000187849	0.000163654	0.184981	0.116344	0.877121	0.973194	0.184892	0.268168	0.0715889	0.0156249	0.695435	0.000880395	0.00231092	0.0364135	0.0136059	0.000945904	0.00299793	0.23135	0.000106283	5.51684e-05	0.00268845	0.00675226	0.00105926	0.0100314	0.366727	0.00807706	0.981664	0.0152097	0.0026011	3.98432e-06
32169	IBS	BFGL-NGS-117671	18	16438995	0.00499137	0.371015	0.0374735	0.0414951	0.139766	0.592757	0.949459	0.216721	0.996471	0.777059	0.126669	0.160114	0.580547	0.281009	0.842294	0.571568	0.30679	0.807654	0.170575	0.36775	0.433053	0.10229	0.165214	0.985702	0.801367	0.446366	0.365452	0.000148347	0.232739	0.765833	0.552922
40452	IBS	Hapmap23723-BTC-028197	25	30572524	0.00511227	0.0554467	0.000391608	0.0830457	0.963369	0.237797	0.0584363	0.0610053	0.196677	0.973205	0.526329	0.884568	0.188086	0.460899	0.150412	0.180665	0.714107	0.0576979	0.799588	0.452632	0.0247457	0.301879	0.153585	0.397316	0.281008	0.181438	0.0504725	0.155059	0.154019	0.158434	0.14105
21985	IBS	Hapmap57787-rs29011991	11	37206682	0.00546553	0.0116362	0.0011667	0.924623	0.332081	0.5441	0.301159	0.0815091	0.000506912	0.650633	0.00462136	0.334766	0.00886168	0.316053	0.58447	0.351505	0.588675	0.0416582	0.305036	0.769755	0.9033	0.923197	0.477957	0.00569133	0.0248851	0.196528	0.268748	0.315257	0.155488	0.276782	0.135434
17334	IBS	BFGL-NGS-111788	8	101231366	0.00547444	0.0631835	0.00974947	0.309509	0.524076	0.18184	0.0812489	0.00654183	0.580857	0.752382	0.822367	0.814398	0.536671	0.00125257	0.00615927	0.000151004	0.00234814	2.92889e-05	0.357509	0.56183	0.0401685	0.40281	0.0334499	0.0713288	0.0215242	0.41905	0.0593225	0.766734	0.0639066	0.138291	0.00256177
28824	IBS	ARS-BFGL-NGS-101744	15	69097946	0.00549852	0.000900626	0.000501109	0.421333	0.340781	0.7069	0.685752	0.4651	0.00997762	0.318149	0.078227	0.0598426	0.000923777	0.692045	0.698445	0.410168	0.632746	0.0147379	0.105436	0.109473	0.0057895	0.723356	0.119602	0.138081	0.140404	0.672172	0.168354	0.541442	0.107273	0.0887544	0.00862005
16936	IBS	BTA-106529-no-rs	8	79414861	0.00551103	0.00306613	0.00347744	0.616559	0.620724	0.135789	0.051222	0.0148462	0.248731	0.0370382	0.240446	0.335533	0.18165	0.003351	0.00122574	0.0011062	0.00616859	0.0170837	0.663693	0.0214427	0.052446	0.369392	0.092808	0.155753	0.0514983	0.104766	0.0257412	0.767883	0.0131054	0.162124	0.00479303
42915	IBS	BTB-00982413	28	23829443	0.00555411	0.00111555	0.0557771	0.356077	0.112743	0.728192	0.522003	0.0182824	0.296643	0.400817	0.0680324	0.359295	0.0726095	0.315522	0.62402	0.467396	0.783049	0.00065007	0.207574	0.341647	0.0281854	0.648632	0.000937182	0.100607	0.00803272	0.501056	0.71577	0.0133197	0.252883	0.265818	0.0124365
26133	IBS	ARS-BFGL-NGS-18858	14	2909929	0.0056637	0.00455245	0.306851	1.31293e-11	0.000330485	0.300681	0.173362	0.758873	0.22508	0.0783109	0.489566	0.110607	0.160658	0.323325	0.587763	0.404384	0.846407	0.737683	0.966762	0.668321	0.789788	0.323304	0.182426	0.573385	0.277271	0.093143	0.137715	0.448198	0.424016	0.124673	0.521112
31951	IBS	ARS-BFGL-NGS-89598	18	5050930	0.00579174	0.026373	0.0051735	0.654994	0.866393	0.187953	0.287419	0.816325	0.115076	0.0121286	0.6359	0.218577	0.00413526	0.0882347	0.0916582	0.184274	0.0646747	0.119026	0.431171	0.00120891	0.0118432	0.039213	0.112295	0.0990122	0.350963	0.0670787	0.0322073	0.447732	0.00292864	0.00303568	0.000780477
15138	IBS	BTB-01455682	7	87625506	0.00583111	0.00143767	0.0163921	0.814116	0.345449	0.147819	0.814539	0.0220734	0.0228115	0.0205482	0.825018	0.836883	0.00587103	0.250859	0.656378	0.692828	0.590204	0.167475	0.997074	0.0121494	0.0849869	0.0117913	0.224047	0.856508	0.618689	0.955701	0.727866	0.454279	0.791405	0.461351	0.13981
36145	IBS	BTB-00815656	21	34189548	0.0059903	0.205777	0.00116337	0.088258	0.425711	0.0895199	0.0955211	0.110139	0.701554	0.163312	0.727087	0.690841	0.390203	0.330485	0.477207	0.452751	0.0862864	0.0387562	0.308129	0.710395	0.0790602	0.70075	0.129687	0.918057	0.851379	0.942522	0.205962	0.595345	0.37768	0.210289	0.233333
11177	IBS	ARS-BFGL-NGS-18571	5	108696945	0.00599763	0.167297	0.324472	0.154545	0.000868909	0.707667	0.796939	0.980431	0.943441	0.283934	0.263936	0.361497	0.292908	0.890424	0.853531	0.693772	0.327573	0.1316	0.814602	0.714828	0.955531	0.680765	0.742909	0.98202	0.895894	0.276934	0.931013	0.89551	0.328395	0.358428	0.56484
44295	IBS	BTB-01040040	30	5584352	0.00616427	0.000907505	0.000908192	0.383539	0.510166	0.0593187	0.352519	0.000320684	0.255547	0.594236	0.559839	0.254722	0.147608	0.656365	0.828393	0.647532	0.426526	0.0507562	0.520281	0.613739	0.258728	0.374036	0.366476	0.391177	0.584799	0.439685	0.142765	0.437218	0.379375	0.231871	0.16224
40911	IBS	ARS-BFGL-NGS-33881	26	11736520	0.00618213	0.0312952	0.020739	0.59831	0.459238	0.0955541	0.812812	0.760132	0.350015	0.0712201	0.669934	0.720872	0.00328258	0.257441	0.898965	0.625759	0.0495921	0.0354771	0.800882	0.0125397	0.000354068	0.0385732	0.00822446	0.333225	0.067431	0.795314	0.164996	0.858462	0.0338114	0.0479733	0.00379059
40491	IBS	BTA-101631-no-rs	25	32089261	0.00618433	0.306664	0.102975	0.093012	0.0458835	0.560388	0.000455298	0.278401	0.896297	0.766183	0.706978	0.781634	0.706107	0.803225	0.858807	0.732312	0.489575	0.594092	0.831029	0.77558	0.279463	0.8269	0.316344	0.434728	0.729823	0.0349158	0.722081	0.394959	0.660588	0.699565	0.709431
29953	IBS	BFGL-NGS-111268	16	54046062	0.00619726	0.327685	0.0224429	0.0653706	0.33695	0.475632	0.290858	0.0209827	0.453415	0.535535	0.0783057	0.391783	0.671918	0.285389	0.534994	0.425144	0.376554	0.0503617	0.280393	0.771558	0.544893	0.672022	0.742727	0.142823	0.0742853	5.27698e-05	0.500807	0.99397	0.475203	0.52274	0.300643
34591	IBS	BTB-00775794	20	19067657	0.00634674	0.0421107	0.0122188	0.568025	0.609923	0.662323	0.0782683	0.220355	0.552151	0.202628	0.607053	0.844587	0.0715943	0.000395682	0.0250469	0.0031888	0.0235422	0.00183983	0.953433	0.0394171	0.00637304	0.0698987	0.0690201	0.660468	0.554705	0.262453	0.00193448	0.640541	0.00191611	0.00237262	0.00157386
4292	IBS	BTA-102943-no-rs	2	78166743	0.00635893	0.0267238	0.000945919	0.584241	0.399997	0.746444	0.582861	0.491352	0.122191	0.0594473	0.26216	0.56825	0.0130494	0.134108	0.725831	0.203087	0.0718201	0.0108122	0.557714	0.130883	0.0203402	0.455978	0.25443	0.440086	0.88792	0.422812	0.466021	0.23698	0.922879	0.165167	0.00867729
4917	IBS	ARS-BFGL-NGS-7234	2	121649725	0.00637198	0.0145191	0.000780161	0.641512	0.738649	0.162277	0.405359	0.582661	0.838114	0.0676845	0.924715	0.0110609	0.00026754	0.0699577	0.0290155	0.060797	0.145233	0.382032	0.21272	0.000280044	0.000388044	0.0073105	0.000237547	0.00364182	0.00340905	0.98575	0.0059953	0.0905212	0.0682565	0.00314795	0.000371597
13396	IBS	ARS-BFGL-NGS-4015	6	109610794	0.00639562	0.000193455	0.0010307	0.144315	0.364018	0.818917	0.556635	0.145459	0.625088	0.0493534	0.699955	0.013472	0.00146025	0.000334582	0.0075475	0.000259042	0.000162186	8.73048e-06	0.273282	0.0141624	0.00224912	0.148388	0.00304999	0.0126224	0.00972139	0.374365	0.00344405	0.586964	0.000528981	0.000750468	4.85774e-06
2646	IBS	ARS-BFGL-NGS-43565	1	147556901	0.00645569	0.00925648	0.000849998	0.887718	0.302019	0.0751446	0.396742	0.287121	0.990935	0.807229	0.381743	0.446897	0.00372522	0.644329	0.659314	0.307634	0.844004	0.0572689	0.0142557	0.0423937	0.0738681	0.28604	0.122498	0.256536	0.135332	0.521004	0.0545292	0.827135	0.00390342	0.0100221	0.0119762
5106	IBS	ARS-BFGL-NGS-26965	2	131906865	0.00653611	0.0214039	0.0010305	0.902984	0.341506	0.849034	0.228492	0.0861672	0.610866	0.39114	0.30757	0.510493	0.0539365	0.950607	0.376354	0.864346	0.425081	0.109555	0.674408	0.539281	0.350552	0.524197	0.0209634	0.115512	0.0729563	0.053002	0.514064	0.56216	0.258889	0.0397545	0.337825
9428	IBS	BFGL-NGS-119857	4	114302482	0.00669012	0.128525	0.0104228	0.214432	0.745629	0.231641	0.754633	0.479451	0.496755	0.275646	0.726321	0.0610187	0.0237005	0.388003	0.730689	0.937239	0.201491	0.170558	0.561916	0.00537126	0.000379644	0.0737521	0.340213	0.380757	0.681045	0.265246	0.0886574	0.562855	0.451537	0.062414	0.00478116
40659	IBS	ARS-BFGL-NGS-42041	25	39844749	0.00676555	0.342858	0.00110707	0.0515602	0.409837	0.0180889	0.051899	0.0357316	0.104661	0.541107	0.143134	0.676441	0.54597	0.531748	0.592151	0.777719	0.94657	0.150214	0.511036	0.794908	0.191774	0.851525	0.0804449	0.0864028	0.0591055	0.699922	0.0695048	0.591981	0.0222174	0.0244762	0.219529
26166	IBS	ARS-BFGL-NGS-100480	14	4364952	0.00690292	0.00121111	0.502271	6.75478e-13	1.53468e-05	0.0326244	0.314164	0.0787493	0.118292	0.601951	0.237301	0.365544	0.0224098	0.0750375	0.0122577	0.0508564	0.476685	0.343382	0.947364	0.281651	0.821193	0.201679	0.814969	0.259312	0.594167	0.0254011	0.00764588	0.112793	0.0273971	0.00724386	0.188234
23135	IBS	Hapmap49005-BTA-105637	12	1919853	0.00710193	0.504407	0.0232834	0.0248557	0.288808	0.467763	0.861541	0.378429	0.785398	0.318793	0.267876	0.270792	0.0850403	0.01377	0.300614	0.205541	0.0855164	0.141207	0.609443	0.0143613	0.0336545	0.00726817	0.0259955	0.00732457	0.0058411	0.69893	0.000696094	0.0589769	0.00623909	0.0108083	0.0101325
19037	IBS	BTB-00404754	9	89877827	0.00711066	0.0847698	0.000766396	0.437453	0.222565	0.83112	0.141259	0.0688962	0.837402	0.964109	0.743582	0.560326	0.0283043	0.0960298	0.946063	0.432205	0.265491	0.0290386	0.233361	0.160805	0.12991	0.210494	0.0151843	0.193782	0.0321468	0.368446	0.481828	0.685977	0.826512	0.300235	0.0610112
35825	IBS	BTB-00804927	21	16706433	0.00745378	0.0860948	0.0116609	0.401814	0.94749	0.469419	0.623956	0.747974	0.260388	0.782255	0.0023522	0.665877	0.0268148	0.780585	0.409466	0.23438	0.0560906	0.0670683	0.688203	0.107391	0.0307467	0.777881	0.0949999	0.144158	0.266178	0.593488	0.0250144	0.247019	0.000371115	0.00210168	0.00306803
19039	IBS	BTB-00404735	9	89940260	0.00754296	0.0831943	0.000750683	0.468274	0.196808	0.88262	0.168189	0.0659183	0.887362	0.960534	0.802287	0.579626	0.0296178	0.0881837	0.952842	0.398677	0.287226	0.0192138	0.253571	0.141846	0.123571	0.205816	0.0117044	0.117375	0.0192612	0.27451	0.415241	0.699497	0.803099	0.274698	0.0503839
6048	IBS	Hapmap43965-BTA-89883	3	53186248	0.00756496	0.0252636	0.00120808	0.656738	0.446835	0.396534	0.737305	0.807936	0.178048	0.201139	0.059479	0.000669151	0.00493826	0.415341	0.339034	0.411977	0.568956	0.191811	0.44069	0.0901994	0.176638	0.518297	0.730823	0.469647	0.768697	0.703249	0.440507	0.0317561	0.616939	0.741435	0.141367
35916	IBS	BFGL-NGS-111076	21	21220448	0.00777222	0.0191986	0.000564224	0.94826	0.102049	0.104784	0.307635	0.00632893	0.91591	0.546539	0.299046	0.622318	0.154936	0.290377	0.110721	0.0397967	0.197924	0.00845855	0.410517	0.445518	0.189255	0.248103	0.203735	0.320761	0.243413	0.935256	0.000917197	0.0608205	0.000708206	0.000815496	0.0774092
44419	IBS	BTA-11235-rs29016998	30	24424105	0.00778644	0.0135948	0.000146129	0.876682	0.061541	0.0355683	0.0654887	0.387016	0.133515	0.588494	0.467274	0.0462816	0.000115473	0.775353	0.704128	0.712698	0.498698	0.95173	0.129316	0.0123043	0.016937	0.144235	0.155579	0.435421	0.378893	0.953383	0.502122	0.831	0.974073	0.951927	0.0852808
6087	IBS	BFGL-NGS-112319	3	56393301	0.00780289	0.00126257	0.00762706	0.318897	0.934359	0.930887	0.457141	0.861421	0.951112	0.092546	0.42379	0.0506213	0.0356215	0.401061	0.612579	0.920353	0.383788	0.0586166	0.0418323	0.400574	0.901962	0.344206	0.64553	0.819387	0.999339	0.828367	0.362584	0.657755	0.314476	0.379352	0.844013
33022	IBS	ARS-BFGL-NGS-92544	19	7596072	0.00783155	0.0120446	0.000688829	0.995356	0.208766	0.169121	0.0576935	0.771412	0.110469	0.894854	0.505752	0.58674	0.000745072	0.720244	0.889224	0.678055	0.368401	0.190751	0.231883	0.177883	0.119056	0.462045	0.124422	0.260122	0.707665	0.991787	0.0688254	0.926439	0.0554314	0.00499834	0.0570063
17867	IBS	Hapmap47187-BTA-115042	9	18046372	0.00786507	0.928602	0.0461641	0.00545839	0.155367	0.430196	0.0285692	0.0400525	0.419402	0.211994	0.0660554	0.753931	0.917032	0.00713899	0.0420456	0.00404442	0.00856505	0.000466048	0.633032	0.465112	0.165863	0.764036	0.347284	0.178624	0.190752	0.971261	0.0977352	0.889155	0.00431983	0.0442461	0.0113713
39651	IBS	ARS-BFGL-NGS-5386	24	47323079	0.00811685	0.0374768	0.00174621	0.555451	0.481543	0.130007	0.0443659	0.150434	0.308567	0.870992	0.463547	0.947519	0.389443	0.26416	0.875534	0.820636	0.168488	0.147606	0.698547	0.0476941	0.519184	0.00112185	0.527215	0.376596	0.579908	0.575943	0.363527	0.536818	0.502368	0.399014	0.519602
26111	IBS	ARS-BFGL-NGS-107379	14	2054457	0.0084385	6.19837e-07	0.125712	2.95892e-22	0.00176124	0.0738482	0.610379	0.882746	0.993833	0.647853	0.409485	0.672406	0.0324157	0.197437	0.489238	0.215926	0.281563	0.339451	0.0701723	0.235043	0.507792	0.188706	0.067839	0.423957	0.145361	0.174778	0.678659	0.793714	0.845716	0.424056	0.291028
6007	IBS	ARS-BFGL-NGS-16151	3	49572156	0.00851926	0.000470255	0.000868917	0.199307	0.222056	0.519194	0.0660195	0.0138593	0.354304	0.701738	0.278281	0.724154	0.0599433	0.00275256	0.0180175	0.00496292	0.145473	0.00517221	0.786342	0.0693649	0.0927147	0.139841	0.00221397	0.00192447	0.0304709	0.110784	0.0160912	0.408502	0.379615	0.0991307	0.00938
24571	IBS	Hapmap27855-BTA-123415	13	806792	0.0089728	0.020342	0.00793877	0.860658	0.84797	0.431716	0.0669804	0.696136	0.198452	0.127606	0.897696	0.274935	0.00495283	0.000335188	0.0972385	0.0338148	0.041666	0.0282796	0.139286	0.0511123	0.0213996	0.0478829	0.122272	0.028814	0.0373011	0.896344	0.00418836	0.119227	0.294393	0.0555333	0.00729089
21410	IBS	ARS-BFGL-NGS-31282	11	9086342	0.00898014	0.00507029	0.00482779	0.784215	0.946995	0.7749	0.226467	0.959392	0.993094	0.706386	0.0998812	0.755777	0.0261231	0.716954	0.509901	0.12618	0.055351	0.00103598	0.233853	0.0395605	0.134081	0.980587	0.0106968	0.146658	0.174903	0.532298	0.947698	0.0171108	0.521178	0.265846	0.00919561
6178	IBS	BFGL-NGS-112148	3	61920582	0.00898913	0.0435944	0.0389696	0.656677	0.225021	0.205147	0.896243	0.0224355	0.426748	0.40607	0.265632	0.843562	0.270361	0.0188335	0.0961142	0.0860298	0.0916746	0.077175	0.00912043	0.00126667	0.00325494	0.0166107	0.25762	0.217117	0.234785	0.345216	0.119396	0.383632	0.0146828	0.162769	0.00087644
5070	IBS	BTA-49769-no-rs	2	130141723	0.00923838	0.265341	0.0193972	0.125776	0.365036	0.537385	0.758646	0.431721	0.298664	0.416266	0.593475	0.143099	0.0834993	0.947981	0.440043	0.285921	0.357989	0.796565	0.622045	0.234504	0.397435	0.363082	0.0590052	0.000892887	0.00149533	0.0599415	0.360643	0.603779	0.310584	0.277894	0.215739
21027	IBS	Hapmap50620-BTA-21279	10	95490805	0.00932633	0.00869654	0.0186605	0.776836	0.533805	0.63676	0.499335	0.515301	0.287588	0.649046	0.651306	0.787156	0.132626	0.582911	0.822404	0.980362	0.120579	0.414863	0.426664	0.00941773	0.197435	0.000958123	0.77942	0.221988	0.495575	0.0101807	0.809185	0.508391	0.996583	0.543634	0.398498
18038	IBS	ARS-BFGL-NGS-10030	9	25323880	0.0093684	0.00116069	0.0089802	0.315282	0.846578	0.732423	0.941756	0.159177	0.819125	0.409497	0.674372	0.513059	0.0256457	0.146073	0.614839	0.195251	0.64248	0.0525207	0.728286	0.748796	0.184177	0.46978	0.41358	0.743596	0.807607	0.185176	0.796215	0.363302	0.714734	0.881778	0.536536
10874	IBS	BTB-01602960	5	88626757	0.00937346	0.318559	0.0182291	0.0693424	0.395297	0.888395	0.452461	0.215117	0.600652	0.111462	0.429142	0.245326	0.132945	0.020797	0.150542	0.0432375	0.251321	0.0242847	0.750576	0.00779896	0.005638	0.0745279	8.56163e-05	0.00236984	0.000329616	0.54984	0.1213	0.462093	0.241339	0.215439	0.00543466
9854	IBS	ARS-BFGL-NGS-22061	5	13230398	0.00939471	0.918118	0.0117094	0.00615436	0.533083	0.0235731	0.136867	0.0753617	0.484579	0.5943	0.220507	0.537222	0.692742	0.0491663	0.707106	0.175495	0.42825	0.00114333	0.0898898	0.086932	0.380658	0.0586721	0.690757	0.931475	0.703652	0.756166	0.514162	0.235125	0.783524	0.762901	0.923458
7642	IBS	Hapmap59633-rs29013953	4	14021218	0.0095884	0.263174	0.0917261	0.108629	0.0462683	0.101946	0.0034421	0.000250207	0.0378857	0.358912	0.775386	0.523085	0.541831	0.19107	0.145848	0.0415918	0.710431	0.0151432	0.236442	0.448472	0.232309	0.163298	0.763612	0.0682258	0.121015	0.0209072	0.158606	0.103018	0.0631367	0.160464	0.331026
11823	IBS	ARS-BFGL-NGS-40968	6	21494288	0.00966294	0.00147093	0.0147241	0.354621	0.651793	0.232829	0.549183	0.247345	0.490177	0.196194	0.307576	0.613939	0.00649128	0.0584231	0.225999	0.151148	0.166083	0.155211	0.00713642	0.930661	0.12487	0.5982	0.770514	0.380606	0.947032	0.408169	0.157632	0.390817	0.48329	0.735254	0.275646
18750	IBS	BTA-84153-no-rs	9	71785036	0.00968747	0.0311839	0.0287001	0.730691	0.34585	0.0156177	0.829125	0.00134332	0.32713	0.0752209	0.0367609	0.758411	0.610817	0.0106861	0.250076	0.0743948	0.62891	0.00105045	0.217002	0.386126	0.0171283	0.77395	0.13612	0.212521	0.551976	0.759595	0.199145	0.397492	0.33273	0.151176	0.0280714
21982	IBS	ARS-BFGL-NGS-32737	11	37110008	0.00977522	0.0151479	0.0050057	0.973426	0.552058	0.674917	0.462618	0.0825246	0.000369573	0.156382	0.00220999	0.517365	0.0379449	0.3538	0.495012	0.227055	0.565833	0.0823868	0.171846	0.519469	0.902347	0.877652	0.0688208	0.0317352	0.0446521	0.971103	0.396528	0.968421	0.314195	0.141739	0.0767938
2100	IBS	BTB-02013809	1	119399386	0.010133	0.147948	0.0126122	0.19402	0.528579	0.152659	0.000751035	0.323276	0.420594	0.831349	0.724962	0.450549	0.566212	0.49563	0.527359	0.178194	0.829744	0.0368576	0.565841	0.88474	0.120635	0.331168	0.964522	0.327426	0.500517	0.020708	0.603136	0.177132	0.543818	0.553923	0.460233
42750	IBS	ARS-BFGL-NGS-105922	28	14306505	0.0101704	0.0109402	0.0133806	0.876009	0.684457	0.445549	0.657788	0.337471	0.64414	0.085807	0.537691	0.19295	0.00782218	0.0473648	0.537069	0.255024	0.140768	0.00137832	0.732941	0.00201375	0.0011538	0.055998	0.00127278	0.00240505	0.00327292	0.331312	0.000171511	0.811624	0.00447801	0.000453654	0.000190081
44547	IBS	BTA-103034-no-rs	30	59335029	0.0102403	0.000307507	0.00227564	0.131784	0.417319	0.819925	0.183232	0.0269082	0.347418	0.785551	0.948709	0.0776311	0.0133262	0.533325	0.578757	0.935036	0.185355	0.0165301	0.951636	0.247432	0.0152676	0.547566	0.0370617	0.0119427	0.0167554	0.603836	0.155967	0.358321	0.0582974	0.0683931	0.0218879
23094	IBS	ARS-BFGL-NGS-108538	11	107205272	0.0103185	0.35311	0.436237	0.0474671	0.00031298	0.892431	0.708525	0.389159	0.175738	0.186346	0.860972	0.106127	0.344815	0.679638	0.287789	0.615838	0.73384	0.0915743	0.00453203	0.528269	0.00781673	0.746963	0.159906	0.16581	0.133365	0.388058	0.241228	0.176853	0.419951	0.925407	0.366002
44689	IBS	ARS-BFGL-NGS-58839	30	104624352	0.0105754	0.000244397	0.000439803	0.08122	0.0723633	0.313985	0.641998	0.297308	0.0707088	0.0150092	0.408508	0.298208	0.0011396	0.414926	0.298565	0.139041	0.464043	0.017105	0.53628	0.156247	0.0127248	0.832752	0.0937282	0.295277	0.360006	0.946438	0.00643218	0.697535	0.000644803	0.00224907	0.00748222
17328	IBS	BTB-01377659	8	100932178	0.0107012	0.00459372	0.0137552	0.622663	0.723866	0.0235563	0.0170211	0.000743659	0.245413	0.862394	0.646657	0.570004	0.725961	0.0124596	0.195494	0.0175233	0.0594498	0.000865278	0.110238	0.708317	0.0441271	0.298108	0.109532	0.487641	0.10409	0.903398	0.0201875	0.367739	0.021378	0.0639047	0.0639742
26422	IBS	ARS-BFGL-NGS-77195	14	13468736	0.010708	0.149533	0.00107972	0.156109	0.239031	0.168429	0.1229	0.0131257	0.369192	0.950317	0.979622	0.568363	0.445731	0.0606717	0.436194	0.282704	0.153153	0.0487265	0.468685	0.160143	0.0831324	0.440121	0.202828	0.148626	0.204317	0.897954	0.303192	0.843542	0.472263	0.364345	0.0661438
26105	IBS	ARS-BFGL-NGS-34135	14	1675278	0.0108236	0.0348591	0.049377	2.84034e-09	0.0304617	0.898336	0.432965	0.808775	0.826903	0.931758	0.371991	0.664724	0.769927	0.706178	0.338745	0.287574	0.31374	0.62137	0.819777	0.0536583	0.462783	0.234397	0.198558	0.297353	0.72198	0.471123	0.773212	0.258724	0.361307	0.916804	0.390461
44724	IBS	Hapmap26425-BTA-149496	30	108407617	0.0108248	0.0834082	0.0469871	0.49435	0.195846	0.373901	0.000365486	0.00102263	0.57335	0.292547	0.800542	0.145766	0.647352	0.566451	0.10217	0.0375941	0.230554	0.037932	0.968374	0.0863843	0.000593612	0.576635	0.0653797	0.133456	0.0808054	0.958654	0.140456	0.526428	0.0489352	0.0885175	0.0226328
40885	IBS	BTA-61921-no-rs	26	10255258	0.0110696	0.0496306	0.01197	0.549156	0.708397	0.143517	0.625098	0.40547	0.188647	0.336288	0.893199	0.539109	0.0190629	0.0168683	0.0447951	0.0423129	3.01176e-05	0.119095	0.170499	0.0401465	0.0706427	0.128429	0.112143	0.829426	0.328155	0.257592	0.0423206	0.834459	0.176891	0.0776185	0.00830079
8016	IBS	BTB-01269980	4	34828892	0.0110936	0.157359	0.0722844	0.21866	0.191237	0.0843973	0.105919	0.00199408	0.0157215	0.0151683	0.000401976	0.00338842	0.836522	0.999327	0.479625	0.191303	0.203882	0.0242848	0.12906	0.789796	0.17725	0.477285	0.0334133	0.44647	0.35679	0.364325	0.801698	0.382266	0.61754	0.515407	0.318525
196	IBS	ARS-BFGL-NGS-108684	1	10149581	0.0111145	0.0639955	0.00300638	0.540088	0.556107	0.986293	0.0909061	0.334185	0.944487	0.235023	0.615392	0.410297	0.0942536	0.145323	0.491752	0.0884092	0.0391559	0.00125668	0.498672	0.645456	0.420998	0.910985	0.0023534	0.0112981	0.00344007	0.287717	0.216605	0.557917	0.0146791	0.0973021	0.121777
7684	IBS	ARS-BFGL-NGS-84310	4	16244555	0.0111544	0.130163	0.103122	0.29577	0.0811819	0.0196771	0.180921	5.8176e-05	0.100167	0.442388	0.267276	0.416431	0.57878	0.245785	0.849018	0.343024	0.903231	0.0450045	0.192612	0.432789	0.882288	0.540936	0.654267	0.82845	0.995185	0.356655	0.804679	0.721427	0.942818	0.990328	0.852759
42910	IBS	Hapmap54658-rs29015655	28	23530483	0.0113845	0.00030854	0.0197093	0.0972498	0.678211	0.830197	0.637017	0.0381377	0.108122	0.0450739	0.642071	0.191227	0.00694245	0.51122	0.920183	0.618863	0.166375	0.038332	0.045841	0.00405587	0.0149628	0.0301051	0.0294758	0.00929942	0.019859	0.0842498	0.528967	0.0944162	0.134907	0.081912	0.00573592
22632	IBS	ARS-BFGL-NGS-32286	32	0	0.0115464	0.00486313	0.0104427	0.722184	0.814665	0.58916	0.608249	0.036486	0.149266	0.22863	0.228492	0.681921	0.0122413	0.209459	0.806079	0.255432	0.148807	0.00488374	0.59135	0.09558	0.00801399	0.808701	0.00201612	0.00132818	4.76347e-05	0.680929	0.015905	0.747853	0.00706809	0.021409	0.000924784
6808	IBS	ARS-BFGL-NGS-60657	3	92499770	0.0115897	0.126053	0.0328333	0.291107	0.415749	0.108217	0.00012555	0.00161975	0.62186	0.0208311	0.558999	0.0535389	0.8807	0.698401	0.914081	0.451702	0.36211	0.00051602	0.588494	0.181373	0.0011099	0.753066	0.687793	0.349995	0.556677	0.80884	0.667069	0.810194	0.212936	0.551492	0.0459905
10185	IBS	Hapmap58789-rs29016364	5	38963818	0.0115928	0.473383	0.144355	0.0325363	0.0251112	0.0461956	0.384087	0.491405	0.317309	0.547023	0.000534865	0.159487	0.598788	0.526522	0.167497	0.150376	0.0793904	0.228961	0.792296	0.0949373	0.265405	0.0444048	0.60311	0.25654	0.201341	0.464953	0.610824	0.858932	0.511321	0.972175	0.946811
9912	IBS	BTA-72812-no-rs	5	18477667	0.0121351	0.245033	0.0196418	0.181617	0.476752	0.0484987	0.0450285	0.00284184	0.221061	0.344857	0.219855	0.28991	0.752122	0.250164	0.706605	0.270288	0.232432	8.25179e-05	0.85853	0.845818	0.569317	0.275222	0.284251	0.125882	0.220137	0.586881	0.961261	0.111578	0.469962	0.710299	0.249964
44760	IBS	BTA-112232-no-rs	30	112952732	0.0123047	0.002764	0.0901515	0.360819	0.112323	0.935105	0.00475487	0.0588319	0.78941	0.00164051	0.984676	0.0197452	0.0763504	0.0560442	0.488917	0.0435631	0.0169324	0.000359387	0.433584	0.00587078	2.36142e-05	0.209271	5.4101e-05	0.00688276	0.00131466	0.207563	0.721119	0.00363932	0.412781	0.0303636	0.000222796
3694	IBS	BTA-19852-no-rs	2	42986890	0.0126922	0.00137048	0.0034396	0.241167	0.470731	0.0691167	0.213871	0.935337	0.00211423	0.0112607	0.112239	0.287966	0.00074437	0.841908	0.424771	0.527907	0.78521	0.687085	0.765647	0.341922	0.445024	0.494728	0.465476	0.871869	0.60284	0.489208	0.846411	0.925112	0.696098	0.634152	0.285871
44395	IBS	Hapmap33919-BES4_Contig343_1352	30	21153617	0.0128108	0.049478	0.0407038	0.755078	0.576573	0.652705	0.582938	0.283578	0.686206	0.359945	0.447086	0.368503	0.107214	0.0171578	0.287285	0.043055	0.150019	0.00020448	0.129312	0.0051412	1.57881e-06	0.14319	0.508488	0.943292	0.369299	0.93464	0.0998084	0.721763	0.00376677	0.218049	5.81745e-05
14024	IBS	ARS-BFGL-NGS-35201	7	26494064	0.0128225	0.00198296	0.0107283	0.322207	0.818006	0.222028	0.696271	0.099647	0.54044	0.0558757	0.672286	0.319581	0.00322656	0.440829	0.704324	0.567148	0.673622	0.0917491	0.976555	0.0807556	0.0125748	0.259752	0.0140817	0.141062	0.140436	0.442977	0.015366	0.511538	0.00276508	0.000374132	0.00890352
21453	IBS	Hapmap46203-BTA-16567	11	11009110	0.0129414	0.119937	0.104241	0.334868	0.115252	0.833815	0.143097	0.162943	0.504708	0.681522	0.724131	0.512164	0.573386	0.0120189	0.196712	0.205337	0.628349	0.929661	0.785833	0.0153759	0.37242	5.79354e-05	0.0726122	0.0374258	0.0392103	0.61944	0.110081	0.978707	0.773706	0.814064	0.111772
35819	IBS	BFGL-NGS-112137	21	16341393	0.0131938	0.225222	0.00751616	0.20253	0.767542	0.6876	0.224361	0.734777	0.687403	0.0544618	0.0601269	0.066801	0.157862	0.99482	0.66022	0.420918	0.220948	0.0712504	0.595442	0.656817	0.0555497	0.50349	0.160056	0.186605	0.114872	0.449072	0.109398	0.0113703	0.000679692	0.00734148	0.0980585
45538	IBS	ARS-BFGL-NGS-84420	17	66725091	0.0133536	0.515331	0.354266	0.000165523	0.0011925	0.24585	0.0454108	0.210821	0.889985	0.795061	0.160447	0.428562	0.507602	0.72192	0.40855	0.485156	0.158445	0.253836	0.431111	0.377911	0.384125	0.668215	0.270808	0.141857	0.190005	0.979903	0.534409	0.651155	0.592006	0.708181	0.288804
41416	IBS	ARS-BFGL-NGS-95682	26	39033157	0.0133551	0.00125706	0.00605456	0.33696	0.768341	0.632209	0.614432	0.281271	0.282624	0.00339958	0.904689	0.0261171	0.00408942	0.0155895	0.106587	0.0824867	0.0241493	0.0215445	0.0199249	0.0109796	0.0176475	0.105237	0.00459065	0.0139559	0.0325621	0.545454	0.0670347	0.460869	0.33059	0.0334262	0.00168023
16932	IBS	ARS-BFGL-NGS-17903	8	79087525	0.0135676	0.0385238	0.0178346	0.697464	0.952196	0.324336	0.0545485	0.0088022	0.0982949	0.0050824	0.0494116	0.391474	0.411236	0.00100736	0.00100264	0.00141977	0.0109752	0.0485015	0.578392	0.0106303	0.0987769	0.115278	0.19529	0.556559	0.194628	0.0392302	0.126881	0.240562	0.0418202	0.304791	0.00639863
10661	IBS	Hapmap46673-BTA-74066	5	75205122	0.013576	0.0559268	0.0011556	0.618	0.109159	0.89342	0.760993	0.139874	0.167646	0.718132	0.331124	0.339547	0.0377878	0.168826	0.575609	0.475054	0.455574	0.212689	0.189847	0.655524	0.567148	0.887409	0.692517	0.156124	0.189221	0.668359	0.0356586	0.496634	0.293699	0.406795	0.243832
7361	IBS	Hapmap46717-BTA-69803	3	118167062	0.0135871	0.045953	0.000762064	0.683494	0.077476	0.0570092	0.895474	0.555987	0.0311358	0.00108143	0.511835	0.381162	0.00136864	0.0652954	0.488499	0.34617	0.268517	0.116601	0.0125568	0.111546	0.072502	0.126845	0.00517997	0.0346173	0.0404959	0.13505	0.553508	0.672471	0.791415	0.388604	0.0166737
15614	IBS	BTA-10665-rs29016217	8	4651419	0.01369	0.000239135	0.00205742	0.09168	0.149749	0.195825	0.405838	0.252034	0.698082	0.103989	0.458565	0.732313	0.00064597	0.384985	0.958855	0.559048	0.325633	0.0448266	0.905006	0.261836	0.631321	0.63939	0.994152	0.546259	0.782973	0.43994	0.348407	0.0555339	0.711552	0.462753	0.173022
4267	IBS	ARS-BFGL-NGS-83161	2	76852429	0.0136921	0.668017	0.0387132	0.000662524	0.343639	0.365943	0.101683	0.196331	0.0322459	0.519561	0.207539	0.444874	0.959167	0.598594	0.581428	0.539883	0.749547	0.706051	0.351571	0.787513	0.900928	0.536087	0.138945	0.0520802	0.264601	0.0307192	0.11255	0.914043	0.293486	0.0446484	0.444083
44659	IBS	Hapmap48284-BTA-30349	30	92260895	0.0138871	0.0200908	0.00219958	0.995837	0.337924	0.00612138	0.00190615	0.503671	0.29817	0.486394	0.0718606	0.759768	0.000181056	0.917277	0.669192	0.925855	0.038256	0.879875	0.826307	0.340632	0.351809	0.261071	0.159148	0.343986	0.0629842	0.486243	0.0752641	0.970986	0.386065	0.509708	0.452545
15445	IBS	Hapmap56111-rs29019494	7	108638689	0.0139348	0.68379	0.152643	0.0286978	0.0405149	0.227752	0.0892671	0.0277788	0.1298	0.17104	0.312572	0.0995809	0.661122	0.186824	0.782938	0.158912	0.994986	0.00101837	0.0300819	0.509858	0.10886	0.754001	0.271429	0.597448	0.63875	0.00763858	0.412159	0.00550015	0.538274	0.438737	0.0782103
3695	IBS	BTB-01838972	2	43014031	0.0141244	0.000959676	0.00277559	0.184654	0.369576	0.0657275	0.237723	0.816524	0.00477893	0.0253019	0.176058	0.413645	0.000666094	0.583219	0.17688	0.282469	0.553322	0.720966	0.804635	0.235101	0.284853	0.418549	0.360761	0.832865	0.538494	0.64588	0.590886	0.811	0.997459	0.872768	0.179597
38117	IBS	ARS-BFGL-NGS-17887	23	14769068	0.0141634	0.011753	0.00944067	0.773662	0.897905	0.775975	0.994508	0.294094	0.68624	0.398568	0.106185	0.735875	0.0671177	0.00226901	0.000643278	0.00152097	0.00270711	0.248134	0.529776	0.0583468	0.461605	0.169855	0.222147	0.0708387	0.187805	0.583582	0.0436481	0.956838	0.50462	0.491676	0.0535072
9191	IBS	BTA-22968-no-rs	4	99542142	0.0141959	0.0198033	0.0320193	0.929649	0.570454	0.0026667	0.538848	0.000609808	0.050174	0.761511	0.00830623	0.100023	0.921224	0.0174044	0.0912965	0.0717833	0.0215865	0.120916	0.482632	0.287445	0.0782727	0.366118	0.0976953	0.49394	0.193259	0.270438	0.00967808	0.952872	0.00767557	0.0259048	0.0351634
17032	IBS	BTB-00321373	8	85511930	0.014465	0.0302558	0.00643097	0.80636	0.681357	0.418007	0.939027	0.953464	0.440151	0.20516	0.539171	0.485725	0.0166929	0.155039	0.0512259	0.0325287	0.0352987	0.0375118	0.70303	0.0317499	0.0760738	0.297888	0.0565681	0.000834993	0.00230184	0.182869	0.124245	0.982763	0.0722811	0.208508	0.00760199
44527	IBS	Hapmap33392-BTA-159122	30	51772645	0.0147044	0.0203969	0.0104543	0.885445	0.923056	0.255729	0.0254504	0.00196388	0.676725	0.124603	0.126647	0.533644	0.183285	0.012702	0.0152172	0.00952957	0.00164492	0.0586759	0.402095	0.0968377	0.0438738	0.0731122	0.00567411	0.0228208	0.00103115	0.360479	0.00239813	0.00217176	2.78507e-05	0.00937085	0.00582595
12210	IBS	ARS-BFGL-NGS-42501	6	43920160	0.0148703	0.0166983	0.000595612	0.858611	0.0490764	0.773714	0.464896	0.204184	0.273732	0.257705	0.308897	0.693435	0.0213005	0.247675	0.599799	0.236444	0.721911	0.00913948	0.494526	0.647869	0.06672	0.809684	0.437222	0.336321	0.487721	0.478336	0.493002	0.777467	0.21505	0.204528	0.128751
4901	IBS	ARS-BFGL-NGS-100978	2	120663999	0.0151216	0.00144496	0.00357646	0.295098	0.552691	0.111278	0.73897	0.69571	0.548912	0.140595	0.11638	0.0400665	0.000801377	0.510281	0.42642	0.722901	0.435578	0.864003	0.70649	0.410633	0.199507	0.549848	0.576386	0.975509	0.926361	0.0857265	0.249744	0.938394	0.230381	0.160286	0.210979
7980	IBS	Hapmap55409-rs29022997	4	33236485	0.0151226	0.0613957	0.0729015	0.570011	0.235047	0.0177008	0.0501858	0.000325339	0.108561	0.195926	0.0253276	0.0357806	0.707078	0.543587	0.59699	0.120486	0.514503	0.00224886	0.62173	0.821098	0.352651	0.42755	0.0718424	0.432394	0.259634	0.694671	0.663484	0.535829	0.809937	0.816305	0.185315
38430	IBS	Hapmap50733-BTA-56252	23	32375661	0.0151407	0.000417653	0.0383658	0.148484	0.461248	0.646837	0.890854	0.0211143	0.516546	0.456333	0.26714	0.128142	0.131849	0.0749655	0.071939	0.0537533	0.448414	0.145713	0.159841	0.922728	0.792806	0.273366	0.931075	0.858079	0.954065	0.569227	0.230239	0.881475	0.330032	0.640701	0.389974
10193	IBS	ARS-BFGL-NGS-29758	5	39920171	0.0151957	0.126859	0.060641	0.377042	0.286642	0.206481	0.170895	0.155641	0.898485	0.339153	0.23875	0.898823	0.62172	0.175881	0.453162	0.175086	0.6101	0.0441455	0.000404823	0.823766	0.60479	0.909296	0.220832	0.974715	0.547414	0.173378	0.753669	0.452704	0.790203	0.807567	0.347442
28765	IBS	Hapmap50340-BTA-37383	15	66042287	0.0152096	0.00750767	0.000734767	0.641212	0.0827251	0.595355	0.341341	0.818804	0.0027862	0.0407772	0.00557059	0.177525	0.00131556	0.351534	0.584536	0.73928	0.911664	0.533503	0.340832	0.514299	0.14002	0.957626	0.751558	0.15648	0.0877439	0.982723	0.00567898	0.224028	0.127945	0.0604425	0.277748
37880	IBS	ARS-BFGL-NGS-90519	22	60850524	0.0152674	0.0875737	0.00378212	0.461639	0.499015	0.00619419	0.256338	0.616204	0.0150388	0.391481	0.249227	0.465599	0.000572246	0.344218	0.136674	0.170661	0.0762878	0.881375	0.832274	0.167791	0.318663	0.510745	0.968889	0.658081	0.748419	0.993828	0.409955	0.154051	0.769304	0.845763	0.336605
26180	IBS	BFGL-NGS-110993	14	4808166	0.0153512	0.167634	0.349988	5.56785e-06	0.00167471	0.273595	0.625201	0.931773	0.792911	0.048079	0.228626	0.0439442	0.469654	0.560519	0.0278728	0.114621	0.627662	0.06591	0.502832	0.412663	0.0832189	0.620829	0.160802	0.906808	0.260897	0.0674018	0.981644	0.972101	0.84094	0.597354	0.410454
44989	IBS	ARS-BFGL-NGS-41150	30	144617673	0.0157096	0.0387363	0.0253346	0.829328	0.833599	0.487537	0.940898	0.270171	0.504463	0.105	0.975882	0.12258	0.0321706	0.00322429	0.000731845	1.5424e-05	9.29051e-06	2.46383e-05	0.332375	0.0150315	0.000226403	0.693852	0.00255362	0.00151233	9.56507e-05	0.242472	0.0863847	0.211103	0.104425	0.192549	2.91849e-06
45060	IBS	ARS-BFGL-NGS-76242	30	137464119	0.0157967	0.00498487	0.0694366	0.389031	0.262478	0.0277024	0.0896803	0.00012324	0.0709515	0.737842	0.34293	0.127176	0.966722	0.0596704	0.461746	0.0887796	0.7255	0.0192777	0.181876	0.751692	0.919421	0.502701	0.0101796	0.000939583	0.0184418	0.429176	0.741214	0.080681	0.81429	0.919473	0.312529
5981	IBS	BTB-00127835	3	48232935	0.0160286	0.141715	0.00914551	0.258572	0.825999	0.336802	0.941293	0.498209	0.225585	0.189057	0.758866	0.50367	0.0553733	0.391655	0.891741	0.959628	0.652071	0.246246	0.00117075	0.911799	0.632599	0.928745	0.552161	0.0486232	0.0464538	0.030592	0.144134	0.1426	0.0878787	0.144471	0.536834
13931	IBS	ARS-BFGL-NGS-76601	7	21298998	0.0160713	0.0456222	0.0124427	0.62885	0.633361	0.809609	0.205723	0.431418	0.372601	0.00163194	0.917401	0.0599115	0.0164972	0.0474977	0.0520815	0.0675083	0.0181738	0.328067	0.260954	0.000368273	0.0544076	0.00317544	0.157453	0.00455949	0.0232686	0.122043	0.662555	0.516195	0.964306	0.802491	0.0202435
8906	IBS	BTA-96831-no-rs	4	83929310	0.0160952	0.00310638	0.0267762	0.35821	0.630085	0.505881	0.484587	0.0739198	0.20806	0.513843	0.235059	0.343198	0.0872665	0.00104257	0.0742817	0.00593426	0.111514	0.00831533	0.811867	0.0379572	0.0157208	0.015447	0.0403305	0.0645195	0.0758183	0.665272	0.085072	0.532259	0.0150876	0.0674746	0.00563027
6022	IBS	Hapmap57732-rs29023272	3	50804085	0.0164151	0.00494286	0.000930604	0.594417	0.136413	0.0115868	0.489126	0.278338	0.357661	0.00528085	0.76026	0.00828	0.000166587	0.621498	0.637593	0.934538	0.358435	0.148093	0.435844	0.167172	0.317692	0.987796	0.828973	0.555688	0.60331	0.147256	0.586636	0.0111768	0.590815	0.406211	0.483312
30507	IBS	Hapmap41531-BTA-40863	17	446792	0.0165619	0.00134774	0.000563375	0.715151	0.562793	0.164336	0.724397	0.222636	0.158404	0.10403	0.404099	0.10038	0.000292381	0.384475	0.413811	0.890844	0.805554	0.00156397	0.0172566	0.000533029	0.00471935	0.00122781	0.000306783	0.000211497	0.000270103	0.643065	0.28055	0.423354	0.087296	0.0497776	0.000525364
36280	IBS	BTB-01240811	21	41654555	0.0166652	0.000621712	0.00506845	0.0946733	0.254587	0.0954745	0.640815	0.352921	0.551101	0.504183	0.411719	0.162419	0.00286854	0.716309	0.57087	0.706334	0.95302	0.46192	0.711195	0.0803643	0.346647	0.275206	0.833586	0.751602	0.639342	0.741436	0.253831	0.680234	0.322538	0.146946	0.192272
9352	IBS	ARS-BFGL-NGS-16951	4	110176402	0.0171462	0.00535149	0.0202348	0.375513	0.950414	0.887602	0.444043	0.0789615	0.21878	0.915972	0.271838	0.360473	0.070684	0.0638845	0.0798373	0.0101937	0.104793	0.0127786	0.323501	0.114686	0.0427873	0.422797	0.000442494	0.00455323	0.000983086	0.973705	0.680006	0.0593843	0.171275	0.327921	0.0476281
40883	IBS	BTA-61920-no-rs	26	10214117	0.0173518	0.000412546	0.00525241	0.133516	0.575085	0.919207	0.307742	0.0372932	0.248788	0.690623	0.174587	0.991688	0.0312375	0.141201	0.0310709	0.0192746	0.00136233	0.095123	0.577126	0.94699	0.639238	0.378585	0.918893	0.731901	0.8787	0.713799	0.215291	0.456254	0.195118	0.245633	0.481558
44564	IBS	BTA-97389-no-rs	30	61301312	0.017504	0.052901	0.000602628	0.869035	0.0332738	0.0979086	0.814434	0.796448	0.57443	0.0091937	0.355779	0.0110744	0.000417888	0.0516074	0.696333	0.601626	0.0023685	0.211287	0.713512	0.00145611	0.00244677	0.000263157	0.000433346	0.0014224	5.13069e-05	0.159888	0.123351	0.450512	0.142802	0.20785	0.007439
11540	IBS	ARS-BFGL-NGS-82737	6	7713990	0.0175966	0.0978576	0.00828569	0.897001	0.318885	0.948724	0.781402	0.180833	0.394158	0.387421	0.058516	0.817829	0.177611	0.00985653	0.488956	0.0962273	0.131586	0.00130857	0.957639	0.263563	0.189021	0.223003	0.0134749	0.22199	0.20953	0.887305	0.243235	0.175906	0.555285	0.11984	0.0562687
7562	IBS	BFGL-NGS-112143	4	9748719	0.0177891	0.578191	0.128316	0.0879581	0.172353	0.991975	0.72281	0.136162	0.146707	0.107772	0.44979	0.602825	0.677544	0.150867	0.478126	0.0886424	0.354047	0.0118376	0.0704766	0.910246	0.632801	0.892119	0.748477	0.292213	0.313669	0.00127602	0.863677	0.331353	0.82901	0.56879	0.215708
44623	IBS	BTA-122892-no-rs	30	81638519	0.0179036	0.00980797	0.000248787	0.645631	0.0125091	0.436237	0.668731	0.106265	0.45792	0.704538	0.630163	0.748549	0.0336026	0.110532	0.12866	0.0185314	0.0172861	0.000957878	0.70408	0.18158	0.00996796	0.654918	0.427571	0.0422342	0.0093673	0.267535	0.0325803	0.528703	0.0918068	0.180438	0.00912179
37847	IBS	ARS-BFGL-NGS-84561	22	59277831	0.0181186	0.0147534	0.00013017	0.765044	0.012294	0.951383	0.502913	0.127546	0.00484295	0.25427	0.0276609	0.551006	0.00946603	0.509785	0.877285	0.995308	0.499888	0.468683	0.609056	0.63856	0.648677	0.464345	0.981507	0.655042	0.928846	0.896645	0.727123	0.851594	0.598294	0.503581	0.346196
41739	IBS	BTA-63385-no-rs	27	3400875	0.0181562	0.000677377	0.0442452	0.125496	0.469399	0.0732162	0.700509	0.00526712	0.563205	0.443276	0.997559	0.15293	0.369575	0.388953	0.933603	0.671774	0.282691	0.0848733	0.474294	0.365415	0.0726769	0.977796	0.753175	0.709221	0.625857	0.394658	0.445877	0.115642	0.623325	0.98882	0.402085
19281	IBS	ARS-BFGL-NGS-11625	9	102341518	0.0186579	0.0118925	0.0143084	0.656021	0.834925	0.258681	0.38196	0.92887	0.125746	0.795543	0.402719	0.814748	0.0107954	0.808567	0.875784	0.997976	0.890502	0.234903	0.000997197	0.248605	0.505127	0.72404	0.297727	0.0234973	0.277637	0.393574	0.287776	0.885741	0.0171814	0.0464921	0.0921254
24657	IBS	ARS-BFGL-NGS-24691	13	4973274	0.0186914	0.0404196	0.0617336	0.830089	0.282204	0.614645	0.325119	0.919441	0.414651	0.816206	0.337548	0.157931	0.0366836	0.0774092	0.0200544	0.0449391	0.00913168	0.344022	0.497426	0.185693	0.196154	0.562033	0.376826	0.224832	0.162263	0.412938	0.00872467	0.00121535	0.000287351	0.0112174	0.0290843
6980	IBS	ARS-BFGL-NGS-36272	3	100323316	0.0187761	0.00877112	0.000757599	0.560547	0.071392	0.294281	0.94265	0.983546	0.00205747	0.111074	0.182114	0.395717	0.00148709	0.748562	0.728379	0.873502	0.745476	0.435774	0.775475	0.0597404	0.0422016	0.201391	0.0940357	0.0316593	0.0912256	0.273913	0.000939837	0.134701	0.050137	0.0161321	0.121483
13574	IBS	Hapmap41968-BTA-78106	6	117712436	0.0188573	0.041921	0.0884783	0.826873	0.184306	0.72183	0.564098	0.855687	0.311234	0.00681306	0.848393	5.27602e-05	0.0612603	0.844471	0.345793	0.760103	0.11861	0.0564391	0.473104	0.1723	0.0748989	0.567846	0.126063	0.227599	0.125795	0.918102	0.968367	0.0215526	0.291486	0.889742	0.230999
16121	IBS	BTA-106726-no-rs	8	34511209	0.0190667	0.112546	0.0220386	0.483012	0.885837	0.0851241	0.00904027	0.802106	0.584262	0.260928	0.821403	0.0427617	0.00431387	0.00692116	0.00562091	0.00409078	0.00566733	0.0615798	0.417816	0.00592782	0.0463964	0.0714903	0.000893893	0.00577817	0.00865581	0.623555	0.0161994	0.905068	0.422556	0.0983485	0.00134833
40723	IBS	ARS-BFGL-NGS-35357	25	42768470	0.0191366	0.134088	0.00681819	0.496328	0.614045	0.315122	0.000452073	0.0844794	0.98501	0.930415	0.364296	0.730493	0.347815	0.156441	0.816147	0.652443	0.125004	0.0340781	0.348115	0.970852	0.306842	0.639883	0.28694	0.464623	0.31815	0.527743	0.0499568	0.166276	0.0326441	0.172307	0.202515
19407	IBS	BTA-18928-no-rs	10	5140497	0.0191691	0.0819739	0.0292679	0.563599	0.647128	0.607705	0.0879808	0.0489279	0.072922	0.767439	0.286356	0.743228	0.24124	0.190077	0.354469	0.0859822	0.245118	0.000353291	0.173823	0.115696	0.000795393	0.97156	0.0228616	0.152422	0.0752324	0.384855	0.0463627	0.603072	0.000504943	0.000780432	0.00337992
23091	IBS	ARS-BFGL-NGS-100667	11	104828174	0.0191939	0.00636171	0.000817621	0.51207	0.0697496	0.888058	0.521432	0.184719	0.154527	0.091822	0.0677308	0.113926	0.0161649	0.633956	0.234329	0.715331	0.239611	0.0514563	0.933687	0.810414	0.686622	0.866577	0.678785	0.270682	0.671784	0.850475	0.22789	0.0199205	0.896487	0.43242	0.245561
31576	IBS	BTB-00682411	17	61891068	0.0192538	0.0114448	0.225002	0.619501	0.029469	0.00774984	0.210549	0.00933387	0.0249083	0.00202562	0.00210342	0.00163404	0.00108729	0.0663242	0.00208386	0.0141493	0.122131	0.443921	0.109333	0.663646	0.631158	0.790658	0.348833	0.357004	0.353362	0.181151	0.0779996	0.78745	0.201497	0.328346	0.444098
16490	IBS	Hapmap50281-BTA-21965	8	54920696	0.0195233	0.681311	0.168287	0.0955285	0.231742	0.166227	0.254843	0.932487	0.0348791	0.313531	0.000116021	0.229015	0.119449	0.818271	0.920717	0.808616	0.711511	0.125154	0.98929	0.735096	0.573621	0.767122	0.744217	0.896916	0.976687	0.866741	0.545836	0.922264	0.953322	0.58649	0.262884
41329	IBS	Hapmap48410-BTA-61358	26	33885893	0.0195574	0.231001	0.146871	0.233627	0.0343789	0.0234651	0.0363284	0.000451384	0.0922279	0.0797185	0.566419	0.0177186	0.39905	0.446257	0.188195	0.522771	0.0489014	0.233034	0.330853	0.383158	0.936939	0.794665	0.741141	0.8096	0.432609	0.580572	0.306215	0.419123	0.254493	0.182285	0.52463
11719	IBS	ARS-BFGL-NGS-2588	6	16327200	0.0196446	0.0940243	0.0314752	0.999484	0.608762	0.0421606	0.0216601	0.000564161	0.455983	0.461542	0.862423	0.773973	0.981765	0.184015	0.323604	0.170143	0.205427	0.153403	0.0871299	0.561186	0.607189	0.78305	0.287201	0.0370026	0.271129	0.852841	0.0325056	0.662073	0.337788	0.0397799	0.190906
30438	IBS	BTB-01299394	16	78712518	0.0199067	0.419104	0.0329395	0.0905976	0.553947	0.34354	0.000804721	0.426122	0.54132	0.0393751	0.159195	0.00203851	0.620277	0.824905	0.0677911	0.297015	0.316534	0.00667202	0.756664	0.854229	0.143078	0.578926	0.504252	0.988831	0.604775	0.31363	0.591596	0.384652	0.927683	0.475238	0.421874
35985	IBS	ARS-BFGL-NGS-78148	21	24978101	0.0199109	0.456503	0.0473654	0.0581203	0.243801	0.170551	0.127523	0.000775686	0.383209	0.359741	0.864445	0.358711	0.947695	0.134194	0.654899	0.639451	0.458066	0.540445	0.449716	0.186518	0.0837626	0.00750359	0.445661	0.447568	0.476713	0.557027	0.618333	0.563344	0.311693	0.838288	0.436474
19406	IBS	Hapmap47695-BTA-67198	10	5115850	0.0200685	0.0833025	0.034763	0.586225	0.592075	0.635662	0.0816772	0.0522602	0.0689168	0.734384	0.269687	0.645932	0.262329	0.226323	0.346328	0.0976638	0.303108	0.000757382	0.136137	0.127527	0.00105904	0.975532	0.0278531	0.180092	0.0964719	0.362601	0.0514838	0.627141	0.000613582	0.000933559	0.00523759
36866	IBS	BFGL-NGS-117751	22	4994019	0.0202117	0.0849087	0.110031	0.566108	0.169726	0.103384	0.615416	0.113387	0.00561139	0.155591	0.000828562	0.19218	0.796109	0.170446	0.350977	0.330033	0.783769	0.435315	0.7629	0.940992	0.106685	0.862152	0.403373	0.41893	0.268314	0.662217	0.0799661	0.790671	0.104192	0.152279	0.319908
7023	IBS	ARS-BFGL-NGS-105245	3	102513835	0.0203208	0.130303	0.00399903	0.406912	0.602384	0.0300921	0.137869	0.841198	0.0500973	0.0895101	0.00453017	0.00113269	0.000829232	0.843413	0.760641	0.999268	0.653908	0.723026	0.69586	0.00279093	0.0194535	0.148736	0.0271888	0.0229326	0.0279076	0.342726	0.128749	0.240488	0.283131	0.197583	0.0371986
31638	IBS	ARS-BFGL-NGS-18839	17	64730499	0.0203974	0.135907	0.156938	0.555827	0.185584	0.0911375	0.690868	0.177901	0.969824	0.0446475	0.487903	0.207653	0.0178266	0.104277	0.569434	0.496506	0.281612	0.282641	0.774359	0.00011837	0.00338346	0.000318521	0.0208041	0.00237969	0.00173515	0.201241	0.154104	0.786968	0.17011	0.127194	0.00360023
7820	IBS	ARS-BFGL-NGS-100930	4	23484509	0.0204638	0.0270623	0.0467839	0.944806	0.544042	0.175499	0.134219	0.567024	0.0359112	0.819031	0.0147216	0.145171	0.00502034	0.0139785	0.00589149	0.00672002	0.00513635	0.238945	0.493978	0.159819	0.0265703	0.451984	0.00787595	0.0282512	0.0536235	0.668758	0.00134077	0.417242	0.00272943	0.000105256	0.000637468
1347	IBS	Hapmap25308-BTA-153014	1	75505402	0.020751	0.458926	0.350131	0.000492984	0.00389553	0.0352903	0.153494	0.0192073	0.0426347	0.166715	0.48071	0.965977	0.221216	0.19228	0.198504	0.158363	0.265912	0.118508	0.952822	0.195356	0.289967	0.614495	0.304076	0.181302	0.108991	0.086115	0.319305	0.483868	0.635475	0.890083	0.111674
31687	IBS	Hapmap40427-BTA-41914	17	66671839	0.0207768	0.373308	0.284164	3.03619e-05	0.00168243	0.127969	0.242034	0.115135	0.474742	0.241618	0.287219	0.497279	0.369716	0.357929	0.372809	0.606147	0.0923297	0.287535	0.971931	0.598507	0.483648	0.402394	0.119341	0.137552	0.0827756	0.825831	0.308318	0.883234	0.218674	0.593508	0.188194
24745	IBS	ARS-BFGL-NGS-42224	13	10663054	0.0211195	0.175326	0.0460003	0.316478	0.505173	0.641933	0.917766	0.179304	0.451455	0.765713	0.613394	0.968825	0.111896	0.0487959	0.0391559	0.0419478	0.213672	0.194424	0.474371	0.0937181	0.0471934	0.147866	0.604	0.521681	0.596094	0.0842729	0.04501	0.0145309	0.000536507	0.00793214	0.0179659
28752	IBS	BTA-37293-no-rs	15	65339226	0.0211911	0.00273591	0.00102791	0.294592	0.08621	0.872181	0.83933	0.106525	0.331063	0.535086	0.997476	0.272655	0.0120113	0.0072137	0.0657368	0.0493795	0.108509	0.0357679	0.04206	0.211415	0.0253315	0.34371	0.0619738	0.26524	0.07864	0.100763	0.0246294	0.880857	0.341973	0.151267	0.0303476
32782	IBS	ARS-BFGL-NGS-51636	18	51192008	0.0213899	0.00587307	0.03243	0.397835	0.772248	0.65621	0.664044	0.534232	0.394856	0.218629	0.86862	0.35834	0.0104579	0.164706	0.469572	0.244645	0.180532	0.0128371	0.225696	0.0178223	7.19654e-05	0.406055	0.0501969	0.0256959	0.0150298	0.718305	0.0281172	0.84611	0.0119204	0.00808187	0.00465155
1740	IBS	Hapmap43268-BTA-44209	1	98986363	0.0213964	0.121133	0.0483459	0.402828	0.502883	0.554306	0.6966	0.802628	0.333904	0.31339	0.00140854	0.355289	0.291534	0.530181	0.140105	0.136963	0.322102	0.325352	0.677771	0.447107	0.541033	0.826979	0.688194	0.0577989	0.179419	0.000634604	0.676185	0.298694	0.573831	0.827619	0.234698
23572	IBS	ARS-BFGL-BAC-15012	12	28942584	0.0218977	0.000486638	0.0304465	0.120291	0.665644	0.148278	0.882856	0.00173816	0.829284	0.760778	0.694448	0.176298	0.297301	0.840233	0.871532	0.493554	0.70379	0.0329612	0.228139	0.320347	0.789604	0.163028	0.747917	0.388722	0.308859	0.519588	0.733476	0.496822	0.294698	0.112026	0.473071
29620	IBS	Hapmap25523-BTA-130593	16	34236303	0.0221287	0.130848	0.0166965	0.481697	0.846353	0.0431898	0.113381	0.0263281	0.441861	0.788279	0.29084	0.359888	0.875422	0.81329	0.409893	0.714219	0.778358	0.000713027	0.51369	0.508418	0.689618	0.528386	0.278152	0.770951	0.400709	0.291215	0.650505	0.0880173	0.244804	0.809087	0.366651
42667	IBS	ARS-BFGL-NGS-36783	28	8758466	0.022212	0.262821	0.856718	0.298891	7.20082e-05	0.260417	0.00902349	0.25239	0.204191	0.560232	0.274334	0.848169	0.403212	0.09729	0.103164	0.128021	0.470517	0.964264	0.756296	0.046624	0.226659	0.030744	0.104159	0.0460095	0.176369	0.84651	0.403698	0.692252	0.923455	0.272482	0.0654885
35687	IBS	Hapmap53602-rs29011081	21	9318083	0.0222363	0.00647919	0.000953142	0.477986	0.0548006	0.277269	0.477517	0.812937	0.307216	0.713503	0.246039	0.337235	0.00200812	0.521264	0.814813	0.7585	0.54227	0.474579	0.850181	0.101084	0.133765	0.142883	0.757747	0.19455	0.273451	0.259243	0.412414	0.694973	0.324984	0.931483	0.180066
22746	IBS	ARS-BFGL-NGS-108297	11	85982743	0.0225593	0.16935	0.0154921	0.355104	0.706417	0.808437	0.0605039	0.770202	0.294019	0.0103377	0.966061	0.000203367	0.0554768	0.661389	0.246538	0.497557	0.577303	0.0625203	0.790571	0.113841	0.000568328	0.925445	0.0162624	0.315582	0.139552	0.127803	0.988606	0.552707	0.606818	0.284792	0.0600208
25934	IBS	BTA-59658-no-rs	13	76738443	0.0226995	0.00118606	0.0273446	0.21248	0.46174	0.0187768	0.071622	0.587877	0.49919	0.733062	0.601985	0.923566	0.000214556	0.071239	0.0742858	0.0579952	0.0423559	0.107557	0.294544	0.0129927	0.0353546	0.0499212	0.00719937	0.195619	0.0813861	0.982688	0.00597657	0.76462	0.0141647	0.00111016	0.000875429
25513	IBS	ARS-BFGL-NGS-4016	13	55808723	0.0227506	0.73278	0.19823	0.0251597	0.028924	0.629699	0.275973	0.847287	0.004489	0.000711582	0.0650882	0.0268954	0.313935	0.485307	0.213611	0.199118	0.592733	0.216829	0.154423	0.813392	0.506349	0.721284	0.236597	0.114387	0.0823718	0.431847	0.532039	0.761943	0.665449	0.893543	0.363144
34887	IBS	Hapmap42572-BTA-50505	20	37630456	0.0228955	0.00139838	0.00568812	0.283457	0.669421	0.705535	0.711285	0.00217739	0.671605	0.817835	0.903987	0.960683	0.0745215	0.148927	0.459504	0.223665	0.777406	0.0625294	0.158055	0.285142	0.106056	0.544404	0.84755	0.786067	0.773763	0.875014	0.051605	0.427766	0.145171	0.201105	0.181729
43421	IBS	ARS-BFGL-NGS-86658	29	6285416	0.0230463	0.127249	0.117187	0.373064	0.164536	0.000283918	0.141389	0.216354	0.444734	0.0867675	0.125704	0.10825	0.00285799	0.597261	0.232749	0.172622	0.243024	0.970885	3.87452e-05	0.300832	0.267141	0.260116	0.716412	0.517907	0.904322	0.174748	0.665646	0.299511	0.00719116	0.241968	0.883313
30647	IBS	ARS-BFGL-NGS-5880	17	7118768	0.0231622	0.0474679	0.0623688	0.895965	0.34264	0.00498554	0.161082	0.0139959	0.949739	0.654287	0.446214	0.100011	0.723388	0.0378154	0.214482	0.0611548	0.226409	0.0100293	0.426053	0.808753	0.278541	0.42186	0.0473685	0.00798231	0.00589923	0.000969495	0.214426	0.552811	0.129393	0.148127	0.512123
33672	IBS	BTB-00749791	19	37406202	0.0232409	0.000758594	0.0338713	0.130087	0.814476	0.293834	0.178516	0.00181334	0.233874	0.486988	0.00413694	0.134481	0.202759	0.812465	0.640399	0.374702	0.342478	0.000309273	0.815528	0.750842	0.0298528	0.412743	0.0466706	0.0960488	0.0564152	0.10981	0.483591	0.184732	0.261754	0.51526	0.0688567
23210	IBS	Hapmap51386-BTA-108642	12	5817779	0.0233426	0.98033	0.246414	0.00638917	0.0279585	0.764564	0.0272191	0.0597211	0.0808524	0.492871	0.340692	0.288767	0.991217	0.0398898	0.948575	0.347548	0.211556	0.00518639	0.417865	0.0107941	0.0568764	0.00805688	0.000859578	0.0134283	0.0126844	0.191029	0.284184	0.236677	0.801801	0.284078	0.030465
26125	IBS	Hapmap29758-BTC-003619	14	2674264	0.0235062	0.109746	0.180068	5.10312e-06	0.0609796	0.0305842	0.34799	0.243701	0.367622	0.0796193	0.923758	0.104265	0.196933	0.511831	0.456963	0.606156	0.866933	0.924772	0.747502	0.214066	0.983952	0.252254	0.17899	0.173698	0.07258	0.372384	0.965419	0.107274	0.78895	0.752516	0.698148
36346	IBS	ARS-BFGL-NGS-86276	21	45333059	0.0236922	0.284924	0.550547	0.218436	0.000752251	0.67611	0.441657	0.096279	0.0885389	0.227564	0.614411	0.0474669	0.785156	0.046601	0.735004	0.119789	0.474033	0.00237913	0.0684498	0.719852	0.958062	0.74774	0.96828	0.379352	0.0527526	0.223565	0.54988	0.0108573	0.9024	0.229449	0.605802
9891	IBS	ARS-BFGL-NGS-68464	5	16163636	0.0239031	0.0423763	0.0871925	0.739615	0.600791	0.154805	0.186445	0.0262761	0.699817	0.440302	0.514745	0.917801	0.589084	0.0589966	0.0553141	0.00472733	0.0128917	0.00127903	0.579208	0.548811	0.303172	0.558604	0.0486992	0.407721	0.480667	0.62307	0.993899	0.0192563	0.47435	0.229368	0.0454818
38962	IBS	BTA-12361-rs29024314	24	7482109	0.0239431	0.0233186	0.0121745	0.976051	0.845909	0.156063	0.650334	0.289605	0.128303	0.685489	0.456414	0.470561	0.412899	0.0178083	0.0780727	0.147117	0.256787	0.611817	0.167917	0.0125543	0.0338974	0.000473872	0.214396	0.493093	0.163601	0.731931	0.274433	0.0340075	0.215323	0.449268	0.0193583
37890	IBS	ARS-BFGL-BAC-29469	23	616107	0.0240533	0.391311	0.0458169	0.000271983	0.598466	0.807235	0.000354289	0.647245	0.320826	0.161696	0.776454	0.176756	0.952912	0.0251456	0.00245607	0.00422276	0.112444	0.570566	0.510662	0.590088	0.109628	0.779263	0.391598	0.219175	0.291072	0.188	0.531911	0.280864	0.659418	0.848943	0.771264
44511	IBS	ARS-BFGL-NGS-12865	30	43999854	0.0242134	0.00162458	0.00874608	0.149462	0.524527	0.351028	0.466709	9.50254e-05	0.156575	0.619254	0.523626	0.760782	0.121848	0.432729	0.0203532	0.0583586	0.245549	0.426095	0.083452	0.0916357	0.252893	0.559872	0.043372	0.00795895	0.0124546	0.0846796	0.0335556	0.400949	0.0876236	0.33182	0.0442934
37579	IBS	BTB-00849108	22	45556690	0.0243123	0.00812708	0.00354507	0.452924	0.342832	0.234241	0.574736	0.743055	0.220144	0.000229929	0.23948	0.442135	0.0158174	0.523057	0.455581	0.373015	0.394813	0.709308	0.156637	0.496469	0.975889	0.933987	0.601952	0.808361	0.824583	0.224267	0.939892	0.355055	0.990803	0.706112	0.313387
7692	IBS	ARS-BFGL-NGS-107551	4	16356283	0.0247225	0.0608949	0.0968035	0.728754	0.148031	0.0297275	0.0506403	0.00068541	0.221093	0.133222	0.620661	0.163367	0.800295	0.221326	0.217952	0.0960644	0.338759	0.039232	0.376671	0.945877	0.206564	0.749097	0.827685	0.411199	0.985813	0.220972	0.99518	0.842773	0.757837	0.762707	0.260422
33479	IBS	Hapmap41456-BTA-121177	19	26700849	0.0254169	0.355719	0.030079	0.199202	0.937951	0.510025	0.86096	0.0993401	0.891661	0.308716	0.152092	0.129352	0.143868	0.0474153	0.000934503	0.00318038	0.0036351	0.966425	0.956482	0.0426032	0.548751	0.0814211	0.00392486	0.00860991	0.046733	0.898768	0.255999	0.27682	0.613354	0.477589	0.0602532
44861	IBS	ARS-BFGL-NGS-17917	30	126011140	0.0259395	0.00116733	0.0304803	0.156156	0.828131	0.0729298	0.606862	0.656526	0.304288	0.400397	0.330126	0.927973	0.0013747	0.00162067	0.000871644	0.000217914	0.0267978	0.00145701	0.249957	0.000158581	0.000289178	0.0587291	0.0015811	0.00667698	0.00560934	0.14028	0.000600831	0.6816	0.00990292	0.00845099	2.92849e-06
44311	IBS	Hapmap38099-BTA-118869	30	7425524	0.0259859	0.276961	0.0316587	0.16026	0.709835	0.246464	0.708767	0.934777	0.0263536	0.671389	0.921496	0.991204	0.0499032	0.0166477	0.00858759	0.00221433	1.40637e-05	0.674939	0.618467	0.929117	0.693954	0.407696	0.192263	0.98588	0.510048	0.836076	0.511633	0.00149721	0.517187	0.436325	0.544063
31816	IBS	ARS-BFGL-NGS-17791	17	72579763	0.0260956	0.0158911	0.0150191	0.637321	0.609962	0.00653064	0.457502	0.313518	0.000853619	9.42624e-05	0.0719488	0.00157162	8.69004e-05	0.592485	0.449044	0.320167	0.771861	0.815192	0.499216	0.0124784	0.0187246	0.0202318	0.112945	0.194245	0.291422	0.509274	0.121776	0.0269038	0.344364	0.20751	0.110035
27729	IBS	ARS-BFGL-NGS-34532	15	7268564	0.0262776	0.00649745	0.000993832	0.794505	0.451352	0.913045	0.230424	0.253984	0.161532	0.416123	0.114449	0.608943	0.0325908	0.152683	0.805199	0.250899	0.767771	0.0088491	0.707304	0.791658	0.131477	0.722507	0.406592	0.675653	0.296648	0.151213	0.856469	0.332654	0.93248	0.837427	0.115004
20632	IBS	ARS-BFGL-NGS-18580	10	74183178	0.0263834	0.0580448	0.0171681	0.889832	0.459262	0.00420529	0.118425	0.376936	0.5664	0.230726	0.935752	0.0630573	0.00102768	0.799745	0.834167	0.999009	0.829376	0.523184	0.344597	0.40586	0.202881	0.425159	0.854678	0.417231	0.953145	0.18258	0.662083	0.50374	0.826768	0.671732	0.295726
26120	IBS	Hapmap30374-BTC-002159	14	2468020	0.0264474	0.0134026	0.115897	3.53363e-08	0.163668	0.428854	0.970803	0.60982	0.775125	0.339743	0.836504	0.337296	0.399796	0.623244	0.89341	0.881013	0.697504	0.712414	0.589415	0.160377	0.977403	0.115468	0.63561	0.763624	0.630973	0.858517	0.851961	0.521188	0.897308	0.799492	0.470033
11307	IBS	ARS-BFGL-NGS-56171	5	115473272	0.0267338	0.0476797	0.013572	0.991111	0.564474	0.00558515	0.259718	0.142163	0.109729	0.0156741	0.565593	0.0410847	0.000559686	0.927928	0.571737	0.908712	0.995377	0.262287	0.195544	0.193596	0.0300286	0.393834	0.0379491	0.0643134	0.0324079	0.29819	0.602494	0.87425	0.586817	0.475684	0.0742479
30384	IBS	ARS-BFGL-NGS-30784	16	76160757	0.0269575	0.0937342	0.157798	0.832377	0.259638	0.784234	0.000294487	0.22256	0.729343	0.649949	0.782921	0.490517	0.543574	0.624639	0.53875	0.869239	0.862147	0.0369196	0.611654	0.359481	0.172288	0.575672	0.266937	0.0647564	0.16891	0.470383	0.420987	0.525934	0.479411	0.122582	0.210664
22367	IBS	ARS-BFGL-NGS-10966	11	62847615	0.0272712	0.0050828	0.00157376	0.364659	0.0646012	0.0043157	0.704849	0.871635	0.17179	0.137303	0.0658472	0.00920212	5.08945e-05	0.172251	0.00563574	0.0115768	0.102148	0.636811	0.136249	0.129204	0.0633583	0.159074	0.72543	0.204656	0.322443	0.0966407	0.881992	0.437875	0.885038	0.413104	0.134264
37577	IBS	Hapmap53981-rs29024347	22	45470576	0.0273475	0.0158366	0.00435239	0.618943	0.37923	0.172034	0.584996	0.858455	0.153275	3.92234e-05	0.24434	0.278176	0.0152683	0.648647	0.587792	0.492386	0.453692	0.74399	0.0892346	0.577152	0.903419	0.968598	0.513669	0.987559	0.683506	0.195356	0.990525	0.441596	0.954319	0.816715	0.372656
26117	IBS	BTA-35941-no-rs	14	2276443	0.0273752	0.016401	0.20595	6.25557e-08	0.058496	0.253318	0.688835	0.370187	0.635939	0.725061	0.543029	0.0356501	0.245935	0.436589	0.410896	0.399179	0.628353	0.943041	0.765184	0.0926616	0.673134	0.16064	0.478214	0.651003	0.422828	0.201196	0.205427	0.0551714	0.352117	0.295522	0.310766
12265	IBS	Hapmap52362-ss46526804	6	46750945	0.0275224	0.210454	0.177937	0.343945	0.0846248	0.0006934	0.463638	0.218215	0.0448577	0.242486	0.0436954	0.165788	0.00344616	0.15575	0.0534072	0.0202151	0.469993	0.357751	0.327564	0.40647	0.469147	0.255218	0.684992	0.721081	0.540013	0.760844	0.933824	0.264567	0.642058	0.721884	0.743043
11559	IBS	BTA-76544-no-rs	6	8810726	0.0278466	0.00818123	0.010582	0.279067	0.198403	0.968776	0.0815473	0.233996	0.105268	0.508165	0.0145265	0.398234	0.0145465	0.0144095	0.306533	0.251428	0.156739	0.126407	0.248005	0.013839	0.00433139	0.0150254	0.106673	0.517923	0.179842	0.565926	0.000576713	0.124815	0.000210283	0.00153327	0.00219067
38754	IBS	BTB-00874009	23	49979807	0.0279015	0.138219	0.108058	0.41596	0.252612	0.043894	0.0177243	0.000272789	0.0789199	0.192865	0.0135996	0.313147	0.81994	0.566694	0.740758	0.266665	0.403625	0.0218885	0.802292	0.247266	0.0499056	0.788068	0.0292214	0.0446202	0.101878	0.0917888	0.227644	0.935544	0.069431	0.0811236	0.170435
44384	IBS	Hapmap50520-BTA-97804	30	19953258	0.0283433	0.36386	0.63933	0.155664	0.00182654	0.0532102	0.00486034	0.301723	0.980713	0.54934	0.565683	0.232059	0.411236	0.0360464	0.0404736	0.239436	0.59631	0.294238	0.355769	0.0407521	0.450224	0.194143	0.241974	0.422241	0.0903079	0.562952	0.000261867	0.0114998	0.0103744	0.0259577	0.0208879
17379	IBS	Hapmap55441-rs29010990	8	103137122	0.0285659	0.802362	0.486674	0.0221433	0.00104864	0.650046	0.813411	0.925451	0.260004	0.232659	0.911443	0.820843	0.634667	0.533594	0.361352	0.368257	0.636983	0.859818	0.979288	0.63146	0.528641	0.644275	0.646105	0.35114	0.0904741	0.330459	0.224233	0.882704	0.816116	0.763487	0.42204
1589	IBS	ARS-BFGL-NGS-25311	1	90121176	0.0286624	0.0585681	0.0789229	0.802728	0.77638	0.363614	0.821112	0.722154	0.928935	0.248171	0.848733	0.827482	0.0341495	0.174288	0.049751	0.126471	0.304487	0.478524	0.859904	0.0625607	0.553068	0.110252	0.567777	0.756603	0.799943	0.0195036	0.00150351	0.00414685	6.8239e-05	0.000810638	0.0204702
26890	IBS	UA-IFASA-7391	14	40812291	0.0292001	0.0301101	0.007976	0.847456	0.375258	0.667035	0.321545	0.0027789	0.366824	0.955723	0.161678	0.268482	0.262795	0.2436	0.0879213	0.0308043	0.0480866	0.0172138	0.598687	0.140586	0.150573	0.99298	0.00492773	0.000970471	0.000202929	0.87041	0.26831	0.316319	0.0951437	0.230975	0.0213322
40906	IBS	ARS-BFGL-NGS-22284	26	10995721	0.0292917	0.0839718	0.12812	0.857533	0.202976	0.628255	0.998412	0.176596	0.0658916	0.000206005	0.837106	0.00709889	0.140913	0.413129	0.803008	0.594157	0.641954	0.0164857	0.45765	0.0544102	0.0050498	0.189316	0.0538061	0.0733384	0.091092	0.280134	0.172957	0.109672	0.20964	0.0391273	0.00736618
8046	IBS	BTB-01330413	4	36468716	0.0293026	0.0933626	0.111593	0.739242	0.518936	0.47067	0.120058	0.318076	0.168343	0.432248	0.000779068	0.695378	0.570497	0.231615	0.51928	0.224297	0.25541	0.0272561	0.0589924	0.698746	0.140479	0.7729	0.550212	0.300426	0.351545	0.897202	0.705334	0.480335	0.935065	0.524281	0.0840749
44580	IBS	Hapmap36634-SCAFFOLD50394_8776	30	63303299	0.0295763	0.00816163	0.00186455	0.354765	0.0642021	0.0271394	0.155716	0.763939	0.376239	0.0471654	0.741221	0.0279879	0.000162926	0.770229	0.862984	0.993167	0.925687	0.450099	0.12955	0.486395	0.316187	0.366032	0.152555	0.00896459	0.000646088	0.00330385	0.00536136	0.00112485	0.133085	0.169856	0.36058
22734	IBS	BTA-61777-no-rs	11	85192381	0.0297188	0.064002	0.109882	0.956819	0.287717	0.333267	0.00082084	0.895483	0.768314	0.437279	0.360948	0.548368	0.0227774	0.061453	0.0297475	0.0466618	0.213809	0.538258	0.729325	0.255776	0.610862	0.201746	0.545481	0.304584	0.410618	0.875173	0.0558714	0.937764	0.0122248	0.122017	0.0760016
29777	IBS	ARS-BFGL-NGS-104135	16	43424406	0.0298147	0.581657	0.650368	0.0638111	0.000485992	0.357287	0.35678	0.350597	0.399019	0.415919	0.285503	0.360375	0.937295	0.808698	0.359937	0.186451	0.271004	0.0819061	0.072456	0.192582	0.145786	0.919122	0.615302	0.733609	0.809007	0.23665	0.873662	0.712389	0.251324	0.360574	0.0789608
21578	IBS	BTB-01661903	11	17143826	0.0302044	0.0202917	0.0631197	0.801221	0.233112	0.434216	0.948906	0.335513	0.261234	0.350286	0.947193	0.0181561	0.373299	0.453277	0.651412	0.249923	0.097392	0.171988	0.524652	0.772857	0.91062	0.706167	0.42003	0.548717	0.587772	0.000619132	0.815062	0.456236	0.443922	0.273875	0.444616
30033	IBS	ARS-BFGL-NGS-108847	16	58500249	0.0303054	0.0140684	0.000219376	0.88661	0.0921472	0.243232	0.821417	0.657968	0.320758	0.823646	0.0302673	0.131989	0.00242648	0.383032	0.681084	0.622648	0.414709	0.106982	0.573775	0.129536	0.105333	0.286464	0.559208	0.125181	0.229243	0.554141	0.749804	0.220903	0.749368	0.736139	0.139865
3696	IBS	BTB-01247268	2	43021497	0.0305064	0.0974124	0.0035515	0.645458	0.15551	0.725782	0.925732	0.745472	0.0123466	0.000342307	0.3591	0.00970902	0.0207224	0.134196	0.656356	0.581203	0.606622	0.177756	0.209754	0.636431	0.425064	0.272427	0.141637	0.404659	0.30102	0.916187	0.0653577	0.14999	0.519963	0.363161	0.268914
1638	IBS	Hapmap52705-rs29019397	1	92648727	0.0305159	0.0395587	0.131907	0.824559	0.227009	0.374649	0.651928	0.105338	1.06417e-05	0.126945	0.00262851	0.25841	0.480007	0.842808	0.890721	0.965763	0.525974	0.941853	0.17348	0.624134	0.86104	0.695138	0.793664	0.490017	0.540671	0.804657	0.736415	0.411962	0.214395	0.428533	0.742038
31720	IBS	BFGL-NGS-114711	17	68092796	0.0308816	0.000378628	0.0231997	0.0502603	0.75269	0.0349573	0.44469	0.398031	0.00541649	0.00104898	0.0880365	0.130397	0.000388493	0.887963	0.734488	0.876452	0.627822	0.276937	0.652615	0.231653	0.612563	0.0903226	0.098684	0.0247913	0.083791	0.0314745	0.452008	0.864164	0.943597	0.634852	0.704455
22332	IBS	ARS-BFGL-NGS-29366	11	60738925	0.0310587	0.00405718	0.0135818	0.292999	0.726613	0.0559365	0.0121942	0.563072	0.890536	0.537678	0.418474	0.383896	0.000396322	0.299013	0.365135	0.328953	0.108315	0.132153	0.762246	0.00110693	0.000268377	0.00877906	0.01452	0.0888448	0.0344937	0.0718059	0.217626	0.729816	0.162796	0.144128	0.000283698
20636	IBS	ARS-BFGL-NGS-103001	10	74608049	0.0310845	0.052409	0.0175337	0.872457	0.497425	0.00032892	0.0782227	0.0573319	0.431835	0.0382608	0.29101	0.637637	0.000111454	0.0217587	0.202319	0.212268	0.124563	0.29856	0.485805	0.00169327	0.00295408	0.00571746	0.462534	0.706487	0.783846	0.549561	0.12956	0.947285	0.652656	0.321218	0.00171097
44612	IBS	Hapmap43508-BTA-20231	30	73256546	0.0317354	0.767737	0.285671	0.0289331	0.0262636	0.00019285	0.609536	0.160955	0.561871	0.0312892	0.49833	0.66068	0.390693	0.00517501	0.0108127	0.0301351	0.00956121	0.144576	0.444536	0.101451	0.168628	0.133353	0.705679	0.258226	0.690598	0.177027	0.010497	0.352011	0.100922	0.134723	0.112862
37902	IBS	UA-IFASA-1498	23	1272267	0.0318997	0.593855	0.021648	0.0847816	0.703763	0.831479	0.0537434	0.962923	0.845698	0.185129	0.905957	0.429447	0.670556	0.0196478	0.0463998	0.0973084	0.00138832	0.674043	0.807826	0.00598629	0.467269	0.00322392	0.0167625	0.00641007	0.00795012	0.733118	0.321098	0.0707088	0.726823	0.994082	0.0966897
13791	IBS	ARS-BFGL-NGS-93802	7	13002006	0.0319024	0.739839	0.835484	0.00228717	1.08679e-05	0.859399	0.646691	0.208057	0.437416	0.301026	0.0996233	0.160988	0.773553	0.0927382	0.87197	0.960079	0.33767	0.235754	0.388314	0.355551	0.410311	0.131218	0.377641	0.619559	0.362154	0.195408	0.6776	0.0295381	0.243732	0.181818	0.647226
33324	IBS	ARS-BFGL-NGS-54750	19	18775014	0.0325135	0.205966	0.0192799	0.39143	0.843398	0.186676	0.00119483	0.989973	0.984624	0.566707	0.609369	0.116101	0.00976785	0.233587	0.505256	0.628706	0.422831	0.474119	0.796439	0.095448	0.073753	0.274087	0.356811	0.138007	0.431912	0.728568	0.133567	0.766385	0.356015	0.0302332	0.116553
3100	IBS	ARS-BFGL-NGS-43437	2	13309591	0.0326937	0.386639	0.105368	0.272451	0.435618	0.294788	0.494625	0.405774	0.0811167	0.810918	0.00029449	0.736731	0.543077	0.967892	0.327353	0.532424	0.974318	0.0795665	0.800544	0.447348	0.04108	0.192749	0.121953	0.727362	0.247223	0.876317	0.116449	0.279647	0.0275092	0.0513295	0.282678
40967	IBS	ARS-BFGL-NGS-106228	26	14586545	0.0334689	0.000384735	0.0657131	0.0571123	0.352018	0.226754	0.0650093	0.0433834	0.070638	0.653066	0.21002	0.185972	0.200171	0.00450935	0.0448905	0.0176355	0.0290392	0.0411033	0.284171	0.0573531	0.0273038	0.0909512	0.0884254	0.268255	0.344554	0.567337	0.124218	0.411231	0.128796	0.140198	0.0217715
23549	IBS	ARS-BFGL-NGS-60507	12	27377291	0.0336019	0.0642946	0.012229	0.978878	0.360179	0.000583105	0.00265705	0.0152203	0.992827	0.213934	0.0572437	0.0342487	3.78168e-05	0.887201	0.814296	0.90868	0.802309	0.268698	0.531419	0.352779	0.6484	0.410759	0.366003	0.132982	0.318563	0.559225	0.131509	0.110899	0.0811431	0.0215139	0.165632
6105	IBS	INRA-353	3	57705905	0.0336681	0.0927279	0.0171815	0.658429	0.661223	0.631305	0.400087	0.0193749	0.409351	0.925434	0.706612	0.929277	0.082162	0.00113479	0.0060359	0.00818227	0.00386258	0.22448	0.014193	0.0768672	0.246636	0.0727697	0.116385	0.0322024	0.13692	0.13053	0.000904382	0.124546	0.00625683	0.00455856	0.0094249
41036	IBS	ARS-BFGL-NGS-102625	26	18193246	0.0337944	0.00945325	0.0310745	0.508172	0.866513	0.674855	0.0779999	0.124739	0.882308	0.773154	0.374197	0.535309	0.0566801	0.0213056	0.00693308	0.00176064	0.0130569	0.0150341	0.133583	0.0263351	0.0203796	0.335486	0.0186281	0.0277057	0.0226243	0.781391	0.00118879	0.148282	0.000723681	0.00449585	0.00111222
3161	IBS	Hapmap47905-BTA-28908	2	16377340	0.0338707	0.187336	0.0190877	0.462792	0.678594	0.0910126	0.156325	0.0420964	0.222788	0.125173	0.0174908	0.0473222	0.490383	0.0449138	0.116627	0.0272178	0.323617	0.00482731	0.720286	0.0881971	0.00168745	0.485635	0.000388802	0.00191815	0.000145951	0.0512905	0.0263965	0.882857	0.00418759	0.02247	0.00231425
7405	IBS	ARS-BFGL-NGS-92456	3	120737342	0.0339708	0.0451046	0.0366233	0.964439	0.926754	0.142652	2.70021e-05	0.0765274	0.487208	0.718751	0.271137	0.620006	0.984244	0.876703	0.707308	0.82538	0.890017	0.252326	0.188106	0.76925	0.704721	0.414918	0.466609	0.958812	0.833824	0.7459	0.495349	0.767384	0.712464	0.719289	0.796303
38278	IBS	BTA-81662-no-rs	23	23610824	0.0344081	0.169754	0.110559	0.406565	0.322875	0.476364	0.177415	0.637846	0.205009	0.0382865	0.39803	0.286849	0.173218	0.507113	0.896092	0.860386	0.68014	0.513396	0.00112367	0.763238	0.736797	0.879019	0.96035	0.629354	0.852488	0.800087	0.842106	0.536192	0.791211	0.504059	0.877189
12048	IBS	Hapmap26885-BTC-055761	6	36770471	0.0344318	0.570057	0.61204	0.0722963	0.00104345	0.312276	0.105225	0.544666	0.469071	0.0305514	0.97533	0.0995078	0.869952	0.712787	0.564335	0.588921	0.739902	0.351716	0.788553	0.726869	0.177712	0.621235	0.721522	0.801249	0.648653	0.956502	0.642448	0.336341	0.192616	0.432916	0.595935
24083	IBS	BTB-00506196	12	59185443	0.0346294	0.363208	0.0829763	0.248281	0.559957	0.671625	0.118517	0.4138	0.406141	0.116797	0.204865	0.132262	0.073457	0.000368355	0.105794	0.0130164	0.0389401	0.00115299	0.417891	0.0651926	0.0204533	0.0671728	0.0442193	0.133391	0.0208232	0.124173	0.00265011	0.376227	0.00049927	0.000394605	0.000946649
5098	IBS	BTB-01230813	2	131663402	0.0347067	0.0394622	0.000858599	0.820747	0.0187982	0.790099	0.447308	0.952428	1.76039e-07	0.0185473	0.00509393	0.0581319	0.00622381	0.187697	0.563609	0.478432	0.690233	0.392136	0.149362	0.928859	0.148932	0.565859	0.721695	0.250775	0.251379	0.40452	0.037923	0.193407	0.725827	0.188854	0.391297
12254	IBS	Hapmap49746-BTA-76106	6	46140090	0.0347701	0.160153	0.0768981	0.438091	0.530274	0.0878422	0.0280135	0.00698449	0.771907	0.899452	0.768614	0.586491	0.874423	0.229682	0.453853	0.130716	0.517117	0.00140539	0.390963	0.758458	0.409801	0.186871	0.134567	0.0339602	0.0244511	0.165279	0.688891	0.532516	0.199873	0.482234	0.234301
5138	IBS	BTB-01411358	2	133474052	0.0348989	0.0003879	0.141335	0.0555	0.127189	0.766279	0.300534	0.0824936	0.204906	0.837275	0.809108	0.720201	0.12902	0.661421	0.236135	0.0362459	0.711244	0.073592	0.165933	0.975943	0.39774	0.463407	0.438793	0.403861	0.512275	0.879764	0.407146	0.377953	0.14735	0.385419	0.275721
25933	IBS	BFGL-NGS-118692	13	76705709	0.0353811	0.00361705	0.0194882	0.27156	0.98552	0.308797	0.572491	0.511968	0.883355	0.750807	0.514259	0.93544	0.00656011	0.0538196	0.0934018	0.053106	0.0810594	0.0518824	0.706452	0.0352376	0.0838633	0.0897541	0.00108836	0.0719782	0.0279638	0.49864	0.00658837	0.549409	0.00997709	0.00122677	0.00336293
42551	IBS	BTB-00974613	28	3289667	0.0353811	0.261549	0.0569827	0.389544	0.742924	0.160552	0.503446	0.000702754	0.945103	0.822469	0.282892	0.0964951	0.886244	0.539291	0.982513	0.454417	0.880119	0.0588444	0.784163	0.364474	0.631623	0.230935	0.830044	0.596282	0.867764	0.574418	0.89082	0.321031	0.636142	0.43456	0.892068
19864	IBS	BTA-89103-no-rs	10	31503971	0.0357265	0.142322	0.329059	0.5703	0.0301425	0.797603	0.775759	0.054532	0.806493	0.0633768	0.377063	0.000751606	0.764977	0.953858	0.520853	0.627184	0.710854	0.975139	0.717622	0.303796	0.339768	0.225885	0.767623	0.712564	0.829201	0.461012	0.327419	0.527047	0.189382	0.319733	0.516871
4855	IBS	ARS-BFGL-NGS-317	2	117946210	0.0358925	0.0184633	0.00318249	0.421511	0.0582857	0.0261521	0.430571	0.352808	0.0560445	0.0219351	0.695927	0.263803	0.000178606	0.630701	0.642002	0.824705	0.5884	0.754158	0.673585	0.0196969	0.00632409	0.137003	0.0621305	0.0262799	0.0238766	0.458633	0.00324783	0.0632058	0.00325593	0.00549913	0.0156676
33913	IBS	BFGL-NGS-118603	19	50504976	0.0359504	0.42079	0.358633	0.39842	0.175125	0.30566	0.687738	0.137279	0.324409	0.818169	0.17438	0.205832	0.324583	0.885907	0.767403	0.478451	0.612436	0.275789	0.0140516	0.941647	0.931628	0.757287	0.268427	0.454809	0.871629	0.251812	0.10872	2.88383e-05	0.26843	0.347872	0.752925
43361	IBS	BFGL-NGS-119674	29	2191530	0.035972	0.0592804	0.0149459	0.97911	0.743838	0.388025	0.146374	0.0571869	0.274022	0.570679	0.876282	0.791203	0.0590798	0.133913	0.960144	0.232023	0.373587	0.000220316	0.0902704	0.0196046	0.00488451	0.136156	0.0275996	0.0404722	0.0251886	0.570477	0.340297	0.171478	0.217226	0.199377	0.00373228
44431	IBS	BTA-31244-no-rs	32	0	0.0361633	0.0252501	0.207228	0.690295	0.113193	0.0153075	0.766905	0.00021021	0.134371	0.0976262	7.45343e-06	0.192287	0.946709	0.684127	0.892399	0.579086	0.323761	0.194666	0.133672	0.62622	0.125079	0.766742	0.68035	0.682849	0.640108	0.511349	0.637126	0.960684	0.0756807	0.525961	0.551648
24122	IBS	BTB-01625220	12	61608282	0.0362519	0.28176	0.0453175	0.226288	0.77502	0.412348	0.121402	0.198793	0.354536	0.362306	0.644402	0.169298	0.57683	0.0232215	0.577025	0.121448	0.403121	0.000574858	0.824	0.816249	0.16076	0.489708	0.678275	0.808566	0.378265	0.194348	0.22291	0.465989	0.0734048	0.234254	0.226777
41827	IBS	BTB-01581416	27	10236658	0.0362716	0.0204478	0.101168	0.765071	0.188604	0.125046	0.140334	0.000208576	0.446716	0.325349	0.478395	0.251197	0.973684	0.549451	0.862364	0.727284	0.128067	0.327099	0.929006	0.214497	0.399967	0.0974805	0.579533	0.758688	0.706743	0.319343	0.692311	0.382108	0.63152	0.837496	0.853549
5475	IBS	ARS-BFGL-NGS-13586	3	15380518	0.0364777	0.877973	0.930103	0.118912	0.00109548	0.598403	0.708659	0.24833	0.262373	0.579966	0.223669	0.506046	0.679745	0.773266	0.912671	0.81409	0.951109	0.842772	0.966824	0.316149	0.546203	0.396382	0.496732	0.213944	0.324987	0.937545	0.506082	0.807337	0.095781	0.41895	0.621087
33092	IBS	Hapmap51232-BTA-44651	19	7059645	0.036692	0.205835	0.0953016	0.453006	0.409699	0.0221158	0.149829	0.00211516	0.295265	0.993647	0.558158	0.387649	0.626443	0.901306	0.289487	0.722574	0.850203	0.112035	0.458101	0.19388	0.659207	0.0883636	0.904068	0.791712	0.86143	0.000799655	0.738995	0.658503	0.680806	0.758724	0.823087
38671	IBS	Hapmap23689-BTA-137393	23	46156810	0.0368427	0.0262938	0.0496381	0.798834	0.774624	0.541801	0.658683	0.132524	0.0891563	0.000844039	0.751528	0.488432	0.264049	0.0204301	0.0780635	0.011541	0.592949	0.0645646	0.0309736	0.925426	0.839551	0.851927	0.428922	0.111825	0.131478	0.983163	0.391005	0.50746	0.337979	0.648902	0.115312
42190	IBS	BTB-01063707	27	28386241	0.0368654	0.000432593	0.00909306	0.089778	0.402795	0.733091	0.915214	0.155674	0.168388	0.0358065	0.883358	0.554595	0.0088079	0.0870979	0.468982	0.261769	0.136076	0.0773923	0.0559146	0.268805	0.147017	0.384777	0.406267	0.848711	0.507257	0.92479	0.0933889	0.904502	0.21815	0.133768	0.0409222
17544	IBS	ARS-BFGL-NGS-102229	8	112020602	0.0371628	0.130078	0.252255	0.529113	0.0312702	0.121254	0.369165	0.437616	2.66485e-05	0.00135006	0.000482898	0.176864	0.0362727	0.533456	0.870664	0.969558	0.983722	0.255789	0.476334	0.926966	0.69817	0.187893	0.932244	0.612021	0.965038	0.272393	0.513906	0.949322	0.652466	0.618277	0.69926
19422	IBS	Hapmap35453-SCAFFOLD669_15136	10	5934534	0.0371661	0.0366516	0.0811197	0.879266	0.336986	0.0477347	0.725432	0.0027213	0.0928922	0.556589	0.0134696	0.278664	0.791337	0.0236757	0.065874	0.00655241	0.0115219	0.000470565	0.202049	0.485451	0.115806	0.971368	0.0625011	0.326235	0.54007	0.188547	0.755794	0.345585	0.0632569	0.0457158	0.0194163
32952	IBS	ARS-BFGL-NGS-34007	18	62396664	0.0372498	0.71684	0.129415	0.00520613	0.150093	0.00357013	0.0421471	0.00195222	0.0418778	0.0609034	7.18726e-05	0.452205	0.129117	0.964746	0.842961	0.71726	0.930891	0.239631	0.568248	0.95315	0.293666	0.352386	0.531738	0.920481	0.322633	0.211734	0.183859	0.174822	0.486712	0.195575	0.688204
40451	IBS	ARS-BFGL-NGS-81014	25	30548284	0.0372989	0.409896	0.0677149	0.0669062	0.188385	0.955007	0.24723	0.116248	0.600745	0.893284	0.962451	0.357841	0.269017	0.36912	0.258817	0.245075	0.079847	0.186831	0.928239	0.0176329	0.000550151	0.286931	0.00216774	0.128315	0.0768025	0.0334747	0.0164685	0.651332	0.262076	0.0608866	0.0184225
44308	IBS	Hapmap41447-BTA-118863	30	7268125	0.0378451	0.00987952	0.000502839	0.466889	0.00394979	0.671598	0.961075	0.155936	7.36765e-06	0.000483801	0.0224443	0.0389386	0.00736272	0.440364	0.121141	0.0857271	0.00170767	0.687	0.875226	0.36407	0.740349	0.616216	0.834282	0.438139	0.209123	0.642222	0.393666	0.766415	0.928818	0.117197	0.971399
44540	IBS	Hapmap58797-rs29016901	30	52734040	0.0380886	0.969556	0.847056	0.0189858	3.78473e-06	0.0689366	0.799143	0.104935	0.434585	0.517086	0.624064	0.38935	0.281325	0.532983	0.932489	0.612375	0.83489	0.266095	0.0936751	0.631302	0.931735	0.7709	0.167079	0.578446	0.684939	0.817227	0.695679	0.43119	0.780729	0.653586	0.975286
16037	IBS	Hapmap35664-SCAFFOLD116678_816	8	29592011	0.0380981	0.382716	0.0200682	0.218756	0.695733	0.0412713	0.0914994	0.0505294	0.680555	0.398488	0.348759	0.420826	0.978738	0.00488925	0.00468707	0.00090631	0.10028	0.0103115	0.615593	0.749366	0.518476	0.500391	0.0821664	0.0518924	0.0198328	0.874546	0.0733163	0.305262	0.0106705	0.0624312	0.0492097
14537	IBS	BTA-66896-no-rs	7	55478917	0.038116	0.652901	0.129217	0.0638605	0.169013	0.750579	0.895364	0.228426	0.157054	0.884051	0.0414692	0.734731	0.296964	0.00399588	0.0830744	0.0295333	0.107888	0.00231546	0.904675	0.0229984	0.0122204	0.0922891	0.00824883	0.00599831	0.00594031	0.475385	0.0163154	0.143057	0.0294013	0.0865799	0.00105661
22049	IBS	Hapmap49821-BTA-99909	11	42378612	0.0382351	0.260217	0.0398825	0.363992	0.995972	0.00338697	0.271751	0.000213545	0.71742	0.111279	0.119058	0.104072	0.491283	0.326282	0.562189	0.161038	0.0979851	0.00187126	0.545811	0.707072	0.774028	0.119652	0.704115	0.252093	0.624305	0.217236	0.858677	0.347241	0.304782	0.323571	0.312231
15109	IBS	BTB-00326076	7	86044835	0.0383844	0.00849919	0.114901	0.39748	0.288358	0.498822	0.404211	0.300112	0.0469369	0.0591308	0.0505942	0.315219	0.0139203	0.0316279	0.643519	0.188401	0.952512	0.0217684	0.142293	0.000428034	0.00607842	0.00104775	0.00150592	0.000888994	0.00268972	0.926136	0.062222	0.582948	0.053559	0.0200092	0.00020286
44337	IBS	Hapmap55242-rs29011414	30	11686081	0.0385906	0.114107	0.0456211	0.586766	0.77727	0.0576779	0.000100925	3.22182e-06	0.555264	0.060849	0.361313	0.4135	0.8139	0.397197	0.86743	0.532264	0.955442	0.0217337	0.914167	0.53162	0.233944	0.48291	0.154687	0.587455	0.666952	0.580309	0.713291	0.671788	0.327649	0.116162	0.166129
25191	IBS	BTB-00520838	13	38720082	0.0386192	0.216814	0.138375	0.405255	0.255429	0.983848	0.183304	0.641871	0.231074	0.19702	0.184013	0.241298	0.297749	0.0116326	0.373106	0.118232	0.0475704	0.00342946	0.504708	0.00146421	0.000579301	0.0065785	0.038565	0.155926	0.0794554	0.795754	0.350985	0.457305	0.0297766	0.159751	0.00223024
30581	IBS	ARS-BFGL-NGS-4368	17	4306870	0.03868	0.988684	0.817481	0.016371	0.000154128	0.0961846	0.49317	0.704079	0.402886	0.554494	0.661925	0.60601	0.394959	0.705469	0.61121	0.366629	0.715542	0.363214	0.17604	0.0962338	0.459545	0.0287665	0.239512	0.113012	0.0578166	0.00124424	0.501896	0.697692	0.52143	0.798592	0.453431
13399	IBS	BTB-00283603	6	109719477	0.0388294	0.0192416	0.0232572	0.739557	0.775462	0.914411	0.227892	0.164503	0.780116	0.0147539	0.0690091	0.00473723	0.0144425	0.000113468	0.00826311	0.00102019	0.000610165	0.00040259	0.870505	0.00240533	0.00123016	0.00621564	0.000126795	0.000156003	0.000551621	0.755082	0.000133746	0.626637	7.71653e-05	0.000251391	1.09892e-05
8355	IBS	BTA-120046-no-rs	4	53896224	0.0388671	0.166089	0.192292	0.598049	0.189323	0.00433561	0.092385	0.000797755	0.190201	0.526025	0.862312	0.0820409	0.466573	0.730389	0.711403	0.945113	0.736715	0.335159	0.186229	0.624087	0.565857	0.549199	0.45421	0.0474931	0.0791353	0.917149	0.86026	0.296371	0.537386	0.94287	0.829782
35853	IBS	Hapmap55387-rs29016047	21	18191354	0.0392924	0.158917	0.0267797	0.49547	0.939423	0.0130901	0.718682	0.224711	0.948498	0.117622	0.867881	0.0352162	0.004088	0.788162	0.407866	0.818144	0.992103	0.0730556	0.0333162	0.261173	0.0116093	0.439247	0.00986116	0.487435	0.127955	0.317661	0.00198111	0.00985666	0.00306869	0.000460519	0.053198
41105	IBS	ARS-BFGL-NGS-7203	26	21800887	0.0403144	0.00241969	0.0265882	0.169644	0.855978	0.0195184	0.202767	0.630206	0.0663072	0.955182	0.00293797	0.96514	0.000915037	0.24614	0.644864	0.62082	0.766874	0.656461	0.561486	0.331862	0.225366	0.513689	0.626176	0.943844	0.727171	0.0855169	0.142264	0.198252	0.343827	0.289164	0.216831
44334	IBS	Hapmap40107-BTA-117906	30	11203527	0.0406426	0.00830054	0.00643471	0.374558	0.156497	0.0465096	0.222218	0.112963	0.593561	0.627839	0.15375	0.0346263	0.000386031	0.801496	0.190927	0.307495	0.81716	0.0799261	0.870863	0.0331413	0.000495849	0.164308	0.642501	0.551142	0.844395	0.169808	0.278205	0.267362	0.248616	0.346911	0.0866814
45216	IBS	BTB-01073327	7	27607539	0.0414882	0.000119101	0.00408272	0.0197938	0.115198	0.189815	0.744464	0.383688	0.50691	0.286193	0.381241	0.0595487	0.029017	0.0257049	3.88085e-05	0.000182705	0.00347602	0.327405	0.304235	0.371707	0.0562876	0.437014	0.182298	0.219757	0.291837	0.458186	0.00218626	0.527021	0.0168077	0.00805912	0.0327287
17970	IBS	BTB-01362120	9	24079580	0.0416661	0.957824	0.162031	0.0143675	0.168332	0.799576	0.766114	0.318086	0.0720645	0.433535	0.630243	0.929793	0.564535	0.00979255	0.00355491	0.000598824	0.00324918	0.130492	0.10554	0.275057	0.0986189	0.866189	0.640468	0.708754	0.203923	0.856103	0.328024	0.0606232	0.529761	0.820348	0.10561
25947	IBS	BTB-00545624	13	77193223	0.0421904	0.0192589	0.0390045	0.651128	0.807381	0.565656	0.864148	0.303562	0.589876	0.891625	0.0195371	0.000674625	0.0643018	0.205457	0.469562	0.566254	0.865822	0.962151	0.0457333	0.0737016	0.0240004	0.125555	0.0126079	0.112173	0.0389941	0.0560233	0.0427665	0.0855512	0.109683	0.049626	0.0861346
33197	IBS	ARS-BFGL-NGS-87171	19	13425388	0.0424027	0.902464	0.615206	0.0151478	0.000836669	0.672954	0.959539	0.488194	0.241359	0.923086	0.42746	0.376504	0.986636	0.0852217	0.651299	0.345903	0.247814	0.0883492	0.0976476	0.708678	0.124017	0.916311	0.769238	0.782483	0.881362	0.116065	0.63619	0.376038	0.922964	0.592123	0.239268
41348	IBS	ARS-BFGL-NGS-23255	26	34873014	0.0424833	0.756508	0.199283	0.0555862	0.0844911	0.477006	0.148044	0.00237677	0.752659	0.800171	0.832325	0.06441	0.920996	0.118968	0.1203	0.0334771	0.0192385	0.0243226	0.110917	0.0383549	0.0451627	0.251794	0.00280393	0.0445676	0.0328568	0.457446	0.00772647	0.306018	0.000347558	0.001112	0.00879624
34583	IBS	ARS-BFGL-NGS-13902	20	18743927	0.042583	0.0939969	0.196504	0.918163	0.210885	0.345966	0.233066	0.55579	0.998965	0.319758	0.312611	0.301753	0.0438812	0.00424164	0.020204	0.0129863	0.0221742	0.107973	0.602083	0.0384823	0.051978	0.0178571	0.0106258	0.00971266	0.00952155	0.698948	0.00227384	0.351336	0.000453532	0.000696147	0.00495956
39808	IBS	ARS-BFGL-NGS-27131	24	57395079	0.0430618	0.663009	0.236185	0.00616734	0.0981446	0.0505114	0.000664714	0.129088	0.74056	0.91172	0.201548	0.923574	0.349454	0.77939	0.363259	0.498233	0.657216	0.232137	0.724439	0.825612	0.166376	0.519552	0.37378	0.452589	0.247067	0.488658	0.581282	0.778796	0.746592	0.78082	0.882564
45096	IBS	ARS-BFGL-NGS-54460	8	89151007	0.0432369	0.440577	0.0718887	0.145676	0.57385	0.0648735	0.494053	0.00583337	0.634698	0.464023	0.0921802	0.438707	0.869708	0.00606757	0.739429	0.136208	0.0318127	0.00063429	0.774725	0.133258	0.0126958	0.122658	0.00847657	0.0466817	0.0241093	0.866292	0.141252	0.363374	0.239867	0.0446079	0.00224972
12078	IBS	BTA-121739-no-rs	6	38063313	0.0434146	0.741582	0.842145	0.0815	1.09476e-05	0.515525	0.378494	0.622959	0.0771014	0.483036	0.595231	0.637973	0.564203	0.256065	0.149697	0.126579	0.561991	0.663067	0.922126	0.630411	0.822327	0.92498	0.538868	0.50756	0.877099	0.700448	0.724872	0.984297	0.573783	0.969552	0.622567
25158	IBS	ARS-BFGL-NGS-107865	13	37013486	0.043471	0.546764	0.0931566	0.140946	0.529787	0.681514	0.0486102	0.139855	0.359386	0.810862	0.579238	0.428959	0.688131	0.660154	0.692701	0.931305	0.900134	0.450147	0.270835	0.590155	0.331182	0.770309	0.101047	0.69671	0.439388	0.521899	0.0772554	0.00116136	0.00837258	0.139654	0.386724
17492	IBS	Hapmap57174-rs29021038	8	109112032	0.0436681	0.47542	0.0778874	0.0948799	0.43244	0.606875	0.768615	0.230138	0.539446	0.819856	0.0945317	0.400155	0.481179	0.461075	0.912151	0.280828	0.895005	0.00139721	0.51305	0.896234	0.213288	0.618719	0.0345205	0.281448	0.0280622	0.258026	0.712887	0.432879	0.510839	0.954521	0.171303
25910	IBS	ARS-BFGL-NGS-54023	13	75693756	0.0436687	0.0637215	0.0800627	0.905296	0.581746	0.312029	0.430154	0.302869	0.553956	0.519676	0.977859	0.618614	0.744614	0.462519	0.922352	0.520393	0.41936	0.129034	0.85941	0.0361052	0.428792	0.00053626	0.111652	0.0439751	0.147161	0.183976	0.112783	0.591512	0.840649	0.106056	0.387523
58	IBS	BTB-00001299	1	2942947	0.044694	0.275735	0.0344147	0.352043	0.934689	0.530841	0.586437	0.670535	0.743725	0.0973133	0.208892	0.33464	0.122189	0.0310683	0.28133	0.272032	0.0408851	0.0843854	0.0147291	0.00286932	9.65272e-05	0.00895187	3.2274e-06	0.000865328	0.000358722	0.406238	0.0204143	0.438588	0.073671	0.00568867	0.000512188
25911	IBS	BFGL-NGS-115269	13	75716874	0.0456987	0.0243538	0.0353841	0.575573	0.922294	0.773862	0.506896	0.630963	0.838662	0.391272	0.658571	0.669807	0.356317	0.420099	0.615926	0.510452	0.514882	0.507541	0.571889	0.0552032	0.276671	0.000930916	0.030208	0.0238056	0.0300558	0.444672	0.125716	0.426155	0.958934	0.0882617	0.318567
45042	IBS	BTA-31115-no-rs	30	147679291	0.0460085	0.0613042	0.063284	0.816669	0.439101	0.419127	0.177813	0.00435138	0.359474	0.808666	0.0426017	0.228734	0.341456	0.0699072	0.145945	0.0644528	0.21655	0.0174569	0.923038	0.0976229	0.0380425	0.0891529	4.63987e-06	0.000518297	0.00273295	0.397066	0.201652	0.4766	0.123644	0.0677883	0.0291615
14046	IBS	ARS-BFGL-NGS-63017	7	27497043	0.0465968	0.000209992	0.0114606	0.0260487	0.283441	0.18191	0.848475	0.581415	0.585994	0.431139	0.3805	0.0923141	0.0354327	0.00371059	2.00647e-05	6.16323e-05	0.00113438	0.136462	0.594086	0.194591	0.0294106	0.70825	0.16692	0.0782915	0.211167	0.97919	0.00145286	0.571901	0.0121611	0.00426014	0.00416233
45739	IBS	BTB-01536365	22	14437598	0.0467595	0.332349	0.521438	0.000800443	0.0164603	0.707355	0.152224	0.256646	0.157936	0.428847	0.209246	0.528889	0.410765	0.70297	0.738585	0.789038	0.780024	0.805853	0.0718404	0.0635317	0.853848	0.0345957	0.0608846	0.084055	0.0907676	0.551624	0.552702	0.059606	0.95247	0.770362	0.401727
15643	IBS	Hapmap43064-BTA-81873	8	6311710	0.0468066	0.103012	0.0694886	0.774214	0.812249	0.000350132	0.000761608	0.0222817	0.85933	0.489339	0.984707	0.399555	0.000217184	0.426663	0.274402	0.322037	0.930218	0.812216	0.0293567	0.136755	0.888795	0.219319	0.0279301	0.00340089	0.0042277	0.293915	0.0556256	0.493394	0.0416156	0.0428765	0.122638
36246	IBS	ARS-BFGL-NGS-42955	21	39597049	0.0468132	0.0922253	0.181196	0.812602	0.259245	0.759881	0.0726325	0.0584166	0.86803	0.98092	0.239801	0.946041	0.58114	0.0296753	0.0267175	0.12242	0.34556	0.402623	0.576202	0.123885	0.66463	0.0617837	0.129193	0.0887758	0.0596239	0.40482	8.39758e-05	0.011606	0.00739702	0.00193192	0.0691942
4890	IBS	ARS-BFGL-NGS-101306	2	120073875	0.0471552	0.000752164	0.0206715	0.0544938	0.560733	0.663452	0.185975	0.0180588	0.0751965	0.656979	0.127629	0.560723	0.0832055	0.205755	0.0275459	0.171487	0.310262	0.0101591	0.183595	0.544798	0.0421351	0.268917	0.373322	0.556808	0.720256	0.646002	0.517571	0.425444	0.617788	0.792	0.665888
24082	IBS	BTB-00506214	12	59165479	0.047298	0.413902	0.090602	0.255465	0.693464	0.630635	0.3168	0.587356	0.751132	0.312646	0.474648	0.25034	0.107387	0.0014178	0.22289	0.0437975	0.039284	0.0024485	0.679866	0.0904266	0.0353996	0.0827456	0.0320184	0.121788	0.0241878	0.214088	0.00462992	0.405932	0.001939	0.00106981	0.00235454
15379	IBS	BFGL-NGS-114863	7	105560604	0.0477192	0.316464	0.150043	0.290468	0.268146	0.231243	0.524981	0.176011	0.814915	0.415644	0.912226	0.565942	0.79688	0.188151	0.234188	0.0709054	0.0500321	0.00387459	0.000864805	0.118628	0.129099	0.790956	0.412836	0.419319	0.682367	0.203635	0.682903	0.0282218	0.119131	0.572241	0.0933617
26774	IBS	Hapmap40239-BTA-20881	14	33999209	0.0477932	0.00211303	0.000432647	0.187949	0.00267575	0.830043	0.260266	0.14041	0.0214143	0.106115	0.755243	0.732645	0.00202786	0.365855	0.928712	0.795069	0.622028	0.0763137	0.101933	0.0458933	0.0594164	0.16885	0.0405278	0.0407193	0.00253776	0.840384	0.210888	0.434536	0.463299	0.643397	0.052021
37582	IBS	BTA-54617-no-rs	22	45698497	0.0480394	0.00179356	0.026938	0.114548	0.791648	0.00402817	0.307573	0.52453	0.316439	0.128631	0.328865	0.250409	0.000635708	0.422585	0.507618	0.372073	0.904128	0.675847	0.305052	0.22139	0.716781	0.454759	0.685841	0.941932	0.676163	0.201863	0.701531	0.901011	0.69797	0.815575	0.383339
3191	IBS	BTA-49599-no-rs	2	18042962	0.0483698	0.141548	0.0889276	0.754368	0.475287	0.274662	0.0203046	0.0214068	0.430821	0.874708	0.873	0.985805	0.406759	0.312833	0.521924	0.690651	0.496725	0.516865	0.0944041	0.0520865	0.0138739	0.148028	0.0805622	0.0634622	0.0491389	0.991263	0.000967482	0.321552	2.82342e-05	8.10521e-05	0.0256169
33689	IBS	UA-IFASA-7175	19	38313572	0.0483735	0.0265486	0.148043	0.627624	0.293414	0.00847604	0.0129733	0.000110388	0.126456	0.0676359	0.0169659	0.185438	0.585306	0.262884	0.270649	0.0422032	0.124469	0.0132192	0.495215	0.779652	0.504259	0.746498	0.546473	0.832463	0.881454	0.120803	0.730913	0.282385	0.327035	0.450669	0.137262
34562	IBS	Hapmap42957-BTA-49949	20	17885515	0.048395	0.00666514	0.00171194	0.348042	0.0475397	0.0789586	0.161236	0.540713	3.15932e-07	0.122043	0.00526568	0.165674	0.000695199	0.148732	0.0602037	0.0434657	0.0304429	0.532656	0.0357584	0.0960355	0.709761	0.193947	0.257208	0.259554	0.326013	0.425577	0.376786	0.716015	0.202732	0.502663	0.142758
26838	IBS	BTA-107899-no-rs	14	38386299	0.0484099	0.233613	0.764152	0.000307908	0.00171799	0.786953	0.11469	0.498895	0.0109851	0.055691	0.962577	0.514342	0.849615	0.273618	0.177634	0.0523876	0.421835	0.310754	0.306522	0.286332	0.573674	0.532992	0.0716712	0.541022	0.27232	0.362842	0.573765	0.39869	0.410608	0.376357	0.269329
6416	IBS	BTA-107777-no-rs	3	73921609	0.0486083	0.87175	0.138928	0.052512	0.356789	0.0648455	0.471296	0.00555549	0.868321	0.347584	0.527319	0.0227171	0.426201	0.274417	0.520174	0.0871655	0.0541938	0.000354099	0.846263	0.296843	0.237716	0.0363648	0.67791	0.893227	0.850831	0.421534	0.771255	0.0796918	0.373259	0.333893	0.226768
26776	IBS	BTB-01119610	14	34100477	0.0490528	0.0201893	0.0144107	0.666831	0.327995	0.38472	0.233556	0.227257	0.000600063	0.063233	0.0647823	0.317865	0.00715594	0.235901	0.0573677	0.147346	0.102439	0.511124	0.00199739	0.387515	0.724091	0.339082	0.738388	0.53031	0.378192	0.919004	0.74992	0.418201	0.475686	0.650955	0.944725
12470	IBS	BTB-00533198	6	56844270	0.0494816	0.741709	0.0872139	0.0620532	0.44949	0.457633	0.33297	0.953194	0.623734	0.456479	0.17718	0.852845	0.526656	0.294826	0.888961	0.773565	0.390588	0.788123	0.000222931	0.0369508	0.659184	0.00629315	0.140463	0.562564	0.177896	0.977087	0.0744914	0.957543	0.0518261	0.0799603	0.221284
19238	IBS	Hapmap49345-BTA-85101	9	100304045	0.0500873	0.0941113	0.0440726	0.787968	0.919797	0.920931	0.716463	0.0863726	0.986144	0.620221	0.328335	0.825272	0.189279	0.147896	0.324951	0.0766927	0.0742357	0.00114043	0.187753	0.430193	0.187106	0.8	0.191117	0.025576	0.146271	0.179076	0.149888	0.825469	0.0106398	0.0327235	0.0551764
5010	IBS	ARS-BFGL-NGS-36936	2	127153889	0.0508864	0.981121	0.100441	0.032699	0.555305	0.233496	0.529387	0.69306	0.422779	0.760374	0.874481	0.507296	0.0957387	0.210567	0.393098	0.661418	0.313607	0.572256	0.576545	0.022602	0.0295961	0.054966	0.652329	0.475514	0.130166	0.353134	0.00168496	0.000531593	0.0566132	0.181252	0.0541399
22639	IBS	ARS-BFGL-NGS-14403	11	79014697	0.0511996	0.0222911	0.00707137	0.486387	0.133975	0.460841	0.472615	0.721687	0.0862034	0.181587	0.20914	0.315944	0.0107693	0.112447	0.341461	0.199186	0.337687	0.0661644	0.734813	0.0577477	0.000378269	0.717085	0.0507246	0.912092	0.131815	0.0740031	0.456992	0.43999	0.0567875	0.138959	0.00482377
26108	IBS	Hapmap52798-ss46526455	14	1923292	0.0514415	3.44736e-05	0.729427	4.53775e-13	0.00177444	0.0864814	0.126365	0.698151	0.745481	0.979647	0.57847	0.877229	0.0120043	0.0687054	0.0133836	0.0316579	0.118607	0.53651	0.535395	0.546819	0.566877	0.411991	0.715965	0.791578	0.757111	0.777458	0.0837261	0.0446286	0.046491	0.0929485	0.186569
4827	IBS	BTB-00113683	2	116367423	0.0516327	0.352483	0.0354233	0.335232	0.957051	0.0225689	0.935063	0.570377	0.309912	0.693933	0.118508	0.697671	0.0384759	0.578749	0.230272	0.413452	0.568149	0.463659	0.000968722	0.926623	0.656617	0.602428	0.345737	0.46567	0.867466	0.354209	0.647695	0.086776	0.810768	0.884976	0.778056
14013	IBS	ARS-BFGL-NGS-250	7	25907429	0.0518961	0.00635678	0.00848287	0.262099	0.167791	0.542862	0.734933	0.810732	0.221854	0.0163817	0.666941	0.0180906	0.00617164	0.0130882	0.0128331	0.00863134	0.025341	0.0129098	0.659898	0.00608416	0.000355061	0.112028	0.133383	0.0313255	0.107293	0.395994	0.0330909	0.802221	0.00105707	0.00341034	0.00188137
12711	IBS	Hapmap56099-rs29013964	6	69164478	0.0521355	0.0603741	0.035219	0.851351	0.819123	0.515628	0.0484663	0.165041	0.0429481	0.998547	0.27539	0.867002	0.347689	0.309388	0.252208	0.324811	0.442974	0.262857	0.778898	0.0687985	0.0764137	0.0316295	0.0735528	0.618131	0.305823	0.194564	0.64481	0.00161876	0.212699	0.546244	0.21329
27763	IBS	ARS-BFGL-BAC-4818	15	10975086	0.0523968	0.0389186	0.0720358	0.771512	0.892059	0.419345	0.723379	0.326251	0.444125	0.518947	0.23407	0.191759	0.0273708	0.10245	0.850569	0.479004	0.608468	0.0129671	0.860115	0.00150658	0.000286358	0.012574	0.000136157	0.0114467	0.00929054	0.718616	0.107825	0.483486	0.623521	0.110949	0.000782978
42334	IBS	BFGL-NGS-111354	27	36392756	0.0529828	0.0689396	0.0470134	0.906224	0.893083	0.179019	0.824503	0.440183	0.642851	0.516177	0.348632	0.855631	0.410337	0.00298965	0.0111536	0.00120594	0.000284925	0.0131684	0.936417	0.0946591	0.112522	0.470055	0.0742582	0.0387176	0.0187483	0.912499	0.477554	0.783393	0.113517	0.209413	0.00907371
26136	IBS	ARS-BFGL-NGS-59769	14	3006509	0.0532802	0.0228012	0.962072	9.36439e-07	0.000202077	0.729592	0.245106	0.852149	0.423802	0.392141	0.874927	0.950128	0.260758	0.0924265	0.385835	0.418956	0.946223	0.9794	0.303188	0.969184	0.832644	0.285705	0.819174	0.103851	0.374601	0.963713	0.382733	0.378627	0.335542	0.332981	0.678554
7363	IBS	BFGL-NGS-112991	3	118293840	0.0538019	0.0259585	0.00248595	0.601261	0.0319929	0.0348989	0.123015	0.520042	0.0555619	0.000901342	0.910789	0.314048	0.000368882	0.0134336	0.0266109	0.0561469	0.0326732	0.435067	0.0387777	0.00208754	0.00758922	0.00263012	0.00536668	0.0238287	0.110423	0.0404788	0.0967358	0.708498	0.637281	0.113831	0.00133783
15449	IBS	Hapmap57373-rs29019418	7	108861104	0.0539458	0.542771	0.654144	0.0948249	0.00550875	0.764342	0.902819	0.0267436	0.137476	0.257474	0.0777935	0.11745	0.887749	0.0933942	0.629988	0.219514	0.60882	0.004449	0.0390443	0.0876698	0.18263	0.215344	0.144046	0.724142	0.679398	0.0502903	0.876309	0.00113341	0.605183	0.238938	0.0229737
44650	IBS	ARS-BFGL-NGS-100630	30	90618069	0.0540092	0.00120639	0.00811767	0.0733691	0.266431	0.330286	0.616925	0.737467	0.21917	0.628583	0.0286931	0.982094	0.00208233	0.693313	0.432346	0.329189	0.537434	0.670238	0.490083	0.358467	0.0725047	0.271514	0.564582	0.521048	0.565712	0.901753	0.322223	0.0786964	0.32625	0.217048	0.23231
42617	IBS	Hapmap41740-BTA-106658	28	6821915	0.0543504	0.157415	0.382835	5.52669e-05	0.0159014	0.542615	0.173803	0.783184	0.48884	0.260615	0.495561	0.925706	0.360272	0.113639	0.403079	0.065369	0.890698	0.186557	0.838739	0.146502	0.0827253	0.207954	0.48214	0.99551	0.558222	0.800084	0.80108	0.413302	0.0631515	0.140283	0.0509493
14207	IBS	ARS-BFGL-NGS-50498	7	36178539	0.0543749	0.001057	0.0209952	0.0794485	0.523131	0.967092	0.861553	0.940238	0.553477	0.939973	0.970777	0.776875	0.0253357	0.0739475	0.545084	0.466356	0.511356	0.290443	0.287736	0.150932	0.145255	0.414422	0.671403	0.701078	0.530293	0.536962	0.29286	0.668885	0.87459	0.630131	0.212905
32260	IBS	Hapmap49904-BTA-19486	18	21584927	0.0544621	0.000253276	0.00119221	0.0232687	0.00380825	0.506737	0.000386278	0.143156	0.91729	0.974494	0.896239	0.774579	0.116923	0.471068	0.513716	0.813911	0.751069	0.0909679	0.439218	0.557093	0.896266	0.0956246	0.829835	0.160745	0.107993	0.575212	0.795101	0.779637	0.973577	0.617875	0.939473
6000	IBS	Hapmap46773-BTA-121585	3	49048879	0.0546276	0.00991591	0.00604671	0.431648	0.207853	0.0847031	0.271623	0.998756	0.236945	0.0098422	0.247341	0.000773704	0.00202813	0.371675	0.721735	0.57688	0.683125	0.629185	0.949227	0.338757	0.205788	0.281973	0.0923849	0.197348	0.0262982	0.149193	0.0934185	0.433124	0.0413567	0.185463	0.244301
41253	IBS	ARS-BFGL-NGS-32374	26	30249622	0.0549796	0.20852	0.168436	0.363699	0.259908	0.297811	0.358376	0.123332	0.0548678	0.113396	0.203271	0.554247	0.0652879	0.00844139	0.340443	0.47762	0.180262	0.212549	0.343715	0.00195366	0.0408822	0.000323677	0.132208	0.412349	0.434775	0.684757	0.00184948	0.70595	0.021768	0.00675152	0.00899907
118	IBS	BTA-35598-no-rs	1	5712202	0.0554907	0.00694305	0.0406533	0.322573	0.696903	0.610761	0.590914	0.724264	0.850328	0.601704	0.457533	0.225618	0.0278267	0.00302558	0.0257381	0.0186602	0.0105762	0.0304361	0.54919	0.000296927	0.000372464	0.00727815	0.00401698	0.0172765	0.00943778	0.677385	0.0328911	0.137892	0.380777	0.0949204	0.000312152
44510	IBS	UA-IFASA-3004	30	43562477	0.0555849	0.00206218	0.0222513	0.0804757	0.511623	0.40283	0.582859	0.000281764	0.17314	0.578533	0.632506	0.840274	0.143994	0.414474	0.0145907	0.048545	0.210651	0.56473	0.0523202	0.110043	0.285697	0.560064	0.0409735	0.00675712	0.0137162	0.107092	0.0601528	0.542145	0.135214	0.366962	0.0615509
5035	IBS	ARS-BFGL-NGS-92765	2	128458666	0.0557747	0.189334	0.225843	0.63454	0.271021	0.813669	0.697755	0.948537	0.612226	0.0968722	0.240235	0.207507	0.102068	0.155594	0.216526	0.392986	0.180613	0.911944	0.415385	0.00131524	0.00108609	0.0366662	0.117076	0.0919362	0.00232278	0.340533	0.00965902	0.0131973	0.179876	0.367665	0.0465068
11718	IBS	BTB-00247173	6	16171428	0.0560598	0.182548	0.133963	0.743002	0.498437	0.010934	0.00943975	0.000359231	0.788883	0.830359	0.168359	0.673284	0.49516	0.622427	0.895388	0.4861	0.705807	0.183299	0.364694	0.493296	0.855767	0.197544	0.956049	0.293055	0.588605	0.651336	0.632138	0.220227	0.967015	0.727408	0.930338
44788	IBS	Hapmap51206-BTA-30539	30	115430513	0.0563316	0.72329	0.361211	0.0957149	0.0658156	0.81071	0.750279	0.649569	0.627392	0.00235561	0.218624	0.0628072	0.345214	0.607539	0.34796	0.922923	0.726788	0.00872298	0.118768	0.0970677	0.0343194	0.162878	0.013694	0.000518475	0.000311482	0.000941117	0.612078	0.643765	0.913142	0.469996	0.101235
15991	IBS	Hapmap24639-BTA-113261	8	26971008	0.0564875	0.652005	0.181772	0.0883038	0.163075	0.0499773	0.0145259	0.0218525	0.524164	0.622342	0.169462	0.150672	0.494103	0.0607935	0.00261691	0.00168022	0.000462093	0.0794003	0.804776	0.0357174	0.0408498	0.661264	0.525706	0.144962	0.0885194	0.975189	0.0275456	0.565258	0.0149716	0.0918874	0.00676475
14206	IBS	ARS-BFGL-NGS-90450	7	36148527	0.0566477	0.26957	0.490851	0.000352671	0.0181685	0.879899	0.849859	0.793929	0.797069	0.656091	0.335435	0.710883	0.815294	0.017539	0.56126	0.249234	0.495795	0.108334	0.73964	0.0301651	0.0798311	0.0649284	0.17701	0.315432	0.201254	0.650453	0.124659	0.396062	0.333255	0.0917857	0.00599632
41426	IBS	ARS-BFGL-NGS-66701	32	0	0.0566986	0.0198538	0.0690469	0.618005	0.731932	0.228532	0.901879	0.000962768	0.706667	0.79819	0.233249	0.798498	0.432017	0.0247723	0.356064	0.270031	0.0140255	0.0482268	0.170512	0.184842	0.25113	0.213701	0.132837	0.238132	0.295046	0.897169	0.366225	0.038646	0.392104	0.171714	0.0266292
32937	IBS	ARS-BFGL-NGS-49873	18	61267887	0.0567883	0.210839	0.0867492	0.564677	0.61973	0.000435936	0.673566	0.00121301	0.082355	0.101728	0.201096	0.667748	0.385652	0.581934	0.317802	0.454322	0.94208	0.604918	0.277052	0.417524	0.885132	0.292551	0.776716	0.551828	0.643778	0.0149781	0.901764	0.9969	0.59941	0.689185	0.975702
44482	IBS	ARS-BFGL-NGS-49347	30	33932925	0.0570122	0.739811	0.462265	0.0142558	0.0294538	0.696493	0.436865	0.399667	0.0653551	0.877841	0.808082	0.37981	0.648239	0.803873	0.0525633	0.326601	0.203499	0.267961	0.13983	0.543768	0.205065	0.189012	0.00923079	0.0197614	0.000488126	0.609479	0.967913	0.235169	0.287778	0.762506	0.700035
33967	IBS	ARS-BFGL-NGS-94605	19	53332410	0.0570478	0.193826	0.561043	0.516958	0.00783785	0.509415	0.309752	0.96346	0.639426	0.0709756	0.250113	0.272186	0.426266	0.850896	0.222066	0.208556	0.180249	0.575993	0.000149438	0.300726	0.775438	0.564615	0.39158	0.0846449	0.404732	0.376076	0.994333	0.0896798	0.763567	0.804117	0.287829
38200	IBS	BFGL-NGS-112173	23	19138429	0.0570671	0.33878	0.636908	0.26295	0.00727115	0.928634	0.643614	0.0730269	0.903178	0.370766	0.699136	0.00103517	0.640288	0.178285	0.364515	0.273344	0.434597	0.303219	0.519245	0.920553	0.327816	0.755765	0.588123	0.706326	0.998242	0.133496	0.158366	0.932789	0.318077	0.0663166	0.49744
44821	IBS	BTA-30585-no-rs	30	120654979	0.0571789	0.466998	0.0533075	0.150725	0.924959	0.292025	0.00128905	0.545836	0.995759	0.773532	0.108543	0.943227	0.0267282	0.0461946	0.24271	0.178347	0.0380713	0.0211019	0.117828	7.23603e-05	0.000252079	0.00985307	0.00170037	0.00462788	0.00899893	0.800626	0.00853579	0.900625	0.141461	0.0522546	0.000431974
30378	IBS	BTB-01570194	16	76137253	0.0572868	0.0815272	0.204098	0.924598	0.173577	0.82517	0.000455938	0.49215	0.421163	0.660675	0.623534	0.370658	0.495658	0.996506	0.294106	0.547105	0.682234	0.0806092	0.74975	0.814248	0.360136	0.910603	0.424001	0.286931	0.397899	0.793563	0.904585	0.64431	0.808714	0.257523	0.61785
26165	IBS	ARS-BFGL-NGS-56327	14	4336714	0.0574955	4.3345e-05	0.434392	3.21569e-13	2.18523e-08	0.00476301	0.0734968	0.0637881	0.171182	0.986577	0.403209	0.694173	0.000582486	0.0482255	0.0287675	0.0869	0.556535	0.591355	0.798011	0.290435	0.944461	0.122338	0.988027	0.664576	0.754422	0.247258	0.0457323	0.147871	0.0574437	0.0157917	0.182611
44518	IBS	Hapmap44001-BTA-109460	30	48657807	0.05757	0.3081	0.414947	0.388798	0.0422532	0.0456085	0.174352	0.12847	0.519459	0.000634755	0.264938	0.0131231	0.447927	0.740488	0.946112	0.651363	0.250699	0.0422718	0.915424	0.222404	0.537362	0.312291	0.848016	0.22539	0.6023	0.215099	0.389918	0.764267	0.304762	0.810325	0.911258
44258	IBS	ARS-BFGL-NGS-103886	30	1894127	0.0577997	0.00639373	0.0178275	0.191388	0.422019	0.00660633	0.154002	0.0724793	0.849072	0.504514	0.77773	0.790185	5.0054e-05	0.865746	0.775984	0.670338	0.575681	0.630729	0.0133216	0.00104401	0.0212619	0.00653093	0.00707341	0.00411446	0.0046827	4.63482e-05	0.010607	0.376216	0.0297993	0.0178925	0.00479621
13529	IBS	BTB-01358177	22	40453204	0.0578263	0.000654358	0.0213586	0.0380509	0.351261	0.211509	0.332876	0.962517	0.509471	0.332407	0.9726	0.632678	0.00774081	0.509053	0.99037	0.623578	0.403858	0.0980895	0.605121	0.176142	0.0977419	0.458253	0.939305	0.854257	0.869503	0.430323	0.991159	0.585832	0.989479	0.913665	0.121958
45241	IBS	ARS-BFGL-NGS-63329	8	113252230	0.0582086	0.207994	0.271056	0.447347	0.0502075	0.110268	0.359772	0.405569	0.289109	0.480332	0.202606	0.964819	0.0369674	0.688766	0.612762	0.668468	0.591759	0.380174	0.690239	0.182197	0.0730444	0.377002	0.306801	0.0438324	0.11994	0.000660098	0.895781	0.922657	0.378996	0.569643	0.31862
13777	IBS	BFGL-NGS-110476	7	10398215	0.0583437	0.760881	0.98477	0.0859315	0.00010856	0.820926	0.36523	0.346501	0.732678	0.558541	0.522521	0.693686	0.866866	0.33069	0.443387	0.858611	0.863097	0.0224084	0.00232456	0.516155	0.0405769	0.564772	0.257492	0.612903	0.753998	0.152274	0.653865	0.567883	0.521818	0.338868	0.186272
4912	IBS	BFGL-NGS-115856	2	121356910	0.0586115	0.0472248	0.00435919	0.735474	0.0845919	0.0441959	0.319611	0.242402	0.0764309	0.00617288	0.434084	0.0407263	0.000790932	0.189771	0.513512	0.497356	0.584303	0.382378	0.662602	0.0846069	0.129709	0.1981	0.0927531	0.195556	0.348851	0.783707	0.561072	0.219466	0.554775	0.187302	0.0722315
23157	IBS	BTB-01841032	12	2836171	0.058665	0.0813114	0.0564141	0.970051	0.933237	0.0158986	0.05905	0.000321015	0.715693	0.47517	0.667582	0.0719401	0.830976	0.418843	0.491064	0.977318	0.599298	0.0637648	0.163497	0.779466	0.485029	0.55457	0.114089	0.537444	0.232358	0.261313	0.866725	0.835286	0.889427	0.969593	0.990142
45017	IBS	ARS-BFGL-NGS-38920	30	146092199	0.0587588	0.731177	0.896703	0.0887458	0.000747582	0.709404	0.381233	0.581525	0.100899	0.86235	0.945033	0.561625	0.948807	0.919864	0.71539	0.807941	0.713178	0.633701	0.524724	0.884861	0.675958	0.974177	0.638255	0.558024	0.744404	0.772653	0.797674	0.953796	0.183948	0.511173	0.813983
42322	IBS	Hapmap52361-ss46526521	27	35900786	0.0588303	0.0739128	0.0931694	0.831586	0.978582	0.81881	0.934785	0.59537	0.829817	0.432344	0.799091	0.130439	0.0650213	0.0136733	0.11795	0.118283	0.176337	0.38729	0.155573	0.0168035	0.0426924	0.00489329	0.0741257	0.0697225	0.0307015	0.814618	0.000712576	0.317091	0.00172542	0.00484506	0.0113052
30950	IBS	ARS-BFGL-NGS-37940	17	24872748	0.0592618	0.0312248	0.00342024	0.663438	0.0603877	0.566261	0.0806198	0.000909714	0.568979	0.974207	0.245848	0.856419	0.285642	0.0967864	0.996105	0.457566	0.419373	0.00425846	0.821645	0.1936	0.0950166	0.347872	0.91908	0.743687	0.642901	0.55685	0.32711	0.944304	0.559428	0.4236	0.0742896
37672	IBS	ARS-BFGL-NGS-58654	22	51245935	0.0595166	0.538339	0.0459925	0.200924	0.840165	0.116832	0.104807	0.000257266	0.511927	0.211014	0.310347	0.393855	0.602634	0.728436	0.641126	0.644408	0.633593	0.0759562	0.0081296	0.777149	0.719981	0.642627	0.89141	0.598245	0.810731	0.517772	0.972886	0.637799	0.546146	0.522275	0.719679
42582	IBS	ARS-BFGL-NGS-105774	28	5073546	0.0597074	0.128799	0.655964	9.21404e-05	0.00543915	0.624567	0.280441	0.81179	0.422762	0.721656	0.284473	0.16831	0.397095	0.0578198	0.371665	0.122092	0.812059	0.173526	0.565144	0.0950958	0.224834	0.069666	0.0538316	0.00558225	0.00157437	0.503452	0.107751	0.620384	0.207694	0.458785	0.0792518
45045	IBS	ARS-BFGL-NGS-100156	30	147742475	0.05999	0.643025	0.315668	0.103778	0.0217172	0.168942	0.350544	0.325764	0.646475	0.00521259	0.408963	0.000427602	0.946269	0.251027	0.737051	0.626882	0.846644	0.221641	0.283239	0.490336	0.862765	0.813644	0.697368	0.538997	0.381307	0.666414	0.786863	0.664663	0.329069	0.791176	0.886249
44120	IBS	ARS-BFGL-NGS-56568	29	45660037	0.0600101	0.00317283	0.0299269	0.155219	0.515749	0.286759	0.940205	0.124956	0.784919	0.290009	0.552207	0.192678	0.0104284	0.0863189	0.276947	0.204887	0.104448	0.0631987	0.218421	0.000775657	0.00140126	0.00646109	0.126544	0.157163	0.223083	0.680207	0.202483	0.690172	0.217127	0.299046	0.00313172
9957	IBS	ARS-BFGL-NGS-35234	5	22685406	0.0601003	0.193248	0.358496	0.650015	0.0554135	0.000505818	0.0796538	0.020082	0.0491433	0.0396594	0.166605	0.0973698	0.245158	0.0987554	0.547106	0.0671389	0.106768	0.00126772	0.676662	0.418734	0.448692	0.155343	0.276633	0.164667	0.0377592	0.711951	0.8574	0.721418	0.653103	0.836299	0.620913
53	IBS	ARS-BFGL-NGS-37412	1	2977063	0.0601231	0.435485	0.11968	0.169006	0.529716	0.890896	0.389137	0.511034	0.968789	0.275184	0.883597	0.698968	0.252837	0.010831	0.0242144	0.0272394	0.000620083	0.0932687	0.0349228	0.0624921	0.0202656	0.146386	0.0197039	0.100672	0.0522551	0.897794	0.252476	0.473985	0.466406	0.337079	0.0214255
15220	IBS	ARS-BFGL-NGS-71105	7	92599037	0.06013	9.43509e-05	9.1836e-05	0.0161098	9.74546e-05	0.777904	0.486449	0.0936356	0.928599	0.852404	0.728833	0.023841	0.00562143	0.000384267	0.0133014	0.000645236	0.0650009	0.0029386	0.633701	0.184212	0.0248018	0.41938	0.000701728	0.254546	0.0180509	0.00604405	0.00889332	0.255476	0.0657263	0.0422166	0.0127585
32326	IBS	ARS-BFGL-NGS-54947	18	24597453	0.060184	0.268935	0.100988	0.423071	0.503121	0.0357105	0.0814478	0.684962	0.0146753	0.102328	0.689357	0.171504	0.00342755	0.924421	0.757355	0.915451	0.361126	0.296583	0.619508	0.00514023	0.00870427	0.0630081	0.000925639	0.00178026	0.00041292	0.102507	0.507481	0.730611	0.646991	0.602643	0.0189599
44399	IBS	BFGL-NGS-111105	30	21644976	0.0602589	0.609909	0.585661	0.136861	0.0113356	0.00606334	0.0182674	0.00925468	0.138369	0.648876	0.226041	0.128815	0.103871	0.293814	0.30381	0.675585	0.6561	0.58249	0.200896	0.000652961	0.139176	0.000502875	0.130149	0.0312539	0.0171235	0.602526	0.104304	0.487032	0.628263	0.420306	0.0252253
20984	IBS	BTB-00445247	10	93501776	0.0604752	0.0338994	0.0906175	0.536777	0.707152	0.77678	0.877213	0.591359	0.23009	0.820777	0.632582	0.741297	0.252678	0.00515126	0.000815979	0.00113587	0.0214763	0.142927	0.945986	0.260838	0.207525	0.830896	0.250263	0.518118	0.145593	0.00407907	0.123346	0.771985	0.272155	0.564662	0.0196233
32899	IBS	BTA-97501-no-rs	18	57565406	0.0604761	0.279208	0.148974	0.324102	0.332978	0.0197172	0.112233	0.346871	0.0266926	0.251992	0.934569	0.993816	0.0312133	0.0431301	0.00213415	0.00123723	0.00328496	0.298546	0.0802796	0.997143	0.18494	0.645915	0.935586	0.964999	0.810589	0.669547	0.432533	0.476207	0.457331	0.153165	0.115106
37046	IBS	ARS-BFGL-NGS-42352	22	13922735	0.0611126	0.0169701	0.0194952	0.392805	0.261876	0.20196	0.31458	0.292571	0.956036	0.79938	0.202839	0.605307	0.00480134	0.004084	0.0785015	0.00768816	0.105458	0.0636339	0.135112	0.0200554	0.00498003	0.00563367	3.707e-05	0.0356028	0.00209487	0.588206	0.0118348	0.516516	0.00070254	0.000882468	0.000305355
9321	IBS	ARS-BFGL-NGS-40926	4	107806828	0.0613951	0.0422628	0.0176132	0.801084	0.335764	0.857211	0.506968	0.271463	0.480708	0.0199554	0.000456299	0.864227	0.148703	0.0259077	0.103719	0.0555097	0.0956693	0.10962	0.919669	0.0329773	0.0433927	0.0859404	0.657969	0.838921	0.932727	0.309886	0.972847	0.943456	0.340175	0.552251	0.0305219
44649	IBS	ARS-BFGL-NGS-2194	30	90573731	0.0616821	0.00108384	0.0123008	0.0592362	0.362757	0.531247	0.584921	0.37402	0.314348	0.827603	0.0437829	0.91912	0.00570189	0.69093	0.499999	0.422519	0.464761	0.493431	0.325074	0.451193	0.074602	0.44345	0.522912	0.479856	0.501056	0.996209	0.443412	0.102355	0.501693	0.338805	0.244005
6214	IBS	Hapmap35277-BES11_Contig312_1237	3	63672814	0.0619499	0.00139991	0.00692357	0.0667636	0.183368	0.815096	0.602029	0.785814	0.569953	0.588835	0.490075	0.415096	0.015121	0.78342	0.776068	0.936175	0.54626	0.225143	0.338269	0.786905	0.413279	0.438658	0.726837	0.869865	0.974117	0.842845	0.874797	0.307575	0.715692	0.831228	0.697139
7672	IBS	BTB-01253516	30	999103	0.0619721	0.300503	0.0187247	0.396442	0.378009	0.00667114	0.207605	0.00337875	0.940155	0.873078	0.125939	0.0483543	0.783309	0.0010712	0.00643351	0.0105723	0.012049	0.0653383	0.0139518	0.559576	0.496732	0.909658	0.569576	0.0841566	0.881386	0.634944	0.359179	0.214951	0.515446	0.214518	0.0590942
29449	IBS	Hapmap36613-SCAFFOLD286685_4525	16	23703210	0.0629148	0.00829004	0.00465873	0.237165	0.0585544	0.00570455	0.407625	0.654359	0.530107	0.373216	0.865124	0.015175	0.000214079	0.51142	0.780403	0.646701	0.292228	0.197923	0.735747	0.0382324	0.0283137	0.175263	0.489534	0.305286	0.119782	0.531066	0.605997	0.677718	0.754917	0.899425	0.0585935
7621	IBS	Hapmap31185-BTA-159806	4	12654239	0.0632381	0.0358754	0.0256848	0.705228	0.691846	0.301808	0.676926	0.0434088	0.877668	0.0593759	0.360528	0.247468	0.372808	0.683383	0.652496	0.453178	0.762418	0.257758	0.511756	0.901539	0.239228	0.136057	0.691205	0.143812	0.351025	0.00111527	0.211915	0.839596	0.468101	0.216504	0.771304
41309	IBS	BFGL-NGS-118191	26	32915658	0.0633372	0.0157089	0.0118194	0.90213	0.993246	0.0554578	0.287546	0.389957	0.0423338	0.160144	0.44148	0.864738	0.00113784	0.231788	0.337171	0.0769661	0.105261	0.00543521	0.680933	0.0454973	0.00424579	0.515832	0.000922515	0.00145683	0.000411213	0.999234	0.000354566	0.0708158	0.000101904	0.00014795	0.000728748
10031	IBS	ARS-USMARC-Parent-DQ500958-no-rs	5	27825118	0.0634896	0.0490158	0.0872279	0.842846	0.60306	0.285415	0.646296	0.262676	0.112097	0.186732	0.0113911	0.281546	0.492007	0.936996	0.723272	0.673192	0.240653	0.469045	0.000731536	0.778681	0.752919	0.633664	0.35568	0.562747	0.687727	0.432343	0.0372387	0.175603	0.0346521	0.0572453	0.198278
1592	IBS	Hapmap51445-BTA-41490	1	90242919	0.0635402	0.0787314	0.197937	0.941338	0.268856	0.116665	0.29681	0.367742	0.687	0.243326	0.171015	0.639042	0.0501992	0.515562	0.401307	0.560622	0.537677	0.965984	0.197496	0.396702	0.781715	0.264252	0.387548	0.703939	0.509048	0.00116118	0.277205	0.344693	0.348572	0.485778	0.518884
17494	IBS	Hapmap44144-BTA-82780	8	109218761	0.0637602	0.588765	0.115796	0.124815	0.456871	0.00697983	0.0734704	0.000362558	0.875185	0.593981	0.742417	0.226118	0.464154	0.349137	0.59397	0.197199	0.775484	0.00806133	0.698149	0.139037	0.138638	0.32331	0.00697814	0.293964	0.0390888	0.68345	0.147181	0.459226	0.041941	0.116062	0.0723991
27074	IBS	Hapmap43974-BTA-94241	14	51811945	0.0638784	0.803063	0.206045	0.0579412	0.215441	0.356121	0.139522	0.293516	0.28895	0.434068	0.000198703	0.843333	0.857188	0.444685	0.541271	0.768344	0.248907	0.137152	0.0334176	0.862786	0.677555	0.831906	0.151328	0.344625	0.118181	0.470597	0.300638	0.298516	0.0481533	0.418413	0.493564
38445	IBS	BTA-56332-no-rs	23	33151313	0.0638883	0.184059	0.135267	0.51157	0.41773	0.634926	0.540707	0.0333035	0.875886	0.214462	0.610355	0.120099	0.472213	0.245092	0.404336	0.920382	0.61497	0.0222744	0.923636	0.458254	0.234692	0.298437	0.000786104	0.000688355	0.00251919	0.063209	0.750712	0.354034	0.075756	0.0304677	0.186061
43284	IBS	Hapmap41321-BTA-64563	28	44085986	0.0645657	0.00413946	0.0433616	0.122915	0.664311	0.180856	0.112084	0.000741109	0.543858	0.643232	0.359027	0.0276484	0.443015	0.839631	0.788105	0.561142	0.63638	0.295859	0.460172	0.837017	0.897878	0.826829	0.729692	0.672605	0.549806	0.421867	0.00593938	4.05916e-05	0.00829896	0.0229797	0.851728
9926	IBS	BTA-27242-no-rs	5	19931600	0.0646432	0.00495823	0.00766453	0.215155	0.187495	0.174709	0.414192	0.300993	0.486009	0.699784	0.341256	0.0728495	0.000922323	0.382023	0.406617	0.613704	0.340714	0.406319	0.00786469	0.0671781	0.539607	0.0927964	0.0803043	0.0162808	0.0852962	0.170129	0.013386	0.860897	0.00558922	0.0146141	0.0764079
22135	IBS	ARS-BFGL-NGS-27691	11	47246925	0.0652097	0.10996	0.194302	0.63063	0.0794614	0.135524	0.572619	0.000463144	0.931302	0.399243	0.953394	0.109943	0.739092	0.432822	0.54179	0.100292	0.0495655	0.00566837	0.382705	0.664413	0.658395	0.20401	0.640851	0.545646	0.474376	0.938089	0.760857	0.234116	0.734638	0.554177	0.598918
11564	IBS	BTB-02022899	6	9105841	0.0652634	0.0262707	0.0188994	0.689753	0.504809	0.838112	0.570821	0.115482	0.882398	0.977217	0.0434303	0.478596	0.0564728	0.00941022	0.457602	0.15833	0.232501	0.0118666	0.021411	0.000912522	0.00190236	0.00190111	0.0955634	0.325284	0.211646	0.21338	0.175126	0.949486	0.113019	0.0942599	0.00167987
41521	IBS	ARS-BFGL-NGS-8172	26	44651639	0.0654014	0.166521	0.205465	0.699348	0.139961	0.702792	0.371678	0.0899509	0.988603	0.545288	0.919649	0.229449	0.399065	0.00787541	0.00511809	0.00103226	0.00549376	0.0258055	0.550019	0.412533	0.160666	0.651702	0.0553176	0.182393	0.273802	0.499063	0.0201595	0.514854	0.0259092	0.0167062	0.0148775
32806	IBS	ARS-BFGL-NGS-37350	18	52225974	0.0656525	0.333878	0.168675	0.407203	0.341559	0.810297	0.880436	0.488855	0.740886	0.232449	0.787864	0.853745	0.756846	0.581704	0.600859	0.679007	0.467849	0.976863	0.203485	0.140837	0.115768	0.176968	0.309948	0.5823	0.653092	0.0705948	0.0120324	0.065303	0.00180253	0.000109625	0.112023
10941	IBS	Hapmap34380-BES4_Contig293_1272	5	92955993	0.0665464	0.495646	0.155754	0.124954	0.188144	0.00100042	0.061948	0.00172434	0.206276	0.209316	0.428295	0.585969	0.227983	0.00112205	0.00155947	0.000748813	0.098406	0.0933671	0.315199	0.988486	0.946941	0.886494	0.25916	0.0900823	0.0835754	0.153875	0.140849	0.967586	0.397475	0.880639	0.226916
34314	IBS	ARS-BFGL-NGS-51630	20	5096097	0.0666196	0.359003	0.113483	0.268222	0.538492	0.00352887	0.352657	0.0125471	0.849839	0.155067	0.739607	0.25841	0.286771	0.0901013	0.167048	0.488681	0.168476	0.301481	0.347601	0.0113465	0.188857	0.000142762	0.130939	0.578019	0.437662	0.942095	0.361118	0.800051	0.209047	0.078142	0.0909152
7680	IBS	BTA-104895-no-rs	4	16174334	0.0672571	0.209519	0.150455	0.416108	0.252334	0.0173204	0.0215497	4.43612e-05	0.390035	0.883567	0.722706	0.847734	0.418713	0.94301	0.662675	0.702144	0.861489	0.0486893	0.458855	0.37369	0.81283	0.228856	0.94692	0.748336	0.66177	0.71889	0.394054	0.959122	0.717158	0.981131	0.990163
44740	IBS	ARS-BFGL-NGS-35617	30	110003891	0.0672614	0.000244478	0.146945	0.0149485	0.468595	0.992303	0.0191185	0.532411	0.947644	0.031019	0.158867	0.00502494	0.0506232	0.543364	0.0187583	0.407826	0.0490816	0.00325291	0.73492	0.543443	0.00821216	0.743943	0.0024772	0.108545	0.0442001	0.44004	0.0464118	6.31391e-05	0.210562	0.427351	0.574631
32576	IBS	ARS-BFGL-NGS-101103	18	40002413	0.0673662	0.404033	0.459956	0.247455	0.0144541	0.1486	0.820995	0.0317268	0.144332	0.74386	0.000849223	0.659808	0.882839	0.801938	0.984027	0.979264	0.2959	0.401259	0.0934418	0.619593	0.183303	0.951968	0.492992	0.955526	0.801054	0.116766	0.175156	0.127268	0.171179	0.531658	0.519489
19729	IBS	ARS-BFGL-NGS-19848	10	20932671	0.0674771	0.24164	0.120607	0.530701	0.562736	0.861366	0.0800046	0.884021	0.269698	0.96917	0.897157	0.987371	0.203894	0.848665	0.409177	0.999643	0.647569	0.530755	0.31414	0.921193	0.693981	0.400749	0.274933	0.717116	0.578209	0.401824	0.0633065	0.00143432	0.191949	0.788013	0.693306
5009	IBS	ARS-BFGL-BAC-32411	2	127119233	0.0676313	0.128078	0.416369	0.000404416	0.118709	0.499652	0.541902	0.237355	0.0677143	0.618303	0.45321	0.968378	0.802202	0.303912	0.687919	0.820683	0.922508	0.245469	0.522544	0.905087	0.284223	0.737153	0.498051	0.858404	0.794969	0.200124	0.695037	0.686007	0.282211	0.281079	0.429813
15110	IBS	BTB-01363214	7	86095078	0.068109	0.0301283	0.153298	0.618807	0.354787	0.11428	0.209138	0.713311	0.00859332	0.0164599	0.00383252	0.278944	0.00596606	0.0960735	0.984044	0.487224	0.878949	0.18409	0.918974	0.00285674	0.0723164	0.00093486	0.0238854	0.00877464	0.0436612	0.41726	0.39445	0.549333	0.659333	0.115367	0.00777531
7452	IBS	ARS-BFGL-NGS-100374	4	4258236	0.0684288	0.00440918	0.0481659	0.125118	0.828684	0.508771	0.391528	0.442102	0.75089	0.307865	0.774101	0.634595	0.019887	0.00198216	0.0014299	7.93022e-05	0.00369278	0.000867371	0.240875	0.0014157	0.00278965	0.0655887	0.00284576	0.00165201	0.000519156	0.723498	0.0284199	0.615937	0.000582345	0.0111194	1.44665e-05
26283	IBS	Hapmap26322-BTC-062079	14	8351971	0.0684788	0.0413428	0.0333167	0.707032	0.709601	0.966909	0.184682	0.194276	0.216817	0.284732	0.515206	0.270434	0.290917	0.0106762	0.000849114	0.000702843	0.00894042	0.280558	0.702505	0.136861	0.704193	0.162517	0.788718	0.549137	0.849034	0.191105	0.0120548	0.206295	0.11977	0.269354	0.0500536
35718	IBS	ARS-BFGL-NGS-106313	21	10761902	0.0691984	0.461728	0.215589	0.21214	0.260244	0.210648	0.291735	0.129266	0.469386	0.894376	0.483388	0.817397	0.996039	0.756129	0.299651	0.856075	0.380024	0.0400594	0.626021	0.87858	0.266488	0.569985	0.00040267	0.012842	0.000475156	0.0668152	0.659153	0.449315	0.247225	0.370327	0.415041
22988	IBS	BFGL-NGS-114168	11	100108508	0.0693253	0.0891568	0.0388997	0.930071	0.618299	0.796005	0.13071	0.808563	0.885121	0.258014	0.453753	0.0783192	0.0529021	0.00025166	0.00536017	0.00760438	0.0064793	0.100174	0.592099	0.0158666	0.0169975	0.0370792	0.711584	0.0766291	0.380356	0.0530041	0.00337446	0.556816	0.0384697	0.0781975	0.00663322
23499	IBS	ARS-BFGL-NGS-51613	12	23450916	0.0693667	0.000856695	0.00517257	0.0531537	0.0510266	0.87506	0.743381	0.0149156	0.946549	0.409589	0.624788	0.684854	0.0279773	0.626682	0.159098	0.0717058	0.309431	0.103245	0.307645	0.459493	0.429489	0.900992	0.0499023	0.091753	0.186349	0.585004	0.580248	0.183377	0.524485	0.219137	0.0619928
44871	IBS	Hapmap32802-BTA-134892	30	128297091	0.0694751	0.743719	0.0613188	0.0965227	0.828265	0.981035	0.993164	0.214776	0.667035	0.88085	0.736923	0.565042	0.262224	0.228241	0.10889	0.0939242	0.527754	0.260885	0.0493163	0.0354479	0.0752048	0.273729	0.113169	0.000430152	0.0377321	0.631251	0.0183758	0.178634	0.349117	0.0299073	0.0204658
44544	IBS	ARS-BFGL-NGS-98393	30	59564066	0.0703074	0.529293	0.890768	0.224732	0.0001413	0.000624032	0.0323916	0.00321121	0.351978	0.0463788	0.235639	0.00080797	0.0105297	0.111933	0.085928	0.193276	0.0162854	0.670467	0.100761	1.81777e-05	0.00141503	0.000144804	0.810466	0.65392	0.730149	0.78515	0.00571309	0.180284	0.0598775	0.0438234	0.00195811
38161	IBS	BFGL-NGS-114979	23	16991375	0.0705053	0.0356021	0.152061	0.733126	0.3232	0.972775	0.636748	0.257508	0.90541	0.485971	0.984351	0.83375	0.119012	0.0272376	0.0114153	0.00781346	0.0080888	0.0728417	0.837074	0.0261818	0.250457	0.282734	0.00863821	3.40511e-05	0.00383982	0.425514	0.0450311	0.625845	0.0166555	0.00866432	0.00480302
33000	IBS	ARS-BFGL-NGS-41524	18	65100461	0.0705065	0.00129114	0.0155623	0.10288	0.349083	0.183373	0.039937	0.845719	0.568879	0.844555	0.340705	0.505905	0.00389179	0.534633	0.749084	0.590918	0.465322	0.505779	0.195916	0.831711	0.600406	0.335476	0.721864	0.855845	0.584492	0.318539	0.534544	0.197842	0.667931	0.737278	0.923301
42327	IBS	ARS-BFGL-NGS-1261	27	36054950	0.0708082	0.213516	0.0725672	0.601237	0.873515	0.00942751	9.57746e-05	0.00726464	0.790751	0.105953	0.915854	0.508405	0.644591	0.0628971	0.479726	0.180265	0.131742	0.00532791	0.711189	0.0456152	0.0116013	0.127045	0.0518287	0.00952553	0.0743125	0.221059	0.322576	0.451866	0.170959	0.234314	0.0175766
33127	IBS	ARS-BFGL-NGS-22909	19	8622586	0.0708647	0.734658	0.158422	0.130401	0.287327	0.988618	0.852726	0.34124	0.369379	0.0526777	0.316236	0.000488326	0.918754	0.313607	0.530705	0.22477	0.319834	0.126252	0.726472	0.826095	0.692361	0.940329	0.507528	0.205004	0.831044	0.6417	0.575306	0.239357	0.215898	0.243049	0.33627
10875	IBS	BTA-107103-no-rs	5	88659509	0.0709871	0.355614	0.0381402	0.317535	0.912297	0.614048	0.714472	0.305751	0.51226	0.524349	0.0991943	0.344726	0.0646828	0.0192842	0.0404721	0.0134925	0.0942703	0.0376712	0.403969	0.00302886	0.00409374	0.0592779	4.52002e-05	0.00289366	0.000284107	0.606035	0.0179809	0.0939419	0.0492606	0.0546652	0.000746352
12070	IBS	Hapmap24324-BTC-062449	6	37631640	0.0711953	0.609754	0.0909603	0.0106524	1.80241e-11	0.2726	0.181953	0.349346	0.338123	0.144333	0.973315	0.151261	0.988371	0.645697	0.327626	0.15748	0.587062	0.217669	0.88476	0.536033	0.593461	0.172038	0.487126	0.453371	0.300395	0.928732	0.750303	0.875754	0.601581	0.472524	0.971157
37794	IBS	BFGL-NGS-117587	22	56990001	0.0718072	0.598374	0.192644	0.139563	0.197786	0.681656	0.390615	0.00486211	0.0154458	0.0895031	0.000632354	0.0192598	0.757649	0.612259	0.781932	0.873261	0.785803	0.121996	0.620393	0.24389	0.219229	0.488896	0.256705	0.90263	0.930897	0.545903	0.264321	0.133149	0.155002	0.310935	0.360154
44722	IBS	ARS-BFGL-NGS-96848	30	108307226	0.0718986	0.67947	0.493492	0.0826929	0.0262967	0.380345	2.26833e-06	0.14017	0.970771	0.280911	0.287918	0.234289	0.418372	0.11891	0.32925	0.435586	0.355316	0.662191	0.364011	0.0667022	0.282148	0.0424835	0.261827	0.172979	0.183618	0.352567	0.06697	0.930059	0.462347	0.388366	0.156201
26131	IBS	ARS-BFGL-NGS-22866	14	2826632	0.0725119	0.0232933	0.489559	1.32815e-06	0.0215648	0.154615	0.226619	0.569635	0.990522	0.467113	0.999628	0.148394	0.0933737	0.554284	0.421744	0.565809	0.815529	0.996601	0.332602	0.0178909	0.157733	0.0798181	0.115237	0.300156	0.232885	0.994373	0.523025	0.904353	0.570253	0.308085	0.119687
13402	IBS	ARS-BFGL-NGS-104207	6	109835444	0.0725932	0.00256885	0.0471855	0.152299	0.832625	0.486391	0.172223	0.351717	0.648701	0.000147838	0.292186	0.00014224	0.00287925	0.00223793	0.0371393	0.00840014	0.00100274	0.0038427	0.649567	0.00134841	0.00390238	0.00576718	2.792e-05	0.000509086	0.000541941	0.325904	0.00131132	0.923593	0.000965929	0.00271805	7.60983e-05
10839	IBS	BFGL-NGS-111850	5	86502735	0.0726435	0.152768	0.0890039	0.758879	0.7949	0.71888	0.847922	0.405372	0.58253	0.475755	0.963789	0.716835	0.205685	0.185874	0.586196	0.407184	0.494554	0.477152	7.0239e-05	0.734409	0.882167	0.608178	0.97102	0.116839	0.166469	0.796244	0.908251	0.962826	0.584385	0.464276	0.557721
10940	IBS	BTA-23605-no-rs	5	92844631	0.0728743	0.772229	0.44241	0.0815438	0.0233438	0.0160224	0.414602	0.00117024	0.342195	0.199981	0.321127	0.132101	0.283423	0.00294809	0.000836904	0.000432102	0.0771132	0.0802603	0.356426	0.497383	0.679059	0.926736	0.0595564	0.0717812	0.0417206	0.147268	0.0152647	0.610055	0.0821527	0.162783	0.146768
1063	IBS	BTB-01413909	1	60562020	0.0730774	0.311178	0.235725	0.34645	0.154554	0.00711439	0.116442	0.00085106	0.439887	0.24643	0.682235	0.357927	0.216696	0.525902	0.37541	0.346111	0.596123	0.577136	0.00335961	0.0669298	0.462518	0.0356998	0.099094	0.23265	0.0495141	0.585789	0.197309	0.564443	0.385594	0.229483	0.252847
34848	IBS	ARS-BFGL-NGS-34478	20	35684389	0.0734158	0.00138328	0.0858695	0.0615587	0.837828	0.518421	0.796141	0.0290091	0.646028	0.160592	0.0214281	0.684889	0.0619614	0.138366	0.211349	0.160741	0.312519	0.324389	0.400119	0.179755	0.428341	0.304916	0.864752	0.64058	0.848312	0.579247	0.166296	0.0287874	0.178121	0.0998726	0.0795924
9354	IBS	Hapmap48062-BTA-72409	4	110354858	0.0735271	0.113307	0.0688181	0.818508	0.836531	0.430398	0.687967	0.88271	0.59267	0.21775	0.977899	0.666392	0.0329782	0.0538387	0.0397492	0.0612747	0.156257	0.143204	0.321086	0.00115925	0.0279915	0.0207362	0.165451	0.303847	0.677625	0.714118	0.013762	0.708796	0.00173487	0.00179032	0.00133706
11422	IBS	ARS-BFGL-NGS-4826	5	120488313	0.0735754	0.380545	0.330952	0.00201605	0.117652	0.563428	0.58476	0.125724	0.920408	0.348765	0.743628	0.553395	0.819767	0.938998	0.994213	0.509395	0.987776	0.145748	0.000206597	0.228517	0.20911	0.322493	0.0347489	0.893589	0.534825	0.689818	0.848257	0.222171	0.499131	0.144332	0.0449995
44965	IBS	ARS-BFGL-NGS-39950	30	141902909	0.0736909	0.0499591	0.161606	0.807715	0.327786	0.95723	0.99324	0.0587446	0.42049	0.861131	0.595286	0.0331861	0.275502	0.00152033	0.00746621	0.00119956	0.00947395	0.00414962	0.360818	0.0177739	0.0546387	0.0484602	0.165733	0.846182	0.916133	0.701117	0.156743	0.237981	0.656633	0.0990909	0.000889601
31252	IBS	BTB-01220555	17	43831778	0.0740574	0.217621	0.223909	0.613313	0.266621	0.464817	0.443442	0.510135	0.425543	0.0123893	0.599689	0.000369141	0.0364296	0.268046	0.57041	0.935384	0.489381	0.188835	0.997702	0.00185192	0.031233	0.00118481	0.0572569	0.0173645	0.0891473	0.0646936	0.249259	0.894524	0.167683	0.0517211	0.030624
26103	IBS	BTA-34956-no-rs	14	1514056	0.0745911	0.127059	0.207147	5.84111e-05	0.187707	0.497372	0.422215	0.333771	0.828809	0.681114	0.589233	0.412144	0.770234	0.449213	0.684426	0.382565	0.189182	0.217788	0.554963	0.189017	0.484326	0.462792	0.138884	0.315982	0.541592	0.498464	0.849382	0.47811	0.257733	0.972804	0.385216
16318	IBS	BTA-28215-no-rs	8	45925424	0.0747396	0.0665713	0.0790858	0.83713	0.843914	0.888742	0.578804	0.257783	0.00158437	0.0010643	0.0299423	0.416761	0.239188	0.84032	0.929984	0.681131	0.865735	0.343499	0.237195	0.680546	0.257662	0.958677	0.0438482	0.194597	0.0844535	0.67521	0.0464823	0.842859	0.214446	0.0989346	0.3552
746	IBS	BTB-00019582	1	42493010	0.074779	0.215925	0.129908	0.562919	0.500684	0.388881	0.820831	0.000716972	0.323418	0.959001	0.632275	0.206861	0.332619	0.351206	0.349796	0.205655	0.57542	0.259224	0.429744	0.457191	0.450995	0.849459	0.933268	0.958571	0.752504	0.933427	0.776136	0.102564	0.640043	0.404257	0.19793
21981	IBS	ARS-BFGL-NGS-7897	11	37068851	0.074859	0.263177	0.0282135	0.44714	0.449479	0.449475	0.962783	0.877279	0.000873232	0.137118	0.0143002	0.916972	0.0618191	0.727238	0.762458	0.809607	0.971103	0.338254	0.774673	0.64329	0.987879	0.842674	0.542454	0.704634	0.363204	0.869649	0.534332	0.13347	0.368719	0.871875	0.690748
23234	IBS	BTA-18975-no-rs	12	7730018	0.0748832	0.100967	0.167345	0.798405	0.200699	0.151567	0.562742	0.000578526	0.7285	0.1934	0.440963	0.653167	0.505868	0.184492	0.348694	0.207438	0.479233	0.0391699	0.174319	0.0407494	0.0398566	0.214999	0.0674909	0.00265266	0.0120832	0.231351	2.0028e-05	0.0150069	0.000589595	0.000146644	0.00624739
44426	IBS	ARS-BFGL-NGS-36483	30	25731651	0.0755948	0.767461	0.88554	0.112222	0.000166199	5.76826e-05	0.213805	0.000452573	0.0576736	0.00194315	0.329712	0.000154113	0.0174248	0.00433322	0.0032627	3.50826e-05	0.0322222	0.000283568	0.954585	0.507645	0.374026	0.0562008	0.670859	0.857269	0.251243	0.208401	0.0193197	0.28705	0.00105826	0.059066	0.103947
29619	IBS	BTB-00632825	16	34211459	0.0757011	0.163401	0.0482242	0.564045	0.878823	0.104963	0.118117	0.0571973	0.262823	0.757973	0.281789	0.459174	0.835648	0.523598	0.767373	0.43924	0.463734	0.00118854	0.662336	0.760959	0.538111	0.78419	0.135759	0.533399	0.266424	0.342135	0.893487	0.209416	0.159083	0.527583	0.208644
44121	IBS	ARS-BFGL-NGS-23884	29	45686541	0.0760964	0.00350291	0.0419895	0.131139	0.561066	0.282739	0.970866	0.130204	0.801211	0.34173	0.628001	0.291182	0.0138637	0.0701275	0.285663	0.197031	0.106837	0.0545134	0.186662	0.00117572	0.00258288	0.00701147	0.161982	0.15645	0.216534	0.655313	0.258955	0.696239	0.333283	0.450416	0.00505475
11565	IBS	BTB-02056620	6	9148724	0.0768601	0.00334135	0.0161188	0.132265	0.22246	0.107352	0.0682765	0.696126	0.712697	0.499787	0.0825786	0.386298	0.00258845	0.00966637	0.109942	0.0622913	0.046841	0.0402068	0.0405289	0.000335938	0.000530882	0.00278131	0.0634751	0.532265	0.590021	0.506585	0.00984613	0.834265	0.0509751	0.00791647	0.00153638
16161	IBS	BTB-01762552	8	37192348	0.0770334	0.577792	0.204955	0.00819035	0.243677	0.540237	0.71546	0.565719	0.59267	0.391614	0.556178	0.718423	0.700047	0.975842	0.900481	0.674444	0.14721	0.380185	3.00918e-05	0.170995	0.0405624	0.485244	0.973301	0.371383	0.518371	0.967605	0.235815	0.0375616	0.0328171	0.0482858	0.192448
17940	IBS	ARS-BFGL-NGS-104704	9	22843876	0.0779123	0.0929088	0.0140983	0.923849	0.259969	0.255346	0.162024	0.437788	0.557014	0.115234	0.216051	0.0498882	0.0084357	0.521109	0.828894	0.277472	0.790117	0.189139	0.00325149	0.0624234	0.119004	0.0891587	0.00107673	0.00295393	0.000256398	0.617739	0.256273	0.331688	0.221566	0.222704	0.0501858
44958	IBS	ARS-BFGL-NGS-24992	30	141204892	0.0780907	0.00120834	0.0883207	0.0424565	0.931874	0.978679	0.0211593	0.00706835	0.0242231	0.121905	0.152065	0.00881178	0.163883	0.056796	0.100167	0.140021	0.989261	0.105625	0.637055	0.0139312	0.0186245	0.0353533	0.0406954	0.264233	0.289866	0.272403	5.53647e-05	0.00126883	0.00268792	0.00777461	0.00662897
18986	IBS	ARS-BFGL-NGS-43711	9	87117785	0.0783765	0.0194437	0.0377544	0.375287	0.536746	0.0110243	0.809687	0.997261	0.0211885	0.049579	0.0428208	0.0084929	0.000496911	0.0293572	0.36368	0.0999432	0.050586	0.022882	0.0321671	0.00252828	0.00104019	0.00527013	0.00332072	0.00297954	0.00186814	0.392915	0.027467	0.809189	0.0328301	0.00755112	0.0012479
43249	IBS	ARS-BFGL-NGS-3038	28	42582828	0.0788405	0.0139297	0.0330845	0.337602	0.524814	0.506627	0.692224	0.00104911	0.332156	0.645737	0.295859	0.248408	0.23564	0.302651	0.0826029	0.0543799	0.0211708	0.213569	0.751223	0.593706	0.321604	0.927571	0.190964	0.854707	0.170903	0.402823	0.0356206	0.101604	0.0242047	0.204774	0.0899992
32681	IBS	BFGL-NGS-117589	18	45999702	0.0790498	0.302486	0.439297	0.488329	0.0431076	0.000325715	0.000463126	0.103503	0.409233	0.658718	0.551549	0.222356	0.113287	0.50226	0.210148	0.392149	0.856308	0.323445	0.545858	0.0495121	0.825414	0.0576287	0.458074	0.317368	0.578651	0.359106	0.00286451	0.0121109	0.00247587	0.00183432	0.113019
4911	IBS	ARS-BFGL-NGS-35823	2	121322170	0.0795884	0.0415288	0.00450617	0.742589	0.104392	0.056003	0.286098	0.30712	0.105501	0.0142265	0.375041	0.0345714	0.000973177	0.226316	0.549436	0.49308	0.693134	0.327867	0.659453	0.102257	0.13265	0.266797	0.147307	0.243002	0.385556	0.750488	0.789133	0.237257	0.728355	0.367992	0.104013
41308	IBS	ARS-BFGL-NGS-100251	26	32892811	0.0797605	0.0200079	0.0168609	0.908494	0.950623	0.0606757	0.2658	0.388523	0.0450607	0.173429	0.449161	0.887354	0.00154907	0.205402	0.288555	0.0670471	0.0851941	0.00588219	0.664741	0.0434836	0.00384843	0.500267	0.00117423	0.00165388	0.000500991	0.990588	0.000163324	0.0525814	5.02488e-05	6.79187e-05	0.000542455
44341	IBS	ARS-BFGL-NGS-1096	30	12604306	0.0806392	0.422899	0.597467	0.00334193	1.19216e-05	0.00518281	8.77295e-06	0.0566686	0.0113147	0.0122384	0.00283032	0.0957562	0.00518785	0.0659108	0.811834	0.99497	0.518406	0.325778	0.644919	0.0381633	0.683144	0.000161883	0.204909	0.00333613	0.0752719	0.013856	0.0185754	0.604712	0.762057	0.117203	0.192994
37658	IBS	ARS-BFGL-NGS-43179	22	50533222	0.0811189	0.0334911	0.0495037	0.533242	0.807526	0.147594	0.171197	0.0537791	0.0733776	0.585102	0.239318	0.958125	0.59606	0.00152657	0.0145175	0.000548257	0.00203728	0.00501408	0.00682926	0.245142	0.192385	0.650724	0.0925656	0.00265215	0.00863759	0.194841	0.292332	0.650238	0.159285	0.338012	0.00683206
8940	IBS	UA-IFASA-181	4	85635270	0.0814388	0.152905	0.150776	0.843061	0.432573	0.29041	0.399204	0.205779	0.0208201	0.197202	0.403784	0.452461	0.131437	0.0496852	0.254828	0.154708	0.0382182	0.115553	0.494047	0.00222316	0.00458982	0.000459478	0.00143903	0.151769	0.0858728	0.224228	0.794401	0.193043	0.438961	0.432629	0.0053785
31686	IBS	ARS-BFGL-NGS-34106	17	66619908	0.0815409	0.0408932	0.998727	8.27451e-06	0.000506901	0.683186	0.563871	0.765347	0.148915	0.938061	0.288651	0.462945	0.322536	0.873338	0.80956	0.787068	0.205337	0.79629	0.209778	0.954846	0.925733	0.701264	0.582214	0.352745	0.337914	0.311507	0.888575	0.519424	0.393662	0.771689	0.724983
6415	IBS	BTB-01071906	3	73895121	0.081946	0.96473	0.192547	0.0582875	0.332549	0.0643346	0.554441	0.0076592	0.914513	0.169304	0.432948	0.0221717	0.356113	0.34432	0.593906	0.0937844	0.069679	0.000444476	0.947694	0.208552	0.354745	0.0229959	0.763712	0.935942	0.868981	0.405638	0.565764	0.0712184	0.546045	0.5323	0.349206
5203	IBS	BTB-01367355	2	135779233	0.0831633	0.391934	0.176672	0.41559	0.559068	0.448708	0.372704	0.619023	0.17698	0.0427849	0.0939085	0.0243282	0.135139	0.075847	0.00803994	0.00723351	0.000980095	0.642095	0.775976	0.448674	0.62435	0.403617	0.755342	0.216471	0.206225	0.0191071	0.985766	0.650038	0.531181	0.902153	0.822502
44805	IBS	Hapmap55643-rs29015868	30	117125952	0.0834494	0.303381	0.0641732	0.532828	0.793924	0.000372612	0.307433	0.0428436	0.939071	0.413604	0.535925	0.261684	0.00106506	0.997145	0.663429	0.67441	0.406552	0.542713	0.318097	0.0173389	0.0363196	0.225903	0.718199	0.224604	0.376299	0.94496	0.0425109	0.509499	0.171174	0.329794	0.255173
39058	IBS	ARS-BFGL-NGS-2592	24	12775555	0.0834621	0.0576525	0.164507	0.458705	0.948003	0.898076	0.593404	0.727854	0.313784	0.0585087	0.411345	0.116375	0.299648	0.201632	0.442593	0.526325	0.734752	0.832136	0.000833124	0.602943	0.159981	0.810775	0.824831	0.939742	0.485465	0.571334	0.5485	0.644278	0.541253	0.79538	0.869547
18983	IBS	ARS-BFGL-NGS-45802	9	86829874	0.0835623	0.130228	0.476785	0.899787	0.0188408	0.000193133	0.632025	0.0368747	0.0234054	0.00506964	0.0923873	0.0305093	0.00497554	0.392021	0.620431	0.628448	0.677954	0.373941	0.525741	0.375427	0.0845927	0.520248	0.404133	0.162321	0.231793	0.235168	0.404819	0.572263	0.635158	0.795341	0.14343
23460	IBS	ARS-BFGL-NGS-80012	12	20510073	0.0838028	0.01034	0.034293	0.271533	0.558982	0.679376	0.452085	0.460295	0.36081	0.528408	0.638901	0.713245	0.0602121	0.0163287	0.00369045	0.00759638	0.0160321	0.127836	0.782306	0.0418922	0.0775365	0.20642	0.170632	0.0231824	0.0948715	0.946972	0.00033672	0.140806	0.000209234	0.00298496	0.00569316
38144	IBS	ARS-BFGL-NGS-23145	23	15863223	0.0842849	0.0417451	0.0217805	0.596424	0.230968	0.815071	0.460734	0.669323	0.626199	0.167579	0.944502	0.418526	0.0535534	0.0205996	0.0343283	0.0450839	0.00490905	0.183879	0.971886	0.0172526	0.895266	0.0454258	0.0165917	0.000770572	0.00624583	0.537953	0.341496	0.578202	0.979825	0.716124	0.0296916
42763	IBS	Hapmap50269-BTA-16971	28	15224521	0.0849874	0.800745	0.113489	0.0862531	0.610897	0.0539376	0.018883	0.483786	0.968923	0.236749	0.830208	0.335144	0.0328228	0.0329345	0.0129845	0.0696352	0.021437	0.783706	0.302091	0.00113882	0.0377286	0.0163803	0.328193	0.317028	0.405929	0.166432	0.000713897	0.363227	0.0144359	0.0280066	0.00242576
26130	IBS	Hapmap29888-BTC-003509	14	2803998	0.0854115	0.28206	0.136402	0.00073053	0.588858	0.428917	0.952844	0.889161	0.583259	0.98781	0.840333	0.321647	0.665237	0.5163	0.752504	0.790402	0.642015	0.695686	0.491626	0.205374	0.656069	0.188845	0.912167	0.746057	0.562605	0.647827	0.881201	0.783121	0.774954	0.458982	0.583319
35923	IBS	ARS-BFGL-NGS-68815	21	21532974	0.0854783	0.0325508	0.0216441	0.879439	0.673636	0.770592	0.568296	0.13177	0.452779	0.360849	0.641369	0.177533	0.0259095	0.300538	0.639873	0.566696	0.82165	0.147701	0.427105	0.12401	0.018179	0.663418	0.453726	0.134595	0.153066	0.902936	0.00013679	0.0119587	0.00100855	0.00155073	0.0928771
44899	IBS	BTA-65367-no-rs	30	133046370	0.0856585	0.70701	0.0080111	0.13698	0.0405111	0.0984727	0.0591455	0.0782612	0.00848255	0.000780795	0.884095	0.0140564	0.600199	0.458084	0.773386	0.969605	0.157922	0.220042	0.578075	0.183563	0.0904883	0.293487	0.759607	0.292587	0.402079	0.912457	0.420904	0.639897	0.601971	0.316361	0.10061
1177	IBS	ARS-BFGL-NGS-61496	1	65820557	0.085747	0.685862	0.0304172	0.16029	0.596926	0.677106	0.897117	0.481331	0.278564	0.0927872	0.99773	0.4122	0.286127	0.783334	0.991763	0.353113	0.800287	0.136848	0.395078	0.543416	0.560266	0.91474	0.0890085	0.00074319	0.00984965	0.277027	0.387639	0.643046	0.809397	0.628618	0.460833
18837	IBS	BTA-18844-no-rs	9	77403405	0.0876445	0.33597	0.121425	0.464388	0.74972	0.534415	0.0154721	0.794026	0.372895	0.442685	0.407506	0.121651	0.097269	0.000147058	0.00232917	0.00261185	0.00321867	0.112323	0.846812	0.0515483	0.478951	0.0537229	0.125958	0.0821328	0.142486	0.127759	0.0233274	0.970363	0.275731	0.273533	0.00299912
22617	IBS	BFGL-NGS-117322	11	77884744	0.0880589	0.49345	0.101579	0.211922	0.881134	0.84843	0.786734	0.0668883	0.286127	0.110878	0.765797	0.148132	0.366436	0.000612531	0.0292927	0.0265589	0.00614394	0.171031	0.0390709	0.0634433	0.160067	0.0259	0.00211165	0.0195875	0.0284594	0.586896	0.130627	0.780917	0.0589145	0.042346	0.00378204
24685	IBS	Hapmap54224-rs29017378	13	6637085	0.0881498	0.145522	0.198373	0.827459	0.378456	0.69192	0.986444	0.343683	0.784001	0.999995	0.924969	0.184363	0.333157	0.0485042	0.00668811	0.0273307	0.00139763	0.61312	0.950545	0.167951	0.42279	0.280733	0.573114	0.263931	0.286596	0.204258	0.103101	0.0579456	0.00433287	0.13347	0.134439
7425	IBS	ARS-BFGL-NGS-39239	4	1598747	0.0890388	0.762961	0.201718	0.140181	0.413092	0.471161	0.774657	0.504919	0.122069	0.873029	0.144519	0.269326	0.585733	0.1976	0.778111	0.49591	0.155365	0.0366969	0.660814	0.0152402	0.292891	0.140691	0.0263787	0.000332709	0.00336642	0.0145137	0.669438	0.0834631	0.229865	0.333559	0.00492769
33563	IBS	ARS-BFGL-NGS-69851	19	31500451	0.0890665	0.41407	0.185691	0.297324	0.370264	0.0102072	0.515326	0.000828978	0.20269	0.171153	0.118103	0.19147	0.332769	0.597627	0.936199	0.682348	0.981056	0.236862	0.463403	0.346385	0.667703	0.159422	0.446347	0.165735	0.281553	0.249597	0.241795	0.843978	0.835522	0.375083	0.779749
39338	IBS	BTB-01319301	24	30538520	0.0894848	0.672262	0.186474	0.159765	0.539272	0.450063	0.821467	0.234604	0.457534	0.414281	0.875191	0.385984	0.629731	0.0292433	0.999452	0.25185	0.519274	0.00125461	0.05128	0.360522	0.0570153	0.402679	0.0100007	0.0942376	0.0318431	0.666404	0.069327	0.400382	0.0162436	0.0058311	0.00963557
21004	IBS	BTB-00445989	10	94232872	0.0898621	0.128839	0.0978943	0.907661	0.992891	0.457618	0.399956	0.409064	0.0836396	0.128746	0.430109	0.0760382	0.382181	0.0112446	0.0172489	0.000448165	0.0445837	0.00298117	0.508904	0.182282	0.240253	0.699769	0.0427091	0.0258549	0.0497937	0.748704	0.399846	0.00991905	0.940777	0.556146	0.0375356
120	IBS	BTA-15152-rs29026517	1	5776977	0.0912907	0.751926	0.0452562	0.147429	0.489962	0.228798	0.728199	0.312633	0.830014	0.115424	0.729523	0.107351	0.0356652	0.986792	0.68923	0.730365	0.106335	0.555869	0.372806	0.0132635	0.152386	0.339288	0.115879	0.00022731	0.0070102	0.0114038	0.272663	0.914753	0.149793	0.154327	0.0500808
26201	IBS	BFGL-NGS-115947	14	5494654	0.0914383	0.0933173	0.333777	5.05243e-05	0.12191	0.0375202	0.974147	0.0624698	0.819403	0.987429	0.88058	0.129218	0.247936	0.832603	0.153198	0.125217	0.991169	0.930859	0.0988248	0.96544	0.957615	0.294039	0.912671	0.129771	0.0875181	0.511369	0.599568	0.207508	0.784264	0.75926	0.901809
15165	IBS	Hapmap35978-SCAFFOLD186218_5128	7	88922026	0.0916842	0.0535026	0.0179966	0.731391	0.216118	0.48975	0.922662	0.0621532	0.000244321	0.00197263	0.167256	0.0788954	0.142199	0.0303165	0.226914	0.165242	0.0206098	0.0616586	0.404281	0.362494	0.674682	0.465856	0.635586	0.145612	0.589594	0.128608	0.203235	0.789195	0.837345	0.569165	0.330167
38189	IBS	BTA-65964-no-rs	23	18197600	0.0918233	0.136566	0.191569	0.714777	0.533755	0.0917122	0.188521	0.805494	0.638719	0.180841	0.99148	0.570936	0.039949	0.00326888	0.0119019	0.00569434	0.000142772	0.00381829	0.257575	0.00864407	0.0922299	0.0804384	0.0111581	0.0817176	0.0903568	0.211231	0.248741	0.0906139	0.0860267	0.161733	0.000905913
7589	IBS	Hapmap53031-rs29011318	4	10933419	0.0933102	0.235161	0.131252	0.612004	0.668189	0.0907699	0.684821	0.0796773	0.422587	0.937144	0.804388	0.870044	0.853415	0.509919	0.222221	0.190523	0.995644	0.586215	0.24738	0.512149	0.468457	0.185134	0.944489	0.249425	0.694991	0.000226583	0.0476636	0.18773	0.376159	0.288174	0.734569
35448	IBS	BFGL-NGS-119615	20	66105424	0.094036	0.133441	0.215495	0.98427	0.370743	0.990661	0.0418368	0.113558	0.208427	0.729947	0.758712	0.832261	0.370978	0.635877	0.967998	0.693796	0.594396	0.3697	0.199919	0.0452621	0.0317101	0.0859119	0.000815206	0.0156636	0.00368868	0.122271	0.763966	0.722836	0.460294	0.550868	0.123806
14057	IBS	ARS-BFGL-NGS-34250	7	28006905	0.0940805	0.132249	0.129224	0.922925	0.833481	0.344499	0.2424	0.952228	0.99937	0.0344061	0.278058	0.100675	0.409192	0.0257354	0.00347046	0.00112057	0.0220989	0.0149165	0.235232	0.0609175	0.0172589	0.587595	0.648142	0.503722	0.516436	0.0723901	0.388817	0.15921	0.12577	0.30092	0.0152533
30450	IBS	BTB-00663361	16	79106799	0.0944157	0.171368	0.245428	0.991093	0.266042	0.848711	0.683813	0.0598409	0.978941	0.573802	0.71364	0.703468	0.432287	0.191135	0.56053	0.41967	0.9554	0.451868	0.581287	0.253804	0.568951	0.458537	0.921398	0.808194	0.937717	3.34697e-05	0.490071	0.447544	0.965309	0.973151	0.515745
15425	IBS	Hapmap31478-BTA-153270	7	107869303	0.0948802	0.0651762	0.172071	0.677894	0.423708	0.0171707	0.0954417	0.000841573	0.505069	0.509705	0.792674	0.2	0.658134	0.760682	0.974748	0.730493	0.16646	0.493414	0.993762	0.222473	0.957581	0.0267881	0.0781261	0.237684	0.108869	0.0186662	0.940975	0.156272	0.760897	0.510922	0.582853
23577	IBS	Hapmap38930-BTA-100956	12	29170799	0.0960413	0.269687	0.0683724	0.596981	0.595906	0.445596	0.431308	0.148927	0.137594	0.200347	0.742862	0.403202	0.281569	0.796893	0.869729	0.938774	0.917952	0.446252	0.870629	0.829872	0.61402	0.812104	0.501621	0.120982	0.606988	0.00106067	0.969333	0.53485	0.139409	0.265158	0.645151
32820	IBS	UA-IFASA-9064	18	52971233	0.0968332	0.0741091	0.0207527	0.88418	0.263748	0.577884	0.728798	0.0201835	0.659656	0.985967	0.926291	0.603179	0.130667	0.349339	0.271184	0.0695361	0.0927376	0.00535689	0.547144	0.017536	0.00155918	0.667573	0.00265891	0.0109374	0.0101959	0.141321	0.0142991	0.764534	0.000336723	0.00203909	0.000453855
35370	IBS	ARS-BFGL-BAC-36223	20	62565157	0.0971099	0.32802	0.0737701	0.872323	0.885755	0.134241	0.173699	0.00263017	0.143391	0.644686	0.35645	0.394638	0.903003	0.663344	0.101922	0.858574	0.427403	0.000229495	0.857	0.256383	0.280836	0.128938	0.120794	0.418261	0.321287	0.715549	0.0501738	0.0875652	0.243594	0.258561	0.694932
19601	IBS	Hapmap38805-BTA-104874	10	14720037	0.0974395	0.472026	0.961252	0.311578	0.000897256	0.87912	0.0894629	0.668694	0.652507	0.605602	0.343198	0.661786	0.797615	0.653285	0.986883	0.778772	0.687429	0.386872	0.934346	0.546366	0.137255	0.695533	0.364343	0.255981	0.54288	0.461596	0.330896	0.430717	0.132919	0.3501	0.345261
28997	IBS	ARS-BFGL-NGS-102796	15	78486898	0.0977963	0.0497273	0.070636	0.624976	0.823619	0.255861	0.0430491	0.0141752	0.369489	0.833537	0.653974	0.365862	0.629471	0.0324913	0.26908	0.00539908	0.063283	4.66278e-06	0.210136	0.239983	0.0837541	0.802387	0.00109451	0.0546585	0.0153015	0.381462	0.521637	0.0172927	0.382632	0.382666	0.00602916
33561	IBS	Hapmap60448-rs29019313	19	31415962	0.0985592	0.251645	0.181635	0.506595	0.405219	0.0027175	0.512707	0.000108391	0.465334	0.144734	0.723027	0.300273	0.368959	0.3981	0.0523215	0.0185033	0.129649	0.211258	0.481815	0.932562	0.555016	0.336523	0.503098	0.188346	0.269834	0.319279	0.961386	0.942097	0.767745	0.918609	0.60559
8934	IBS	BTB-01739497	4	85404095	0.0985747	0.0839043	0.144242	0.724587	0.92476	0.876274	0.812474	0.180504	0.804165	0.415839	0.650717	0.038069	0.457196	0.124068	0.483989	0.298428	0.429612	0.414084	0.000965398	0.630149	0.762723	0.888114	0.364143	0.263458	0.293317	0.931261	0.828942	0.183989	0.727714	0.700322	0.986234
32062	IBS	Hapmap58843-rs29022852	18	9752287	0.0989777	0.0176197	0.102676	0.355775	0.992932	0.964888	0.352706	0.080641	0.187583	0.755468	0.486813	0.372651	0.152537	0.474769	0.399241	0.0942096	0.138693	0.0792681	0.0199313	0.191019	0.034398	0.765095	0.000874691	0.0470862	0.000654168	0.442648	0.0566419	0.606584	0.0343518	0.0922281	0.0473367
6583	IBS	Hapmap41719-BTA-101147	3	82677195	0.0995929	0.270417	0.248592	0.554886	0.241751	0.722636	0.696399	0.961982	0.403009	0.121974	0.904807	0.944126	0.330054	0.108912	0.124917	0.290109	0.657433	0.4276	0.995828	0.962313	0.700825	0.711132	0.239376	0.451002	0.378356	0.960722	0.00537364	0.000888918	0.0098511	0.010763	0.970362
24788	IBS	Hapmap48542-BTA-97857	13	14203335	0.0999842	0.243243	0.23446	0.734828	0.352993	0.790598	0.716305	0.84158	0.799431	0.287677	0.103393	0.649161	0.184535	0.260042	0.547464	0.650248	0.618726	0.0153105	0.462395	0.0153985	0.00131391	0.0593387	0.517393	0.552002	0.414606	0.112591	0.823883	0.918773	0.142261	0.418718	0.0184582
42729	IBS	Hapmap43757-BTA-107542	28	13159624	0.100302	0.19177	0.0137548	0.786243	0.136648	0.00838855	0.0527037	0.153556	0.0698183	0.382137	0.309622	0.264687	0.00073001	0.780951	0.91634	0.700199	0.968512	0.597585	0.194487	0.00190591	0.00550125	0.0684809	0.474299	0.390709	0.537236	0.455627	9.52105e-05	0.20994	0.00372015	0.000477178	0.00614929
26122	IBS	Hapmap30646-BTC-002054	14	2553525	0.100469	0.00406587	0.327761	5.99707e-08	0.142638	0.0062579	0.41903	0.633721	0.672464	0.257783	0.349877	0.115228	0.0361259	0.192805	0.136662	0.0842476	0.255724	0.430781	0.0600192	0.0170622	0.443153	0.0596133	0.209991	0.0475748	0.094363	0.940148	0.861377	0.366197	0.736199	0.822072	0.0498244
1711	IBS	ARS-BFGL-NGS-96411	1	97515884	0.10076	0.0202357	0.325226	0.564586	0.338551	0.437033	0.513874	0.744041	0.953134	0.00202497	0.363194	0.0065236	0.0415178	0.000831942	0.0261202	0.110374	0.040384	0.530096	0.472638	0.0892876	0.092531	0.0145754	0.805583	0.426157	0.627155	0.0675205	0.00367229	0.552315	0.00641214	0.00718706	0.0409547
31876	IBS	ARS-BFGL-NGS-21711	18	1137609	0.101132	0.299783	0.167744	0.673913	0.672446	0.0943202	0.268382	0.234279	0.325229	0.196194	0.688278	0.670329	0.808967	0.987529	0.994231	0.437356	0.630712	0.383532	0.715894	0.0828984	0.085713	0.122738	0.819577	0.427189	0.608696	0.000440692	0.134074	0.217788	0.201276	0.0308937	0.254233
7902	IBS	Hapmap50133-BTA-86017	4	27509584	0.101166	0.080893	0.0647217	0.738632	0.591215	0.699726	0.112721	0.197457	0.393467	0.852363	0.879368	0.51938	0.20537	0.167744	0.702091	0.42119	0.0250648	0.0048426	0.0897635	0.00573356	0.000202846	0.128745	0.0911998	0.0579691	0.0234136	0.137287	0.0692557	0.697837	0.0214323	0.160055	0.0013714
40337	IBS	ARS-BFGL-NGS-79653	25	24031917	0.101494	0.827308	0.602259	0.121867	0.0134893	0.505328	0.213661	0.673872	0.0983079	0.727465	0.0271731	0.591015	0.671521	0.0444636	0.0764747	0.0328598	0.0806186	0.0595653	0.0312472	0.676102	0.469311	0.967732	0.691846	0.969523	0.83481	0.000753445	0.21183	0.962298	0.179562	0.0590149	0.263262
6630	IBS	BTB-01463885	3	85429665	0.10156	0.243841	0.0309548	0.554833	0.45531	0.830736	0.497958	0.355856	0.282969	0.924999	0.241973	0.827035	0.219385	0.60384	0.937323	0.538303	0.484354	0.0656338	0.245808	0.111055	0.283443	0.0857011	0.00500032	0.0504505	0.068998	0.382109	0.690668	0.00125607	0.981823	0.568476	0.116786
37017	IBS	BFGL-NGS-114520	22	12484410	0.102241	0.421201	0.116646	0.358973	0.809493	0.0324354	0.0794215	0.763387	0.207851	0.866859	0.0139502	0.402045	0.0689347	0.438151	0.323135	0.506925	0.809889	0.74117	0.000809688	0.631652	0.119521	0.995192	0.32913	0.497004	0.969544	0.962227	0.726161	0.517775	0.947745	0.854837	0.936727
14495	IBS	ARS-BFGL-NGS-96103	7	52548541	0.102585	0.313067	0.103583	0.43056	0.795483	0.62791	0.570597	0.191807	0.842646	0.745037	0.274384	0.788136	0.403508	0.447264	0.463425	0.561964	0.794717	0.691161	0.999091	0.787818	0.304822	0.857395	0.651325	0.304367	0.137217	0.970575	0.00835535	0.000654711	0.0417586	0.100496	0.362809
25831	IBS	ARS-BFGL-NGS-14434	13	71987095	0.102849	0.0011402	0.0813657	0.0243964	0.969657	0.916344	0.451745	0.0667763	0.11251	0.505508	0.679314	0.959624	0.108612	0.978397	0.933581	0.708088	0.529173	0.22613	0.108956	0.336128	0.230394	0.804949	0.58115	0.328974	0.719242	0.286918	0.896554	0.658815	0.635265	0.699283	0.295728
24702	IBS	ARS-BFGL-NGS-16424	13	8386291	0.102938	0.961525	0.275331	0.0754434	0.281448	0.117564	0.0487318	0.751399	0.1848	0.121654	0.517173	0.475722	0.103251	0.0481031	0.0346784	0.0416463	0.000542449	0.423918	0.211266	0.185891	0.243276	0.259692	0.47602	0.317159	0.550284	0.951469	0.0860793	0.66734	0.0601505	0.31964	0.170576
22937	IBS	ARS-BFGL-BAC-15600	11	97335790	0.104449	0.159194	0.253563	0.930557	0.416437	0.0403552	0.698057	0.494053	0.468369	0.128813	0.268051	0.744612	0.0568587	0.0269675	0.00269103	0.00593884	0.244111	0.675464	0.117252	0.460565	0.178332	0.401966	0.460911	0.913725	0.74727	0.843713	0.00410014	0.0343322	0.0003444	0.00329744	0.0589716
37872	IBS	ARS-BFGL-NGS-7101	22	60565514	0.104537	0.602965	0.282773	0.245146	0.236191	0.0221708	0.023287	0.13724	0.205543	0.487326	0.366767	0.672113	0.570746	0.135133	0.234382	0.126565	0.0317284	0.0730506	0.56209	0.367394	0.163167	0.590356	0.00403588	0.00141861	0.000769417	0.661039	0.21599	0.376499	0.0761575	0.20181	0.110269
20840	IBS	ARS-BFGL-NGS-88671	10	86566429	0.10457	0.173717	0.111686	0.899212	0.937807	0.825999	0.241688	0.000973696	0.343131	0.520554	0.568415	0.50411	0.457935	0.577991	0.29089	0.232206	0.0528623	0.141873	0.538261	0.0242777	0.017637	0.331739	0.0588494	0.21854	0.217982	0.587416	0.303328	0.811288	0.169097	0.353909	0.0300686
41550	IBS	ARS-BFGL-NGS-53327	26	45825261	0.105518	0.0338517	0.30795	0.275323	0.489675	0.552948	0.243664	0.254739	0.838199	0.390525	0.255331	0.311079	0.35506	0.00568626	0.000777424	0.000172559	0.000924825	0.0582208	0.0910451	0.610345	0.22216	0.809475	0.0962038	0.386885	0.329634	0.378713	0.120487	0.964649	0.00389338	0.0337777	0.0233363
1385	IBS	Hapmap26500-BTA-37512	1	78763254	0.105977	0.00377786	0.0169123	0.111236	0.152026	0.22343	0.899503	0.645752	0.361036	0.056642	0.625659	0.0117	0.00564379	0.011164	0.0291944	0.018707	0.0695019	0.0544927	0.388521	0.167375	0.0865976	0.557171	0.25845	0.173856	0.195535	0.446683	6.90019e-06	0.159504	7.27685e-05	2.86658e-06	0.011178
43376	IBS	ARS-BFGL-NGS-46634	29	2963181	0.10621	0.0340024	0.10543	0.380214	0.995083	0.551754	0.992441	0.0892002	0.61017	0.514493	0.614438	0.922828	0.0765609	0.143079	0.930622	0.274317	0.584461	0.000428727	0.229613	0.183803	0.0312859	0.553816	0.187207	0.226192	0.116414	0.772431	0.141839	0.432199	0.173907	0.110521	0.0098743
14491	IBS	Hapmap24150-BTA-145103	7	52224595	0.107315	0.325682	0.104938	0.412923	0.812079	0.672019	0.533599	0.140162	0.852211	0.72322	0.365101	0.830129	0.421592	0.626531	0.566931	0.773002	0.606342	0.883218	0.850775	0.779318	0.287269	0.847078	0.744621	0.405681	0.21347	0.841597	0.0116301	0.000839693	0.0426174	0.117731	0.47545
44701	IBS	ARS-BFGL-NGS-53948	30	105776456	0.107404	0.000716954	0.00615514	0.015719	0.0293661	0.00535979	0.640495	0.0298132	0.761307	0.619757	0.782982	0.0406221	7.77699e-05	0.229841	0.495154	0.585292	0.0756728	0.255008	0.578609	0.935332	0.386173	0.313119	0.911631	0.498825	0.332861	0.274871	0.876626	0.181903	0.0630258	0.347266	0.515865
23670	IBS	ARS-BFGL-NGS-11300	12	34602487	0.108069	0.000484054	0.00843373	0.0149461	0.0784958	0.718023	0.46359	0.360375	0.56232	0.605863	0.296707	0.99364	0.0210726	0.307837	0.204984	0.223101	0.432801	0.393537	0.209712	0.203202	0.0992954	0.614113	0.409309	0.27714	0.157884	0.400515	0.0103166	0.209416	0.00500192	0.0145524	0.0293193
45393	IBS	BTB-00010474	1	24757983	0.108617	0.281702	0.456612	0.627407	0.105132	0.672208	0.114452	0.0461129	0.000445626	0.858489	0.310031	0.775057	0.918191	0.309779	0.203517	0.429653	0.612138	0.288797	0.733278	0.864117	0.230317	0.617655	0.434309	0.549026	0.606889	0.844295	0.771337	0.851659	0.839643	0.529421	0.883725
38154	IBS	ARS-BFGL-NGS-79806	23	16625327	0.108945	0.813909	0.201141	0.1535	0.569681	0.92342	0.93874	0.484403	0.778329	0.0776889	0.64497	0.0888182	0.620336	0.205107	0.0760483	0.120115	0.000611508	0.161801	0.395963	0.775923	0.155278	0.590595	0.939981	0.301925	0.53378	0.84655	0.338831	0.220855	0.659004	0.225257	0.577532
12473	IBS	BTA-33069-no-rs	6	56928606	0.108985	0.542149	0.111282	0.255086	0.781496	0.133089	0.660243	0.45609	0.388359	0.695405	0.0989124	0.744742	0.216776	0.195859	0.825542	0.694463	0.616604	0.595999	0.000224665	0.0681488	0.688682	0.0109205	0.109854	0.537534	0.137885	0.816368	0.231676	0.683817	0.117573	0.256292	0.270873
6703	IBS	BTB-00141992	3	88683457	0.109338	0.802008	0.165931	0.156578	0.609378	0.972155	0.528356	0.740108	0.282918	0.955694	0.0640741	0.69319	0.411388	0.151563	0.0769563	0.0678851	0.0296799	0.222698	0.49294	0.00148613	0.0116887	0.0100428	0.000958458	0.000794043	0.00447956	0.40314	0.0185826	0.47425	0.0603528	0.0575927	0.00585055
13400	IBS	BTA-17893-no-rs	6	109775773	0.109355	0.0240929	0.109185	0.328486	0.900269	0.865401	0.828285	0.314286	0.742789	0.00247243	0.700674	4.752e-05	0.0420295	0.216894	0.478756	0.121942	0.00259499	0.00395742	0.765224	0.0800374	0.0338034	0.218658	2.31458e-05	0.000497392	9.39577e-05	0.391186	0.714978	0.874351	0.174125	0.263804	0.00798271
45312	IBS	BTB-01249160	12	787756	0.109556	0.08833	0.0271039	0.755159	0.290362	0.907173	0.112901	0.538589	0.950752	0.585424	0.340808	0.532784	0.0780137	0.100631	0.165864	0.147717	0.12656	0.0383789	0.509211	0.32749	0.0166842	0.811297	0.0812794	0.453671	0.0680328	0.885	0.000316624	0.0026202	7.85006e-05	0.000382403	0.00915438
45043	IBS	ARS-BFGL-NGS-24840	30	147704603	0.109637	0.272732	0.263926	0.627608	0.334139	0.56278	0.361067	0.449143	0.452936	0.660107	0.255568	0.995568	0.287386	0.00337683	0.093066	0.0546898	0.104575	0.0198478	0.738601	0.00747818	0.0064525	0.016036	0.408356	0.827065	0.307857	0.208368	0.0368082	0.321788	0.012181	0.0404563	0.00101266
19576	IBS	ARS-BFGL-NGS-95091	10	13758980	0.11078	0.235413	0.0797097	0.765067	0.929559	0.0452051	0.000841645	0.0985045	0.0570427	0.544655	0.100567	0.21382	0.753511	0.0721772	0.0961095	0.214028	0.0193999	0.741069	0.612227	0.199418	0.8778	0.16855	0.72849	0.732771	0.775686	0.624461	0.393872	0.846651	0.479037	0.52273	0.160343
2683	IBS	ARS-BFGL-NGS-60951	1	149279017	0.111236	0.00535142	0.0125457	0.105981	0.0687927	0.955657	0.632055	0.292502	0.150619	0.00318986	0.503588	0.0590883	0.0355548	0.616031	0.706286	0.325059	0.441578	0.0531476	0.0325918	0.23091	0.132806	0.871135	0.00828227	0.00561895	0.000480455	0.786296	0.618816	0.237238	0.430795	0.295206	0.109294
32768	IBS	Hapmap49176-BTA-43744	18	50388296	0.111401	0.167064	0.0935546	0.929855	0.874763	0.320326	0.249	0.762614	0.435499	0.686296	0.899471	0.840045	0.027054	0.306187	0.334837	0.250029	0.00668789	0.120435	0.269147	0.0467332	0.0228288	0.188211	0.0996648	0.155498	0.325124	0.311361	0.143093	0.41492	0.00188474	0.000710724	0.00806221
17293	IBS	ARS-BFGL-NGS-31066	8	99011307	0.111496	0.347085	0.0716118	0.479173	0.992799	0.656666	0.000823124	0.598866	0.813408	0.38682	0.908218	0.705719	0.729567	0.53826	0.186291	0.566776	0.862539	0.340411	0.228315	0.123842	0.817245	0.171042	0.191554	0.00897514	0.0282652	0.592601	0.0304208	0.0157647	0.0206775	0.138883	0.231952
6157	IBS	BFGL-NGS-111240	3	60786505	0.111621	0.0433524	0.0116419	0.559091	0.0763803	0.606401	0.376874	0.890982	0.632626	0.752443	0.7831	0.359088	0.0113057	0.0180179	0.110292	0.124261	0.0755037	0.281053	0.647312	0.000529046	0.002097	0.00943786	0.188858	0.0281593	0.0181165	0.0654887	0.0169352	0.538155	0.0345764	0.0251475	0.00285907
30223	IBS	Hapmap59847-rs29025534	16	68346747	0.111928	0.000645489	0.0108853	0.0284245	0.0981982	0.598502	0.671971	0.0221665	0.596134	0.0355087	0.909948	0.426924	0.0227551	0.435717	0.689424	0.474145	0.286254	0.0414795	0.719909	0.178446	0.100849	0.246012	0.02784	0.0988204	0.133804	0.36539	0.123114	0.3147	0.708804	0.483461	0.0544666
16984	IBS	Hapmap39980-BTA-19002	8	82439119	0.112299	0.399937	0.0841876	0.364152	0.885537	0.00293574	0.0115725	7.24993e-05	0.702175	0.60879	0.0264147	0.0792307	0.298714	0.166062	0.408543	0.0504815	0.239581	0.0016951	0.450735	0.558089	0.268183	0.89133	0.14186	0.364698	0.489287	0.250488	0.968317	0.0326815	0.620113	0.389099	0.187892
13044	IBS	ARS-BFGL-NGS-83066	6	92972074	0.112949	0.75384	0.114999	0.032609	0.995784	0.0921341	0.135125	0.596102	0.837934	0.450713	0.027391	0.980508	0.950558	0.0512	0.135575	0.10846	0.0608181	0.024649	0.162471	0.0152732	0.000359559	0.194042	0.0221105	0.0180284	0.0010708	0.795844	0.0435177	0.981165	0.0555677	0.149612	0.00200648
40085	IBS	Hapmap43893-BTA-60736	25	9862811	0.113109	0.144594	0.0956871	0.704031	0.575237	0.947273	0.10565	0.160283	0.613614	0.228361	0.94123	0.0501063	0.23862	0.00775332	0.00163851	0.000442456	0.106034	0.0292227	0.746973	0.0647895	0.274619	0.382085	0.197873	0.00471495	0.215719	0.633057	0.149178	0.362458	0.213252	0.038568	0.0277931
5053	IBS	Hapmap61059-rs29019426	2	129348719	0.113574	0.531679	0.0868382	0.177713	0.851131	0.766482	0.0938307	0.580437	0.676532	0.390654	0.389354	0.350126	0.29595	0.000686611	0.0153867	0.0215598	0.00710937	0.246362	0.25257	0.000909266	0.00380476	0.00590533	0.00687454	0.00357651	0.00143537	0.990938	0.00591924	0.295744	0.0290518	0.0462667	0.00146055
9902	IBS	BFGL-NGS-115501	5	17215443	0.113695	0.223598	0.113446	0.692317	0.799659	0.376842	0.783401	0.203928	0.616044	0.509934	0.160641	0.372796	0.647095	0.526759	0.297018	0.720863	0.364144	0.000526931	0.788689	0.865619	0.321674	0.78188	0.446374	0.64619	0.66989	0.439645	0.736407	0.21645	0.569498	0.943846	0.384544
35915	IBS	Hapmap41563-BTA-51853	21	21192182	0.113789	0.0979369	0.149345	0.888127	0.798831	0.0733897	0.255593	0.00353557	0.373493	0.257266	0.225734	0.40211	0.694834	0.185681	0.583324	0.209122	0.587001	0.00859219	0.501682	0.147975	0.000911016	0.980386	0.0293957	0.458884	0.0578421	0.844948	0.00701963	0.0591442	0.000133788	0.000756162	0.0112252
16751	IBS	Hapmap20010-rs29023459	8	68714404	0.114007	0.17048	0.413808	0.82697	0.120613	0.983865	0.741155	0.737611	0.6015	0.991868	0.297259	0.933571	0.746938	0.0267693	0.00142485	0.00123223	0.0737611	0.716576	0.11118	0.344605	0.130551	0.232966	0.137023	0.584184	0.24048	0.434282	0.648476	0.664151	0.666927	0.571408	0.658263
16660	IBS	ARS-BFGL-NGS-17327	8	63653976	0.114084	0.0998339	0.0683555	0.829193	0.644035	0.345175	0.699714	0.764039	0.484645	0.847673	0.682989	0.707589	0.0507991	0.833915	0.532491	0.90845	0.918068	0.0797171	0.950608	0.356508	0.564794	0.495099	0.0107089	0.000289037	0.00280161	0.731213	0.625701	0.294141	0.797758	0.957408	0.475694
28145	IBS	BTB-00591691	15	31074059	0.114125	0.00108822	0.00869415	0.0328332	0.0773702	0.824244	0.0742221	0.216967	0.36179	0.203647	0.990771	0.338299	0.0706008	0.759601	0.529281	0.68823	0.512065	0.00442586	0.0801075	0.983528	0.583446	0.355064	0.209594	0.0697907	0.161405	0.723168	0.407724	0.124038	0.587775	0.826327	0.481419
35411	IBS	BTB-00794644	20	64497151	0.114188	0.0937197	0.158322	0.729718	0.72499	0.262002	0.114858	0.00970411	0.473294	0.23388	0.528937	0.38762	0.491546	0.136346	0.177205	0.077919	0.0674781	0.184125	0.756117	0.00837293	0.000556299	0.0480156	0.00225386	0.0139474	0.00162777	0.704354	0.104271	0.989128	0.0184094	0.0938794	0.00817782
44977	IBS	Hapmap47911-BTA-30689	30	137531272	0.114239	0.0060588	0.00818558	0.0948244	0.0319289	0.554042	0.325695	0.681682	0.920348	0.0115867	0.365731	0.00345673	0.0100745	0.0214411	0.11201	0.0236207	0.0106863	0.0145412	0.565155	0.00818768	0.0585367	0.0804871	0.00355952	0.0199253	0.000331047	0.352866	0.264598	0.210617	0.210983	0.177057	0.000815713
40824	IBS	BTA-61968-no-rs	26	7457878	0.114315	0.118084	0.14703	0.951555	0.532769	0.504937	0.438454	0.0151832	0.388697	0.5256	0.65872	0.881239	0.443922	0.450199	0.322195	0.0416244	0.167775	0.000834813	0.437983	0.0284736	0.0633295	0.777653	0.00758301	0.00509501	0.0321328	0.239955	0.278674	0.139668	0.475307	0.0920712	0.00846655
44548	IBS	BTA-95509-no-rs	30	59080285	0.114529	0.00086143	0.00680417	0.0311049	0.0388895	0.170256	0.265842	0.00179404	0.0674454	0.345893	0.961548	0.875964	0.147101	0.312641	0.205241	0.479069	0.634929	0.534736	0.0145415	0.103393	0.0282658	0.536245	0.761354	0.800601	0.956595	0.127883	0.00980148	0.13781	0.0280067	0.112153	0.039153
43851	IBS	UA-IFASA-8605	29	30901735	0.114529	0.683724	0.164682	0.146002	0.382278	0.498954	0.0779887	0.98862	0.0774131	0.0024858	0.336931	0.00200125	0.0811207	0.0249085	0.184261	0.0870118	0.0731449	0.135204	0.339895	0.010913	0.354726	0.00382485	0.000218265	0.00473416	0.000308131	0.877432	0.0976795	0.0814623	0.19996	0.244537	0.012164
1040	IBS	BTB-00028136	1	59561102	0.115237	0.404833	0.357492	0.515422	0.288445	0.911599	0.644009	0.770003	0.0173655	0.116334	0.0867149	0.939049	0.416555	0.178879	0.693297	0.553158	0.282754	0.144163	0.350851	0.167963	0.0587694	0.254075	0.632473	0.630026	0.942805	0.215753	0.0204667	0.218899	0.0006912	0.00201041	0.0262656
30298	IBS	ARS-BFGL-NGS-17251	16	72114575	0.116279	0.0163514	0.0296877	0.307033	0.309857	0.025293	0.67512	0.693203	0.113374	0.140807	0.00193022	0.0422527	0.000816114	0.928891	0.434446	0.434419	0.332869	0.761539	0.978076	0.0138789	0.0395744	0.0481538	0.13285	0.482119	0.329469	0.460327	0.583703	0.674698	0.908827	0.548862	0.119443
8936	IBS	BTB-01816187	4	85514666	0.116377	0.0225537	0.156003	0.275972	0.858896	0.335909	0.676247	0.228027	0.384387	0.381241	0.638373	0.0494224	0.161294	0.0027584	0.046327	0.0292148	0.0736887	0.232865	0.000495532	0.504126	0.30369	0.226067	0.599821	0.507922	0.520182	0.888379	0.297305	0.141937	0.730545	0.726841	0.228362
16455	IBS	BTA-81190-no-rs	8	52724898	0.116438	0.996639	0.4306	0.120187	0.239022	0.0533618	0.458659	0.0084233	0.51375	0.529728	0.941688	0.542811	0.325345	0.969431	0.587015	0.441511	0.380025	0.00132143	0.133938	0.429758	0.89971	0.102336	0.347453	0.281721	0.15533	0.218538	0.356228	0.115755	0.3189	0.889089	0.939015
30303	IBS	ARS-BFGL-NGS-101084	16	72322411	0.117051	0.400149	0.544974	0.39269	0.0340408	0.322523	0.635457	0.665415	0.105276	0.00221714	0.22959	0.0852711	0.58757	0.119325	0.308552	0.19855	0.188931	0.376276	0.0394114	0.0539885	0.251496	0.12508	0.0983502	0.00116806	0.00617733	0.00027018	0.243659	0.953495	0.330064	0.414778	0.331774
9906	IBS	BTA-74300-no-rs	5	18022416	0.117274	0.0138337	0.037451	0.121847	0.157212	0.684913	0.138003	0.658006	0.829954	0.772974	0.586955	0.344114	0.0192818	0.099949	0.0137493	0.0113362	0.0272321	0.077028	0.301229	0.19188	0.0742304	0.562951	0.114752	0.140969	0.0451856	0.531028	0.00880181	0.437038	0.000635882	0.0157161	0.0208689
43956	IBS	ARS-BFGL-NGS-101872	29	35924543	0.117699	0.431541	0.166408	0.38839	0.568814	0.185447	0.374885	0.367449	0.0998402	0.995114	0.116592	0.39978	0.903377	0.347305	0.866938	0.745972	0.594595	0.334744	0.566585	0.706081	0.456733	0.225494	0.095438	0.803906	0.643792	0.415728	0.350955	0.00150877	0.65518	0.50098	0.916095
3581	IBS	ARS-BFGL-BAC-3633	2	35936557	0.118041	0.606926	0.0401645	0.22043	0.41629	0.704672	0.341473	0.666777	0.713236	0.110765	0.164391	0.0649556	0.0655778	0.0334314	0.261108	0.38705	0.296626	0.24518	0.365398	0.00739462	0.000827056	0.0180671	0.00687766	0.013064	0.0526713	0.214044	0.0338231	0.236571	0.219604	0.0148986	0.00973639
37108	IBS	Hapmap40045-BTA-116935	22	17476978	0.118157	0.0763055	0.112856	0.734828	0.886824	0.433725	0.0109727	0.11322	0.599852	0.854016	0.457628	0.288235	0.814163	0.056802	0.0799294	0.0153017	0.00134686	0.036991	0.488806	0.844134	0.608569	0.827009	0.132693	0.691552	0.129474	0.0406036	0.678598	0.508654	0.242085	0.913196	0.13954
16005	IBS	BTB-01271445	8	27749930	0.118326	0.287909	0.130877	0.650416	0.822968	0.98556	0.530245	0.694495	0.0680797	0.116341	0.288115	0.152397	0.408248	0.827725	0.15578	0.50818	0.066561	0.31407	0.00115215	0.0869493	0.159916	0.181105	0.863049	0.777443	0.922453	0.38012	0.0336642	0.646845	0.0399777	0.180025	0.240048
38327	IBS	BFGL-NGS-113623	23	27254728	0.118683	0.0443062	0.215582	0.434146	0.641899	0.473727	0.182594	0.0751756	0.75548	0.545387	0.761395	0.266295	0.0690904	0.155009	0.0206838	0.0101424	0.00117069	0.0232504	0.455333	0.00734907	0.00395348	0.233937	0.0109771	0.0320954	0.0899377	0.270349	0.0660064	0.6437	0.148193	0.0409106	0.00303286
42788	IBS	ARS-BFGL-NGS-71158	28	16124333	0.119176	0.057509	0.0835549	0.645282	0.918176	0.690051	0.552198	0.918399	0.011049	0.0333755	0.230026	0.126852	0.0472944	0.0614882	0.316529	0.239102	0.175005	0.132818	0.454565	0.00653104	0.000907059	0.0336376	0.0367484	0.153146	0.0772531	0.881277	0.0700853	0.0642379	0.596371	0.289176	0.0227202
26846	IBS	Hapmap40691-BTA-22299	14	38699813	0.119526	0.0225385	0.0486187	0.320801	0.694058	0.421563	0.501371	0.0505489	0.000605566	0.312279	0.0900908	0.865303	0.236523	0.194164	0.0990788	0.611077	0.251195	0.0788163	0.166335	0.582236	0.503484	0.518008	0.109608	0.0267826	0.00350479	0.606914	0.0782239	0.61009	0.54226	0.310003	0.476733
43702	IBS	ARS-BFGL-NGS-34173	29	22898633	0.120072	0.123229	0.0236948	0.824299	0.120596	0.433529	0.0938092	0.355848	0.185752	0.428816	0.0838316	0.0865636	0.385764	0.0818729	0.0192229	0.124062	0.277157	0.633313	0.143143	0.951365	0.634199	0.859228	0.235727	0.633758	0.838108	0.277189	0.0159665	0.000653104	0.099307	0.81072	0.545846
4867	IBS	BFGL-NGS-114878	2	119104115	0.120777	0.327836	0.175831	0.504753	0.496753	0.928334	0.486599	0.970385	0.636974	0.428048	0.761333	0.285978	0.144724	0.00698069	0.0014758	0.0043907	0.0871931	0.193774	0.333105	0.00244754	0.000459726	0.0945951	0.0152907	0.0470638	0.0182718	0.543145	0.00304839	0.00473509	0.0480662	0.0775177	0.00442321
37900	IBS	ARS-BFGL-NGS-42852	23	1105025	0.121427	0.975841	0.0634343	0.0982244	0.46861	0.293877	0.0273967	0.63212	0.971202	0.0363126	0.827712	0.210312	0.687854	0.0086668	0.0327031	0.0799741	0.000350005	0.656159	0.278382	0.00316843	0.382758	0.00113394	0.0102916	0.00465824	0.0113286	0.245159	0.135982	0.617731	0.636462	0.695587	0.0585445
10001	IBS	ARS-USMARC-666	5	25643874	0.121636	0.52175	0.582783	0.284762	0.0675629	0.665839	0.000688528	0.102192	0.168102	0.585911	0.231712	0.760249	0.956398	0.195046	0.144292	0.318294	0.658164	0.308073	0.596627	0.810754	0.120853	0.862474	0.251663	0.743696	0.847471	0.660386	0.788535	0.658234	0.508261	0.353256	0.314983
40920	IBS	BTB-01219890	26	12236803	0.123595	0.000726079	0.0773367	0.0221578	0.700574	0.547949	0.128222	0.518637	0.364338	0.700926	0.223783	0.942608	0.0460019	0.0782372	0.0345713	0.0262909	0.115752	0.160384	0.22873	0.434067	0.0760322	0.936914	0.929804	0.811335	0.824813	0.552396	0.425217	0.113585	0.0528219	0.0949084	0.0729281
10809	IBS	ARS-BFGL-NGS-103280	5	84523411	0.123922	0.203918	0.14699	0.555893	0.611888	0.754939	0.588089	0.678663	0.382319	0.606062	0.118626	0.179314	0.186207	0.660753	0.393478	0.227533	0.730545	0.826473	0.000157655	0.0298358	0.233228	0.0965219	0.868548	0.242424	0.339728	0.572468	0.497529	0.255805	0.59225	0.947369	0.385377
26163	IBS	BFGL-NGS-113575	14	4240287	0.124179	0.12628	0.75512	4.9138e-05	0.00129578	0.07304	0.109987	0.965414	0.464417	0.832478	0.518388	0.832927	0.17197	0.182242	0.77027	0.320644	0.921735	0.998118	0.488791	0.0673038	0.482387	0.00443593	0.395109	0.458702	0.980904	0.655547	0.954121	0.438732	0.549019	0.651927	0.161759
26197	IBS	ARS-BFGL-NGS-78318	14	5337183	0.124552	0.43255	0.80986	0.00865113	0.000446481	0.625873	0.202876	0.925739	0.913852	0.118855	0.461965	0.028742	0.666296	0.265196	0.0348427	0.0832373	0.909962	0.642575	0.403157	0.80357	0.772456	0.832634	0.945729	0.907742	0.939753	0.750345	0.379278	0.996061	0.393126	0.342629	0.653658
35264	IBS	ARS-BFGL-NGS-76486	20	57670816	0.125268	0.188227	0.142069	0.912643	0.948664	0.179158	0.2872	0.54395	0.386243	0.197794	0.994679	0.291295	0.729963	0.000596202	0.000707942	0.00135521	0.000930106	0.340465	0.394949	0.414482	0.64977	0.41126	0.372102	0.181632	0.361822	0.837882	0.00486061	0.962962	0.0187016	0.0107539	0.0588403
44644	IBS	Hapmap40842-BTA-95932	30	86479644	0.12593	0.00811102	0.017097	0.10103	0.11814	0.730687	0.702708	0.376173	0.860154	0.895627	0.442669	0.416995	0.0365191	0.119677	0.339159	0.140863	0.83725	0.0737115	0.000955923	0.302175	0.682859	0.220027	0.804557	0.568743	0.640947	0.856561	0.398897	0.652664	0.256554	0.493312	0.189552
7313	IBS	ARS-BFGL-NGS-96425	3	116082005	0.126012	0.269182	0.152408	0.805566	0.801233	0.00744681	0.147229	0.000790101	0.197114	0.173732	0.497564	0.525639	0.483987	0.889667	0.329338	0.310586	0.924209	0.757469	0.413344	0.976328	0.77246	0.861844	0.267514	0.507347	0.530362	0.850464	0.168792	0.947859	0.520292	0.591964	0.548196
28247	IBS	BTB-00595780	15	35661186	0.126648	0.361788	0.501522	0.543888	0.121408	0.254699	0.000815791	0.00530286	0.510462	0.219876	0.926104	0.289323	0.509466	0.482571	0.427691	0.96194	0.981122	0.131758	0.540459	0.335613	0.770359	0.24258	0.080545	0.199776	0.0686929	0.193989	0.945451	0.383239	0.259853	0.226465	0.714048
44440	IBS	BTA-24571-no-rs	30	4845661	0.126726	0.241053	0.69801	0.00216426	0.0367739	0.000788245	0.114497	0.239027	0.995201	0.00974146	0.209242	0.0114949	0.0421404	0.266743	0.351616	0.173116	0.131529	0.476753	0.368856	0.101852	0.845627	0.0382182	0.696919	0.648445	0.895917	0.995882	0.855257	0.427879	0.403628	0.858094	0.124582
41034	IBS	BTB-00927181	26	18067588	0.126935	0.0182709	0.102717	0.494661	0.6712	0.658676	0.0478009	0.359726	0.619251	0.772869	0.800647	0.684443	0.223864	0.000924161	0.00488561	0.00305174	0.00667533	0.0699323	0.879213	0.113028	0.15562	0.180543	0.219585	0.213268	0.376761	0.732596	0.0289281	0.0997802	0.0175588	0.0810351	0.00875998
26142	IBS	ARS-BFGL-NGS-85419	14	3243897	0.1277	0.0740799	0.568781	0.000220546	0.106782	0.14113	0.178222	0.980418	0.321082	0.447912	0.38424	0.185939	0.228185	0.404033	0.529549	0.631128	0.802086	0.712712	0.954579	0.156695	0.445896	0.0340702	0.905034	0.335692	0.455025	0.424776	0.77376	0.469651	0.612412	0.899617	0.26504
44940	IBS	ARS-BFGL-NGS-11506	30	136385169	0.127774	0.0869677	0.536845	5.21201e-05	0.0763721	0.519238	0.283463	0.589624	0.0930901	0.450929	0.171096	0.630204	0.533024	0.876363	0.763001	0.796892	0.701334	0.741973	0.0870328	0.434462	0.904474	0.302065	0.468548	0.371598	0.847806	0.34062	0.89718	0.346087	0.337639	0.730523	0.609992
11763	IBS	ARS-BFGL-NGS-80568	6	18307093	0.128194	0.768472	0.262952	0.200049	0.544857	0.594479	0.000121138	0.660966	0.446802	0.498656	0.151248	0.841187	0.699166	0.913531	0.518589	0.798613	0.386327	0.159869	0.767394	0.584209	0.563575	0.611722	0.703011	0.303196	0.780263	0.764871	0.943629	0.548582	0.431406	0.742891	0.807645
37896	IBS	BFGL-NGS-110066	23	961672	0.128452	0.918022	0.0922687	0.139168	0.652839	0.293081	0.0727224	0.944392	0.744349	0.0539556	0.947735	0.257966	0.662419	0.00393996	0.041864	0.0968628	0.000431294	0.527781	0.410315	0.000530138	0.11916	0.000167433	0.00171995	0.00413173	0.0053681	0.187954	0.0358883	0.672832	0.31826	0.323458	0.0140845
16849	IBS	ARS-BFGL-NGS-31121	8	75048907	0.129551	0.067945	0.161561	0.615456	0.772642	0.84843	0.616081	0.340705	0.242743	0.923494	0.0902358	0.686648	0.28363	0.00164228	0.00484762	0.00123732	0.0169821	0.121861	0.488094	0.0416479	0.312166	0.116948	0.203072	0.0500965	0.0580235	0.565828	0.214904	0.512107	0.356375	0.306856	0.0124746
33963	IBS	ARS-BFGL-BAC-27164	19	53063966	0.129657	0.131758	0.313979	0.000359058	0.350293	0.0605563	0.0189226	0.57006	0.130438	0.194304	0.0721728	0.127719	0.19158	0.744041	0.887833	0.879279	0.617179	0.374116	0.240953	0.18991	0.620128	0.0968218	0.982624	0.299357	0.601844	0.425714	0.368179	0.971555	0.405106	0.34349	0.655804
28291	IBS	BFGL-NGS-115514	15	38003134	0.12968	0.0901998	0.809482	0.000207175	0.0151877	0.762988	0.835547	0.933999	0.745791	0.487489	0.213868	0.972118	0.491976	0.829158	0.936197	0.95691	0.85419	0.901952	0.752821	0.691188	0.965425	0.481264	0.763906	0.397327	0.168687	0.511432	0.969969	0.10332	0.152039	0.700952	0.992898
7455	IBS	BFGL-NGS-113798	4	4340312	0.130086	0.0345997	0.107816	0.442697	0.84329	0.642391	0.131905	0.170348	0.166379	0.532145	0.266401	0.861739	0.220901	0.0752174	0.00377679	0.000902278	0.0494369	0.0104657	0.836623	0.114554	0.163936	0.917244	0.0634255	0.00273655	0.00581802	0.708661	0.118013	0.779241	0.00713121	0.062901	0.00201017
40358	IBS	ARS-BFGL-NGS-39381	25	25296418	0.130155	0.0160089	0.0976618	0.192833	0.927974	0.660928	0.739233	0.944025	0.301813	0.869072	0.00129577	0.739059	0.0617678	0.124913	0.000898676	0.00761057	0.180637	0.80891	0.587552	0.109862	0.457814	0.729811	0.631849	0.333484	0.568658	0.956111	0.00233107	0.0150873	0.0727002	0.0244522	0.0519255
21946	IBS	BTB-00024992	11	34868230	0.130185	0.492851	0.549441	0.462993	0.0605162	7.0636e-06	0.00472543	0.0109484	0.00907625	0.157553	0.203974	0.149047	0.0212292	0.284463	0.765221	0.0753355	0.289212	0.00164088	0.15993	0.00324041	0.337697	0.000259011	0.32223	0.711135	0.337475	0.00855869	0.647363	0.958679	0.997209	0.713626	0.451002
43311	IBS	Hapmap53226-rs29020573	28	45216206	0.130247	0.438014	0.12745	0.44631	0.93331	0.809432	0.488838	0.792257	0.357635	0.475044	0.0655797	0.886183	0.154807	0.185839	0.520217	0.228959	0.324223	0.0831374	0.479567	0.000516271	0.000432635	0.0060574	0.0361409	0.00823041	0.0760515	0.0183984	0.0816871	0.955214	0.230675	0.0165649	0.000325289
28518	IBS	BTA-36897-no-rs	15	52342031	0.13043	0.47161	0.343829	0.370636	0.221853	0.443417	0.254836	0.258279	0.588829	0.712426	0.822754	0.831777	0.100212	0.225418	0.715366	0.622177	0.510201	0.34582	0.617785	0.0406658	0.216816	0.0250155	0.0087035	0.00269996	0.000385039	0.388676	0.663141	0.325116	0.217684	0.569642	0.0524287
24069	IBS	BTB-01348990	12	58530889	0.131061	0.0299936	0.18208	0.32521	0.594373	0.175211	0.333778	0.423694	0.834917	0.0974695	0.901138	0.241769	0.00668328	0.724378	0.434236	0.815321	0.638303	0.834106	0.370612	0.00340973	0.0689682	0.025777	0.195713	0.0240448	0.173391	0.000237934	0.0450354	0.0681277	0.0997932	0.0761813	0.0635835
18913	IBS	BTA-84405-no-rs	9	82807881	0.131182	0.366057	0.509095	0.601946	0.10053	0.419804	0.967317	0.731912	0.131974	0.0492922	0.411608	0.126622	0.251417	0.0114286	0.525373	0.220929	0.00492948	0.0663347	0.996128	0.131401	0.0207824	0.0297846	0.000240378	0.0940937	0.0505654	0.741535	0.458557	0.359093	0.161406	0.0365416	0.01605
20520	IBS	BFGL-NGS-113835	10	67800499	0.13123	0.415571	0.0488533	0.217375	0.879801	0.837214	0.178882	0.313065	0.746767	0.946392	0.149682	0.426162	0.24993	0.61303	0.0949219	0.20355	0.312725	0.171415	0.00022291	0.105537	0.0642303	0.606102	0.222531	0.307357	0.134095	0.902163	0.720438	0.713424	0.261203	0.451632	0.165345
43544	IBS	BTB-01007771	29	12900994	0.131328	0.145346	0.0833733	0.953142	0.92018	0.044377	0.130451	0.0443964	0.064847	0.231614	0.000121752	0.212041	0.963845	0.442613	0.517819	0.611522	0.695153	0.52796	0.201853	0.359602	0.38612	0.153491	0.30793	0.292454	0.326337	0.596117	0.822389	0.394391	0.72907	0.473192	0.286918
24565	IBS	Hapmap46770-BTA-120932	12	91057879	0.131513	0.146603	0.20357	0.900077	0.53595	0.0568009	0.101057	0.0757659	0.0162565	0.390283	0.0179604	0.753448	0.925372	0.470739	0.815247	0.927971	0.03697	0.110739	0.000987125	0.162471	0.133583	0.198104	0.0788645	0.226912	0.170503	0.468234	0.927731	0.0585532	0.310042	0.600564	0.138144
8078	IBS	ARS-BFGL-NGS-21786	4	38166835	0.131748	0.038619	0.0217398	0.360104	0.150916	0.00674754	0.144649	0.134014	0.0041111	0.670366	0.00471531	0.612983	0.000407176	0.416455	0.00756692	0.0174284	0.00733773	0.874977	0.00667332	0.797105	0.810818	0.680458	0.355956	0.249798	0.269815	0.694434	0.767515	0.290962	0.725004	0.776557	0.557716
5444	IBS	ARS-BFGL-NGS-26099	3	13217260	0.131999	0.801758	0.464663	0.197111	0.0902917	0.00298041	0.102692	8.31085e-05	0.277567	0.257332	0.88851	0.212187	0.131391	0.952955	0.546232	0.15708	0.554368	0.0085601	0.0572067	0.913237	0.282856	0.13979	0.000103316	0.0158377	0.000156643	0.776081	0.48874	0.0482504	0.502693	0.713676	0.297533
26885	IBS	BFGL-NGS-110022	14	40616098	0.132063	0.136849	0.0267548	0.998609	0.252199	0.0721439	0.037046	0.231665	0.000483768	0.0148022	0.346372	0.143115	0.00110315	0.98701	0.476726	0.521022	0.729042	0.501815	0.150151	0.0604626	0.0164889	0.290381	0.427899	0.0255623	0.0562976	0.984178	0.0257747	0.156485	0.148257	0.0336485	0.0509866
34376	IBS	BTB-00771036	20	7725080	0.132217	0.584232	0.137107	0.28049	0.694937	0.329364	0.491494	0.695095	0.422453	0.665278	0.825382	0.678242	0.221944	0.0355672	0.00366825	0.000929585	0.0471808	0.0302661	0.761071	0.471085	0.197261	0.558091	0.130328	0.298528	0.367768	0.634056	0.0860173	0.385586	0.249146	0.0728945	0.0258619
26121	IBS	Hapmap30086-BTC-002066	14	2524432	0.132669	0.000169765	0.753835	3.92252e-10	0.019765	0.0127563	0.387262	0.9152	0.528658	0.154514	0.500172	0.0557381	0.00982511	0.0926913	0.00503496	0.00792047	0.0924402	0.757403	0.246255	0.00702365	0.469996	0.0626679	0.617747	0.0971151	0.27843	0.734646	0.438954	0.511691	0.552942	0.656584	0.0252772
37907	IBS	BFGL-NGS-110902	23	2849432	0.132846	0.0338218	0.0575399	0.366901	0.422734	0.452733	0.246131	0.694872	0.234818	0.839292	0.0432616	0.903636	0.200004	0.278943	0.677925	0.506472	0.0228464	0.190292	0.923964	0.0352662	0.0787371	0.0547316	0.00242443	1.66842e-07	9.60062e-06	0.0180145	0.409387	0.415898	0.267168	0.35413	0.0592508
40018	IBS	BFGL-NGS-115043	25	5860370	0.135297	0.153072	0.386304	0.999864	0.208717	0.031125	0.156401	0.000550518	0.58181	0.294243	0.042358	0.454578	0.496401	0.228445	0.476111	0.163029	0.971974	0.00874677	0.249256	0.851711	0.549715	0.382589	0.553767	0.171716	0.250096	0.12273	0.23399	0.741948	0.265873	0.562547	0.234795
6273	IBS	Hapmap41669-BTA-87427	3	66513658	0.135389	0.190189	0.43901	0.000606067	0.16	0.725669	0.700337	0.687151	0.876045	0.313541	0.498232	0.267826	0.553558	0.0790271	0.375326	0.335508	0.226366	0.765704	0.400231	0.0916399	0.118959	0.0255394	0.364992	0.367768	0.686145	0.569477	0.134128	0.688158	0.463971	0.206152	0.103711
26143	IBS	Hapmap36620-SCAFFOLD50018_7571	14	3297177	0.136208	0.00269325	0.329592	5.90218e-08	0.308648	0.101073	0.801614	0.665904	0.783413	0.123843	0.944555	0.0611845	0.11295	0.876364	0.38145	0.653758	0.559901	0.797023	0.841204	0.10386	0.430638	0.036677	0.214928	0.321714	0.249889	0.360672	0.393989	0.23213	0.628344	0.981123	0.466804
44653	IBS	ARS-BFGL-NGS-42972	30	91098633	0.136261	0.00163826	0.00130382	0.032994	0.000563526	0.00998211	0.274666	0.60649	0.0598889	0.0264828	0.000505399	0.0022448	2.8235e-05	0.319964	0.878496	0.983563	0.134134	0.753231	0.863988	0.577599	0.356281	0.139281	0.573783	0.714557	0.782956	0.388045	0.0543679	0.00790785	0.331446	0.183545	0.534605
33126	IBS	UA-IFASA-6719	19	8597725	0.136288	0.382476	0.537457	0.006888	0.0766899	0.45461	0.445763	0.477645	0.406482	0.114468	0.156554	0.000461857	0.740026	0.345957	0.996317	0.696565	0.0591318	0.58018	0.831595	0.575031	0.509741	0.483967	0.213123	0.374251	0.446946	0.928111	0.235005	0.498932	0.167643	0.168343	0.460031
44424	IBS	ARS-BFGL-NGS-22277	30	25463782	0.136444	0.43301	0.597825	0.438162	0.060574	0.634164	0.706626	0.791146	0.0398715	0.639572	0.869648	0.596487	0.834608	0.00251116	0.000212938	0.00119517	0.0337878	0.434337	0.530941	0.058152	0.11291	0.340223	0.243716	0.507524	0.522776	0.296872	0.00359069	0.242866	0.0804842	0.0258344	0.00111913
29016	IBS	BTB-01740273	15	79404776	0.136457	0.149264	0.273421	0.963929	0.36288	0.0165389	0.260333	0.0121604	0.88749	0.660877	0.101679	0.421504	0.736855	0.00540845	0.0504132	0.00283767	0.0301956	6.69678e-05	0.0351881	0.227195	0.0601311	0.492782	0.0180001	0.300824	0.155787	0.193642	0.77085	0.292149	0.0757672	0.278299	0.0174548
34498	IBS	BTB-00774300	20	14259661	0.137842	0.107812	0.0858668	0.707167	0.650606	0.844215	0.381558	0.106556	0.153652	0.297831	0.773777	0.436631	0.223113	0.0161629	0.056214	0.0337968	0.011679	0.186402	0.381704	0.274557	0.110539	0.424414	0.0574742	0.149293	0.164055	0.625163	1.77461e-05	0.0201039	0.00348408	0.000152787	0.0166571
292	IBS	Hapmap48613-BTA-112066	1	17296638	0.138119	0.13885	0.172994	0.95336	0.769553	0.393472	0.468609	0.500272	0.371977	0.397006	0.570949	0.27942	0.0523065	0.0468768	0.480238	0.388353	0.255752	0.0909682	0.965172	0.0127557	0.0218678	0.0465541	0.00291877	0.000319739	0.000354216	0.339991	0.00334062	0.0539662	0.00140186	0.00139346	0.00200261
45220	IBS	ARS-BFGL-NGS-101042	16	4966340	0.139049	0.412965	0.179802	0.603428	0.710966	0.33686	0.824572	0.797735	0.47713	0.644493	0.228634	0.50874	0.161458	0.777931	0.425596	0.479908	0.776895	0.420167	0.992084	0.796888	0.524872	0.426722	0.717988	0.849302	0.936091	0.227609	0.0225781	0.203579	0.000743223	0.00291657	0.337451
21452	IBS	BTA-16568-no-rs	11	10985610	0.139639	0.134086	0.30764	0.908861	0.570361	0.811978	0.272413	0.402795	0.310478	0.996092	0.864772	0.741425	0.438584	0.00110974	0.0999873	0.0532292	0.103893	0.456375	0.474397	0.199797	0.763227	0.00130098	0.112457	0.490834	0.230523	0.0210279	0.130501	0.925841	0.816655	0.837463	0.100403
11566	IBS	BTB-01862702	6	9228072	0.139894	0.010321	0.0357203	0.169656	0.235969	0.109821	0.0581198	0.536383	0.739012	0.58622	0.202954	0.432752	0.00669578	0.0154092	0.174242	0.116634	0.0527055	0.0617687	0.02301	0.000418916	0.000636205	0.00224521	0.0505375	0.607232	0.576437	0.280514	0.019477	0.823208	0.0583328	0.0143194	0.00294298
11905	IBS	ARS-BFGL-NGS-59728	6	26377975	0.140106	0.226932	0.510765	0.816492	0.0873659	7.09764e-05	0.0182993	0.182092	0.00278905	0.130665	0.0103546	0.174059	0.00407316	0.597263	0.609824	0.322784	0.424165	0.363757	0.797028	0.584445	0.998441	0.343437	0.995674	0.47979	0.313773	0.889151	0.525211	0.680692	0.432782	0.565474	0.96871
42650	IBS	BTA-63935-no-rs	28	8105051	0.140169	0.308613	0.470523	0.709625	0.141475	0.00464054	0.00036927	0.00491169	0.254282	0.429174	0.037685	0.539527	0.199109	0.925415	0.408646	0.883734	0.533158	0.0855637	0.2726	0.901058	0.974511	0.875242	0.319818	0.460147	0.254788	0.98755	0.258972	0.236713	0.703493	0.553757	0.841321
9773	IBS	BTB-00218821	5	8807063	0.14024	0.389171	0.0690263	0.435103	0.677779	0.426455	0.858276	0.796766	0.434774	0.487194	0.0489951	0.357966	0.161067	0.0568209	0.00142462	0.0108009	0.0596183	0.462911	0.602291	0.385885	0.538468	0.773939	0.552758	0.222173	0.445105	0.12922	0.0668913	0.670937	0.0402368	0.200799	0.0766787
34327	IBS	BTB-01104259	20	5618204	0.140257	0.235247	0.249506	0.908251	0.718122	0.530152	0.987433	0.836376	0.261957	0.00115714	0.0256652	0.851687	0.131095	0.443488	0.983783	0.961483	0.518957	0.205691	0.813189	0.00607471	0.0298579	0.0332776	0.0636702	0.0122817	0.0158352	0.311193	0.110097	0.304402	0.0976482	0.15552	0.0346271
6706	IBS	BTB-00141857	3	88766772	0.141098	0.427876	0.128246	0.403676	0.999232	0.945216	0.883042	0.528286	0.701359	0.408047	0.39825	0.739097	0.255857	0.017839	0.0425001	0.0254708	0.00339751	0.0341924	0.91587	0.0051285	0.0280898	0.00633791	0.000127825	0.000428367	0.000346944	0.949581	0.146454	0.221095	0.0981039	0.125225	0.00404571
32969	IBS	Hapmap47226-BTA-25234	18	63572848	0.141227	0.99923	0.465906	0.210549	0.433476	0.0242889	0.57214	0.165691	0.0129102	0.220927	0.1265	0.738965	0.363835	0.00581347	0.00134943	0.00174815	0.0317975	0.310194	0.723942	0.616787	0.215175	0.748533	0.436628	0.415726	0.641972	2.80192e-05	0.446887	0.554012	0.468063	0.371852	0.126385
45161	IBS	BTA-30350-no-rs	30	92373745	0.141665	0.00369991	0.0122647	0.0728263	0.0575098	0.003953	0.0025516	0.406287	0.330869	0.388907	0.00280678	0.951635	0.000106732	0.725553	0.528539	0.823225	0.0529584	0.900527	0.68216	0.429651	0.700532	0.389335	0.247728	0.40191	0.0443822	0.32227	0.0488856	0.655166	0.811262	0.398952	0.507315
35760	IBS	BTA-53438-no-rs	21	13052680	0.141741	0.0984497	0.216488	0.675813	0.60225	0.203693	0.386806	0.000529575	0.0195488	0.503414	0.246415	0.890112	0.905354	0.130284	0.127628	0.0447677	0.164936	0.0212602	0.385797	0.917969	0.310408	0.460748	0.191309	0.554418	0.407729	0.67272	0.186021	0.973663	0.0765942	0.451685	0.251178
32897	IBS	ARS-BFGL-NGS-109285	18	57589121	0.14256	0.96467	0.0862433	0.0678577	0.788811	8.59073e-07	0.182766	0.0123269	5.14776e-07	0.00750624	0.000323619	0.321233	0.000485715	0.00148082	0.000190611	7.04336e-06	2.22577e-06	0.0009496	0.0145964	0.570142	0.380685	0.0717734	0.774962	0.0923966	0.656925	0.00818929	0.0870162	0.37956	0.118458	0.186565	0.0330944
29592	IBS	ARS-BFGL-NGS-18751	16	32789225	0.142575	0.272866	0.0316628	0.63671	0.471863	0.0240941	0.000158254	0.00180715	0.577562	0.744511	0.0832898	0.727883	0.845745	0.331522	0.717994	0.192381	0.0897597	0.000101865	0.671591	0.0487854	0.00629106	0.210091	0.000146207	0.00741912	0.00424864	0.609505	0.227114	0.660067	0.0917354	0.0847382	0.014215
15960	IBS	BTB-01052145	8	25565937	0.142993	0.462257	0.0342395	0.525806	0.119569	0.686577	0.466793	0.680944	0.261671	0.401265	0.980806	0.364247	0.238487	0.127521	0.305506	0.0962041	0.148827	0.0994556	0.00105422	0.180996	0.284269	0.48147	0.0719246	0.342704	0.521576	0.200903	0.380445	0.971406	0.21528	0.161872	0.0592318
8017	IBS	BTB-00174824	4	34856797	0.143552	0.845356	0.317329	0.0620695	0.630105	0.398008	0.0651329	0.0556669	0.0502979	0.0109899	0.000207601	0.00310013	0.416845	0.92829	0.401162	0.39006	0.214607	0.225494	0.464761	0.812065	0.105566	0.525606	0.247263	0.87426	0.770903	0.371969	0.74399	0.380455	0.655881	0.799758	0.55386
10933	IBS	UA-IFASA-4080	5	92191685	0.143887	0.0302798	0.275245	0.359597	0.328127	0.639345	0.824397	0.00408247	0.821393	0.113693	0.500001	0.0488915	0.673346	0.125593	0.0821262	0.110594	0.702596	0.833915	9.10217e-05	0.459996	0.615577	0.576565	0.285686	0.582712	0.264064	0.582845	0.133241	0.121762	0.146788	0.395859	0.763644
44875	IBS	ARS-BFGL-NGS-8918	30	128691974	0.144203	5.54498e-07	0.0260518	2.387e-06	0.0856136	0.00969155	0.740636	0.539025	0.232003	0.456518	0.515221	0.542332	0.000184889	0.459902	0.99675	0.834207	0.908878	0.814252	0.391668	0.706661	0.36672	0.711954	0.351356	0.129986	0.761312	0.462031	0.717438	0.710158	0.244037	0.135002	0.996483
8150	IBS	BTA-70284-no-rs	4	41895490	0.144328	0.111693	0.119179	0.651494	0.835693	0.000124328	0.00853744	0.016084	0.0387207	0.0475871	0.0315743	0.11399	0.000202968	0.906222	0.475336	0.324415	0.170479	0.204736	0.0600579	0.409894	0.965254	0.324596	0.520303	0.467591	0.423167	0.997457	0.0896031	0.0445664	0.36311	0.203233	0.934568
12190	IBS	BTA-95818-no-rs	6	43037439	0.144449	0.334452	0.0262176	0.507012	0.121136	0.042161	0.0934236	0.00125752	0.0664332	0.459348	0.25281	0.248749	0.799073	0.0788562	0.064663	0.0116265	0.0639735	0.00330082	0.0209	0.708441	0.12841	0.523054	0.326211	0.580331	0.896904	0.0010106	0.68057	0.229259	0.316233	0.997663	0.172301
34697	IBS	Hapmap56230-rs29025779	20	25535571	0.145096	0.0455734	0.0214724	0.456904	0.122287	0.0533844	0.970754	0.000932015	0.566398	0.66631	0.427766	0.645888	0.579739	0.361555	0.43562	0.319579	0.122589	0.127304	0.926311	0.242877	0.198593	0.795937	0.584953	0.0964283	0.294837	0.203285	0.641261	0.412635	0.46941	0.295218	0.125954
33217	IBS	Hapmap23682-BTA-123103	19	14305612	0.146292	0.323083	0.212197	0.714361	0.446847	0.227497	0.485811	0.796306	0.728012	0.0496915	0.202266	0.0426188	0.0668235	0.495611	0.659174	0.584947	0.623356	0.389107	0.403873	0.0269489	0.00840204	0.0433853	0.142879	0.51008	0.953145	0.608963	0.00478066	0.319906	0.0413765	0.00045971	0.0141797
32640	IBS	BFGL-NGS-113068	18	43165294	0.146372	0.901195	0.950963	0.16081	0.0113413	0.00271938	0.00523043	0.179538	0.095277	0.388921	0.300309	0.409685	0.0287477	0.163796	0.321698	0.638261	0.670567	0.478576	0.615713	0.000582261	0.111794	0.000204057	0.192192	0.0820728	0.0940804	0.726857	0.0026961	0.0108637	0.00403443	0.00164787	0.00554361
27872	IBS	Hapmap50674-BTA-37765	15	16416329	0.14682	0.826569	0.674854	0.333236	0.151842	0.312646	0.272921	0.757326	0.198052	0.966117	0.718046	0.355939	0.952549	0.164509	0.0823798	0.109223	0.300713	0.760385	0.000922608	0.23755	0.663732	0.392562	0.140452	0.195483	0.306207	0.98232	0.449122	0.528045	0.098217	0.26795	0.389834
26836	IBS	BTB-01190297	14	38290355	0.147129	0.64877	0.616454	0.0461966	0.10263	0.867763	0.110711	0.60164	0.000430682	0.448851	0.000748852	0.324401	0.817583	0.220081	0.160012	0.203609	0.0650419	0.482107	0.711307	0.159843	0.380213	0.51952	0.0826536	0.121834	0.165938	0.71872	0.962766	0.817517	0.356602	0.802016	0.136373
28539	IBS	ARS-BFGL-NGS-61456	15	53554378	0.147247	0.0113312	0.0388722	0.170569	0.239046	0.0149676	0.301137	0.803908	0.372222	0.8623	0.0521158	0.925161	0.00104288	0.632008	0.917762	0.951407	0.760636	0.386957	0.489319	0.140564	0.00391499	0.892974	0.41945	0.649122	0.693033	0.836666	0.0511438	0.00858902	0.0654571	0.0163719	0.114178
23895	IBS	Hapmap38587-BTA-23830	12	51067836	0.147303	0.657601	0.755751	0.278362	0.0330016	0.124702	0.000119314	0.164994	0.0583337	0.455414	0.0300555	0.136528	0.272321	0.921613	0.383768	0.911744	0.466048	0.11211	0.437882	0.743919	0.110138	0.889345	0.0727528	0.531246	0.194211	0.135939	0.494818	0.121666	0.668801	0.722757	0.410983
11568	IBS	BTB-01704685	6	9314885	0.147531	0.00713375	0.00761252	0.135588	0.021332	0.536084	0.649345	0.0879827	0.263438	0.864974	0.319231	0.541212	0.0198892	0.0502277	0.186973	0.121091	0.188367	0.0722108	0.225328	0.000671493	0.000573242	0.0083374	0.0102369	0.0166224	0.0251384	0.772504	0.042152	0.419659	0.0301647	0.0217054	0.00184581
6275	IBS	BTA-110572-no-rs	3	66554349	0.147556	0.127716	0.391393	0.000256179	0.206806	0.639184	0.632656	0.621268	0.879077	0.343543	0.381255	0.323637	0.478839	0.132506	0.482742	0.366258	0.235196	0.571303	0.6906	0.107952	0.126154	0.0409588	0.064934	0.0998517	0.222708	0.904847	0.0261498	0.792726	0.487788	0.0598819	0.104725
33078	IBS	ARS-BFGL-NGS-88208	19	6454113	0.148378	0.00106814	0.0169386	0.0252734	0.152876	0.0011094	0.326953	0.0467459	0.0587354	0.012583	0.949893	0.0078023	3.59211e-05	0.287732	0.879734	0.55812	0.341814	0.108513	0.629571	0.031701	0.0833344	0.0577908	0.794808	0.897053	0.900262	0.844446	0.520122	0.982372	0.767884	0.380504	0.0943903
14145	IBS	ARS-BFGL-NGS-26768	7	32923268	0.148545	0.0135122	0.23864	0.177835	0.62109	0.738125	0.308174	0.784653	0.323887	0.0674798	0.217744	0.0308991	0.0413056	0.11183	0.122264	0.107894	0.327145	0.1952	0.150831	0.0167734	0.817772	0.16329	0.0651806	0.000100498	0.0037257	0.0151108	0.0458496	0.464298	0.150797	0.188107	0.0384302
2730	IBS	BTA-116423-no-rs	1	151736540	0.149217	0.26135	0.0653593	0.587601	0.881763	0.487137	0.665303	0.110844	0.0479217	0.658313	0.132279	0.893325	0.162252	0.728538	0.53418	0.992646	0.555435	0.0433612	0.623386	0.0275332	0.103253	0.0502408	0.00151405	0.000249749	0.000309743	0.57689	0.978565	0.194552	0.867129	0.505947	0.0153202
5060	IBS	ARS-BFGL-NGS-88498	2	129677633	0.150479	0.624672	0.163146	0.300744	0.781706	0.930981	0.528426	0.483862	0.886168	0.180971	0.471473	0.672546	0.345426	0.000181446	0.108607	0.0237582	0.0213058	0.00489077	0.882199	0.010647	0.0396009	0.00570243	0.00198881	0.00330104	0.00457042	0.414099	0.193808	0.115458	0.711562	0.231846	0.000759255
2955	IBS	BTB-00077963	2	4460405	0.150666	0.100344	0.113712	0.662294	0.725627	0.999627	0.828807	0.637607	0.46198	0.247534	0.221354	0.502204	0.16943	0.871775	0.957472	0.698963	0.102672	0.776242	0.662592	0.902672	0.234715	0.495868	0.552147	0.536491	0.547799	0.386831	0.0646077	0.00122661	0.0288763	0.0506355	0.503888
44122	IBS	BTB-01032695	29	45763264	0.151272	0.299696	0.583764	0.00460619	0.000159299	0.0159748	0.075501	0.579131	0.743978	0.836259	0.543916	0.875445	0.0462937	0.387336	0.212487	0.660303	0.935913	0.114046	0.362813	0.186004	0.664209	0.0628026	0.663969	0.813939	0.7792	0.44995	0.0802545	0.0252113	0.866176	0.537425	0.693263
21080	IBS	ARS-BFGL-NGS-18955	10	98705178	0.151366	0.257374	0.143787	0.745998	0.880105	0.75395	0.974605	0.119193	0.271799	0.433394	0.490715	0.882166	0.208954	0.00285667	0.0226762	0.023894	0.0157454	0.299699	0.830171	0.00338626	0.010215	0.000741219	0.416594	0.804101	0.650151	0.351298	0.010408	0.315229	0.110813	0.011185	0.00117627
32337	IBS	ARS-BFGL-NGS-93389	18	25167890	0.15143	0.908747	0.371373	0.0781591	0.234811	0.00294919	0.0125454	0.189876	0.00195411	0.00148326	0.935655	0.00172169	0.00368816	0.419595	0.964821	0.93709	0.0497888	0.665812	0.9198	0.000803459	0.00291734	7.34904e-05	0.00964396	0.0142113	0.0212149	0.00416307	0.403028	0.575171	0.930387	0.6149	0.013897
26969	IBS	ARS-BFGL-NGS-108612	14	45945108	0.152252	0.489368	0.390524	0.400667	0.178204	0.298811	0.713939	0.125275	0.882763	0.989686	0.60489	0.348628	0.796094	0.0315484	0.297713	0.0979074	0.0195227	0.0395644	0.688349	0.0523223	0.0375744	0.0611118	0.00893573	0.909503	0.158592	0.000730375	0.0274034	0.157295	0.0826875	0.106887	0.013571
24385	IBS	ARS-BFGL-NGS-18448	12	81540197	0.152279	0.90813	0.21454	0.17998	0.909496	0.694333	0.000692553	0.239409	0.592635	0.942676	0.584198	0.845915	0.332611	0.439162	0.869748	0.829993	0.594597	0.931189	0.675577	0.287905	0.418537	0.887321	0.47554	0.198362	0.3553	0.356439	0.948768	0.620992	0.516714	0.945966	0.585555
428	IBS	ARS-BFGL-BAC-13086	1	25289457	0.152502	0.168394	0.104726	0.98091	0.80126	0.0149373	0.000861847	0.198618	0.675881	0.672928	0.60937	0.542539	0.752512	0.756557	0.60523	0.858909	0.489966	0.0269622	0.343023	0.708345	0.365061	0.173472	0.942549	0.808482	0.904449	0.801101	0.394822	0.263762	0.892775	0.508959	0.936032
19024	IBS	Hapmap50128-BTA-84697	9	89238979	0.15358	0.00774118	0.0418787	0.084674	0.210601	0.0135004	0.374368	0.0597255	0.000112279	0.026031	0.466566	0.283424	0.000267605	0.95523	0.69737	0.801245	0.951134	0.619184	0.100786	0.0827774	0.124892	0.110593	0.727071	0.0446078	0.209204	0.0595828	0.479362	0.363564	0.402789	0.26114	0.302376
28882	IBS	Hapmap39483-BTA-37621	15	72241427	0.153633	0.129015	0.21764	0.753699	0.658684	0.830467	0.255273	0.334806	0.60536	0.610966	0.322252	0.286404	0.209768	0.399113	0.278407	0.773892	0.342296	0.000508506	0.49397	0.214188	0.0181145	0.268815	0.00485453	0.0112986	0.00154386	0.51395	0.304866	0.67255	0.799961	0.847221	0.0825313
44581	IBS	ARS-BFGL-NGS-34468	30	64336594	0.154732	0.140103	0.594521	0.758602	0.0809762	0.0433986	0.44194	0.000182784	0.141915	0.576134	0.165582	0.640475	0.529816	0.474195	0.394179	0.172881	0.537136	0.151094	0.455757	0.25426	0.330736	0.9629	0.570197	0.378229	0.665434	0.893409	0.316337	0.985653	0.578164	0.801851	0.312714
38142	IBS	ARS-BFGL-NGS-23572	23	15725194	0.155128	0.128867	0.474579	0.75461	0.126072	0.396105	0.84121	0.960318	0.760025	0.0535454	0.489803	0.0870573	0.132143	0.114385	0.0588525	0.0524216	0.0306666	0.179483	0.876119	0.135116	0.000820606	0.356183	0.804719	0.589458	0.42055	0.345528	0.0259028	0.414319	0.173129	0.00202239	0.0443522
37373	IBS	BTA-79164-no-rs	22	33310297	0.155205	0.224412	0.151897	0.712613	0.696895	0.564977	0.962364	0.392452	0.00897427	0.000272333	0.468054	0.00592841	0.0749193	0.963761	0.755488	0.857528	0.582204	0.891549	0.750468	0.0616928	0.0545453	0.222807	0.601735	0.546399	0.360451	0.716401	0.195658	0.356884	0.318738	0.547352	0.265398
13734	IBS	ARS-BFGL-NGS-55814	7	6036526	0.155595	0.775315	0.73721	0.047505	0.0338952	0.529504	0.933525	0.963631	0.814867	0.655936	0.0672816	0.380261	0.430344	0.569201	0.540512	0.329597	0.81001	0.98582	0.700561	0.00876299	0.0339159	0.000804737	0.878659	0.469516	0.92414	0.63955	0.19721	0.934899	0.131611	0.309753	0.213212
6045	IBS	Hapmap60025-rs29013313	3	52834458	0.155731	0.165408	0.0799801	0.850275	0.773067	0.188231	0.633884	0.848073	0.693865	0.87443	0.105647	0.810635	0.0565542	0.0799277	0.330841	0.53888	0.424945	0.399219	0.870028	0.00056262	0.0112046	0.00665698	0.470773	0.972337	0.559426	0.787815	0.230234	0.0518139	0.955586	0.508377	0.0180591
20515	IBS	ARS-BFGL-NGS-247	10	67538919	0.156288	0.462038	0.263265	0.632257	0.952803	0.559019	0.804003	0.322423	0.167707	0.275063	0.123786	0.595962	0.26846	0.00107047	0.032249	0.00799778	0.000409515	0.00603873	0.613159	0.00135988	0.00669614	0.00301812	0.0315908	0.0369912	0.0908014	0.984264	0.0212937	0.579961	0.0557838	0.0248363	0.000566189
9933	IBS	ARS-BFGL-NGS-106792	5	20903150	0.156606	0.000430404	0.00951671	0.00630199	0.0255688	0.141023	0.286079	0.232072	0.512239	0.47545	0.197258	0.592748	0.145559	0.289051	0.355978	0.162976	0.890674	0.100647	0.868702	0.877505	0.646716	0.613827	0.120031	0.110494	0.0654412	0.279523	0.643651	0.436861	0.890385	0.675959	0.432473
829	IBS	ARS-BFGL-NGS-23106	1	47251774	0.156729	0.0969536	0.0310287	0.61654	0.200417	0.0450098	0.607988	0.00379012	0.505653	0.55578	0.549931	0.124958	0.32142	0.0080651	0.000713727	0.00088456	0.028198	0.0346827	0.027573	0.000783269	0.00303542	0.0419209	0.000291076	0.0167232	0.00709308	0.146343	0.000672268	0.20192	0.00212409	0.0131655	0.000144755
44261	IBS	Hapmap40171-BTA-30117	30	2053205	0.157069	0.409645	0.220093	0.63734	0.47853	0.00589221	0.299879	0.000125028	0.965289	0.0698876	0.0143264	0.0238954	0.21677	0.482241	0.663467	0.50987	0.236839	0.284836	0.913472	0.653528	0.463751	0.547391	0.412461	0.123858	0.0612081	0.693562	0.196977	0.217067	0.129524	0.341846	0.72476
45240	IBS	BTA-54025-no-rs	22	2687429	0.157916	0.0885472	0.121445	0.567086	0.71368	0.10662	0.725275	0.244239	0.0630072	0.346693	0.956856	0.138	0.0196989	0.435565	0.223326	0.211035	0.647251	0.689532	0.134561	0.87253	0.882589	0.671953	0.74173	0.196703	0.0996483	0.00100657	0.839539	0.984986	0.771141	0.903213	0.85875
8134	IBS	BTB-01478115	4	42103377	0.158109	0.805976	0.48263	0.0767875	0.172628	0.0799157	0.192262	0.560146	0.777129	0.105861	0.0795619	0.0007328	0.106586	0.709229	0.200062	0.144793	0.489733	0.550817	0.223737	0.326238	0.6227	0.27736	0.561485	0.0279854	0.0789211	0.00777761	0.291485	0.15854	0.175512	0.448934	0.72354
26129	IBS	ARS-BFGL-NGS-103064	14	2754909	0.158146	0.0327974	0.529807	3.43209e-05	0.105476	0.390659	0.109113	0.64163	0.263921	0.522185	0.580602	0.705252	0.281441	0.935832	0.890137	0.855323	0.926924	0.572628	0.262381	0.56161	0.616267	0.70533	0.196638	0.447151	0.241278	0.63059	0.625918	0.512007	0.643719	0.341981	0.751999
16191	IBS	Hapmap35668-SCAFFOLD40157_4581	8	38592459	0.15831	0.290817	0.0897059	0.576772	0.6361	0.338992	0.372233	0.796196	0.629039	0.11308	0.783011	0.236075	0.117794	0.548901	0.681457	0.55864	0.926193	0.741313	0.000556046	0.791808	0.413278	0.734312	0.671906	0.0871305	0.307077	0.172714	0.122338	0.208952	0.0347839	0.0759709	0.676458
44298	IBS	BTB-01040153	30	5785992	0.159344	0.75256	0.519436	0.278129	0.111804	0.176245	0.242215	0.00201985	0.211744	0.339595	0.691184	0.809602	0.746282	0.0735728	0.854024	0.445737	0.975182	0.0556211	0.826066	0.0337761	0.444336	0.0734915	0.0231091	0.000873927	0.00209305	0.0882514	0.000180715	0.0141892	0.00562229	0.00586371	0.0255556
23551	IBS	ARS-BFGL-BAC-12468	12	27577957	0.159504	0.463799	0.279255	0.369736	0.556182	0.619033	0.728717	0.10897	0.488895	0.32458	0.899114	0.93418	0.532662	0.00749541	0.00299901	0.00164999	0.01695	0.014346	0.12151	0.00319185	0.00563824	0.177898	0.0404237	0.108835	0.0467184	0.732421	0.0351493	0.634171	0.000752374	0.0133425	0.000156669
6284	IBS	BTB-01203529	3	66768945	0.160165	0.194845	0.603198	0.000844377	0.0704853	0.421881	0.891869	0.18007	0.686663	0.159114	0.834236	0.133509	0.364246	0.564115	0.597563	0.484346	0.948766	0.810331	0.797409	0.800238	0.635735	0.790396	0.301547	0.346031	0.532112	0.609268	0.262822	0.88268	0.681573	0.308663	0.501141
4183	IBS	ARS-BFGL-NGS-12123	2	71238486	0.160762	0.988268	0.795151	0.118421	0.0336839	0.0210126	0.264349	0.0456649	0.0241852	0.019133	0.125956	0.0916589	0.0937391	0.425242	0.782085	0.787214	0.79495	0.705117	0.66947	0.0468026	0.869165	0.0152958	0.600068	0.290755	0.561473	0.00137103	0.156002	0.675638	0.396447	0.515486	0.301499
12434	IBS	BTA-53855-no-rs	6	55269702	0.16093	0.893988	0.36301	0.102322	0.321973	0.253588	0.564266	0.411827	0.664859	0.398095	0.677455	0.536062	0.404123	0.453777	0.284692	0.218526	0.325872	0.562478	0.000403194	0.130574	0.672648	0.272735	0.272516	0.549173	0.446271	0.853417	0.269428	0.0770049	0.513381	0.506004	0.288667
38326	IBS	Hapmap47328-BTA-56087	23	27215001	0.1616	0.964031	0.351579	0.0867636	0.364067	0.154957	0.893142	0.144172	0.014631	0.000245167	0.142508	0.0755954	0.154993	0.85786	0.508551	0.868137	0.909463	0.315265	0.34679	0.702616	0.170708	0.661543	0.53966	0.190329	0.37873	0.00287618	0.505528	0.9776	0.946549	0.602457	0.561783
36313	IBS	ARS-BFGL-BAC-5877	21	43428936	0.161965	0.457259	0.0469812	0.39445	0.308429	0.594685	0.514237	0.172175	0.0221045	0.197509	0.19299	0.725264	0.208267	0.0704751	0.0483662	0.0296432	0.067333	0.122681	0.763844	0.010745	0.00904929	0.052403	0.0533252	0.0143841	0.0544424	0.531212	0.0241416	0.199842	0.000486199	0.00689744	0.00400909
5178	IBS	ARS-BFGL-NGS-55916	2	134985418	0.162062	0.0140763	0.0518884	0.213481	0.279424	0.092172	0.190483	0.115015	0.145881	0.00201643	0.915274	0.000375527	0.000624701	0.676602	0.667586	0.890683	0.961382	0.639242	0.792425	0.063189	0.278252	0.166184	0.635634	0.071679	0.17523	0.241614	0.121137	0.276938	0.012761	0.0408777	0.0950504
36475	IBS	BTB-00649131	21	53457352	0.162186	0.278854	0.403286	0.941151	0.271599	0.0527831	0.000683501	0.0125859	0.105543	0.484878	0.0460233	0.193042	0.476646	0.956671	0.26973	0.729841	0.788031	0.0152231	0.338206	0.966031	0.213108	0.286839	0.64034	0.462351	0.968457	0.765756	0.510853	0.37391	0.749792	0.625505	0.881053
33268	IBS	ARS-BFGL-NGS-2335	19	16437725	0.162647	0.439511	0.400857	0.582379	0.437407	0.138144	0.419804	0.727103	0.526994	0.749734	0.0047269	0.633142	0.146598	0.855744	0.648859	0.615139	0.486374	0.649026	0.518175	0.022427	0.340564	0.111772	0.0397995	0.00015771	0.00329196	0.0327991	0.789173	0.202327	0.245265	0.911655	0.156694
33269	IBS	Hapmap53903-rs29027471	19	16458206	0.162647	0.439511	0.400857	0.582379	0.437407	0.138144	0.419804	0.727103	0.526994	0.749734	0.0047269	0.633142	0.146598	0.855744	0.648859	0.615139	0.486374	0.649026	0.518175	0.022427	0.340564	0.111772	0.0397995	0.00015771	0.00329196	0.0327991	0.789173	0.202327	0.245265	0.911655	0.156694
35618	IBS	BFGL-NGS-115386	21	5293149	0.162677	0.119104	0.191889	0.323059	0.27728	0.441636	0.929119	0.646033	0.171695	0.538957	0.272645	0.168207	0.361597	0.00125368	0.0147572	0.00107979	0.00718927	0.0019803	0.263377	0.0267778	0.437522	0.0628818	0.152346	0.129685	0.611234	0.436886	0.662365	0.00340797	0.753142	0.303158	0.0209883
26452	IBS	ARS-BFGL-NGS-108913	14	16015924	0.162937	0.563651	0.102588	0.281399	0.546515	0.50923	0.267202	0.0257146	0.613221	0.039452	0.94772	0.906406	0.726097	0.101328	0.262248	0.0513753	0.11414	0.00333155	0.326322	0.205868	0.11526	0.501035	0.000233977	0.278266	0.146085	0.251782	0.303091	0.880341	0.0863153	0.0261085	0.0144058
9239	IBS	ARS-BFGL-NGS-25648	4	102520286	0.163208	0.0681375	0.0316165	0.615818	0.21888	0.11581	0.0226873	0.38335	0.520705	0.648845	0.0877719	0.602615	0.00626748	0.000952943	0.00729695	0.00581796	0.0818295	0.071435	0.904458	0.0417004	0.108657	0.0319605	0.0718455	0.26608	0.419792	0.10948	0.00475307	0.00653657	0.0944484	0.0176811	0.00759793
27606	IBS	Hapmap30325-BTA-161942	14	82918781	0.16341	0.736274	0.330562	0.188326	0.382401	0.145295	0.139886	0.000975236	0.998621	0.0444426	0.448758	0.0340405	0.438959	0.32357	0.628654	0.273209	0.605586	0.161958	0.39086	0.745885	0.802731	0.924468	0.131088	0.958713	0.571718	0.920773	0.504627	0.351391	0.962479	0.355815	0.851288
27633	IBS	ARS-BFGL-NGS-26968	14	84437125	0.16365	0.000583491	0.076487	0.00826435	0.444619	0.127364	0.354955	0.0709524	0.753053	0.497435	0.498678	0.687603	0.291657	0.00655687	0.0275566	0.00397365	0.141033	0.0159616	0.993497	0.109466	0.0672411	0.1315	0.960347	0.894814	0.922821	0.745506	0.0255587	0.372129	0.0523708	0.0618072	0.0265132
13401	IBS	ARS-BFGL-NGS-53620	6	109800337	0.163714	0.00701398	0.0291242	0.0746758	0.284647	0.191488	0.731921	0.147039	0.713561	0.00881224	0.806804	0.00115358	0.0773389	0.0147082	0.289813	0.0238819	0.0244432	0.000237124	0.658144	0.181317	0.0771628	0.172751	0.000109289	0.00291082	0.00074288	0.451866	0.0859733	0.489309	0.0291286	0.0626716	0.00260467
14492	IBS	ARS-BFGL-NGS-64072	7	52288861	0.163998	0.422853	0.136442	0.417807	0.906936	0.743361	0.39379	0.149619	0.850609	0.702888	0.358249	0.984307	0.466126	0.705123	0.639139	0.849002	0.653233	0.881331	0.863577	0.639987	0.22979	0.906844	0.772286	0.411712	0.210586	0.845454	0.0149455	0.00147092	0.0490937	0.111028	0.421171
37948	IBS	ARS-BFGL-BAC-31319	23	4847028	0.164032	0.961988	0.28283	0.0888594	0.523984	0.679354	0.412602	0.446355	0.014182	0.339026	0.142344	0.892321	0.681483	0.587512	0.526994	0.265193	0.0292811	0.251406	0.0489941	0.194065	0.362786	0.449181	0.0248727	0.000814755	0.00153028	0.666866	0.688945	0.117248	0.143817	0.405817	0.129289
22663	IBS	Hapmap44494-BTA-90423	11	80637936	0.164956	0.163573	0.207423	0.884384	0.837092	0.43526	0.737433	0.43928	0.363623	0.0639501	0.594092	0.432323	0.108247	0.0187011	0.400711	0.351199	0.0766941	0.0723733	0.0580227	0.0390184	0.00113003	0.215471	0.0541231	0.598791	0.0327293	0.256627	0.303086	0.364434	0.0170467	0.302264	0.00717462
30964	IBS	ARS-BFGL-BAC-18831	17	26010339	0.165093	0.187875	0.0386675	0.968951	0.243572	0.350974	0.899998	0.962968	0.847576	0.509985	0.0319724	0.694093	0.158405	0.0103073	0.0175929	0.0156777	0.0066286	0.943795	0.767541	0.0198007	0.229967	0.00989744	0.000391336	0.000471199	0.00164749	0.731281	0.143474	0.254022	0.437626	0.289202	0.10775
24909	IBS	BTA-24488-no-rs	13	21236959	0.165254	0.0523515	0.0295817	0.494732	0.232053	0.376597	0.970797	0.923782	0.325364	0.839124	0.899031	0.105172	0.0287216	0.0704472	0.256817	0.294651	0.341626	0.320926	0.794635	0.140953	0.044098	0.110368	0.0600825	0.210496	0.0742945	0.443344	0.000824822	0.114228	0.00951088	0.00318519	0.0126873
19136	IBS	ARS-BFGL-NGS-58059	9	95470691	0.165328	0.0963863	0.0828634	0.709604	0.660315	0.0120473	0.485563	4.59794e-05	0.989182	0.11023	0.525314	0.460361	0.773905	0.283766	0.597913	0.30711	0.855244	0.218652	0.0412405	0.800644	0.361898	0.870981	0.300367	0.456608	0.324932	0.456456	0.0648848	0.212228	0.179049	0.0808355	0.357231
3544	IBS	BTB-00088434	2	33966115	0.165334	0.389438	0.329866	0.0111259	0.378201	0.123062	0.186653	0.127028	0.571955	0.500505	0.434669	0.148583	0.374472	0.48702	0.543177	0.431337	0.313949	0.230349	0.00108191	0.27291	0.296353	0.636483	0.865349	0.795569	0.572481	0.264929	0.292664	0.762661	0.0450819	0.509703	0.260703
26797	IBS	Hapmap61004-rs29017348	14	35518739	0.165588	0.64824	0.391857	0.341372	0.279956	0.00550169	0.000397807	0.00264521	0.613761	0.0685196	0.686639	0.27458	0.0757071	0.955921	0.491448	0.258391	0.913567	0.199077	0.531467	0.838223	0.937923	0.129024	0.249065	0.421121	0.482901	0.30449	0.187798	0.152296	0.681343	0.264837	0.686145
44727	IBS	ARS-BFGL-NGS-108256	30	108682506	0.166946	0.0547835	0.0188987	0.507491	0.0479187	0.0458926	0.000849065	0.13627	0.847024	0.46608	0.242877	0.65605	0.75116	0.949782	0.492841	0.74301	0.439624	0.145778	0.773925	0.657311	0.51782	0.669668	0.765507	0.75575	0.813373	0.284404	0.936784	0.637197	0.512368	0.851601	0.884279
2409	IBS	ARS-BFGL-BAC-11680	1	134918415	0.167266	0.114642	0.154546	0.000337125	0.691148	0.161696	0.420706	0.136213	0.68418	0.921262	0.94592	0.892778	0.410239	0.0384977	0.0224204	0.00872127	0.00598679	0.980952	0.631778	0.698123	0.822211	0.375893	0.816262	0.71846	0.845217	0.496455	0.741554	0.769049	0.974663	0.457627	0.246761
40961	IBS	ARS-BFGL-NGS-3094	26	14285303	0.167274	0.0958642	0.132553	0.819209	0.918935	0.722987	0.127854	0.011206	0.895013	0.605095	0.384372	0.655516	0.474197	0.000900388	0.0601097	0.0502551	0.114392	0.121201	0.0987152	0.011283	0.0130175	0.0178623	0.140052	0.644711	0.833791	0.358073	0.000224599	0.991681	0.00694481	0.0474166	0.0179827
19359	IBS	BTA-20597-no-rs	10	2335938	0.16766	0.439587	0.160699	0.73473	0.773419	0.0304332	0.0324188	0.00018585	0.225377	0.170989	0.628763	0.178074	0.428985	0.348806	0.496908	0.522411	0.595536	0.00108225	0.0402994	0.552475	0.620386	0.527501	0.100787	0.976298	0.522217	0.0462542	0.361072	0.634294	0.0522926	0.0534323	0.29511
36185	IBS	Hapmap41286-BTA-52147	21	36341943	0.16771	0.0447098	0.0834334	0.367562	0.390507	0.235917	0.574281	0.324078	0.814002	0.149048	0.776871	0.000857612	0.00603722	0.699186	0.77802	0.883131	0.316837	0.282672	0.16623	0.0420842	0.016545	0.158947	0.00373502	0.271905	0.128616	0.177387	0.0210079	0.387669	0.0582107	0.00218397	0.0260514
44542	IBS	Hapmap31192-BTA-161586	30	52673047	0.167712	0.189653	0.744041	0.960051	0.0292123	0.00303522	0.135349	0.0010676	0.604761	0.685829	0.214635	0.0210976	0.154085	0.338548	0.296149	0.104534	0.0797463	0.220369	0.0230223	0.154897	0.771754	0.222462	0.118369	0.282614	0.60802	0.192533	0.541814	0.567472	0.619786	0.421665	0.728132
29006	IBS	INRA-754	15	79057845	0.167793	0.51486	0.40509	0.393031	0.233234	0.879332	0.523049	0.0277499	0.682226	0.323076	0.6289	0.186286	0.965794	0.139819	0.405824	0.0164845	0.594931	0.000116471	0.168217	0.294351	0.470163	0.651868	0.00445547	0.0548303	0.0339556	0.420048	0.460159	0.0109183	0.561841	0.396289	0.0207987
18578	IBS	ARS-BFGL-NGS-66624	9	60260139	0.168029	0.306969	0.135609	0.772537	0.809924	0.599255	0.685081	0.16503	0.155021	7.993e-05	0.485161	0.0235911	0.371145	0.574422	0.0458743	0.248519	0.781281	0.00419191	0.640049	0.789735	0.31778	0.973974	0.285862	0.184569	0.322039	0.381457	0.319746	0.278171	0.180844	0.0402973	0.292304
6372	IBS	BTB-01472286	3	70399891	0.168895	0.101318	0.076443	0.684462	0.455915	0.551564	0.156945	0.131252	0.96132	0.999248	0.589563	0.554917	0.614748	0.455488	0.871099	0.205724	0.15792	1.81126e-05	0.766935	0.710658	0.0962052	0.0733946	0.759948	0.901262	0.882595	0.95043	0.73105	0.198783	0.153702	0.390707	0.131284
45008	IBS	ARS-BFGL-NGS-103266	30	145497465	0.17009	0.016657	0.484573	0.290612	0.0580228	0.707225	0.211572	0.626053	0.806907	0.436447	0.58161	0.53239	0.19112	0.000358235	0.0935041	0.0083489	0.00103031	0.00583316	0.429078	0.0850242	0.102888	0.0223003	0.0270531	0.821644	0.692551	0.607173	0.697105	0.257331	0.291086	0.197314	0.00781473
23284	IBS	Hapmap35046-BES11_Contig381_736	12	10859759	0.170792	0.584392	0.290874	0.597204	0.811454	0.387855	0.000301459	0.0197581	0.197156	0.614498	0.212369	0.451991	0.688835	0.811595	0.860132	0.547092	0.88217	0.128863	0.0156867	0.638037	0.159715	0.712909	0.0608987	0.82959	0.329511	0.937184	0.181564	0.702091	0.117139	0.057221	0.185531
44154	IBS	Hapmap35817-SCAFFOLD296812_510	29	47113040	0.171565	0.0133211	0.337693	0.157773	0.602643	0.00782488	0.248143	0.328692	0.528316	0.428057	0.480741	0.696511	0.00433281	0.48864	0.879765	0.958504	0.590211	0.399547	0.0347697	0.00081524	0.0429108	0.00668211	0.592277	0.154019	0.266411	0.110337	0.0151811	0.317354	0.0198892	0.0312967	0.0130111
11567	IBS	BTB-02076550	6	9287488	0.171598	0.00621201	0.00916691	0.101446	0.018549	0.490595	0.675277	0.110307	0.252934	0.893442	0.30819	0.51944	0.0175262	0.049932	0.171236	0.122526	0.206629	0.0874567	0.248343	0.000570804	0.000579516	0.00779634	0.0110182	0.0174171	0.0289719	0.834285	0.0420967	0.362293	0.0336485	0.0237292	0.00181534
24499	IBS	ARS-BFGL-NGS-105662	12	87694731	0.171803	0.199644	0.0779076	0.948472	0.605681	0.00247498	0.815186	0.0716713	0.0487628	0.150251	0.0145794	0.034981	0.878299	4.55552e-05	0.0484658	0.00405555	0.00549987	0.00432313	0.264681	0.086962	0.125984	0.022922	0.0647355	0.373569	0.425445	0.992117	0.324809	0.394124	0.930302	0.382635	0.0226095
18921	IBS	BTB-01456392	9	83120903	0.171809	0.858787	0.296949	0.153956	0.459147	0.648398	0.910762	0.192451	0.846996	0.561305	0.816307	0.204961	0.560843	0.0156754	0.667236	0.267823	0.024165	0.0377539	0.757895	0.0413752	0.122392	0.00930843	0.0156165	0.00905703	0.256108	0.217073	0.0449507	0.938313	0.0524646	0.000468535	0.0342305
28119	IBS	BTB-00590483	15	29896356	0.17258	0.0673143	0.0912128	0.516302	0.761288	0.00572118	0.0227371	0.0399272	0.0373732	0.0177274	0.00415102	0.105408	0.0010204	0.263221	0.524003	0.354455	0.198709	0.14369	0.653457	0.265581	0.237873	0.322881	0.187532	0.450385	0.23405	0.0665311	0.139334	0.767792	0.818696	0.220325	0.108088
10158	IBS	Hapmap38432-BTA-73254	5	36939612	0.172707	0.40442	0.622417	0.634567	0.102962	0.495723	0.313737	0.853709	0.0134767	0.216017	0.0165943	0.590574	0.394968	0.281161	0.459288	0.720139	0.460316	0.630233	0.387667	0.165208	0.76652	0.711705	0.933543	0.234304	0.857363	0.177144	0.620411	0.00106347	0.455642	0.859743	0.25005
21022	IBS	BTA-47044-no-rs	10	95381173	0.172856	0.967057	0.57564	0.184855	0.117004	0.383118	0.369168	0.147019	0.817556	0.673943	0.864873	0.467866	0.90181	0.706326	0.785169	0.929386	0.849557	0.194337	0.529522	0.917646	0.319926	0.794193	0.84669	0.0490982	0.0821873	0.00108784	0.180905	0.581071	0.13966	0.051522	0.279362
33081	IBS	BFGL-NGS-117526	19	6598719	0.173741	0.00305964	0.160516	0.0400902	0.935474	0.24917	0.574439	0.501876	0.733207	0.027343	0.773661	1.06042e-05	0.0077098	0.146463	0.440313	0.298566	0.0586094	0.0332542	0.843814	0.156474	0.011176	0.423505	0.0508767	0.216849	0.0296904	0.110794	0.543945	0.946871	0.291144	0.327133	0.0380525
19808	IBS	BTB-00414524	10	28397659	0.174062	0.740537	0.787774	0.0378569	0.000657345	0.713967	0.525676	0.712036	0.231694	0.681086	0.819343	0.505122	0.485316	0.236013	0.405244	0.550005	0.373614	0.766993	0.522377	0.0169417	0.206002	0.0191518	0.712284	0.0444227	0.104241	0.59459	0.685627	0.939756	0.655838	0.44403	0.260192
39463	IBS	BTB-01542456	24	36432834	0.174831	0.617648	0.203964	0.350659	0.718151	0.548297	0.491868	0.608387	0.926238	0.574073	0.949686	0.402821	0.161408	0.072642	0.84782	0.577686	0.078902	0.0361288	0.300297	0.00752538	0.000527039	0.0133262	0.0205745	0.365305	0.228342	0.373745	0.30275	0.647196	0.435992	0.258966	0.00822666
7753	IBS	BTB-01980891	4	16639773	0.175432	0.392975	0.355333	0.757396	0.416113	0.0556693	0.0511455	0.00024601	0.442557	0.789803	0.869002	0.715789	0.360512	0.771683	0.923307	0.295707	0.904626	0.0206113	0.741379	0.463045	0.665185	0.20216	0.363544	0.872702	0.471389	0.158384	0.633618	0.771631	0.0719501	0.279243	0.524114
31300	IBS	ARS-BFGL-NGS-100015	17	46205732	0.175587	0.0675129	0.113338	0.478286	0.728353	0.996695	0.841398	0.366402	0.279504	0.108063	0.395868	0.706668	0.0809991	0.162976	0.85321	0.574904	0.433858	0.00729476	0.822642	0.00310282	0.000875432	0.0162994	0.0312476	0.0427383	0.021817	0.0126445	0.136563	0.572695	0.127025	0.0775677	0.00217649
5722	IBS	ARS-BFGL-NGS-66677	3	31658875	0.175588	0.417428	0.160751	0.544255	0.96359	0.226214	0.915744	0.733043	0.835437	0.611263	0.86814	0.483837	0.0732192	0.91797	0.524662	0.551441	0.0850068	0.859148	0.635218	0.0161375	0.000993724	0.030443	0.032562	0.70618	0.587819	0.578117	0.0982623	0.430641	0.101799	0.0228485	0.0485639
2237	IBS	ARS-BFGL-NGS-27011	1	127112983	0.175703	0.950699	0.88249	0.089711	0.00599387	0.033479	0.358579	0.604162	0.000529897	0.0987493	0.0470113	0.511984	0.29284	0.830326	0.797418	0.928118	0.889196	0.734436	0.98377	0.114278	0.438026	0.0823701	0.209712	0.251622	0.276906	0.276914	0.78178	0.268849	0.45606	0.632828	0.132451
39691	IBS	Hapmap38513-BTA-58574	24	49914644	0.175861	0.341493	0.195943	0.659471	0.732101	0.796394	0.345478	0.468962	0.874052	0.149605	0.864125	0.583672	0.21436	0.00109534	0.0329993	0.0378577	0.0342708	0.103985	0.102642	0.0163519	0.0258597	0.0156841	0.0252208	0.170842	0.108197	0.0102252	0.0737427	0.23803	0.399543	0.238603	0.00315978
26185	IBS	UA-IFASA-6329	14	5096531	0.175992	0.173473	0.423526	0.000764791	0.183661	0.108758	0.266315	0.545172	0.26996	0.797041	0.626511	0.862541	0.473667	0.909795	0.623895	0.979411	0.93759	0.744675	0.378854	0.669673	0.706574	0.664935	0.63305	0.393317	0.395238	0.103959	0.429197	0.688798	0.595167	0.379639	0.71788
12921	IBS	ARS-BFGL-NGS-60491	6	85703164	0.176015	0.0316599	0.0699999	0.216806	0.415853	0.0945554	0.0844395	0.237589	0.0389366	2.92095e-05	0.610961	0.0020194	0.00794939	0.319703	0.633621	0.754817	0.374573	0.868848	0.479589	0.757232	0.142071	0.805473	0.200761	0.280584	0.342248	0.68325	0.216719	0.155636	0.230466	0.411071	0.909153
10527	IBS	ARS-BFGL-NGS-23025	5	66976106	0.176478	0.00325867	0.00775921	0.0238348	0.011053	0.766708	0.774133	0.12793	0.00102789	0.276744	0.195024	0.486987	0.00881878	0.477449	0.379734	0.604841	0.163043	0.277146	0.276427	0.945909	0.604873	0.307974	0.530783	0.183278	0.536573	0.927499	0.656209	0.253922	0.813424	0.308927	0.683098
26119	IBS	ARS-BFGL-NGS-26520	14	2386688	0.176763	0.0176464	0.633552	1.59154e-05	0.0965683	0.0137709	0.255175	0.418437	0.804821	0.279882	0.737853	0.0338707	0.0207702	0.182602	0.170266	0.0922121	0.17346	0.16312	0.671375	0.00351666	0.0535754	0.0607081	0.0341024	0.00914812	0.0737571	0.615597	0.590587	0.33497	0.800935	0.32273	0.0263656
18977	IBS	Hapmap48493-BTA-84616	9	86681677	0.176888	0.00274633	0.0126105	0.0408672	0.0402432	0.0126503	0.137197	0.807906	0.423535	0.513759	0.333138	0.872469	0.000465222	0.244147	0.0279453	0.0264657	0.0898451	0.298549	0.947481	0.0192065	0.173542	0.14824	0.0668802	0.0555721	0.178002	0.26629	0.258015	0.816423	0.175852	0.0533198	0.0169942
29168	IBS	BFGL-NGS-110702	16	3589012	0.177474	0.494784	0.309541	0.593365	0.817425	0.509404	0.84294	0.857027	0.198813	0.465073	0.0527202	0.704371	0.532081	0.646973	0.950929	0.859632	0.780944	0.385704	0.349276	0.561894	0.343594	0.855097	0.949746	0.0948649	0.596133	0.000134708	0.653707	0.0504436	0.35331	0.990203	0.56437
3697	IBS	BTB-01247241	2	43042276	0.177902	0.267755	0.0196118	0.730894	0.107284	0.781472	0.733349	0.531164	0.0224821	0.000950076	0.468495	0.00651309	0.0459632	0.0922763	0.484418	0.492182	0.365617	0.21421	0.217205	0.318562	0.163205	0.152379	0.109052	0.301592	0.275148	0.88356	0.0437726	0.0933351	0.308756	0.190989	0.117364
44559	IBS	ARS-BFGL-NGS-13949	30	60924199	0.177911	0.0253359	0.00108663	0.260237	0.000239672	0.423094	0.557798	0.199607	0.909024	0.595555	0.480888	0.728765	0.00266898	0.612975	0.150699	0.16822	0.818243	0.696713	0.641149	0.399085	0.0331398	0.349406	0.985997	0.413448	0.184367	0.637763	0.919735	0.220853	0.697216	0.499842	0.304341
41621	IBS	ARS-BFGL-NGS-266	26	49655897	0.178	0.0215338	0.00194282	0.202497	0.000236054	0.834378	0.822821	0.773163	0.756414	0.44123	0.178495	0.775824	0.0254718	0.974216	0.677738	0.294243	0.549525	0.505687	0.062461	0.620565	0.707922	0.792088	0.325526	0.605951	0.499278	0.958491	0.610163	0.811082	0.850248	0.945349	0.925752
15615	IBS	Hapmap53079-rs29025491	8	4708633	0.178153	0.518266	0.342265	0.0164373	0.365989	0.68717	0.786158	0.663333	0.98873	0.422998	0.799382	0.343606	0.770659	0.0376115	0.00850881	0.0193313	0.172765	0.934237	0.397741	0.988869	0.861015	0.888276	0.60006	0.948697	0.895581	0.147735	0.000645886	0.0123656	0.0103206	0.00199199	0.172518
365	IBS	ARS-BFGL-NGS-51361	1	21864313	0.178635	0.746337	0.0450899	0.344596	0.152698	0.000641569	0.394192	0.0599426	0.284522	0.764083	0.239839	0.875696	0.328438	0.0660983	0.49275	0.298398	0.583275	0.0496725	0.180856	0.640456	0.534462	0.599718	0.691379	0.952208	0.488617	0.0604541	0.231755	0.797181	0.565198	0.738326	0.496119
40185	IBS	Hapmap44186-BTA-106650	25	14838782	0.17896	0.186335	0.276103	0.954749	0.541806	0.179345	0.922817	0.812144	0.878966	0.65907	0.680204	0.812961	0.0909009	0.525653	0.688832	0.659692	0.206439	0.0575379	0.18653	0.426901	0.141831	0.566122	0.00389514	0.00693387	0.000488298	0.960824	0.191284	0.624339	0.0523302	0.0573954	0.0980059
41474	IBS	BTA-61698-no-rs	26	42337633	0.180224	0.178095	0.071007	0.939721	0.35013	0.478675	0.293325	0.0065788	0.889358	0.542699	0.534334	0.452613	0.14498	0.00338449	0.0368602	0.0420255	0.0145016	0.0509094	0.703279	0.112257	0.137194	0.0836973	0.195232	0.231279	0.24534	0.382549	0.00248916	0.854488	0.00025499	0.00548868	0.0048683
36229	IBS	BTB-01883760	21	38632175	0.180371	0.00410575	0.00611724	0.0417696	0.00614409	0.0756025	0.07496	0.0918877	0.000394488	0.0708563	0.0223631	0.110526	0.000147677	0.0934603	0.548066	0.461644	0.311905	0.237893	0.359725	0.192886	0.313773	0.138683	0.930543	0.310569	0.535653	0.70511	0.0837403	0.77107	0.390813	0.20083	0.093602
36814	IBS	ARS-BFGL-NGS-42806	22	2281908	0.180829	0.200305	0.212618	0.924954	0.838484	0.472324	0.0300935	0.828279	0.523119	0.879291	0.690138	0.951127	0.0512731	0.00256826	0.000258406	0.00115712	0.00751569	0.138596	0.679678	0.00401543	0.0532971	0.0746109	0.00974874	0.0379971	0.0731463	0.573666	1.58634e-05	0.150158	0.0142767	0.000455494	0.000481388
45209	IBS	Hapmap36040-SCAFFOLD296985_1220	30	140296904	0.180971	0.0844045	0.643691	0.000305593	0.113447	0.607155	0.865494	0.320979	0.484945	0.856298	0.860518	0.408632	0.74576	0.259312	0.180018	0.299412	0.840383	0.879448	0.0341487	0.864132	0.130737	0.952026	0.149397	0.963471	0.83288	0.947534	0.608527	0.380226	0.885849	0.543867	0.420919
21695	IBS	Hapmap23765-BTA-151182	11	22518581	0.181517	0.0866631	0.195433	0.572655	0.966483	0.987568	0.636445	0.702773	0.903897	0.128719	0.455183	0.019998	0.303448	0.561512	0.49921	0.750147	0.700544	0.736855	0.35889	0.770616	0.990056	0.810266	0.5903	0.675664	0.609185	0.865589	0.10534	2.2267e-05	0.191765	0.228268	0.838439
13532	IBS	Hapmap50254-BTA-119277	6	115575138	0.181927	0.343606	0.275249	0.568574	0.485701	0.598228	0.528607	0.810299	0.000305238	0.347812	0.175301	0.947587	0.457353	0.210729	0.210029	0.171984	0.530223	0.301667	0.948286	0.881627	0.969583	0.825792	0.25419	0.0614576	0.231225	0.643059	0.224814	0.380937	0.443343	0.17194	0.489911
17542	IBS	BTB-00376866	8	111945098	0.18254	0.358569	0.117096	0.747673	0.701381	0.295497	0.549666	0.0692857	0.112363	0.142998	0.116877	0.205946	0.400442	0.00463326	0.0316827	0.0287438	0.0459223	0.0453413	0.480969	0.00751375	0.000351444	0.0435663	0.0917818	0.464381	0.146083	0.242581	0.00292927	0.14111	0.00631701	0.107864	0.00396623
10442	IBS	ARS-BFGL-NGS-24154	5	60604166	0.183055	0.370419	0.919675	0.627724	0.00808096	0.0925642	0.998531	0.021685	0.224153	0.000716193	0.278116	4.45463e-05	0.0495065	0.850563	0.575569	0.712246	0.5828	0.146357	0.966641	0.083621	0.0508424	0.289384	0.688568	0.947309	0.894787	0.380418	0.315761	0.889904	0.460677	0.374341	0.257279
16401	IBS	BTB-01399092	8	50379563	0.183749	0.39355	0.41022	0.999488	0.932302	0.138645	0.155437	0.0491843	0.580191	0.684912	0.864283	0.414223	0.982014	0.309558	0.621644	0.324982	0.112895	0.0625611	0.000846149	0.135261	0.0653465	0.195201	0.0104952	0.144963	0.0435715	0.651316	0.0141555	0.859337	0.00376925	0.00877412	0.0235789
44704	IBS	BTA-94079-no-rs	30	106280810	0.183954	0.977261	0.694723	0.136186	0.0735924	0.101188	0.0152882	0.406006	0.0410136	0.0730891	0.463726	0.181919	0.361934	0.0956406	0.0586833	0.0931149	0.00323558	0.449194	0.219203	0.117105	0.0738121	0.253217	0.0574322	0.21654	0.3713	0.848027	0.00242121	0.855369	0.000123568	8.51869e-05	0.0146363
8560	IBS	ARS-BFGL-NGS-68143	4	64492908	0.184013	0.175398	0.0689836	0.756412	0.302657	0.487308	0.831484	0.142855	0.695997	0.745757	0.491372	0.71176	0.502069	0.140085	0.0438402	0.0197961	0.000551488	0.0857894	0.0596184	0.140941	0.273591	0.556164	0.388429	0.215192	0.532533	0.612355	0.917812	0.150399	0.400678	0.499076	0.0787814
32434	IBS	ARS-BFGL-BAC-36257	18	32132374	0.184476	0.711598	0.229914	0.0446625	0.761672	0.220528	0.433679	0.312046	0.137478	0.00605444	0.410092	0.000414733	0.13078	0.646112	0.599866	0.455835	0.881892	0.990197	0.116943	0.195331	0.158123	0.394391	0.360225	0.38856	0.0809751	0.519497	0.410676	0.199678	0.49392	0.847067	0.652533
1128	IBS	Hapmap24328-BTA-108938	1	63527394	0.184537	0.113798	0.146252	0.728389	0.860281	0.474914	0.947301	0.784486	0.458926	0.284274	0.565162	0.73211	0.303888	0.445002	0.437514	0.503183	0.419522	0.671823	0.530934	0.41002	0.903115	0.627371	0.881412	0.753922	0.896182	0.486728	0.0276008	0.000153074	0.0371567	0.133408	0.868615
14535	IBS	BFGL-NGS-111377	7	55434939	0.184672	0.626186	0.262396	0.299299	0.452757	0.95615	0.979348	0.383227	0.119259	0.434468	0.0581458	0.319585	0.456195	0.00202722	0.00235776	0.00248977	0.0945667	0.0658173	0.686296	0.00829642	0.00129252	0.12307	0.0155777	0.0170708	0.014755	0.772906	0.00147984	0.00884529	0.00373303	0.00608296	0.000458791
5658	IBS	ARS-BFGL-NGS-83702	3	28188297	0.184971	0.342779	0.0705934	0.881297	0.325038	0.567134	0.00201467	0.467335	0.125081	0.114469	0.0900234	0.315882	0.963678	0.554052	0.332489	0.61261	0.850302	0.5442	0.0995291	0.624544	0.9594	0.599474	0.212432	0.216033	0.362377	0.413957	0.120919	0.000651732	0.101283	0.0191553	0.439647
11403	IBS	Hapmap46870-BTA-75461	5	121084838	0.184984	0.0100807	0.0520189	0.0991914	0.24205	0.0959887	0.986727	0.772648	0.935233	0.0309313	0.713404	0.823446	0.00502283	0.000319185	0.00454165	0.00210372	0.00114137	0.0168362	0.00704021	0.000267913	0.0090401	0.00541943	0.146752	0.0658771	0.1161	0.290985	0.00107838	0.658253	0.00919433	0.00140944	7.75702e-06
27641	IBS	ARS-BFGL-NGS-100023	15	1242901	0.185305	0.0388885	0.0602951	0.258872	0.460947	0.113827	0.0154898	0.0979107	0.0825701	0.865328	0.00757325	0.703154	0.670362	0.109078	0.90168	0.115267	0.547506	0.000644477	0.865416	0.973415	0.264533	0.383315	0.569055	0.814389	0.564713	0.427047	0.936943	0.492119	0.549159	0.917338	0.209401
11769	IBS	ARS-BFGL-NGS-21524	6	18623696	0.185906	0.246518	0.149706	0.939606	0.770378	0.0495065	0.000375145	0.139929	0.0154432	0.0688549	0.114291	0.054796	0.0127003	0.788611	0.780044	0.961706	0.723624	0.925251	0.799506	0.923215	0.895303	0.666756	0.640146	0.591188	0.636451	0.646661	0.910973	0.446552	0.546906	0.951797	0.943102
12433	IBS	BTB-00843560	6	55237202	0.186059	0.91243	0.365348	0.131233	0.387296	0.268741	0.588473	0.407426	0.64247	0.323299	0.606438	0.526461	0.425218	0.532045	0.319529	0.281008	0.350293	0.642254	0.000268577	0.105295	0.61823	0.223734	0.308225	0.526697	0.491055	0.771597	0.194301	0.0973803	0.427011	0.421181	0.25155
18920	IBS	BTB-01456416	9	83116475	0.186121	0.824646	0.266492	0.193723	0.611555	0.416604	0.993346	0.251949	0.979263	0.610563	0.979904	0.352019	0.599944	0.00305044	0.370182	0.100946	0.00915152	0.0149495	0.742179	0.0395097	0.0651227	0.00690348	0.00610109	0.00780365	0.216529	0.66454	0.0309943	0.98044	0.0530292	0.00030992	0.0198848
33914	IBS	ARS-BFGL-NGS-81178	19	50547082	0.186156	0.117315	0.326432	0.000717699	0.552505	0.00444964	0.0375981	0.0932082	0.882505	0.611911	0.751669	0.413772	0.0412262	0.852321	0.751766	0.998631	0.91531	0.357978	0.678809	0.0983111	0.393941	0.152715	0.457809	0.763949	0.865119	0.0531688	0.0676011	0.123188	0.0575187	0.0370208	0.327388
44239	IBS	ARS-BFGL-NGS-16118	29	51124356	0.186454	0.186135	0.121007	0.76967	0.611033	0.158457	0.0760783	0.322157	0.432264	0.481963	0.0692034	0.100851	0.0540854	0.0527494	0.0317407	0.0362674	0.258417	0.343231	0.612077	0.124264	0.315439	0.311153	0.270222	0.470147	0.78561	0.779741	0.002545	0.0111516	0.00181742	0.000186453	0.00702516
13397	IBS	ARS-BFGL-NGS-72838	6	109652813	0.186612	0.0113526	0.016727	0.12686	0.0406159	0.424525	0.864392	0.0546609	0.536416	0.0228236	0.71524	0.0129523	0.075376	0.00293041	0.0341626	0.00316063	0.00117309	0.000184945	0.381669	0.0432527	0.0249942	0.159892	0.00181106	0.00196726	0.000412569	0.596731	0.0135519	0.973398	0.00455006	0.00735243	0.000372947
20276	IBS	ARS-BFGL-NGS-82094	10	52781919	0.186865	0.109275	0.140827	0.641873	0.76196	0.470965	0.89801	0.41686	0.348623	0.28443	0.943978	0.598017	0.055826	0.0453947	0.431031	0.117507	0.00822872	0.00271048	0.0745942	0.00696063	0.00215113	0.112525	0.0381836	0.138492	0.223066	0.574645	0.0396497	0.727454	0.12023	0.0111581	0.000430457
13057	IBS	BTA-77154-no-rs	6	93551941	0.18732	0.259712	0.181383	0.976106	0.943515	0.5717	0.148159	0.0505069	0.13272	0.0280398	0.0222774	0.000541524	0.882699	0.845958	0.998098	0.720992	0.760048	0.617889	0.709476	0.983838	0.903811	0.63779	0.202156	0.710043	0.260158	0.774246	0.106927	0.0367198	0.351782	0.0759859	0.994713
29260	IBS	Hapmap43811-BTA-22208	16	10474014	0.187928	0.00523583	0.07372	0.0719285	0.285279	0.868592	0.123087	0.720961	0.0193832	0.00116996	0.523185	0.501118	0.0444367	0.851774	0.80131	0.892798	0.873684	0.81063	0.331005	0.682588	0.243061	0.886402	0.680284	0.471055	0.423574	0.779695	0.714298	0.909666	0.742795	0.856997	0.601727
44318	IBS	BTB-01040425	30	8630657	0.188404	0.37368	0.117793	0.771905	0.742664	5.99213e-05	0.0853335	4.87133e-05	0.352567	0.160929	0.0271698	0.147736	0.198101	0.00153961	0.00152158	0.0010759	0.0304107	0.0192972	0.0385926	0.130827	0.0429566	0.596681	0.11558	0.781896	0.274157	0.0137119	0.00087542	0.0320658	0.00336773	0.0211246	0.00659311
44766	IBS	ARS-BFGL-NGS-10243	30	113419625	0.188471	0.510815	0.363728	0.552148	0.456094	0.490639	0.74131	0.675857	0.556103	0.0943205	0.372097	0.224766	0.356215	0.786422	0.539603	0.346387	0.31288	0.585678	0.0531131	0.718123	0.503114	0.648706	0.224939	0.841715	0.632644	0.00110336	0.556936	0.206421	0.298948	0.574952	0.491411
31639	IBS	ARS-BFGL-NGS-23799	17	64754159	0.18907	0.0141607	0.291561	0.170998	0.552537	0.0353443	0.714202	0.203221	0.625804	0.0556472	0.609773	0.0493963	0.00251942	0.297218	0.640265	0.969067	0.123549	0.987736	0.71987	0.000612813	0.00782491	0.000883961	0.0481425	0.0165605	0.0249851	0.125068	0.0652977	0.604499	0.129934	0.0188386	0.011025
32223	IBS	ARS-BFGL-NGS-39866	18	19224815	0.189669	0.792513	0.315985	0.249111	0.553989	0.135675	0.230014	0.386452	0.331966	0.203097	0.464452	0.309655	0.0916485	0.62489	0.27111	0.943563	0.846661	0.0665727	0.467085	0.124829	0.369876	0.169785	0.93094	0.681112	0.656499	0.780232	0.0622146	0.00111175	0.119406	0.194475	0.365103
32170	IBS	ARS-BFGL-NGS-23457	18	16515915	0.190174	0.165495	0.0882715	0.7555	0.40535	0.514052	0.336844	0.988326	0.607653	0.818478	0.658735	0.23244	0.192738	0.62848	0.866217	0.753965	0.924632	0.446964	0.25992	0.454244	0.47533	0.191229	0.489379	0.765025	0.837205	0.424055	0.251503	0.000444552	0.300274	0.686758	0.727164
34419	IBS	ARS-BFGL-NGS-45127	20	9919863	0.190938	0.198184	0.0981697	0.960361	0.689878	0.193014	0.0807152	0.978552	0.263645	0.176577	0.543617	0.64667	0.0250835	0.00175769	0.0229454	0.0215449	0.0126318	0.122016	0.730243	0.0561372	0.0565724	0.0546602	0.0458471	0.409401	0.355217	0.86344	0.000396405	0.134055	0.001621	0.000794837	0.00283377
3693	IBS	BTB-01247298	2	42897811	0.192138	0.0297902	0.0784267	0.346691	0.715939	0.140911	0.129108	0.361633	0.00089767	0.0214307	0.0355804	0.0893496	0.00847133	0.953144	0.480756	0.847453	0.980541	0.668032	0.600522	0.584046	0.213527	0.660319	0.965653	0.188916	0.691109	0.596012	0.445465	0.455696	0.938087	0.979119	0.410715
37876	IBS	BFGL-NGS-114675	22	60691260	0.192145	0.802438	0.282948	0.278621	0.516176	0.728954	0.943891	0.26121	0.337115	0.0161804	0.774035	0.10602	0.317252	0.109003	0.421906	0.31779	0.036662	0.0644676	0.303479	0.00516768	0.0163965	0.0329006	0.00197215	0.000319042	0.00231193	0.577391	0.00433998	0.614477	0.0127205	0.00475358	0.00954855
3593	IBS	ARS-BFGL-NGS-102089	2	36655521	0.192179	0.407638	0.0167349	0.658325	0.0685371	0.49126	0.634791	0.823927	0.229736	0.041974	0.674571	0.00815708	0.0366272	0.0433702	0.284858	0.0757259	0.27664	0.00140583	0.630988	0.00487301	0.0035979	0.0811099	0.00344026	0.000162183	0.000249291	0.140211	0.0736097	0.893388	0.105566	0.113816	9.40548e-05
8768	IBS	BTB-02034959	4	76286055	0.192201	0.46748	0.245792	0.669979	0.771259	0.252546	0.24943	0.653575	0.495381	0.0666858	0.249562	0.925737	0.113133	0.0614572	0.0449392	0.0136016	0.000702665	0.0727709	0.555315	0.165627	0.0466876	0.724969	0.308482	0.916606	0.481756	0.000591197	0.103493	0.775754	0.365459	0.161224	0.00521371
44738	IBS	Hapmap54485-rs29024914	30	109766464	0.193223	0.105067	0.905376	0.710483	0.00415493	0.959331	0.0362803	0.364317	0.791873	0.00725901	0.812097	0.0136163	0.730853	0.837164	0.342468	0.729916	0.132582	0.137428	0.754986	0.408568	0.955908	0.19976	0.445892	0.703498	0.576527	0.537265	0.0751204	0.00137972	0.0462533	0.117304	0.907598
44643	IBS	ARS-BFGL-NGS-21478	30	86237856	0.19355	0.00788675	0.0153911	0.0613295	0.0355284	0.599353	0.290454	0.283425	0.903579	0.141725	0.667161	0.175354	0.00799043	0.141271	0.0731255	0.0248017	0.00922805	0.190582	0.0611374	0.0684408	0.280322	0.314364	0.00508423	0.000114298	0.00336325	0.0450425	0.845385	0.113864	0.115813	0.0286654	0.00431479
38187	IBS	BTA-65971-no-rs	23	18113264	0.193821	0.287722	0.215248	0.853388	0.765144	0.65105	0.949489	0.25686	0.0707726	0.095061	0.0368289	0.2342	0.253065	0.0306991	0.0227954	0.0125118	0.000405432	0.0571521	0.757582	0.873157	0.213617	0.94709	0.210994	0.0476764	0.172794	0.794272	0.538866	0.359596	0.708046	0.588153	0.135973
42196	IBS	BTA-97696-no-rs	27	29110029	0.193899	0.0933565	0.176836	0.512122	0.786097	0.144927	0.493922	0.279794	0.44221	0.560522	0.645758	0.447078	0.0298136	0.573918	0.824513	0.735584	0.325602	0.321013	0.263449	0.000342756	0.00296705	0.013134	0.012957	0.129854	0.138351	0.715415	0.121517	0.979737	0.454212	0.175903	0.00374262
23554	IBS	BTA-19588-no-rs	12	27684536	0.194643	0.512374	0.338719	0.377397	0.527023	0.670368	0.734937	0.153498	0.524724	0.310873	0.809593	0.822995	0.568645	0.0111772	0.00443602	0.00258964	0.022008	0.0170436	0.122583	0.0030372	0.0058267	0.162953	0.0413385	0.100521	0.0501597	0.655321	0.0384526	0.613414	0.00108357	0.016137	0.000187139
17539	IBS	ARS-BFGL-NGS-7798	8	111830097	0.195065	0.243225	0.133107	0.958398	0.684051	0.598827	0.964134	0.0944281	0.49992	0.436563	0.531906	0.814083	0.311745	0.105964	0.0997671	0.0969454	0.166288	0.113739	0.799506	0.0669276	0.00133663	0.278113	0.275851	0.639612	0.31834	0.593863	0.0237411	0.045539	0.00731222	0.207134	0.0447481
44729	IBS	ARS-BFGL-NGS-30165	30	108858690	0.195257	0.18303	0.271085	0.908527	0.499187	0.0757605	0.036611	0.470719	0.398767	0.520979	0.343954	0.820383	0.0743135	0.0433706	0.0526384	0.0830682	0.194781	0.89174	0.731118	0.480495	0.548187	0.571343	0.545631	0.345377	0.584653	0.000714614	0.777755	0.182036	0.929472	0.221343	0.676166
12057	IBS	Hapmap43429-BTA-09440	6	37182631	0.195287	0.111184	0.0221475	0.577301	0.0527839	0.954749	0.209915	0.42887	0.625507	0.0127592	0.35589	0.152479	0.133289	0.615398	0.892045	0.81424	0.447864	0.149979	0.793271	0.0493116	0.000720908	0.129954	0.00413223	0.081102	0.0136147	0.499774	0.714633	0.693193	0.213484	0.45364	0.0425387
45660	IBS	ARS-BFGL-NGS-44341	2	33944781	0.195454	0.28387	0.636388	0.00764159	0.101605	0.723286	0.29831	0.906823	0.0766646	0.955803	0.000109173	0.669859	0.750304	0.617054	0.474317	0.337918	0.64472	0.689977	0.282518	0.466002	0.384841	0.285104	0.712398	0.446901	0.984304	0.0605764	0.731937	0.578067	0.417022	0.683094	0.792207
13070	IBS	BTB-01687386	6	94360125	0.195488	0.0804757	0.0645305	0.505025	0.332256	0.53984	0.431297	0.183247	0.36617	0.673355	0.310622	0.81708	0.0930807	0.0209022	8.18328e-05	0.0080619	0.00118926	0.586354	0.617015	0.0383797	0.119483	0.143586	0.112241	0.522319	0.568364	0.547732	0.0146979	0.424697	0.105554	0.0553492	0.00386624
44714	IBS	ARS-BFGL-NGS-66058	30	106993580	0.195499	0.0519614	0.270681	0.437604	0.475082	0.214586	0.884438	0.0119593	0.0693216	0.649641	0.297836	0.390941	0.744139	0.270517	0.185613	0.114745	0.0436852	0.252601	0.980061	0.789259	0.881923	0.799028	0.0398287	0.440654	0.148572	0.839978	0.227125	0.00150031	0.64518	0.623814	0.522723
42598	IBS	Hapmap44306-BTA-88506	28	5666293	0.196076	0.0254028	0.0284282	0.0922425	0.00845557	0.0274036	0.0705882	0.619889	0.476334	0.567278	0.931308	0.243925	0.000566279	0.0285354	0.652288	0.358444	0.526035	0.122203	0.840325	0.00303647	0.0149868	0.00593946	0.0472828	0.0206804	0.0125989	0.188565	0.00110092	0.927508	0.0446012	0.0187649	0.00846804
21256	IBS	BTB-00452943	11	2584201	0.196552	0.0313466	0.135327	0.317506	0.911902	0.103135	0.375837	0.29848	0.427091	0.601181	0.12165	0.271753	0.404039	0.00459939	0.00641508	0.0171994	0.000537322	0.207616	0.32109	0.0515296	0.0418491	0.0462125	0.0637117	0.056727	0.162686	0.259559	0.0143465	0.932341	0.148435	0.165527	0.0052629
19987	IBS	Hapmap27895-BTA-18006	10	38799891	0.196632	0.278657	0.171745	0.875799	0.855903	0.41495	0.650817	0.531717	0.642989	0.381689	0.341154	0.66734	0.139608	0.0973217	0.110943	0.0423288	0.165624	0.0364731	0.983162	0.000422312	0.000497663	0.0483109	0.0237997	0.088498	0.104288	0.145236	0.15315	0.811547	0.0524437	0.0535945	0.000242425
19382	IBS	BTB-01575798	10	3559435	0.196782	0.0520666	0.0349142	0.399482	0.149871	0.000506733	0.237335	0.423736	0.0340951	0.111954	0.75985	0.262547	0.000202045	0.383196	0.898464	0.842685	0.963744	0.256322	0.0363132	0.0223196	0.065006	0.0301967	0.0012199	0.246717	0.190631	0.0653613	0.0186945	0.996969	0.136135	0.00441418	0.0527196
12435	IBS	BTB-00843442	6	55294434	0.196972	0.955467	0.364062	0.158606	0.444364	0.229844	0.599708	0.379587	0.689417	0.35907	0.589794	0.608941	0.381672	0.483441	0.294138	0.249002	0.360062	0.602825	0.000252432	0.111944	0.652264	0.219191	0.283942	0.531132	0.493663	0.785263	0.241836	0.0881648	0.497622	0.501305	0.266234
26513	IBS	ARS-BFGL-NGS-16159	14	19290077	0.197034	0.28884	0.0618656	0.851437	0.156522	0.992756	0.117355	0.184355	0.036934	0.000160066	0.587046	0.716253	0.461668	0.85102	0.155495	0.531706	0.953838	0.182798	0.482292	0.536684	0.34175	0.718251	0.215325	0.304046	0.312022	0.277986	0.381508	0.000702582	0.221334	0.448365	0.761963
34320	IBS	ARS-BFGL-NGS-39423	20	5444845	0.197066	0.146343	0.214713	0.792983	0.877723	0.00312875	0.0170183	0.0520559	0.126816	0.0561656	0.346754	0.0341663	0.332426	0.543199	0.798847	0.465803	0.539014	0.053808	0.772162	0.356517	0.517169	0.00100766	0.834309	0.87722	0.631105	0.121681	0.967516	0.655288	0.490739	0.733526	0.908291
5786	IBS	Hapmap49798-BTA-92389	3	35113194	0.19715	0.0251504	0.28125	0.299811	0.434847	0.0456017	0.43285	0.893902	0.732606	0.322865	0.278373	0.0162993	0.00325651	0.119509	0.456864	0.609575	0.473464	0.311174	0.154497	8.44169e-05	0.000126704	0.000324191	0.00155524	0.212919	0.404891	0.646418	0.0247793	0.810342	0.0155238	0.0009433	0.000209781
26490	IBS	BTB-00553468	14	18086520	0.197596	0.56528	0.0855257	0.0259022	0.324202	0.0229542	2.14441e-05	0.0521005	0.994301	0.62972	0.710381	0.660348	0.24342	0.415306	0.494795	0.908391	0.860251	0.0297756	0.247676	0.644129	0.354274	0.749799	0.0664536	0.399235	0.0768063	0.822832	0.299928	0.832215	0.69549	0.665713	0.703863
9529	IBS	Hapmap35657-SCAFFOLD15929_9264	4	118608842	0.197747	0.813295	0.118435	0.230745	0.596078	0.44378	0.198166	0.873951	0.0867012	0.129557	0.000342894	0.143289	0.190041	0.0609734	0.638664	0.686589	0.19235	0.961694	0.563118	0.377582	0.387713	0.584907	0.591024	0.398438	0.111229	0.76944	0.137469	0.0680036	0.0413779	0.127164	0.656214
24134	IBS	Hapmap51372-BTA-101786	12	62450584	0.197809	0.134321	0.096657	0.696196	0.303863	0.732962	0.12725	0.80455	0.95232	0.196164	0.402215	0.0840433	0.032988	0.0115263	0.00369958	0.0327479	0.0689406	0.851283	0.287762	0.00294227	0.023854	0.0205904	0.00311059	0.0328392	0.00724254	0.554506	0.00169716	0.221533	0.00320476	0.0181821	0.000353895
13069	IBS	Hapmap50778-BTA-77229	6	94334151	0.198815	0.0796811	0.0649501	0.494691	0.326225	0.528827	0.4217	0.184479	0.366046	0.674385	0.308378	0.819609	0.0911434	0.0209686	8.01003e-05	0.008124	0.00118394	0.578993	0.620333	0.0371752	0.117295	0.140807	0.112895	0.520602	0.568492	0.554638	0.0144245	0.418582	0.103026	0.054809	0.00378006
22317	IBS	BTB-00475139	11	60203243	0.199087	0.0516529	0.396577	0.290474	0.451111	0.302205	0.0556042	0.159776	0.184319	0.593641	0.0484276	0.7044	0.542305	0.0949785	0.0650553	0.0217602	9.66281e-05	0.0679252	0.259425	0.239679	0.739576	0.433968	0.582674	0.875379	0.879346	0.278922	0.916138	0.0710472	0.84301	0.448384	0.210504
21986	IBS	ARS-BFGL-NGS-51235	11	37228325	0.199754	0.107468	0.087435	0.665517	0.406654	0.238938	0.57372	0.68739	0.000721374	0.00350084	0.00136792	0.0528596	0.0335317	0.641931	0.948544	0.910371	0.75042	0.624982	0.550443	0.376451	0.401437	0.8038	0.126913	0.766743	0.252075	0.421338	0.426034	0.527942	0.43167	0.451947	0.280542
44485	IBS	Hapmap39989-BTA-30127	30	34118441	0.200192	0.0181345	0.0117437	0.16157	0.0324764	0.272965	0.984987	0.0346223	0.00419407	0.0102647	0.0758356	0.000143697	0.0395381	0.0235597	0.0397631	0.0139579	0.568229	0.00241069	0.0260207	0.00763735	0.00913236	0.0622972	0.0283443	9.05544e-06	0.000611257	0.0445591	0.0173303	0.121779	0.000560145	0.0143475	0.000113255
26343	IBS	Hapmap25450-BTC-055819	14	10424817	0.200546	0.604553	0.230107	0.389832	0.814692	0.836719	0.938696	0.489886	0.102548	0.985981	0.0115351	0.879305	0.331403	0.119045	0.874869	0.54636	0.100226	0.0342411	0.806062	0.120696	0.031766	0.0294471	0.000857841	0.066671	0.0160098	0.185387	0.108059	0.169187	0.193757	0.0677625	0.0241522
9385	IBS	Hapmap34027-BES1_Contig459_655	4	111938821	0.201106	0.300183	0.0464246	0.782855	0.106656	0.900696	0.2566	0.363979	0.155715	0.682215	0.0965413	0.668072	0.151807	0.627336	0.749402	0.601368	0.443164	0.0496754	0.198161	0.00186197	3.00782e-05	0.060974	0.326817	0.602546	0.535916	0.118421	0.126464	0.702568	0.0269672	0.051996	0.00176613
5566	IBS	ARS-BFGL-NGS-102139	3	22235265	0.201394	0.967948	0.260564	0.190399	0.723655	0.0482783	0.987938	0.12118	0.548298	0.379964	0.284438	0.179801	0.648019	0.00276705	0.00977223	0.00280418	0.000438981	0.0485803	0.162526	0.163352	0.276652	0.446842	0.19047	0.0202578	0.0661223	0.956836	0.134529	0.29376	0.0468311	0.146375	0.0240186
7779	IBS	BTB-00168895	4	20788689	0.201799	0.810104	0.349879	0.0877878	0.602673	0.350385	0.714976	0.140766	0.0643038	0.402473	0.000674559	0.582037	0.786324	0.554915	0.962029	0.879331	0.34383	0.844182	0.714405	0.592224	0.897719	0.889074	0.981753	0.607626	0.484574	0.942415	0.351245	0.284006	0.367525	0.8327	0.816088
7039	IBS	ARS-BFGL-NGS-25854	3	103290903	0.202499	0.973716	0.387424	0.143953	0.447004	0.0254854	0.000930341	0.0138414	0.0137394	0.189774	0.0130683	0.380603	0.213442	0.697238	0.971671	0.737705	0.0986964	0.0955972	0.0410329	0.541602	0.252159	0.654091	0.774826	0.880521	0.880109	0.900424	0.823793	0.512803	0.0104559	0.295007	0.685928
6790	IBS	BTB-00142063	3	91840020	0.203798	0.0646509	0.012896	0.490278	0.0306232	0.35574	0.576117	0.538706	0.168294	0.886948	0.067067	0.980724	0.0263226	0.253796	0.945438	0.441791	0.0193714	0.0164836	0.242089	0.00706771	0.001692	0.0257657	0.000688154	0.00240009	0.000734939	0.520685	0.0866499	0.466513	0.0870824	0.0786263	0.00264443
44630	IBS	ARS-BFGL-NGS-6695	30	83635142	0.203862	0.323654	0.163453	0.766818	0.868589	0.398967	0.0624132	0.882768	0.540322	0.238444	0.0850598	0.294638	0.126591	0.0253671	0.0264798	0.0156248	0.00109535	0.101496	0.751719	0.00218546	0.0891419	0.015034	0.0727054	0.123084	0.23083	0.113055	0.490785	0.455497	0.752789	0.517866	0.00259313
14199	IBS	Hapmap31148-BTA-151907	7	35581341	0.203969	0.000277996	0.119814	0.00292763	0.574397	0.100382	0.791846	0.862611	0.62743	0.516979	0.633765	0.408015	0.00215237	0.0813773	0.566909	0.424706	0.0223684	0.0870423	0.482357	0.0283112	0.0046814	0.102593	0.0554054	0.0792084	0.0989152	0.457298	0.0212001	0.494783	0.0225291	0.00298101	0.00111741
7668	IBS	BTA-12681-no-rs	32	0	0.20415	0.0910572	0.231909	0.578042	0.785095	0.590249	0.198251	0.239614	0.0229392	0.000564439	0.111466	0.0776113	0.277214	0.932595	0.987865	0.289834	0.243561	0.0308277	0.705075	0.469093	0.465848	0.386725	0.912614	0.465157	0.663258	0.817718	0.108177	0.0155105	0.488984	0.25304	0.396056
29814	IBS	BTB-00642563	16	46912602	0.204621	0.0683034	0.144119	0.330226	0.536946	0.176522	0.691101	0.704722	0.835364	0.222278	0.145274	0.471628	0.0369509	0.0514163	0.0278541	0.0498087	0.071315	0.351798	0.957869	0.00926289	0.0877126	0.0381782	0.0387174	0.0010245	0.00147318	0.26953	0.717268	0.497239	0.320553	0.865637	0.0216218
40297	IBS	ARS-BFGL-NGS-94143	25	21779048	0.204937	0.00118251	0.0131699	0.00880807	0.0238072	0.667912	0.947734	0.867554	0.43484	0.138621	0.0123996	0.471913	0.0466265	0.00606877	0.00375817	0.00229009	0.00513279	0.0874851	0.682711	0.195906	0.366588	0.660087	0.767617	0.238379	0.604721	0.152689	0.564992	0.094628	0.367433	0.455887	0.0747928
12985	IBS	BTB-00987135	6	90160155	0.205376	0.235131	0.162583	0.933018	0.85882	0.76576	0.543161	0.301153	0.121221	0.00115809	0.186974	0.111552	0.431357	0.725425	0.192909	0.881754	0.873604	0.00799956	0.106932	0.566731	0.572428	0.438902	0.792321	0.738808	0.965704	0.698258	0.0317054	0.000444893	0.0463979	0.0495558	0.985936
41265	IBS	BTB-00937840	26	30858995	0.205461	0.645951	0.2175	0.0485168	0.796619	0.70139	0.82336	0.605395	0.000169169	0.0955831	0.0697303	0.299402	0.402923	0.0849866	0.107892	0.316978	0.202003	0.273188	0.32617	0.859999	0.954247	0.65007	0.999069	0.117918	0.213373	0.391397	0.989825	0.774224	0.545973	0.885361	0.956902
28184	IBS	Hapmap57622-rs29026935	15	32783311	0.205772	0.0240634	0.204388	0.176629	0.950365	0.974881	0.238214	0.891817	0.266311	0.0334372	0.63978	0.19189	0.162491	0.597755	0.973292	0.485988	0.0517797	0.183432	0.397181	0.360704	0.521814	0.835878	0.0234567	0.00106594	0.000794012	0.670249	0.593511	0.577253	0.692061	0.560606	0.287009
258	IBS	BTB-01225435	1	15188359	0.206321	0.0749753	0.0783692	0.471572	0.428848	0.18621	0.256574	0.437541	6.70616e-05	0.278899	0.0836706	0.852993	0.0220815	0.64643	0.39725	0.546817	0.523218	0.448998	0.268391	0.478029	0.728101	0.790677	0.687987	0.247761	0.567032	0.211655	0.667848	0.318789	0.958345	0.992064	0.468263
16811	IBS	BTB-01227475	8	72554288	0.207318	0.544835	0.0424802	0.716216	0.474293	0.058991	0.120565	0.516817	0.373109	0.471676	0.990225	0.00315166	0.903843	0.865728	0.870432	0.310637	0.771242	0.0128377	0.187587	0.311653	0.750137	0.220384	0.0202073	0.00220606	0.000651962	0.0998342	0.566865	0.455569	0.192682	0.695054	0.188081
45224	IBS	ARS-BFGL-NGS-30681	17	45403748	0.207409	0.0582269	0.3333	0.351781	0.739262	0.528092	0.0610694	0.261467	0.52109	0.224704	0.314473	0.221441	0.993865	0.533754	0.967393	0.790096	0.714436	0.636589	0.491254	0.0122995	0.569713	0.00125051	0.25325	0.0548318	0.0438055	0.0393554	0.0861935	0.534813	0.38929	0.145282	0.137666
33079	IBS	ARS-BFGL-NGS-3016	19	6475597	0.207591	0.011378	0.0876911	0.0931497	0.369573	0.00479666	0.686098	0.0508499	0.149333	0.237545	0.843276	0.0572863	0.000771205	0.501465	0.996393	0.898491	0.569249	0.386656	0.416646	0.0316538	0.123798	0.0437012	0.976456	0.642111	0.337763	0.29968	0.556583	0.713468	0.929131	0.230969	0.148683
4725	IBS	Hapmap35744-SCAFFOLD60587_8279	2	111361143	0.207735	0.923032	0.22767	0.213661	0.956091	0.331828	0.000549296	0.808202	0.252389	0.784269	0.348277	0.76655	0.619078	0.315689	0.354735	0.679528	0.954926	0.300776	0.327772	0.346449	0.757397	0.0531504	0.938927	0.949176	0.889612	0.825751	0.648793	0.286315	0.71192	0.65906	0.542124
2514	IBS	Hapmap38201-BTA-15716	1	141030093	0.207741	0.0871131	0.0570025	0.000378992	0.090215	0.85708	0.853746	0.383447	0.540157	0.913684	0.587499	0.285796	0.878054	0.420432	0.154587	0.101573	0.321086	0.443812	0.018682	0.324117	0.810505	0.413939	0.550146	0.189052	0.672135	0.475213	0.200784	0.701045	0.0953236	0.14705	0.140102
26167	IBS	ARS-BFGL-NGS-102710	14	4386955	0.207814	0.0195443	0.0146261	0.123434	0.0113134	0.00993495	0.0155957	0.345651	0.267527	0.241315	0.0783671	0.275987	0.00052115	0.181631	0.24161	0.417246	0.749302	0.233234	0.0724154	0.219941	0.187392	0.0261481	0.087836	0.44419	0.607829	0.403629	0.620136	0.131807	0.409869	0.0167897	0.151951
25340	IBS	BTB-01505690	13	45582166	0.208984	0.751899	0.861942	0.261512	0.0237058	0.734647	0.802215	0.694023	0.44663	0.382981	0.721788	0.263024	0.466686	0.00117169	0.04099	0.0294239	0.0246089	0.0504892	0.0832542	0.00542975	0.036054	0.00563138	0.100498	0.0963846	0.146121	0.461565	0.0723385	0.710891	0.0283209	0.0197223	0.00305538
42089	IBS	ARS-BFGL-NGS-103316	27	23192578	0.209143	0.644108	0.0616401	0.475029	0.547093	0.0114747	0.0120231	0.185587	0.601833	0.197089	0.345039	0.0713317	0.447591	0.351508	0.938896	0.753722	0.966079	0.693554	0.0122151	0.00052956	0.0486717	0.0115898	0.141721	0.610034	0.420839	0.256707	0.821353	0.0361434	0.623722	0.0414286	0.0290486
25700	IBS	ARS-BFGL-BAC-14471	13	65424218	0.209363	0.0208839	0.255859	0.14009	0.548193	0.274254	0.515889	0.000224261	0.821697	0.776491	0.130525	0.822797	0.663497	0.357807	0.93776	0.835213	0.884668	0.0964818	0.111305	0.201465	0.0433324	0.952835	0.579998	0.236091	0.550031	0.117276	0.341048	0.508267	0.439255	0.745513	0.212976
40189	IBS	ARS-BFGL-NGS-104186	25	15066141	0.209421	0.56502	0.020108	0.386554	0.0463542	0.984211	0.260619	0.119955	0.00016025	0.000989814	0.0629239	0.00487513	0.055359	0.223809	0.268453	0.244232	0.857433	0.741905	0.628959	0.464949	0.909617	0.208598	0.759699	0.998201	0.533885	0.553683	0.417743	0.492693	0.363325	0.875387	0.942113
44423	IBS	Hapmap32832-BTA-148856	30	25114822	0.209691	0.739256	0.316911	0.347986	0.692721	0.00771161	0.012862	0.0251833	0.027006	0.520775	0.0359686	0.623962	0.0848383	0.34121	0.534528	0.573277	0.193061	0.615782	0.540058	0.0101876	0.0238098	0.000886991	0.44853	0.753967	0.305796	0.549	0.155293	0.877761	0.947087	0.0114206	0.0499106
13914	IBS	ARS-BFGL-NGS-58717	7	20352577	0.20993	0.783517	0.262403	0.29288	0.983085	0.949036	0.772664	0.753675	0.235386	0.36737	0.440614	0.349588	0.380568	0.559922	0.707765	0.87351	0.450042	0.0830977	0.750729	0.631909	0.103285	0.354655	0.0153358	0.555406	0.354657	0.255322	0.0532871	0.465162	0.00452488	0.000825186	0.046735
42537	IBS	BTB-01741857	28	1740737	0.210023	0.423438	0.282629	0.623927	0.497474	0.0249963	0.074415	0.426596	0.0542615	0.0761938	0.114409	0.000565096	0.0196885	0.739193	0.654137	0.765701	0.988255	0.167079	0.135593	0.0210635	0.019555	0.148195	0.320785	0.105358	0.250185	0.221814	0.411524	0.86375	0.629401	0.491663	0.0580807
37897	IBS	ARS-BFGL-NGS-31256	23	2178685	0.210087	0.440579	0.360615	0.0204416	0.494639	0.0631989	0.692495	0.151836	0.198843	0.0339638	0.217598	0.310668	0.195585	0.0133689	0.00189699	0.000954528	0.197949	0.763116	0.840132	0.237622	0.677527	0.139217	0.93298	0.139142	0.342919	0.0158807	0.825324	0.647653	0.171677	0.546072	0.969639
15192	IBS	ARS-BFGL-NGS-4552	7	90621200	0.210759	0.604874	0.234281	0.393387	0.860683	0.0814183	0.0758611	0.971892	0.904187	0.42232	0.989354	0.373245	0.0462813	0.01974	0.795551	0.428859	0.534894	0.173129	0.672538	0.00499493	0.38389	2.44095e-05	0.0160338	0.00813034	0.0743694	0.471802	0.491065	0.460378	0.475157	0.135383	0.0306329
31280	IBS	BTB-00116464	17	45258744	0.211349	0.671392	0.858861	0.628599	0.118299	0.285012	0.239436	0.0314306	0.414588	0.0379017	0.495528	0.0232308	0.355022	0.00191999	0.0150774	0.0350142	0.0160968	0.627664	0.838087	0.000116367	0.0379787	0.000266541	0.570915	0.0616941	0.147128	0.0189338	0.524048	0.0787595	0.652109	0.961043	0.00586924
15886	IBS	ARS-BFGL-NGS-84952	8	21897942	0.211738	0.42513	0.318115	0.634632	0.652561	0.201671	0.0447284	0.262184	0.200417	0.98016	0.804066	0.40633	0.113029	0.222329	0.980323	0.453539	0.980858	0.0636641	0.000204348	0.388786	0.515812	0.938042	0.791454	0.560849	0.512307	0.244406	0.253102	0.869178	0.166526	0.194409	0.865615
34236	IBS	ARS-BFGL-NGS-8109	20	1741145	0.212333	0.0920298	0.13457	0.484521	0.845835	0.0453319	0.280286	0.915515	0.922128	0.183836	0.453935	0.862435	0.0119423	0.0301492	0.187234	0.0532656	0.0260079	0.082632	0.00112381	0.00119858	0.123781	0.00183944	0.000846759	0.0160175	0.0302937	0.77028	0.00337329	0.812689	0.0228805	0.00193457	0.000548408
2952	IBS	BTB-00078030	2	4421299	0.212665	0.0687089	0.193668	0.421109	0.996957	0.482415	0.944191	0.810793	0.265091	0.357453	0.186444	0.419091	0.107642	0.946104	0.925386	0.723357	0.0922347	0.699809	0.495133	0.65637	0.61574	0.472071	0.297749	0.315269	0.362379	0.420868	0.0227287	0.0010702	0.0449197	0.0368719	0.616954
32646	IBS	ARS-BFGL-NGS-97128	18	43568128	0.212698	0.722031	0.774109	0.0352012	0.000684441	0.442115	0.552861	0.687031	0.115522	0.422743	0.517937	0.00153806	0.439654	0.277281	0.245594	0.245777	0.741025	0.695425	0.770634	0.060747	0.690705	0.157006	0.807765	0.199744	0.500081	0.931945	0.0467471	0.364521	0.257882	0.282771	0.183202
26102	IBS	Hapmap30383-BTC-005848	14	1489496	0.213897	1.28132e-06	0.966171	2.74486e-14	0.00643781	0.44962	0.683786	0.107739	0.560825	0.236745	0.883219	0.332929	0.0400812	0.0895248	0.485941	0.169303	0.136863	0.207465	0.290757	0.292316	0.506036	0.220379	0.0446138	0.18472	0.10305	0.078044	0.180377	0.966795	0.576679	0.0809767	0.110126
40199	IBS	ARS-BFGL-NGS-14996	25	15539265	0.214918	0.13472	0.182694	0.93929	0.426265	0.732634	0.314638	0.0722783	0.284919	0.598188	0.252973	0.40103	0.381213	0.00130181	0.0111574	0.00145144	0.00142618	0.000388488	0.575312	0.188671	0.0912547	0.654741	0.0174062	0.331886	0.0288021	0.0230699	0.0359463	0.367422	0.0139024	0.165816	0.00459774
34956	IBS	ARS-BFGL-NGS-68808	20	40986540	0.215139	0.119654	0.56471	0.000576592	0.122092	0.89974	0.555616	0.159728	0.376944	0.841073	0.548091	0.99279	0.432222	0.557174	0.880298	0.943346	0.481655	0.706817	0.85914	0.668732	0.485205	0.740707	0.883815	0.986649	0.595774	0.212882	0.295851	0.95269	0.580067	0.64847	0.81617
7128	IBS	BTB-00154724	3	107599620	0.216614	0.237828	0.189978	0.878961	0.726606	0.209085	0.878036	0.466265	0.000158603	0.943378	0.188904	0.706743	0.0667173	0.965355	0.417169	0.47195	0.25076	0.757227	0.36778	0.337975	0.905587	0.70463	0.609023	0.719329	0.727102	0.371988	0.656746	0.811545	0.17432	0.647104	0.806786
21044	IBS	ARS-BFGL-NGS-23947	10	96842358	0.216668	0.155637	0.1771	0.730914	0.940745	0.928549	0.558502	0.500599	0.930239	0.444932	0.195551	0.310426	0.162002	0.046647	0.0513562	0.063974	0.0020914	0.289904	0.168374	0.000920537	0.00455949	0.00471018	0.102301	0.0810347	0.113655	0.475214	0.0607786	0.446581	0.0261103	0.0789367	0.0113963
24204	IBS	BTA-99443-no-rs	12	66544890	0.217081	0.567715	0.335324	0.478232	0.565506	0.718019	0.324379	0.519836	0.27733	0.771207	0.0205556	0.517542	0.383966	0.421932	0.792658	0.423736	0.0711902	0.0139887	0.0325609	0.177583	0.00123679	0.376179	0.00951054	0.164282	0.00474068	0.878736	0.46535	0.8417	0.0112967	0.102132	0.0396287
44794	IBS	ARS-BFGL-NGS-91532	30	116153810	0.217304	0.846394	0.160197	0.0950796	0.854163	0.013358	0.593962	0.158932	0.0181952	5.42171e-05	0.000170891	0.000352745	0.227263	0.481702	0.853884	0.975008	0.919668	0.966934	0.0905769	0.0902473	0.483095	0.0542618	0.0893534	0.332521	0.151507	0.420502	0.317554	0.878601	0.832082	0.419648	0.410752
4726	IBS	BFGL-NGS-110787	2	111403362	0.217616	0.983886	0.272663	0.169245	0.912623	0.438404	0.00062633	0.84718	0.183093	0.733552	0.432396	0.786851	0.656739	0.291817	0.347101	0.635653	0.908065	0.3662	0.359747	0.421942	0.708088	0.0784121	0.969168	0.8864	0.826686	0.863261	0.858483	0.2128	0.535749	0.465233	0.591892
24630	IBS	BTB-01935769	13	3527716	0.217698	0.975829	0.56731	0.162924	0.159983	0.480039	0.0608211	0.41242	0.572679	0.235687	0.847504	0.0870666	0.190948	0.152712	0.0437502	0.157767	0.00470102	0.964531	0.839399	0.118933	0.250292	0.244207	0.452186	0.493318	0.721527	0.636686	0.00622176	0.0116404	0.000356786	0.00510323	0.143744
44636	IBS	Hapmap49950-BTA-30244	30	85589749	0.217721	0.0569867	0.35072	0.344576	0.469954	0.142011	5.38177e-05	0.0284521	0.253907	0.591349	0.872213	0.541499	0.995805	0.566164	0.217729	0.88838	0.681258	0.00228272	0.383983	0.595469	0.066649	0.931977	0.203485	0.153091	0.730066	0.146816	0.32712	0.14308	0.914793	0.812494	0.322469
10848	IBS	ARS-BFGL-NGS-73390	5	87104035	0.217806	0.0365773	0.38789	0.21602	0.612794	0.797026	0.666014	0.754136	0.656564	0.500799	0.758242	0.937705	0.131285	0.130166	0.470579	0.216443	0.0344313	0.0753391	0.0802161	0.0581922	0.036901	0.0555417	0.00109366	0.0231248	0.00736755	0.383764	0.0944167	0.94033	0.243356	0.0757317	0.03472
32512	IBS	ARS-BFGL-NGS-29629	18	37692447	0.217834	0.30775	0.213534	0.84093	0.734278	0.247783	0.0341861	0.745812	0.609453	0.991718	0.378158	0.757691	0.061507	0.469128	0.995319	0.692588	0.749552	0.43154	0.0516003	0.173158	0.211671	0.107845	0.357508	0.452972	0.20292	0.924124	0.0268511	0.000143823	0.0171163	0.0601134	0.120235
15452	IBS	Hapmap41644-BTA-80557	7	108964273	0.218133	0.198468	0.354176	0.840133	0.441197	0.743588	0.540549	0.0955032	0.102747	0.165244	0.649953	0.20211	0.998968	0.131745	0.743744	0.402016	0.54342	0.0283844	0.341745	0.564561	0.827305	0.556601	0.140075	0.0491769	0.0390448	0.015955	0.190565	0.000718674	0.623553	0.528249	0.806938
9211	IBS	BFGL-NGS-118823	4	100706047	0.218367	0.0259184	0.196673	0.143757	0.984149	0.31515	0.204288	0.558382	0.964066	0.166715	0.206466	0.794639	0.0310152	8.93891e-05	0.00512329	0.00168662	0.00415411	0.15533	0.876521	0.0242967	0.0968491	0.00391738	0.0665533	0.585238	0.453679	0.309858	0.0816435	0.286318	0.304527	0.146579	0.00961187
27947	IBS	BTB-01046082	15	21687680	0.218737	0.650521	0.492203	0.367097	0.206904	0.388127	0.823288	0.0835443	3.77464e-05	0.343493	7.52033e-06	0.559413	0.756387	0.00356408	0.000361887	0.000935365	0.00506617	0.239588	0.647662	0.0220318	0.17788	0.0601507	0.0659724	0.176146	0.330418	0.945452	0.556448	0.721645	0.610625	0.932704	0.0337818
17826	IBS	Hapmap57341-rs29010513	9	15767136	0.218975	0.678361	0.377261	0.258449	0.240123	0.762289	0.155908	0.979866	0.0866434	0.971136	0.087485	0.833957	0.426579	0.000355495	0.0521086	0.00817734	0.0134689	0.00768893	0.00503541	0.393662	0.0724421	0.250387	0.0309908	0.0331374	0.0486241	0.767957	0.643054	0.454653	0.896098	0.778714	0.0231791
45816	IBS	ARS-BFGL-NGS-69228	16	71125864	0.219749	0.295022	0.0317154	0.867972	0.0533654	0.243548	0.17368	0.252968	0.988282	0.749212	0.845792	0.936232	0.984593	0.0894462	0.131979	0.462237	0.256437	0.32845	0.525424	0.0052993	0.097483	0.000519124	0.0624722	0.0247145	0.0236515	0.20644	0.0557962	0.182411	0.208363	0.228872	0.0622736
240	IBS	Hapmap52363-rs29013338	1	14417802	0.219984	0.166984	0.222571	0.801903	0.895306	0.97441	0.291754	0.165838	0.485337	0.341869	0.81664	0.742777	0.318861	0.0377617	0.0852956	0.0623936	0.255929	0.0499022	0.467043	0.633662	0.332776	0.542116	0.0556915	0.346449	0.18006	0.560211	0.0103593	0.538979	0.000598575	0.000579457	0.0702706
43408	IBS	Hapmap38878-BTA-112098	29	4991434	0.220516	0.644314	0.215247	0.406983	0.996388	0.183611	0.539367	0.159427	0.163662	0.032891	0.0600151	0.183184	0.853597	0.413361	0.0821855	0.0843346	0.0240364	0.0876236	0.000667435	0.0297404	0.00245774	0.648286	0.0360505	0.0178006	0.00157191	0.776113	0.0199869	0.441743	0.00135601	0.0347992	0.00711242
32569	IBS	BFGL-NGS-117852	18	39728567	0.220586	0.00888719	0.0312022	0.072132	0.0615569	0.000183994	0.00423278	0.0484755	0.00588491	0.551956	0.00514485	0.0262573	2.30237e-05	0.495162	0.774606	0.528248	0.478796	0.328781	0.905141	0.450631	0.982209	0.352162	0.553547	0.634591	0.762435	0.593534	0.42029	0.15396	0.515179	0.860664	0.856292
21038	IBS	BTB-01147198	10	95971945	0.221456	0.377274	0.259632	0.767474	0.766404	0.368113	0.875541	0.485528	0.747193	0.482911	0.497334	0.829202	0.19403	0.206773	0.547454	0.54476	0.168581	0.141983	0.329552	0.0529933	0.0101991	0.167951	0.839778	0.451776	0.307913	0.0844737	0.0259122	0.746868	0.00219634	0.000443466	0.0170085
17416	IBS	ARS-BFGL-NGS-25966	8	105310237	0.221953	0.570382	0.261641	0.0455018	0.834537	0.0265375	0.00029582	0.258039	0.784224	0.203952	0.562787	0.776694	0.112759	0.341441	0.853743	0.770172	0.49903	0.676232	0.136259	0.010807	0.3435	0.00551569	0.0862781	0.335818	0.243717	0.94843	0.148656	0.661365	0.450978	0.450307	0.113748
10916	IBS	Hapmap60862-rs29018508	5	91320953	0.22206	0.00725956	0.114139	0.204329	0.700417	0.375472	0.904574	0.108914	0.0100411	0.124719	0.0416156	0.797818	0.0903383	0.510054	0.617253	0.772512	0.53326	0.760108	0.00038565	0.537846	0.356781	0.849536	0.479532	0.397035	0.145166	0.257484	0.525169	0.827388	0.899423	0.763258	0.658533
17380	IBS	ARS-BFGL-NGS-103223	8	103278121	0.222434	0.44095	0.131542	0.62489	0.625817	0.0895485	0.000375959	0.0770746	0.985209	0.0587913	0.442167	0.0691091	0.431703	0.672566	0.659279	0.815581	0.669259	0.885825	0.230159	0.00960786	0.170399	0.0153204	0.315617	0.361338	0.327944	0.63034	0.344995	0.694361	0.45602	0.491762	0.10804
12083	IBS	Hapmap26259-BTC-033526	6	38321808	0.223385	0.0325291	0.93643	0.193535	0.0110054	4.10701e-05	0.195733	0.232515	0.479364	0.756352	0.0933947	0.243357	0.00624797	0.814731	0.958594	0.548079	0.244852	0.311714	0.00450418	0.376376	0.480781	0.337334	0.902425	0.915781	0.607984	0.171843	0.252679	0.0161026	0.730548	0.428952	0.427734
20656	IBS	UA-IFASA-8040	10	76428175	0.223469	0.0699328	0.0788235	0.339205	0.417888	0.747314	0.0682193	0.0188152	0.380876	0.323942	0.905002	0.636692	0.377146	0.404608	0.846391	0.562077	0.303258	0.0581513	0.67051	0.780139	0.071684	0.202881	0.400922	0.447936	0.608486	0.000127351	0.0891337	0.388724	0.0612256	0.062551	0.296036
43828	IBS	UA-IFASA-7426	29	29651853	0.223665	0.761831	0.550106	0.226499	0.126717	0.0788584	0.0320784	0.0714456	0.471155	0.0431506	0.169457	0.327357	0.0296739	0.133917	0.659488	0.854901	0.241663	0.356785	0.431899	0.00667792	0.236412	0.000517244	0.0420048	0.23152	0.132675	0.476093	0.0801543	0.723456	0.244383	0.18162	0.0685309
44931	IBS	Hapmap54436-rs29025256	30	135910629	0.223907	0.887019	0.470182	0.106041	0.259219	0.216684	0.822719	0.0258744	0.546376	0.865466	0.625614	0.130502	0.689319	0.981783	0.674299	0.931176	0.157105	0.75856	0.625055	0.650419	0.810425	0.753758	0.000297816	0.00747436	0.00274085	0.769886	0.166819	0.0503365	0.0674699	0.0590203	0.828416
37837	IBS	Hapmap35936-SCAFFOLD65654_2749	22	58846586	0.22416	0.297548	0.131812	0.911878	0.566726	0.693868	0.160285	0.494755	0.0671811	0.26641	0.147286	0.2666	0.279538	0.00688977	0.0227786	0.0107225	0.000708245	0.0117273	0.0881417	0.00945035	0.0127252	0.0729179	0.0166206	0.00750988	0.0047462	0.66522	0.082782	0.630927	0.0194766	0.0994971	0.0075927
33879	IBS	ARS-BFGL-NGS-107345	19	49013784	0.224518	0.519558	0.107985	0.604631	0.444277	0.562288	0.370425	0.64018	0.0312778	0.000781951	0.998193	0.0598162	0.186113	0.480617	0.646664	0.438116	0.87633	0.179811	0.31761	0.177886	0.226178	0.530691	0.132031	0.00593477	0.0174065	0.198769	0.757386	0.133379	0.89733	0.877391	0.204845
13716	IBS	ARS-BFGL-NGS-87958	7	5303928	0.224637	0.243406	0.375488	0.840262	0.473015	0.00756772	0.00984299	2.88258e-05	0.258014	0.0389284	0.556943	0.00545537	0.112744	0.916052	0.950359	0.232267	0.664268	0.00293993	0.523056	0.0512381	0.965395	0.000384448	0.697734	0.573829	0.848739	0.261227	0.644252	0.0823322	0.606666	0.456346	0.969493
42666	IBS	ARS-BFGL-NGS-22537	28	8719697	0.224686	0.951917	0.513061	0.213725	0.00057995	0.837036	0.566774	0.887375	0.0528573	0.766139	0.0533829	0.527778	0.43737	0.0638428	0.0729646	0.109492	0.329788	0.914978	0.459102	0.0768778	0.795121	0.0219368	0.312348	0.106777	0.376053	0.826615	0.764702	0.880464	0.692126	0.820194	0.236322
22717	IBS	ARS-BFGL-NGS-34903	11	83867859	0.224714	0.303392	0.102515	0.994448	0.548912	0.657317	0.59013	0.558186	0.690219	0.0874735	0.548417	0.208488	0.74306	0.000717613	0.00347992	0.00687788	0.0759793	0.920939	0.357112	0.00108554	0.046439	0.000213328	0.0220413	0.00851496	0.00911738	0.0934555	0.0247894	0.724228	0.0229063	0.0700506	0.00107941
28577	IBS	Hapmap58422-rs29021136	15	55961906	0.224851	0.0964462	0.213511	0.472439	0.950587	0.233413	0.0702573	0.00109257	0.45969	0.356078	0.736848	0.795395	0.851409	0.473155	0.851909	0.460829	0.498204	0.321252	0.912869	0.306178	0.904798	0.0943387	0.520257	0.738151	0.987269	0.226041	0.357131	0.438086	0.102253	0.392047	0.731973
31261	IBS	BTB-01646837	17	44379136	0.224957	0.153361	0.146136	0.566239	0.50637	0.045464	0.480104	0.201626	0.339655	0.435875	0.935989	0.0722013	0.00943565	0.659988	0.632862	0.903425	0.229131	0.721905	0.00964353	0.0112191	0.0012578	0.0672024	0.247829	0.562756	0.176474	0.155157	0.0590553	0.751533	0.136112	0.262704	0.0125366
10095	IBS	ARS-BFGL-NGS-717	5	32861996	0.22507	0.385746	0.973062	0.766291	0.0154806	0.666909	0.737989	0.693188	0.0878136	0.660791	0.271417	0.386839	0.504707	0.689718	0.887756	0.401896	0.555371	0.0376	0.0774754	0.0454069	0.264497	0.400427	0.110485	0.00787932	0.0592759	0.626781	0.802482	0.00120061	0.254611	0.989793	0.242848
392	IBS	BTB-01821892	1	23421942	0.22599	0.613587	0.190606	0.442755	0.9473	0.100343	0.000495661	0.0302475	0.991183	0.404263	0.896341	0.562623	0.440371	0.231918	0.0970735	0.365567	0.0426239	0.0804965	0.593558	0.0653377	0.706191	0.0303559	0.671133	0.392397	0.86721	0.0458856	0.978116	0.458849	0.702748	0.698458	0.508785
15607	IBS	Hapmap48947-BTA-92631	8	4679635	0.226573	0.738093	0.972959	0.092597	0.0541102	0.685383	0.304338	0.880045	0.000510501	0.158982	0.0133494	0.497266	0.942428	0.651274	0.488352	0.684047	0.286826	0.212569	0.738776	0.021644	0.0150049	0.0255702	0.782636	0.483767	0.3122	0.862398	0.784307	0.089797	0.817288	0.807289	0.142285
4834	IBS	Hapmap40162-BTA-106384	2	116722938	0.227264	0.283924	0.143212	0.946323	0.611093	0.00107789	0.0651016	0.36999	0.0214083	0.0427699	0.252493	0.103209	0.00075878	0.739971	0.524474	0.630901	0.98526	0.484583	0.644163	0.00441901	0.015985	0.0017581	0.0160286	0.553902	0.224599	0.243366	0.0285648	0.205656	0.0549176	0.0355483	0.0300483
4265	IBS	BTB-00917506	2	76759957	0.227438	0.0223326	0.0111975	0.269204	0.00460056	0.0103473	0.0671288	0.783365	0.298904	0.178747	0.298597	0.746704	0.000215649	0.0627089	0.441474	0.641389	0.0150269	0.49008	0.0782905	0.00142268	0.00194854	0.00422573	0.0363104	0.627666	0.522342	0.224146	0.0309491	0.51895	0.0964317	0.00728367	0.000675163
8998	IBS	BTA-58912-no-rs	4	88741839	0.227815	0.369245	0.0465653	0.653279	0.177861	0.326256	0.420362	0.0876389	0.10068	0.277363	0.239273	0.78168	0.535305	9.69866e-05	0.00928211	0.00505443	0.110551	0.0948257	0.298169	0.173588	0.0541184	0.0478723	0.17966	0.943086	0.559194	0.100466	0.0102086	0.667738	0.176828	0.115944	0.0221313
22022	IBS	Hapmap15326-rs29013300	11	39708839	0.229448	0.456231	0.213098	0.538023	0.953758	0.971459	0.37804	0.327586	0.000137425	0.706249	0.0257636	0.161276	0.47036	0.979339	0.931308	0.699147	0.589729	0.432158	0.410303	0.206604	0.197873	0.391665	0.816588	0.913469	0.787224	0.527471	0.876375	0.0952027	0.590769	0.519133	0.589362
41530	IBS	BTA-103482-no-rs	26	45033015	0.229823	0.0393153	0.255992	0.121943	0.576745	0.912247	0.716483	0.0389163	0.895752	0.814107	0.247057	0.348851	0.351687	0.135694	0.0458793	0.045294	0.273715	0.117008	0.798434	0.846011	0.584409	0.637108	0.84877	0.605218	0.805229	0.0014708	0.178277	0.462573	0.0395316	0.0587724	0.134626
44778	IBS	Hapmap45528-BTA-102311	30	114319576	0.230232	0.515891	0.178705	0.4501	0.929561	0.900545	0.790323	0.107756	0.348905	0.396003	0.88256	0.911009	0.318646	0.346422	0.456767	0.334882	0.841765	0.8716	0.624639	0.0665779	0.988641	0.0924671	0.0325775	0.00105426	0.01197	0.00613085	0.723558	0.914416	0.818288	0.528623	0.576187
30000	IBS	BTB-00828090	16	56904886	0.232214	0.1824	0.217241	0.741807	0.767734	0.0676541	0.263504	0.0186305	0.00204407	0.102923	0.000510067	0.904058	0.726991	0.397764	0.917667	0.446874	0.661609	0.0337575	0.49057	0.344666	0.895625	0.203024	0.590132	0.770489	0.501953	0.52483	0.853162	0.98029	0.863411	0.641003	0.889864
16174	IBS	Hapmap50116-BTA-81046	8	37604683	0.23282	0.327521	0.198736	0.850418	0.782461	0.813256	0.354493	0.596786	0.460498	0.100687	0.68959	0.221201	0.333414	0.190404	0.264389	0.110202	0.347795	0.244432	0.000115114	0.672772	0.678692	0.880792	0.358324	0.121104	0.40683	0.780782	0.54909	0.838937	0.462663	0.587285	0.691779
44779	IBS	BTA-102312-no-rs	30	114361219	0.232855	0.808524	0.281522	0.193983	0.782621	0.553085	0.775614	0.118871	0.0770397	0.578808	0.972411	0.536411	0.758398	0.932577	0.632513	0.590504	0.0844471	0.411322	0.669685	0.0305813	0.488315	0.189953	0.00539072	0.000310384	0.00357395	0.157696	0.500744	0.348296	0.273496	0.954128	0.201088
21731	IBS	ARS-BFGL-NGS-35892	11	24019490	0.233102	0.811394	0.151935	0.24747	0.675832	0.822485	0.426064	0.876016	0.37494	0.842855	0.500579	0.921899	0.46066	0.0882523	0.378592	0.138422	0.275493	0.159318	0.79727	0.291252	0.0471442	0.330761	0.665312	0.109931	0.910813	0.000237385	0.904142	0.327219	0.606146	0.853505	0.127712
45160	IBS	ARS-BFGL-NGS-69670	20	64185456	0.233658	0.0392139	0.0731914	0.240521	0.295563	0.237395	0.377851	0.00315941	0.343897	0.651869	0.0347168	0.875958	0.339021	0.056788	0.0356796	0.0124381	0.061212	0.2559	0.95961	0.0134608	0.00307094	0.0565478	0.000764042	0.0263062	0.00239323	0.934045	0.0828606	0.275286	0.0258604	0.0770323	0.00302831
44016	IBS	Hapmap58798-rs29016922	29	40430062	0.234478	0.832624	0.492123	0.100623	0.275858	0.217808	0.877358	0.82696	0.0987102	0.86726	0.221725	0.301831	0.501764	0.0437181	0.000554206	0.0157662	0.045183	0.430236	0.852283	0.0789238	0.493288	0.193651	0.436482	0.257165	0.170634	0.3744	2.49772e-05	1.9025e-05	0.0556485	0.0420537	0.0398522
40774	IBS	BTB-00920216	26	3772596	0.234721	0.291511	0.102779	0.994661	0.376441	0.129003	0.571356	0.255644	0.149052	0.78487	0.0549004	0.0430183	0.0648609	0.82277	0.572013	0.916151	0.768267	0.218818	0.177583	0.0127547	0.0074995	0.00971726	1.95264e-05	0.0160802	0.00221619	0.934245	0.271526	0.0815871	0.0498786	0.0322267	0.0286983
13192	IBS	BTB-00275374	6	100565163	0.235505	0.561851	0.106894	0.570619	0.347543	0.989017	0.000323047	0.482735	0.51397	0.174808	0.845025	0.666915	0.694255	0.978768	0.539526	0.719014	0.9614	0.20674	0.496959	0.938332	0.0663507	0.307957	0.898349	0.162296	0.216366	0.333024	0.649446	0.832048	0.822676	0.533911	0.480107
32261	IBS	ARS-BFGL-BAC-36239	18	21605891	0.235587	0.00141759	0.0649788	0.0111783	0.242331	0.989971	0.233691	0.325567	0.727876	0.125713	0.823753	0.314092	0.203827	0.983434	0.980081	0.680358	0.449429	0.0988787	0.129452	0.17713	0.13987	0.108322	0.36053	0.307441	0.420915	0.818463	0.0568331	0.0224756	0.951574	0.210972	0.554665
44826	IBS	ARS-BFGL-NGS-84834	30	120923474	0.235993	0.292433	0.100769	0.979754	0.438967	0.0893344	0.657769	0.480959	0.970229	0.896584	0.955828	0.213019	0.0360854	0.05704	0.28262	0.132704	0.007432	0.261703	0.268802	0.537517	0.526565	0.249218	0.460898	0.226419	0.0837105	0.858603	0.052104	0.000903696	0.0209638	0.10999	0.661505
17546	IBS	BTB-00376552	8	112086855	0.236062	0.199661	0.200885	0.721357	0.804926	0.932921	0.341495	0.218373	0.74524	0.487369	0.559216	0.986544	0.150678	0.0430559	0.155871	0.1937	0.1367	0.295694	0.801714	0.0221996	0.00045353	0.0457386	0.220396	0.844368	0.307253	0.579188	0.00604893	0.0391048	0.0103578	0.16617	0.0340842
34493	IBS	Hapmap41890-BTA-51549	20	13920520	0.236602	0.748781	0.237807	0.368123	0.979499	0.0724017	0.177897	0.536712	0.599411	0.138083	0.395258	0.244267	0.0396515	0.00521406	0.132563	0.0964534	0.00891949	0.134993	0.123372	9.52762e-05	0.00185335	0.00010956	0.00738358	0.0137535	0.0974156	0.135366	0.017209	0.981486	0.0713389	0.00126649	0.000291358
23575	IBS	ARS-BFGL-NGS-10225	12	29120186	0.23698	0.00584335	0.188373	0.0231131	0.795374	0.250234	0.169315	0.514004	0.920823	0.590728	0.609488	0.820107	0.40776	0.0234012	0.364	0.210876	0.411323	0.123703	0.543027	0.839302	0.987259	0.947588	0.864272	0.423346	0.425404	0.00121355	0.580503	0.51212	0.919604	0.558677	0.437947
30348	IBS	BTB-00661682	16	74429897	0.237407	0.793539	0.701554	0.312626	0.100711	0.138505	0.0737592	0.000617422	0.89994	0.78134	0.226467	0.288313	0.183726	0.379685	0.968195	0.32094	0.60276	0.0662381	0.194528	0.520173	0.835007	0.373994	0.803744	0.670051	0.896293	0.306394	0.627553	0.8186	0.268403	0.593184	0.902336
15516	IBS	BTB-00332855	7	111842867	0.23847	0.282012	0.258749	0.992081	0.67474	0.210164	0.889773	0.355182	0.156195	0.00102832	0.349725	0.00477628	0.0942485	0.715312	0.944449	0.732353	0.670712	0.464683	0.977989	0.632368	0.655729	0.276798	0.917905	0.815646	0.612081	0.23541	0.668871	0.365539	0.205037	0.800808	0.834694
7745	IBS	Hapmap59250-rs29020746	4	32686948	0.238969	0.416111	0.22689	0.766853	0.829663	0.179701	0.000162823	0.0342496	0.794568	0.652299	0.678552	0.452493	0.502405	0.934281	0.394506	0.683975	0.545082	0.252816	0.966181	0.318106	0.82218	0.46879	0.820621	0.313876	0.628769	0.685754	0.868305	0.485169	0.827871	0.467444	0.961353
22661	IBS	Hapmap55785-rs29024486	11	80333103	0.239913	0.0633122	0.145962	0.423822	0.834574	0.275357	0.227606	0.666351	0.00968282	0.112583	0.00095857	0.924494	0.0319387	0.171193	0.92237	0.643265	0.808806	0.455226	0.81573	0.20289	0.18402	0.312356	0.0519784	0.0139314	0.00745371	0.504564	0.222017	0.516346	0.0773585	0.101279	0.0314902
41746	IBS	BFGL-NGS-115240	27	3852629	0.240416	0.926534	0.624994	0.155657	0.000987059	0.488425	0.779671	0.695032	0.595394	0.339564	0.762394	0.0391048	0.364529	0.374783	0.104164	0.310365	0.0783624	0.620521	0.767293	0.00258098	0.028835	0.00880312	0.00350255	0.00998128	0.0138445	0.277231	0.0355106	0.162216	0.0655767	0.0444385	0.0557149
125	IBS	Hapmap56173-ss46526166	32	0	0.240551	0.257963	0.225855	0.868411	0.903765	0.0444717	0.861099	0.260034	0.846741	0.770989	0.782684	0.256555	0.0243033	0.414908	0.855778	0.721191	0.635182	0.0349494	0.967637	0.0739241	0.00143583	0.219413	0.00268566	0.00633811	0.000865636	0.491201	0.163926	0.816473	0.0543308	0.0367566	0.0103118
7877	IBS	BTB-01507338	4	26328972	0.241218	0.591821	0.536536	0.0606618	0.376955	0.312177	0.60898	0.29267	0.00148826	7.44271e-05	0.274132	0.00954993	0.538331	0.994526	0.163593	0.169516	0.071934	0.533886	0.805807	0.538594	0.945096	0.136877	0.627815	0.924951	0.626817	0.00881804	0.0668438	0.286411	0.080087	0.150387	0.762882
36476	IBS	BTB-00649148	21	53500339	0.241238	0.341805	0.455194	0.97191	0.415677	0.0305414	0.000599427	0.0133463	0.153185	0.473075	0.077964	0.392208	0.307774	0.833972	0.514165	0.999783	0.741521	0.00865541	0.228365	0.637849	0.350622	0.115794	0.540358	0.365921	0.809185	0.21008	0.299442	0.321223	0.839164	0.472445	0.890552
44418	IBS	ARS-BFGL-NGS-103953	30	24318972	0.241459	0.162868	0.925099	0.00284333	0.0467343	0.102413	0.256787	0.014485	0.86786	0.200967	0.099285	0.00674177	0.568798	0.998973	0.799713	0.507101	0.648182	0.619111	0.160625	0.975148	0.61449	0.571775	0.590679	0.054747	0.0744543	0.000525699	0.983494	0.936105	0.779883	0.935819	0.803055
24417	IBS	ARS-BFGL-NGS-105587	12	83225374	0.24189	0.98379	0.24935	0.176401	0.844561	0.00099122	0.832681	0.404347	0.543351	0.304257	0.611173	0.351676	0.290169	0.94878	0.713177	0.96281	0.888673	0.233976	0.14337	0.13632	0.252246	0.241943	0.508648	0.222273	0.538102	0.630885	0.46636	0.628918	0.717033	0.815619	0.300488
9614	IBS	Hapmap39301-BTA-101948	5	2073705	0.241989	0.268077	0.249239	0.920699	0.991844	0.0223335	0.0290543	0.00175377	0.136966	0.369562	0.000285175	0.0524824	0.4349	0.975434	0.997308	0.308687	0.618461	0.0265152	0.314568	0.921206	0.550106	0.261629	0.713137	0.566292	0.852975	0.956906	0.918726	0.875331	0.291707	0.614436	0.620068
13157	IBS	Hapmap44619-BTA-77481	32	0	0.242696	0.116088	0.352458	0.650395	0.534682	0.0235473	0.808761	0.964269	0.409771	0.793322	0.39005	0.600157	0.0206028	0.649581	0.775572	0.474524	0.316673	0.0263647	0.281297	0.000137672	0.000611468	0.0372797	0.0126448	0.00120424	0.0869286	0.108071	0.26755	0.1965	0.364296	0.0112834	0.000887511
44435	IBS	Hapmap26725-BTA-153105	30	27674214	0.243856	0.0153155	0.0313288	0.104891	0.10287	0.0939536	0.812884	0.657778	0.290115	0.482987	0.171601	0.10977	0.00171367	0.000522619	0.00190191	0.000571453	0.0361333	0.00145592	0.0181976	0.000493372	0.00139087	0.0199845	0.00105	0.00638411	0.000541783	0.426734	3.67713e-07	0.0012028	2.19992e-07	1.1833e-05	7.8117e-07
29084	IBS	UA-IFASA-4389	15	84338289	0.24451	0.909747	0.385902	0.238244	0.62518	0.655433	0.919331	0.256748	0.0720881	0.564109	5.48954e-05	0.626867	0.435296	0.924328	0.637056	0.85766	0.441322	0.587738	0.814024	0.705287	0.494458	0.405102	0.463268	0.113745	0.288853	0.333322	0.647394	0.993772	0.611222	0.721028	0.720512
41535	IBS	BFGL-NGS-110733	26	45237753	0.244959	0.176167	0.339288	0.777742	0.64733	0.605509	0.227424	0.283122	0.416947	0.974476	0.528321	0.673173	0.422879	0.0218551	0.0015864	0.00422623	0.0736151	0.307974	0.788682	0.3672	0.118888	0.92398	0.167746	0.735946	0.968032	0.0103863	0.00655204	0.190359	0.00168027	0.00113641	0.0279447
39845	IBS	UA-IFASA-1397	24	59670860	0.244962	0.00954554	0.288706	0.0736153	0.959004	0.809836	0.0559126	0.0983801	0.126908	0.325884	0.0154878	0.111891	0.291663	0.0384411	0.013861	0.00390292	0.00530857	0.00406274	0.311005	0.243169	0.0217487	0.442446	0.137332	0.15286	0.105243	0.981702	0.00154691	0.210044	0.000542604	0.000426979	0.00154746
8504	IBS	BTB-02003236	4	61702691	0.245249	0.3117	0.301427	0.986141	0.807249	0.800266	0.353272	0.637644	0.227174	0.97888	0.458912	0.560483	0.597001	0.0907117	0.0592362	0.0528289	0.143375	0.512172	0.2129	0.228343	0.146036	0.443046	0.591613	0.514987	0.547631	0.00129741	0.870627	0.903589	0.961421	0.891889	0.168247
29897	IBS	BFGL-NGS-119467	16	50966489	0.246118	0.245142	0.211535	0.830815	0.721464	0.376177	0.705439	0.143443	0.872446	0.543411	0.0576054	0.500293	0.432616	0.078199	0.087774	0.0505203	0.00512405	0.0216212	0.920169	0.0595107	0.0161562	0.363595	0.00705433	0.000869376	0.00739793	0.113138	0.376644	0.796519	0.320159	0.220639	0.00596431
30259	IBS	BFGL-NGS-116637	16	70014805	0.247047	0.023912	0.165793	0.286357	0.937706	0.551818	0.749471	0.344912	0.444072	0.111645	0.340702	0.629313	0.0608556	0.00301588	0.00961012	0.009693	0.000186891	0.100561	0.210733	0.00561763	0.03933	0.00632895	0.0321805	0.379384	0.150422	0.0816692	0.140192	0.329219	0.104484	0.281087	0.0035606
45167	IBS	ARS-BFGL-NGS-16886	17	53755199	0.247919	0.180339	0.167793	0.754496	0.772911	0.0829113	0.163604	0.409563	0.568152	0.396279	0.13908	0.263539	0.0155694	0.0392599	0.125435	0.0685621	0.223862	0.174871	0.698494	0.00496455	0.0173225	0.0292754	0.0165935	0.00518912	0.000870707	0.516255	0.0691199	0.673559	0.484988	0.565686	0.0101393
30900	IBS	Hapmap51443-BTA-40619	17	20996847	0.248069	0.023769	0.971412	3.80429e-05	0.00986864	0.0561673	0.312696	0.660336	0.449481	0.957033	0.655102	0.961029	0.0425288	0.948072	0.0385809	0.19701	0.927767	0.356234	0.989471	0.334195	0.0993278	0.107366	0.321	0.898332	0.37239	0.366816	0.488445	0.24855	0.427873	0.240402	0.510174
26179	IBS	Hapmap22692-BTC-068210	14	4767039	0.248147	0.0400909	0.980295	9.0964e-05	0.020178	0.14738	0.626446	0.369137	0.460088	0.901627	0.909351	0.996651	0.160198	0.781891	0.309297	0.477634	0.728035	0.35174	0.617195	0.962093	0.400261	0.643505	0.705364	0.77404	0.991587	0.689012	0.397896	0.833847	0.355441	0.704428	0.929669
19054	IBS	Hapmap33670-BTA-153234	9	90570234	0.248927	0.0118852	0.0114431	0.0430825	0.00539002	0.47044	0.807122	0.118198	0.679109	0.573542	0.665801	0.209032	0.118222	0.00138817	0.246369	0.0140096	0.355335	0.000754527	0.703654	0.585646	0.309536	0.68817	0.234918	0.033033	0.0651037	0.782292	0.257873	0.272879	0.277892	0.152579	0.0535851
6734	IBS	Hapmap41332-BTA-68635	3	89675602	0.250014	0.812347	0.512323	0.0907484	0.3799	0.0265899	0.279515	0.0955132	0.570313	0.00831995	0.490758	0.0366815	0.0628661	0.182605	0.751288	0.796579	0.0946252	0.427315	0.88889	0.00985637	0.0393388	0.000877072	0.0109731	0.00775143	0.00607161	0.297733	0.581979	0.0331096	0.82575	0.953032	0.0588487
29560	IBS	BTB-01634281	16	31255320	0.250442	0.481265	0.167276	0.744198	0.656458	0.72809	0.464432	0.0521883	0.0529976	0.477484	0.0228382	0.990274	0.400017	0.535036	0.839571	0.959789	0.784051	0.366606	0.787836	0.0177394	0.357358	0.0116628	0.0010753	0.00034784	0.000214776	0.0663861	0.457069	0.175354	0.605125	0.445063	0.127857
2441	IBS	ARS-BFGL-NGS-98138	1	136443961	0.250871	0.354662	0.641425	0.0105833	0.00105649	0.0472892	0.375943	0.176399	0.0164022	0.258308	0.0437819	0.057947	0.111593	0.0120286	0.217736	0.0521752	0.0643058	0.0145242	0.905036	0.703252	0.250099	0.577411	0.0490451	0.259537	0.179221	0.834605	0.412039	0.624461	0.197226	0.370625	0.112042
14083	IBS	Hapmap49820-BTA-99491	7	29082004	0.251011	0.664588	0.336889	0.340702	0.439046	0.00383936	0.00456003	0.0400748	6.81663e-06	0.00154606	0.000353719	0.0205056	0.0112016	0.100633	0.283154	0.151947	0.795219	0.27938	0.337455	0.893866	0.0879379	0.894773	0.550327	0.503432	0.377981	0.913998	0.479035	0.598025	0.987468	0.771754	0.414438
26444	IBS	BTB-01109980	14	15617151	0.251588	0.912022	0.0710779	0.113102	0.205578	0.493544	0.792647	0.250968	0.101961	0.945559	0.184186	0.601098	0.774095	0.181161	0.82307	0.125796	0.208756	0.000921199	0.846283	0.509892	0.108615	0.925625	0.00412289	0.0580466	0.016065	0.860249	0.712137	0.600936	0.426977	0.504978	0.0625546
3168	IBS	Hapmap38868-BTA-97511	2	16717335	0.251683	0.31409	0.132823	0.977547	0.508458	0.505517	0.636036	0.117203	0.766907	0.156915	0.0951257	0.0212438	0.444769	0.0840979	0.255484	0.188478	0.453113	0.0459555	0.492427	0.427149	0.0415078	0.815161	0.0218253	0.0540319	0.0289122	0.164523	0.00205438	0.114274	0.000204334	0.00109674	0.0568706
17344	IBS	BTA-82556-no-rs	8	101616095	0.251844	0.609251	0.0754019	0.553632	0.248242	0.0836038	0.123477	0.110426	0.0661101	0.817356	0.460815	0.628921	0.983859	0.387236	0.589615	0.360867	0.55361	0.00014083	0.54011	0.438928	0.023237	0.949258	0.0591769	0.358892	0.100095	0.661493	0.826098	0.0713919	0.601202	0.910954	0.0165333
25732	IBS	ARS-BFGL-NGS-92308	13	67081069	0.252536	0.466963	0.281849	0.667702	0.975407	0.612165	0.387155	0.659293	0.341744	0.899267	0.367793	0.35483	0.839861	0.0441613	0.0757647	0.0637412	0.0088933	0.733552	0.505894	0.000663084	0.00776704	0.00207922	0.00669683	0.0333258	0.041908	0.790946	0.0304052	0.312288	0.11694	0.00944919	0.00438885
44703	IBS	ARS-BFGL-NGS-18028	30	106241123	0.252738	0.403946	0.779445	0.694675	0.102326	0.00049427	0.0002847	0.0649829	7.55004e-05	0.00622709	0.268089	0.0909861	0.0195766	0.0404914	0.0511857	0.0342924	0.00313163	0.134257	0.161597	0.576808	0.163787	0.812953	0.0286386	0.329797	0.305727	0.748489	0.0354935	0.521204	0.0029162	0.00126165	0.0334421
26204	IBS	BFGL-NGS-114178	14	5651579	0.25341	0.434545	0.92646	0.0263727	0.0209554	0.519028	0.373113	0.962808	0.67941	0.0203943	0.383878	0.365534	0.90655	0.0855821	0.00086988	0.00124186	0.100388	0.766998	0.783619	0.706508	0.476591	0.593355	0.837488	0.182371	0.475749	0.419245	0.502374	0.979501	0.874207	0.739449	0.383288
44456	IBS	ARS-BFGL-NGS-3364	30	30086175	0.254443	0.0962701	0.0420971	0.477078	0.0813442	0.000736534	0.0240554	0.000509249	0.297969	0.298308	0.154534	0.415181	0.578906	0.326082	0.603202	0.970822	0.353539	0.637862	0.339094	0.0669298	0.258224	0.0531001	0.888362	0.538143	0.15487	0.410526	0.663435	0.458188	0.746648	0.202059	0.181294
13819	IBS	BFGL-NGS-113841	7	14496108	0.255169	0.773413	0.208893	0.495359	0.000776303	0.579804	0.827762	0.705261	0.569576	0.824546	0.949731	0.318981	0.486219	0.225629	0.26965	0.170933	0.860278	0.6649	0.256389	0.880396	0.762433	0.624031	0.296554	0.0786439	0.302018	0.787876	0.866419	0.205322	0.475333	0.828107	0.709305
37504	IBS	ARS-BFGL-NGS-74905	22	41744581	0.255728	0.0748067	0.197142	0.326483	0.583182	0.513893	0.82357	0.212798	0.23048	0.640211	0.300923	0.607782	0.189367	0.0386552	0.692603	0.117875	0.0124592	0.00122065	0.823117	0.00719679	0.00176146	0.0270277	0.463708	0.823606	0.436011	0.0966469	0.829096	0.17069	0.701557	0.870404	0.0074799
40650	IBS	ARS-BFGL-NGS-66266	25	39424763	0.255757	0.698968	0.267633	0.381512	0.874387	0.378877	0.950087	0.303973	0.0684152	0.484116	0.451384	0.129648	0.904641	0.389708	0.235904	0.0873126	0.192771	0.17892	0.726142	0.799788	0.986601	0.763639	0.000322108	0.013712	0.00020917	0.893109	0.494093	0.652826	0.393557	0.430389	0.205075
32505	IBS	BFGL-NGS-113568	18	35971459	0.255945	0.780043	0.571156	0.0550659	0.000591429	0.633771	0.0678639	0.965474	0.0857081	0.802546	0.251152	0.754153	0.950136	0.750512	0.59302	0.738922	0.245627	0.232322	0.737689	0.761118	0.977297	0.79434	0.410913	0.238246	0.928719	0.0430334	0.855937	0.899832	0.703997	0.629517	0.829296
32441	IBS	Hapmap50689-BTA-42970	18	32788809	0.256084	0.143067	0.597864	0.532214	0.199863	0.0856663	0.274156	0.0660542	0.235898	0.684184	0.668286	0.640937	0.529071	0.852351	0.853907	0.87841	0.962508	0.801523	0.186961	0.151254	0.349714	0.320268	0.874157	0.238018	0.68268	0.00146326	0.420338	0.141817	0.224249	0.3984	0.275061
22210	IBS	ARS-BFGL-BAC-11717	11	52195257	0.256447	0.138963	0.213502	0.546268	0.849667	0.362538	0.497061	0.769406	0.502046	0.967788	0.93323	0.395025	0.42651	0.00636232	0.000410976	0.000854228	0.0292611	0.0528394	0.203603	0.345372	0.275757	0.679325	0.788878	0.0951096	0.297244	0.75261	0.00416195	0.470061	0.00813893	0.0274188	0.0157463
12278	IBS	ARS-BFGL-NGS-30034	6	47791866	0.256539	0.0702092	0.274036	0.666579	0.48661	0.868224	0.590121	0.959817	0.281765	0.60008	0.0295156	0.553965	0.317917	0.0625185	0.0680925	0.0222731	0.00688855	0.0187117	0.445361	0.687542	0.562578	0.746342	0.49951	0.989893	0.669709	0.635854	0.159217	0.000669355	0.280219	0.487376	0.404814
1919	IBS	Hapmap46299-BTA-46253	1	108444502	0.256897	0.725447	0.895718	0.113294	0.077133	0.210744	0.610231	0.195147	0.245503	0.000828496	0.0672173	0.0398963	0.424424	0.965295	0.732392	0.943539	0.492325	0.626105	0.57866	0.966352	0.20725	0.992594	0.363288	0.816934	0.747785	0.484911	0.66976	0.905447	0.323722	0.536317	0.813365
14485	IBS	ARS-BFGL-NGS-27736	7	50577792	0.257062	0.210388	0.323358	0.62068	0.993868	0.989065	0.698258	0.475304	0.786804	0.949039	0.371792	0.477888	0.692582	0.322459	0.191255	0.735877	0.162604	0.0889238	0.196696	0.111904	0.624469	0.060567	0.694211	0.124224	0.39924	0.355285	0.00218332	4.51424e-05	0.00563154	0.0211496	0.400473
36869	IBS	BTB-00832114	22	5080479	0.257393	0.626951	0.459776	0.435028	0.365002	0.176098	0.992953	0.498127	0.74089	0.979154	0.036017	0.470288	0.987086	0.0295291	0.000880402	0.00819909	0.294512	0.675339	0.61708	0.153867	0.314574	0.340581	0.0900166	0.00439382	0.023455	0.83901	0.013324	0.314922	0.344643	0.128554	0.140305
33149	IBS	Hapmap48998-BTA-104140	19	10140328	0.25834	0.198133	0.0641514	0.809779	0.252142	0.205499	0.186053	0.332568	0.0121244	0.0496391	0.991912	0.952889	0.0224417	0.554281	0.937678	0.526163	0.768566	0.113089	0.698286	0.00505122	0.135263	0.00835421	0.00128551	0.00035913	0.0113984	0.169478	0.900155	0.385552	0.613708	0.101455	0.0320881
11118	IBS	Hapmap48072-BTA-74891	5	106405677	0.25863	0.5271	0.0739824	0.587366	0.325328	0.359029	0.592993	0.773875	0.746059	0.457916	0.778444	0.450474	0.0915777	0.703883	0.628521	0.879721	0.712019	0.211961	0.119501	0.319384	0.11899	0.186852	0.00269801	0.307264	0.0743601	0.659098	0.126468	0.349657	0.00109695	0.00028948	0.0856811
45021	IBS	ARS-BFGL-NGS-42547	30	146268179	0.260436	0.921714	0.078679	0.24564	0.278688	0.0502973	0.337066	0.559675	0.892377	0.849031	0.793613	0.179288	0.592884	0.118745	0.358555	0.771712	0.824073	0.354388	0.00409309	0.24598	0.738859	0.0305832	0.254579	0.764986	0.956773	0.706401	0.00330149	8.57189e-07	0.00315463	0.00121437	0.385367
29462	IBS	ARS-BFGL-NGS-4245	16	24750363	0.260825	0.877121	0.669735	0.25829	0.161786	0.0418024	0.0382086	0.00074869	0.29697	0.193401	0.680346	0.0134926	0.0860778	0.713509	0.523006	0.305633	0.670934	0.316123	0.315213	0.868502	0.948317	0.328009	0.612999	0.898514	0.853052	0.239511	0.815212	0.248387	0.350919	0.65465	0.960177
43190	IBS	BTA-64266-no-rs	28	39772736	0.261278	0.773444	0.772185	0.122151	0.23059	0.347155	0.105515	0.288717	0.0955588	0.993631	0.000597145	0.348649	0.366051	0.970724	0.904811	0.696344	0.749997	0.629463	0.0855061	0.132892	0.187684	0.218941	0.65891	0.174165	0.372299	0.412962	0.98918	0.418369	0.835695	0.800741	0.45809
37541	IBS	Hapmap33950-BES3_Contig483_1359	22	43569849	0.26271	0.841722	0.543246	0.349696	0.386962	0.32887	0.207637	0.0527794	0.317336	0.607187	0.212926	0.53311	0.649328	0.00622157	0.146013	0.018697	0.00356901	0.000949863	0.652623	0.0689894	0.018373	0.343802	0.017945	0.475526	0.131294	0.133302	0.60565	0.188537	0.149336	0.31602	0.00258864
7296	IBS	BFGL-NGS-113768	3	115537299	0.263223	0.152475	0.190203	0.611957	0.876949	0.0102367	0.00106593	0.00134491	0.843614	0.942551	0.351013	0.225223	0.458088	0.241983	0.473241	0.499397	0.615875	0.796427	0.426909	0.30195	0.457268	0.150419	0.99763	0.993166	0.767034	0.320774	0.82522	0.790047	0.41159	0.534862	0.517119
32771	IBS	BTA-23545-no-rs	18	50686020	0.263249	0.031122	0.0598594	0.179259	0.166603	0.273844	0.0970757	0.633039	0.0678279	0.638523	0.774751	0.452913	0.00309317	0.0728797	0.0574863	0.055981	0.00933646	0.211592	0.0224022	0.00430481	0.0285503	0.0424009	0.0139364	0.0414438	0.0774171	0.768818	0.0350701	0.589779	0.00163641	0.000206054	0.00131298
34190	IBS	ARS-BFGL-NGS-39839	19	63261405	0.26331	0.330806	0.189846	0.93678	0.691204	0.803442	0.66892	0.941988	0.55841	0.096729	0.670292	0.876386	0.317123	0.0109766	0.000374921	0.00026845	0.0187083	0.0381226	0.446192	0.182532	0.0469063	0.979591	0.65871	0.743605	0.508324	0.00864462	0.117389	0.957025	0.150556	0.0951622	0.0147291
40934	IBS	ARS-USMARC-Parent-EF150946-rs2902	26	13229219	0.263506	0.0845493	0.0552413	0.399287	0.241145	0.396774	0.61941	0.166757	0.856283	0.577572	0.80665	0.662077	0.0785575	0.0748214	0.400248	0.0468198	0.00675054	0.000231421	0.469365	0.0945198	0.0628213	0.404524	0.00309534	0.0373126	0.0117268	0.968985	0.0264071	0.189035	0.2152	0.0583243	0.0146088
44881	IBS	Hapmap51973-BTA-21205	30	129718409	0.263542	0.385321	0.360511	0.781189	0.000165226	0.598006	0.299769	0.952535	0.753242	0.669666	0.450207	0.360229	0.841361	0.173334	0.394264	0.326872	0.391528	0.468283	0.194705	0.800544	0.691245	0.90108	0.191837	0.17814	0.212386	0.547048	0.227484	0.663678	0.0803615	0.105468	0.377552
25796	IBS	BFGL-NGS-112889	13	70571114	0.264363	0.175502	0.510821	0.67471	0.251341	0.719433	0.99437	0.693033	0.00543697	0.000435154	0.546557	0.0472221	0.319293	0.465133	0.611042	0.971668	0.452264	0.10758	0.425685	0.477604	0.229696	0.553791	0.829726	0.714899	0.526517	0.544185	0.139254	0.160768	0.085019	0.123347	0.597128
42995	IBS	ARS-BFGL-NGS-18505	28	27785430	0.264771	0.830173	0.925746	0.30567	0.10769	0.675907	0.391093	0.616743	0.969279	0.295993	0.995422	0.179878	0.458724	0.0453154	0.309111	0.400212	0.132257	0.758286	0.865902	0.179797	0.0748283	0.060719	0.106746	0.177408	0.373059	0.809715	0.000684884	0.0889475	0.0298934	0.000218718	0.107968
24860	IBS	ARS-BFGL-NGS-21967	13	18762878	0.264783	0.438723	0.724408	0.0349492	0.212403	0.955197	0.157403	0.79357	0.592984	0.587832	0.122552	0.236645	0.61339	0.850007	0.714285	0.955062	0.504886	0.723671	0.0623286	0.297093	0.335269	0.179108	0.265048	0.116053	0.18393	0.280791	0.0302853	0.048724	0.000784431	0.00251804	0.226201
24684	IBS	BTB-01124378	13	6600008	0.26645	0.467025	0.442407	0.642036	0.489318	0.455575	0.200209	0.878314	0.373377	0.491393	0.21488	0.0216503	0.140299	0.0306229	0.00576156	0.0238061	0.000840702	0.790958	0.702099	0.0097472	0.137441	0.0160226	0.247527	0.0286351	0.0592899	0.676591	0.0158928	0.00943312	0.000331146	0.0355982	0.0260878
843	IBS	BTA-122400-no-rs	1	47831916	0.26662	0.134477	0.337246	0.64203	0.72766	0.903049	0.833205	0.325707	0.75766	0.706215	0.000565003	0.0608367	0.466928	0.150751	0.856923	0.64638	0.131041	0.146669	0.50374	0.117658	0.164629	0.0926873	0.0671418	0.739397	0.557287	0.976644	0.457707	0.512241	0.863028	0.309044	0.128652
1970	IBS	ARS-BFGL-NGS-35001	1	111162057	0.266672	0.411579	0.517044	0.733531	0.279094	0.449005	0.528926	0.723117	0.261926	0.0478222	0.874284	0.000587039	0.234764	0.161588	0.138543	0.0682568	0.48432	0.210858	0.611332	0.640756	0.985023	0.255253	0.704865	0.216651	0.011798	0.00963073	0.504758	0.581019	0.779552	0.13304	0.617132
36314	IBS	Hapmap40917-BTA-16338	21	43468307	0.267108	0.558766	0.244852	0.650703	0.510736	0.842107	0.628893	0.601963	0.260867	0.388242	0.767311	0.40734	0.238146	0.13888	0.200135	0.404071	0.224778	0.448298	0.165802	0.119087	0.145068	0.248828	0.704384	0.499894	0.420071	0.498449	0.0586177	0.162452	0.000986911	0.0586367	0.0773173
43308	IBS	BFGL-NGS-110190	28	45290843	0.267175	0.956307	0.276334	0.473299	0.470507	3.81462e-05	0.0590096	0.00439419	0.012452	0.00903009	0.017119	0.000207724	0.00329696	0.169917	0.348284	0.255044	0.634647	0.289985	0.566271	0.302949	0.430584	0.585587	0.774728	0.201489	0.351496	0.389044	0.781674	0.662257	0.411071	0.629071	0.632373
26110	IBS	UA-IFASA-6878	14	2002873	0.267975	2.47928e-06	0.68275	7.964e-14	0.000159867	0.0514365	0.0430605	0.702773	0.807882	0.644129	0.20148	0.679656	0.00170788	0.0319804	0.0363674	0.0573851	0.0216707	0.960572	0.790584	0.180099	0.345072	0.0705419	0.339677	0.56536	0.427737	0.557267	0.0383062	0.225279	0.0429044	0.0248716	0.0620455
44920	IBS	BFGL-NGS-116714	30	135074635	0.268179	0.960194	0.789722	0.143824	0.00341372	0.537518	0.281994	0.376944	0.0456053	0.97117	0.926038	0.279526	0.699002	0.00133485	0.000956178	0.000944276	7.58522e-05	0.139391	0.963816	0.0470836	0.386031	0.0743087	0.884254	0.8656	0.357424	0.370006	0.773917	0.248692	0.57093	0.268478	0.0561891
5446	IBS	ARS-BFGL-NGS-3037	3	13418182	0.268572	0.0888523	0.167458	0.478283	0.902309	0.241663	0.487628	0.00746199	0.210081	0.414505	0.15587	0.698318	0.73381	0.217958	0.0884776	0.0166176	0.0243341	0.00358363	0.414448	0.256169	0.0603072	0.808817	3.48428e-05	0.00883386	0.000718663	0.128176	0.415838	0.0217566	0.312681	0.429193	0.0517139
45709	IBS	ARS-BFGL-NGS-88019	30	138717987	0.269409	0.0379915	0.281995	0.215854	0.868526	0.969883	0.206045	0.0397425	0.181693	0.711749	0.429139	0.518358	0.303916	0.104326	0.971501	0.360563	0.580443	0.00953922	0.346556	0.35438	0.214173	0.132405	1.22686e-06	0.00195063	0.000138175	0.845713	0.0497698	0.0640842	0.0293763	0.0010411	0.0652252
34955	IBS	ARS-BFGL-NGS-20488	20	40960672	0.269547	0.0830059	0.611718	0.000343366	0.103192	0.812438	0.394785	0.142232	0.320075	0.568739	0.599551	0.918877	0.282087	0.597959	0.806866	0.764056	0.497129	0.787757	0.894574	0.459106	0.391002	0.9951	0.836924	0.886204	0.736082	0.274762	0.30731	0.979384	0.607073	0.659459	0.707276
15193	IBS	Hapmap39294-BTA-80145	7	90655911	0.270346	0.492012	0.104211	0.729551	0.399329	0.424084	0.0464476	0.237695	0.655796	0.0756308	0.65507	0.419318	0.476668	0.0448915	0.854956	0.398869	0.866191	0.249886	0.732097	0.0462012	0.62933	0.00139122	0.0345478	0.0337491	0.0483762	0.560923	0.867521	0.250241	0.631264	0.337715	0.207778
30204	IBS	ARS-BFGL-NGS-42890	16	67429246	0.270496	0.0614603	0.136378	0.320723	0.572604	0.885785	0.227017	0.243083	0.371573	0.318683	0.0590878	0.569001	0.177125	0.00802795	0.201023	0.0480497	0.00890871	0.0108734	0.0574922	0.0114617	0.0371326	0.0093854	0.000512737	0.128205	0.108319	0.0917494	0.0461336	0.0369504	0.215423	0.0446577	0.00246765
21407	IBS	Hapmap50562-BTA-109325	11	8904074	0.271243	0.34208	0.196023	0.810586	0.909412	0.473351	0.199139	0.218966	0.622324	0.554307	0.569415	0.0518535	0.248971	0.91645	0.803545	0.525511	0.284845	0.0898016	0.968407	0.403672	0.577498	0.653492	0.364518	0.395375	0.659804	0.123223	0.171118	0.000627214	0.0579302	0.249327	0.725601
9905	IBS	Hapmap45956-BTA-74297	5	17995212	0.271263	0.0315387	0.0617254	0.216648	0.243094	0.550898	0.0721387	0.684498	0.919509	0.77425	0.355513	0.557011	0.021955	0.087583	0.0140749	0.0134945	0.0431046	0.102891	0.449619	0.112922	0.0777947	0.354691	0.162485	0.10459	0.0311912	0.578472	0.00397339	0.27837	0.000592779	0.0150526	0.0148734
21723	IBS	BTA-103698-no-rs	11	23626551	0.271848	0.992832	0.177522	0.197121	0.556158	0.81979	0.737602	0.260782	0.129978	0.852585	0.800423	0.285854	0.682348	0.00406397	0.0343477	0.00199477	0.0627034	0.00246772	0.704218	0.0308148	0.00367699	0.121582	0.0505566	0.590286	0.419913	0.0158096	0.0127956	0.566407	0.00237175	0.000851046	0.00185019
44468	IBS	BTA-106249-no-rs	30	31328240	0.272486	0.0024591	0.112065	0.0163025	0.318396	0.358156	0.106608	0.0135347	0.00543598	0.966505	0.00021209	0.592788	0.243545	0.417906	0.342655	0.134295	0.0495719	0.175862	0.919153	0.0860809	0.141175	0.252011	0.0708013	0.138032	0.0518575	0.968444	0.0223676	0.436284	0.00876834	0.0414628	0.072023
18751	IBS	ARS-BFGL-NGS-103273	9	71884731	0.273569	0.520636	0.630124	0.541471	0.185176	0.000700363	0.468782	0.00205023	0.0311804	0.00788024	0.00544444	0.308976	0.132768	0.507166	0.649412	0.753231	0.720688	0.0246352	0.0921114	0.146906	0.959838	0.0881573	0.327189	0.280763	0.511066	0.480197	0.911746	0.86845	0.962181	0.809671	0.713577
42532	IBS	ARS-BFGL-NGS-28849	28	1283286	0.273782	0.218459	0.190151	0.811052	0.882527	0.919235	0.590365	0.024535	0.569791	0.996854	0.519123	0.674055	0.229423	0.000685273	0.332435	0.123947	0.213801	0.000300282	0.673787	0.000539607	3.97188e-05	0.00268995	0.00248518	0.132757	0.047452	0.523098	0.00446681	0.760661	0.0261713	0.0161401	5.40477e-05
10155	IBS	BTA-73258-no-rs	5	36811811	0.273834	0.421895	0.14187	0.776993	0.561066	0.161148	0.339394	0.185162	0.000220056	2.371e-05	0.0060605	0.00781693	0.0418172	0.751208	0.753693	0.585786	0.554159	0.596118	0.64193	0.835177	0.407572	0.663423	0.880656	0.958293	0.683459	0.217192	0.257324	0.000231417	0.0461343	0.266547	0.571218
23546	IBS	Hapmap41790-BTA-18584	12	27276153	0.273846	0.539105	0.562717	0.569626	0.367299	0.593413	0.661045	0.669746	0.0891552	0.315966	0.000850787	0.302358	0.702717	0.161389	0.490216	0.485966	0.793156	0.350985	0.819975	0.419325	0.49079	0.44441	0.506968	0.0168032	0.0295072	0.337071	0.736998	0.799359	0.790715	0.902652	0.846793
16504	IBS	ARS-BFGL-NGS-85223	8	55212232	0.274308	0.467891	0.268977	0.700413	0.886053	0.538525	0.759758	0.864921	0.214955	0.702094	0.000998481	0.962048	0.842494	0.282982	0.561449	0.63474	0.383716	0.907251	0.217112	0.724721	0.888474	0.606257	0.622267	0.902788	0.880258	0.672295	0.42734	0.019568	0.412614	0.85294	0.993315
19988	IBS	Hapmap54301-rs29013631	10	38826667	0.274863	0.379298	0.309745	0.848469	0.869996	0.361318	0.453316	0.652425	0.810966	0.424482	0.543783	0.512052	0.200542	0.0746164	0.0734117	0.0387683	0.121189	0.0755144	0.840386	0.000747617	0.000886414	0.0538944	0.0569797	0.175104	0.194315	0.362977	0.121264	0.83683	0.0894141	0.0851245	0.000524632
32970	IBS	ARS-BFGL-NGS-35793	18	63632070	0.274876	0.228421	0.321123	0.731963	0.964402	0.00311813	0.506947	0.103284	0.0500779	0.304637	0.345031	0.130363	0.0105859	0.185535	0.00239946	0.00207433	0.19356	0.376645	0.0157753	0.523262	0.766404	0.102756	0.81502	0.0536446	0.208673	1.44082e-07	0.786334	0.691253	0.473177	0.593357	0.659691
38534	IBS	ARS-BFGL-NGS-4164	23	39442376	0.275263	0.946326	0.380724	0.205598	0.702305	0.259245	0.647288	0.143141	0.0318181	0.000545081	0.0242588	0.000157754	0.28062	0.101556	0.00119464	0.0101959	0.561264	0.2227	0.803805	0.941756	0.638506	0.770122	0.676319	0.450433	0.171323	0.124153	0.040439	0.146344	0.0655697	0.217944	0.417594
19998	IBS	BTA-18123-no-rs	10	39440841	0.275843	0.0201071	0.303651	0.109234	0.79036	0.00183677	0.242653	0.288975	0.0112377	0.000333231	0.580608	0.00787759	0.000556241	0.283594	0.724378	0.611622	0.393294	0.613181	0.237348	0.00558789	0.0143065	0.00410744	0.415195	0.971441	0.887619	0.218312	0.0818565	0.854612	0.119346	0.0448546	0.0100929
44292	IBS	Hapmap35419-SCAFFOLD295590_6941	30	5451082	0.276496	0.631271	0.493848	0.0774039	0.549437	0.723211	0.227098	0.373195	0.252477	0.0360899	0.909952	0.188476	0.723085	0.153106	0.218933	0.294183	0.0798896	0.911915	0.173627	0.870951	0.618048	0.856616	0.403716	0.589319	0.634728	5.08807e-05	0.417629	0.321471	0.556716	0.338975	0.442169
28500	IBS	ARS-BFGL-NGS-38049	15	51041325	0.276623	0.581439	0.860094	0.0705518	0.0674616	0.801142	0.266489	0.379516	0.396944	0.914703	0.0104592	0.464417	0.682453	0.594141	0.983218	0.378389	0.347	0.109587	0.806499	0.00289227	0.02048	0.00539728	0.000268507	0.00432953	0.000236081	0.992467	0.567036	0.570031	0.329667	0.282927	0.0128818
39074	IBS	Hapmap57973-rs29024513	24	13837820	0.277134	0.855602	0.524224	0.335199	0.391791	0.00382111	0.0227682	0.0675047	0.741355	0.0143603	0.354028	0.000551706	0.071142	0.642956	0.903808	0.550918	0.478285	0.446878	0.304037	0.0401721	0.518608	0.0168931	0.0230816	0.0546553	0.0409162	0.965552	0.15256	0.955098	0.72214	0.161622	0.217357
44277	IBS	ARS-BFGL-NGS-68277	30	3067865	0.277732	0.000337273	0.025422	0.00205486	0.0226351	0.00190913	0.320002	0.0271524	0.309052	0.0204573	0.974506	0.00323973	2.6587e-05	0.702281	0.741042	0.878374	0.598724	0.646377	0.944059	0.23326	0.794468	0.254135	0.539573	0.473375	0.220049	0.0601065	0.393436	0.331337	0.260236	0.625163	0.164522
22035	IBS	ARS-BFGL-BAC-667	11	41428700	0.277946	0.516476	0.0971018	0.655515	0.207557	0.0635503	0.857766	0.986925	0.58548	0.143359	0.224299	0.000180013	0.774474	0.764995	0.559956	0.694115	0.956355	0.941909	0.890755	0.00496833	0.0227246	0.0395986	0.183875	0.273064	0.349855	0.444303	0.349208	0.798829	0.174846	0.232696	0.0470943
45586	IBS	Hapmap39337-BTA-46816	2	4488303	0.278006	0.0697912	0.178656	0.33497	0.647378	0.481518	0.714391	0.876209	0.240811	0.337961	0.14344	0.528304	0.0832364	0.982426	0.997159	0.766363	0.0828563	0.642707	0.458704	0.662867	0.628522	0.505879	0.464632	0.413265	0.52441	0.574094	0.00769788	0.000266385	0.0200234	0.0181574	0.518076
27992	IBS	BTB-00585496	15	23764722	0.279398	0.312729	0.587276	0.900647	0.406662	0.0840327	0.776408	0.225435	0.00334556	0.237025	0.000435659	0.329184	0.632266	0.0486146	0.023999	0.0150482	0.0915159	0.111872	0.731504	0.709998	0.187551	0.727667	0.919416	0.563201	0.470143	0.607396	0.564995	0.616164	0.261307	0.722646	0.338198
18985	IBS	Hapmap56489-rs29022968	9	87038862	0.280174	0.00722068	0.0111061	0.0173256	0.00122851	0.000499776	0.0212972	0.0632485	0.331747	0.169207	0.688204	0.0809697	5.66796e-05	0.147777	0.0915498	0.103985	0.1183	0.410982	0.233134	0.0580865	0.263838	0.394545	0.767405	0.258046	0.465748	0.699916	0.0278335	0.40183	0.35224	0.210812	0.0119205
16712	IBS	ARS-BFGL-NGS-78877	8	66596921	0.281349	0.281367	0.172311	0.976577	0.826641	0.019679	0.0500918	0.200768	0.0717757	0.0822692	0.205477	0.213387	0.00484485	0.566679	0.44743	0.63836	0.283479	0.303918	0.222001	0.00121495	0.00130095	0.00168339	0.0174244	0.0153355	0.0279992	0.650717	0.491345	0.476448	0.163876	0.273965	0.00409649
12202	IBS	ARS-BFGL-NGS-1611	6	43489216	0.282116	0.0897127	0.278414	0.591313	0.998136	7.11645e-05	0.285771	0.181755	0.310877	0.868438	0.354979	0.644885	0.00126922	0.580385	0.263146	0.133338	0.9448	0.998245	0.657082	0.235832	0.0811799	0.100466	0.402301	0.427951	0.679222	0.822728	0.100817	0.30389	0.0682455	0.0157542	0.168807
40401	IBS	ARS-BFGL-BAC-42272	25	27970816	0.282159	0.729598	0.0446222	0.61832	0.366008	0.213579	0.0305777	0.877415	0.546955	0.0821546	0.544864	0.312967	0.952214	0.131238	0.162632	0.72345	0.323653	0.0505372	0.000535324	0.0314575	0.552906	0.0218186	0.59646	0.0919235	0.114577	0.00628654	0.121368	0.151516	0.169037	0.0805585	0.639165
26039	IBS	Hapmap41707-BTA-99303	13	81069871	0.282495	0.914742	0.305395	0.22597	0.970203	0.470788	0.297504	0.304155	0.589694	0.122011	0.71149	0.390739	0.184171	0.166083	0.217481	0.0762244	0.474079	0.176103	0.286748	0.907725	0.39494	0.915615	0.59532	0.730851	0.428106	0.321104	0.0485896	0.000272514	0.0884789	0.570242	0.780549
45057	IBS	BTB-00333938	30	148544689	0.282851	0.325193	0.95193	0.010044	0.0112071	0.0180581	0.157516	0.0383393	0.64686	0.455939	0.211619	0.0010429	0.411715	0.00982756	0.0108776	0.00241276	0.00414524	0.110276	0.292921	0.0351787	0.00724172	0.138279	0.00487658	0.0222861	0.0133949	0.329678	0.0583785	0.660918	0.0278617	0.0530556	0.00440687
23692	IBS	BTA-20724-no-rs	12	36155970	0.283278	0.0936046	0.111562	0.552513	0.516037	0.076733	0.0980383	0.248442	0.000705778	0.105468	0.0837361	0.0735171	0.010052	0.603483	0.632508	0.886134	0.690362	0.77232	0.0985775	0.294676	0.247396	0.389099	0.215161	0.0283506	0.0319351	0.46074	0.089567	0.388213	0.574636	0.344412	0.508161
35408	IBS	ARS-BFGL-NGS-6953	20	64423007	0.283589	0.231287	0.139009	0.741075	0.40945	0.289574	0.211224	0.196039	0.47346	0.785659	0.268223	0.890896	0.366496	0.0687552	0.103882	0.0472113	0.0294915	0.127036	0.28502	0.024369	0.00407255	0.296546	0.00279176	0.0142005	0.00169792	0.258797	0.000855162	0.614282	0.0166298	0.00759327	0.00158999
37826	IBS	ARS-BFGL-NGS-82789	22	58458470	0.284168	0.529878	0.273493	0.599083	0.839615	0.155294	0.000363396	0.426227	0.157269	0.695461	0.519355	0.587931	0.723885	0.909389	0.552449	0.716661	0.418246	0.949666	0.92582	0.54843	0.643168	0.907912	0.746117	0.778301	0.850182	0.594847	0.835273	0.601068	0.718621	0.993386	0.97979
24872	IBS	BFGL-NGS-111161	13	19283942	0.284394	0.128937	0.0711189	0.487504	0.159892	0.75345	0.301758	0.501938	0.905352	0.220514	0.447343	0.0952674	0.0840562	0.0578387	0.361408	0.190789	0.0726103	0.221783	0.880603	0.033952	0.0127314	0.0101366	0.0319901	0.0367618	0.131114	0.733314	0.00992731	0.0980888	0.000616514	0.000989216	0.00894794
10057	IBS	Hapmap43978-BTA-97188	5	29355011	0.284609	0.951187	0.443581	0.264806	0.635355	0.386106	0.241455	0.630195	0.17907	0.802303	0.249744	0.509199	0.286536	0.152906	0.155961	0.179165	0.237169	0.101881	0.0843533	0.135117	0.0411544	0.429694	0.9303	0.388719	0.59836	0.0655369	0.000871992	0.00165842	0.00267835	0.00321417	0.0619695
34128	IBS	ARS-BFGL-NGS-105092	19	60165029	0.284877	0.834782	0.359749	0.183311	0.971991	0.0509714	0.103024	0.300673	0.419245	0.0988338	0.911937	0.705299	0.538846	0.0199234	0.604682	0.189475	2.38299e-05	0.00179874	0.246481	0.16082	0.0200152	0.216649	0.0606406	0.85458	0.237299	0.264024	0.820451	0.161854	0.115905	0.815101	0.050007
18094	IBS	BTB-01218539	9	31855749	0.285498	0.430692	0.645814	0.865793	0.201404	0.0435693	0.510864	5.90556e-05	0.19025	0.178706	0.159351	0.0582458	0.274517	0.062091	0.532999	0.122508	0.684091	0.0341606	0.463418	0.719089	0.191048	0.982189	0.132571	0.957091	0.366559	0.126989	0.293424	0.888823	0.303413	0.182915	0.306019
26101	IBS	Hapmap30381-BTC-005750	14	1463676	0.285625	0.0460091	0.759597	9.21986e-05	0.0570798	0.413371	0.302335	0.12509	0.230133	0.208266	0.145023	0.342554	0.849186	0.426686	0.569847	0.412734	0.429724	0.265574	0.49877	0.0305598	0.449269	0.09206	0.0420002	0.0799592	0.0723933	0.662671	0.516795	0.235252	0.826929	0.686235	0.140301
44699	IBS	Hapmap58871-ss46526531	30	105377326	0.286335	0.0157237	0.0187582	0.0616573	0.0198808	0.423212	0.172759	0.0850977	0.13208	0.894948	0.170026	0.667504	0.147544	0.00742161	0.00295518	0.00141687	0.000832658	0.0170075	0.0762342	0.000685899	0.000779042	0.0351645	0.000322882	0.000997487	0.000917065	0.0418146	0.36631	0.281158	0.0270992	0.072503	1.69232e-05
13072	IBS	BTB-01687478	6	94399135	0.286958	0.14061	0.0937814	0.558209	0.292998	0.39903	0.270554	0.242229	0.428359	0.617081	0.325199	0.798005	0.0908264	0.0361362	0.000369466	0.0233566	0.00343593	0.439629	0.458297	0.0291197	0.121486	0.0876431	0.0905018	0.41911	0.433357	0.610518	0.0178697	0.414334	0.183619	0.079617	0.00584812
42922	IBS	ARS-BFGL-NGS-15201	28	24386413	0.286959	0.355883	0.530949	0.0958059	0.790696	0.941448	0.901434	0.587944	0.409971	0.0645632	0.596214	0.54394	0.862841	0.000200077	0.00537492	0.00412853	0.0016928	0.029849	0.0451323	0.116724	0.0430929	0.558835	0.161106	0.292911	0.279244	0.113659	0.00704091	0.110495	0.0123857	0.00609091	0.0150749
26138	IBS	ARS-BFGL-NGS-70821	14	3078843	0.287106	0.4061	0.660167	0.0573686	0.240254	0.990846	0.294023	0.823125	0.524814	0.720123	0.494359	0.427346	0.67513	0.0259876	0.00112638	0.0137663	0.418852	0.797349	0.666936	0.134143	0.249275	0.144384	0.267361	0.282901	0.0607084	0.285584	0.468745	0.0991856	0.204193	0.363632	0.191333
14063	IBS	BTB-01074531	7	28286645	0.287913	0.0040228	0.0873124	0.0222759	0.190328	0.30381	0.836857	0.542291	0.926095	0.120672	0.516178	0.123588	0.0929046	0.0145816	0.00198067	0.00792069	0.0248184	0.336791	0.0704239	0.00636055	0.0139936	0.108142	0.150442	0.056175	0.0373621	0.960551	0.00858054	0.71136	0.000831496	0.0143861	0.00138428
4953	IBS	ARS-BFGL-NGS-81173	2	123795837	0.288284	0.3108	0.314603	0.70656	0.905959	0.0893771	0.201468	0.277689	0.0266403	0.325283	0.0663309	0.704711	0.0468697	0.592906	0.318329	0.623916	0.863155	0.216763	0.0076458	0.929145	0.343131	0.421517	0.125626	0.174	0.505796	0.605504	0.125076	0.00123282	0.0639116	0.513893	0.571642
22712	IBS	ARS-BFGL-NGS-63978	11	83637998	0.289124	0.79352	0.573217	0.157083	0.310738	0.986393	0.780784	0.981473	0.945951	0.05777	0.754765	0.552215	0.735767	0.00180007	0.000893451	0.00063779	0.0208048	0.211815	0.704993	0.00911901	0.0557817	0.0830961	0.0832536	0.00286118	0.00219184	0.0888152	0.00382427	0.154369	0.0215733	0.0987892	0.00116717
41954	IBS	Hapmap25499-BTA-123322	27	16176342	0.2896	0.758374	0.636969	0.440609	0.244267	0.749884	0.729324	0.556188	0.619067	0.744261	0.466923	0.713157	0.541986	0.807812	0.228703	0.564744	0.190493	0.125532	0.26135	0.148187	0.103819	0.392947	0.0621155	0.0121628	0.0740313	0.000909121	0.648447	0.421397	0.0710138	0.00769738	0.17099
2294	IBS	BFGL-NGS-116542	1	129388513	0.289857	0.0898635	0.312004	0.000788612	0.760365	0.959124	0.59874	0.898838	0.0940284	0.866692	0.205632	0.789074	0.526681	0.0221397	0.163112	0.0248739	0.243061	0.0166433	0.1411	0.0554806	0.915532	0.115849	0.148463	0.00348151	0.0565538	0.990612	0.0342347	0.824938	0.268134	0.132821	0.0172375
2070	IBS	Hapmap51142-BTA-109780	1	117854060	0.289931	0.588462	0.493791	0.609075	0.491239	0.683593	0.327039	0.971341	0.0118945	0.885023	0.000106418	0.9168	0.643652	0.828842	0.870716	0.556899	0.980661	0.566556	0.377029	0.695723	0.565932	0.83258	0.647007	0.578312	0.530414	0.273144	0.994128	0.40308	0.583955	0.629498	0.458633
25550	IBS	ARS-BFGL-NGS-30853	13	57570093	0.290573	0.127545	0.103694	0.446348	0.303156	0.00631777	0.397888	0.289039	0.000628879	0.282678	0.00194454	0.791359	0.0064419	0.711025	0.399498	0.423653	0.332653	0.856986	0.834832	0.924635	0.700759	0.408272	0.732898	0.711156	0.282343	0.929661	0.676866	0.234218	0.776121	0.0620525	0.764561
27127	IBS	BTB-00332985	14	54779831	0.290739	0.720753	0.781693	0.130805	0.146975	0.834399	0.533657	0.364289	0.0720003	0.624128	3.32048e-05	0.341101	0.916705	0.771043	0.473382	0.752033	0.950484	0.418781	0.742903	0.388464	0.894953	0.511636	0.820366	0.0888034	0.171647	0.0430088	0.87073	0.862106	0.53962	0.683513	0.85108
6868	IBS	ARS-BFGL-NGS-46027	3	95463621	0.291101	0.590962	0.168674	0.658319	0.423896	0.225758	0.803666	0.514196	0.932542	0.342613	0.190016	0.65266	0.122315	0.739653	0.596469	0.833042	0.228049	0.657602	0.339291	0.0334571	0.052598	0.0224795	0.00118392	0.00090877	5.52354e-05	0.982099	0.442443	0.249805	0.76286	0.60547	0.0739102
34399	IBS	Hapmap59077-rs29017458	20	8861019	0.293022	0.186966	0.0777811	0.357666	0.0414792	0.360362	0.407426	0.622848	0.184698	0.4188	0.0497296	0.315954	0.0627766	0.00369678	0.000222502	0.000466847	0.015147	0.151846	0.61132	0.0373636	0.00963662	0.386638	0.0595965	0.389405	0.343648	0.290129	0.126642	0.944564	0.375155	0.131779	0.0057422
36591	IBS	Hapmap38841-BTA-52789	21	61450735	0.293599	0.407032	0.921957	0.697618	0.390787	0.892676	0.812449	0.514027	0.529084	0.529295	0.959894	0.000798802	0.538944	0.0465953	0.187675	0.317418	0.514327	0.84121	0.103665	0.420557	0.928338	0.271758	0.915249	0.466201	0.364075	0.253815	0.0455036	0.188961	0.187226	0.510718	0.470315
21457	IBS	ARS-BFGL-NGS-109600	11	11229451	0.293683	0.236014	0.0873749	0.771029	0.202803	0.214077	0.427033	0.277622	0.236924	0.996866	0.763905	0.435711	0.0462502	0.289666	0.240052	0.290381	0.680238	0.854684	0.889094	0.624791	0.206248	0.315007	0.134462	0.483968	0.311122	0.206395	0.000410765	0.00558962	4.06793e-05	0.0016912	0.249866
31289	IBS	ARS-BFGL-NGS-105739	17	45716059	0.293713	0.865728	0.667339	0.338728	0.185331	0.810579	0.69703	0.298499	0.282853	0.382358	0.0387309	0.459399	0.556897	0.321593	0.443069	0.693051	0.831498	0.0831715	0.648196	0.00118617	0.00260337	0.00234233	0.139919	0.0493302	0.0849599	0.385808	0.0171781	0.325485	0.0323635	0.0124291	0.0101543
44959	IBS	ARS-BFGL-NGS-103131	30	139306649	0.293908	0.161701	0.116307	0.646962	0.57022	0.0576966	0.455832	0.0277547	0.418513	0.49685	0.538898	0.775959	0.971988	0.000679403	0.00135261	0.000317925	0.0322278	0.0279634	0.0813758	0.897735	0.904912	0.791177	0.763955	0.424528	0.574513	0.110204	0.0705995	0.518958	0.123928	0.130626	0.108864
17257	IBS	ARS-BFGL-NGS-28141	8	97241486	0.294386	0.173274	0.366043	0.670025	0.819823	0.451285	0.905577	0.874916	0.240363	0.929675	0.835193	0.985597	0.385271	0.0137062	0.000644486	0.00901425	0.0219944	0.967424	0.644774	0.0363557	0.0706978	0.114959	0.113679	0.0265969	0.081313	0.769904	9.1003e-05	0.00147322	0.00978223	0.00106901	0.0107345
3633	IBS	ARS-BFGL-NGS-60043	2	39056934	0.294983	0.0398481	0.138963	0.170592	0.436451	0.269573	0.206527	0.417455	0.001446	0.00730223	0.000544337	0.0177712	0.0298885	0.318895	0.917356	0.868072	0.267827	0.708777	0.49736	0.660363	0.719063	0.732202	0.175466	0.046138	0.0940821	0.802447	0.862898	0.950328	0.173407	0.396939	0.985326
10833	IBS	BTA-74498-no-rs	5	85980094	0.294987	0.755571	0.16918	0.519964	0.696997	0.558855	0.145008	0.0422838	0.569332	0.977206	0.813392	0.793358	0.875466	0.000295077	0.00203511	0.000922013	0.340181	0.11588	0.207904	0.100514	0.0715537	0.126757	0.0253893	0.0286176	0.0283094	0.142965	0.218921	0.370082	0.354212	0.212395	0.00975813
4666	IBS	ARS-BFGL-NGS-36162	2	108892132	0.2965	0.737073	0.372231	0.390057	0.598317	0.0354029	0.174299	0.0781198	0.0103521	0.36962	0.000799336	0.928018	0.373116	0.908759	0.24959	0.28647	0.777947	0.650108	0.404771	0.598622	0.959057	0.119567	0.718398	0.503751	0.348189	0.258554	0.759251	0.85503	0.812667	0.73664	0.940438
30023	IBS	ARS-BFGL-NGS-34518	16	57954537	0.296729	0.704844	0.239115	0.533517	0.757679	0.0383622	0.0206189	0.0197602	0.00135939	0.200448	0.000893178	0.03595	0.275016	0.974364	0.762084	0.560584	0.971326	0.452866	0.624324	0.42787	0.988548	0.0739875	0.225126	0.486192	0.829172	0.969733	0.786968	0.210309	0.375579	0.607306	0.769205
22705	IBS	Hapmap22874-BTA-153755	11	83168133	0.296822	0.184589	0.134846	0.790521	0.480003	0.955807	0.771767	0.885125	0.416928	0.0308129	0.681357	0.124434	0.0942946	0.00674131	0.0207022	0.00864633	0.560828	0.0774771	0.132038	0.167689	0.0154223	0.192906	0.100064	0.0923939	0.0157719	0.425492	0.0139205	0.978908	6.98477e-05	0.00875897	0.000879175
20708	IBS	ARS-BFGL-NGS-35798	10	79877539	0.29683	0.184759	0.136679	0.539513	0.26966	0.634059	0.451236	0.483592	0.18797	0.579102	0.90808	0.784544	0.399047	0.000717423	0.00123137	0.00191442	0.00582086	0.120446	0.500354	0.0279386	0.202042	0.0136135	0.566293	0.251197	0.419857	0.161664	0.745225	0.106312	0.624333	0.248781	0.0196123
127	IBS	BTA-43315-no-rs	1	6254730	0.297039	0.134277	0.157741	0.524733	0.354642	0.221677	0.336081	0.60784	0.195822	0.844036	0.587009	0.873409	0.0848351	0.374591	0.930198	0.504997	0.653114	0.00271577	0.879067	0.0133502	0.00156977	0.158367	0.00127212	0.00282069	0.000607714	0.916233	0.422741	0.195801	0.197352	0.0872242	0.00233568
44415	IBS	Hapmap43999-BTA-108014	30	24077432	0.297324	0.0587505	0.453317	0.252378	0.459318	0.193903	0.753098	0.930031	0.0635871	0.0176326	0.84315	0.00123934	0.0620065	0.570249	0.120087	0.677306	0.559826	0.0462389	0.284186	0.343651	0.801802	0.302994	0.229547	0.00565863	0.18516	0.000122266	0.182514	0.795831	0.94445	0.498029	0.318592
34694	IBS	ARS-BFGL-NGS-38132	20	25328769	0.297803	0.141569	0.231302	0.725203	0.906066	0.515444	0.0829265	0.233129	0.0348719	0.22447	0.109103	0.450945	0.345261	0.017488	0.00964266	0.0157485	0.000107592	0.43267	0.919675	0.0699481	0.222646	0.0526748	0.0775425	0.0507429	0.0685686	0.897389	0.0521336	0.398956	0.205893	0.0903356	0.0120172
17910	IBS	BTB-01094964	9	21264060	0.297875	0.359598	0.30709	0.938807	0.961837	0.594432	0.735535	0.29957	0.000442895	0.00863171	0.658898	0.376759	0.151414	0.815012	0.398672	0.72046	0.791886	0.239466	0.0690637	0.207905	0.114071	0.170467	0.0865218	0.425095	0.681524	0.0608838	0.301533	0.399117	0.303155	0.0962704	0.0819299
23233	IBS	ARS-BFGL-NGS-14719	12	7685957	0.297941	0.966089	0.266874	0.158562	0.91807	0.0733207	0.0782037	4.33585e-05	0.24324	0.678569	0.686121	0.65779	0.2918	0.758545	0.243361	0.741797	0.939544	0.0666689	0.598399	0.668207	0.569727	0.566784	0.0482874	0.0819276	0.346977	0.753997	0.639742	0.581654	0.704522	0.127566	0.55439
12930	IBS	Hapmap50857-BTA-107920	6	86819633	0.298107	0.873691	0.741375	0.176039	0.00773306	0.000253057	0.00128532	0.00410685	0.118565	0.0308633	0.541454	0.105528	0.00483132	0.940602	0.714769	0.383873	0.712545	0.365199	0.751035	0.196128	0.570237	0.0638334	0.164012	0.104794	0.214795	0.393033	0.230246	0.127351	0.757903	0.386448	0.344508
30383	IBS	BTB-00186125	16	76184036	0.298469	0.592128	0.456967	0.703348	0.562791	0.519079	0.0416945	0.324599	0.797173	0.11377	0.605865	0.117303	0.929775	0.0227545	0.0539484	0.00461379	0.0394711	0.000794182	0.235672	0.0373093	0.0581266	0.17769	0.0887038	0.0278997	0.0335498	0.537062	0.357135	0.0441202	0.0722264	0.088763	0.011486
23596	IBS	ARS-BFGL-BAC-15018	12	30362194	0.299111	0.242703	0.557097	0.00977582	0.486268	0.0439796	0.0822636	0.218904	0.854024	0.585258	0.175126	0.584823	0.194044	0.567608	0.286665	0.164722	0.135849	0.403962	0.578738	0.617891	0.979155	0.698008	0.255484	0.95684	0.532175	0.000571375	0.456281	0.593193	0.955523	0.309556	0.302685
32373	IBS	Hapmap39333-BTA-42858	18	26870746	0.300418	0.306913	0.556472	0.0159751	0.218584	0.0182126	0.203286	0.151314	0.0589234	0.157545	0.294609	0.435322	0.0907293	0.241292	0.396243	0.246447	0.182737	0.202163	0.106943	0.295369	0.852517	0.203415	0.0133253	0.48111	0.0473187	0.000230131	0.838316	0.579115	0.560769	0.763433	0.816382
44762	IBS	BTA-95847-no-rs	30	113065470	0.300832	0.112129	0.676841	0.393949	0.299698	0.0748831	0.240174	0.972912	0.0689736	0.000276679	0.447407	0.0071878	0.0458765	0.285344	0.195671	0.256584	0.596921	0.843629	0.936834	0.145082	0.134678	0.165032	0.126386	0.394053	0.202612	0.00639322	0.770801	0.808362	0.704827	0.984235	0.331787
7860	IBS	Hapmap50203-BTA-107053	4	25646689	0.300959	0.888701	0.850226	0.286045	0.0107178	0.745881	0.472129	0.350736	0.549273	0.692898	0.492591	0.492416	0.870187	0.0191756	0.0713665	0.0582436	0.000384336	0.36443	0.267399	0.0724152	0.0696512	0.0758729	0.0104545	0.152394	0.0295172	0.212309	0.515642	0.526271	0.139809	0.386019	0.0416122
33475	IBS	BFGL-NGS-119469	19	26582764	0.301293	0.440061	0.600783	0.71563	0.425831	0.0149401	0.343612	0.000477024	0.148616	0.534247	0.347827	0.523626	0.266217	0.144881	0.185638	0.0936823	0.0128241	0.213986	0.186566	0.797679	0.691074	0.761313	0.526075	0.308225	0.341386	0.964357	0.811747	0.800634	0.880378	0.934701	0.821266
9378	IBS	BTB-01472713	4	111692622	0.301819	0.155083	0.191916	0.621429	0.583374	0.559586	0.847727	0.36369	0.664034	0.929307	0.659246	0.73687	0.128752	0.923462	0.856509	0.914391	0.198453	0.037519	0.216533	0.00811978	0.0043078	0.126692	0.0271224	0.185035	0.0861929	0.26396	0.10845	0.756057	0.00581901	0.0455178	0.000709801
31837	IBS	ARS-BFGL-NGS-14960	17	73713062	0.302462	0.519228	0.182537	0.627559	0.54374	0.000835236	0.223376	0.00350331	0.673451	0.314375	0.881647	0.0308205	0.00707992	0.600646	0.749221	0.547968	0.973531	0.0775372	0.0129336	0.716133	0.564351	0.782701	0.89663	0.907203	0.849708	0.968341	0.776235	0.0867626	0.480331	0.517768	0.658282
23708	IBS	Hapmap24209-BTA-157354	12	37506351	0.302943	0.116697	0.32586	0.476616	0.730939	0.00073131	0.00883577	0.0711803	0.00669707	0.317343	0.559184	0.505992	0.00203226	0.421128	0.799514	0.640886	0.372954	0.917485	0.0744628	0.611338	0.893987	0.235339	0.647559	0.996283	0.758792	0.720471	0.498456	0.825772	0.509452	0.662368	0.6607
44791	IBS	Hapmap33389-BTA-156388	30	115787391	0.302996	0.19733	0.22479	0.00391956	0.786583	0.0152314	0.507043	0.67179	0.0216799	0.000197565	0.877401	0.000408459	0.136946	0.712927	0.35161	0.367986	0.538563	0.612432	0.241976	0.0345117	0.298731	0.0345298	0.806649	0.771871	0.682758	0.276887	0.727522	0.8873	0.470747	0.775917	0.605294
26340	IBS	ARS-BFGL-BAC-20261	14	10271449	0.304097	0.399623	0.296803	0.89777	0.891138	0.0653998	0.0478768	0.900952	0.188497	0.939863	0.0236521	0.685137	0.0603956	0.142157	0.0285859	0.129203	0.00130286	0.657725	0.419268	0.0181287	0.0687055	0.00829536	0.344781	0.210312	0.358098	0.462583	0.0414051	0.917788	0.0567334	0.14574	0.0535208
8202	IBS	BTA-70441-no-rs	4	45602047	0.304649	0.039244	0.507655	0.000178003	0.386126	0.749019	0.749413	0.225958	0.727094	0.740472	0.912883	0.098094	0.755639	0.383889	0.834124	0.812639	0.123657	0.339233	0.263152	0.441222	0.367941	0.755796	0.795257	0.806129	0.987375	0.592021	0.610791	0.637657	0.363353	0.793421	0.536233
38750	IBS	ARS-BFGL-NGS-2420	23	49838717	0.305378	0.69156	0.491125	0.343953	0.437455	0.00675803	0.118581	0.00103504	0.124243	0.52199	0.110744	0.624818	0.254833	0.421299	0.489426	0.340277	0.319991	0.0313169	0.950542	0.301644	0.155422	0.82185	0.0997801	0.439357	0.449641	0.851535	0.595328	0.914108	0.365581	0.390287	0.236686
15521	IBS	BTA-80637-no-rs	7	112007880	0.305461	0.045165	0.946229	0.0002765	0.059037	0.634805	0.274588	0.899366	0.395381	0.54793	0.546001	0.854542	0.280614	0.269497	0.737797	0.560961	0.632082	0.442889	0.247215	0.226627	0.832628	0.125845	0.392892	0.0823686	0.0628079	0.198145	0.728616	0.274348	0.242494	0.137778	0.369699
44310	IBS	Hapmap56639-rs29021780	30	7313040	0.305478	0.0657341	0.0475662	0.34734	0.0435966	0.0613012	0.249008	0.0233039	0.0447294	0.0550389	0.00408595	0.00798561	0.00642837	0.0679191	0.00668997	0.00220673	0.11724	0.156057	0.169548	0.0620487	0.343128	0.221428	0.00733162	0.197468	0.0196229	0.340707	0.00477529	0.0261673	3.92945e-05	0.0349151	0.0276499
366	IBS	Hapmap51776-BTA-89038	1	21897220	0.305781	0.674577	0.167176	0.129242	0.420542	0.000431116	0.380828	0.0417766	0.2991	0.518189	0.12998	0.911818	0.0921822	0.106442	0.576468	0.410034	0.617125	0.0892968	0.247192	0.321224	0.926304	0.331518	0.974325	0.70675	0.896752	0.0432586	0.399198	0.846883	0.698255	0.816515	0.812218
15636	IBS	BTB-00334209	8	5753035	0.306119	0.686944	0.834314	0.091595	0.134737	0.805667	0.525942	0.848992	0.517386	0.0848023	0.464333	0.865292	0.723319	0.0225638	0.0790352	0.0687902	0.235443	0.387133	0.215529	0.144405	0.261419	0.406849	0.0872897	0.184595	0.434448	0.634686	0.00117913	0.0662548	0.0136406	0.00101478	0.0529987
17472	IBS	BFGL-NGS-117083	8	108094943	0.306637	0.906511	0.62067	0.331522	0.347712	0.00647549	0.22551	0.071585	0.435988	0.895639	0.737585	0.321664	0.277627	0.158474	0.768521	0.181732	0.239895	0.00131182	0.666814	0.909922	0.0710495	0.677775	0.00131718	0.453669	0.0189895	0.0298065	0.292069	0.0211742	0.838853	0.477236	0.335354
37763	IBS	BFGL-NGS-111450	22	55739882	0.307658	0.668085	0.89705	0.0727033	0.0613005	0.70646	0.184922	0.303903	0.0107206	0.0190738	0.157396	0.14153	0.87841	0.16359	0.0253271	0.0219705	0.00860519	0.372504	0.320619	0.882589	0.377212	0.297486	0.271136	0.906329	0.942214	0.000129641	0.935925	0.0725337	0.291238	0.68216	0.811008
32882	IBS	Hapmap39335-BTA-43845	18	56642741	0.307736	0.889617	0.428239	0.349211	0.660952	0.000109238	0.0394769	0.0792236	0.311293	0.880307	0.776354	0.792581	0.0282626	0.00978904	0.0145254	0.00881164	0.00487228	0.0361204	0.0883424	0.157565	0.0216737	0.726759	0.512026	0.790959	0.46875	0.14808	0.22136	0.716185	0.5394	0.725474	0.0565686
32644	IBS	ARS-BFGL-NGS-91567	18	43470260	0.307772	0.865318	0.494654	0.343956	0.000370888	0.156501	0.120733	0.2228	0.099497	0.239507	0.903008	0.0416213	0.242148	0.474983	0.212947	0.489098	0.989385	0.409199	0.833236	0.0405307	0.610481	0.0720644	0.574385	0.0598659	0.298329	0.275249	0.206063	0.22813	0.573258	0.730678	0.277266
5606	IBS	Hapmap46744-BTA-03982	3	25368056	0.307798	0.523001	0.80171	0.0736337	0.15232	0.000462379	0.0326548	0.0290242	0.0031241	0.00395683	0.241089	0.949213	0.0307114	0.950203	0.691214	0.727311	0.785115	0.775482	0.0883729	0.670101	0.738162	0.448659	0.376669	0.75661	0.909817	0.505223	0.710032	0.94828	0.164114	0.204152	0.628372
44813	IBS	ARS-BFGL-NGS-87639	30	117783403	0.308544	0.95372	0.821115	0.237702	0.0164702	0.459966	0.904578	0.312354	0.27556	0.00455024	0.671099	0.00080417	0.567621	0.912672	0.534969	0.953322	0.619088	0.0747671	0.9602	0.0459966	0.0449379	0.24775	0.0731807	0.0302303	0.0319074	0.250889	0.224903	0.838446	0.175058	0.176128	0.108744
30386	IBS	ARS-BFGL-NGS-17574	16	76311292	0.308691	0.976243	0.545598	0.263076	0.367149	0.000325985	0.115713	0.0100729	0.574733	0.544199	0.914684	0.096635	0.0411868	0.743918	0.458848	0.244127	0.910499	0.157959	0.82644	0.734957	0.586195	0.123038	0.65183	0.330854	0.492193	0.455983	0.0711001	0.135424	0.149542	0.0646892	0.821451
11171	IBS	Hapmap43033-BTA-74963	5	108501660	0.308932	0.930199	0.310904	0.159217	0.896546	0.00066714	0.111944	0.0475762	0.179864	0.0192632	0.360205	0.0378882	0.22843	0.912545	0.691452	0.862148	0.988915	0.734836	0.772542	0.254188	0.806267	0.289083	0.390742	0.536622	0.391219	0.797951	0.751258	0.471972	0.836868	0.694334	0.77083
42427	IBS	ARS-BFGL-NGS-26400	27	41582349	0.30965	0.0243293	0.278646	0.129843	0.830289	0.0625433	0.0182062	0.198116	0.000632603	0.0845205	0.00208696	0.0211149	0.0101468	0.599301	0.976192	0.696513	0.359094	0.458896	0.558525	0.825328	0.260931	0.924717	0.696273	0.692224	0.46256	0.896684	0.896545	0.943787	0.374409	0.796968	0.995338
23375	IBS	BTA-31571-no-rs	12	15430493	0.309756	0.418224	0.185626	0.981674	0.385746	0.0101658	0.903536	0.00108741	0.696726	0.128215	0.580294	0.278028	0.463965	0.24881	0.145152	0.110947	0.180841	0.0744929	0.0254643	0.643927	0.371174	0.708208	0.559144	0.554602	0.690808	0.522749	0.280499	0.214599	0.950676	0.627826	0.105058
40538	IBS	ARS-BFGL-NGS-42647	25	34324170	0.309953	0.0293135	0.229462	0.103303	0.834764	0.530876	0.170125	0.224241	0.0112114	0.452846	0.000200224	0.192203	0.281828	0.794365	0.718446	0.989174	0.335336	0.644638	0.461164	0.872223	0.502345	0.450255	0.10057	0.123015	0.158351	0.464269	0.965142	0.346145	0.80366	0.565093	0.665462
10105	IBS	Hapmap46916-BTA-105154	5	33246646	0.310081	0.377902	0.346675	0.951348	0.85636	0.322159	0.477811	0.961468	0.500114	0.372181	0.431307	0.88294	0.182313	0.737056	0.768778	0.979783	0.981571	0.571839	0.500975	0.925875	0.615038	0.735349	0.585133	0.343864	0.592116	0.0846661	0.00583478	0.000892563	0.0369185	0.104096	0.425029
26253	IBS	Hapmap32234-BTC-048199	14	7314869	0.311258	0.072417	0.346785	0.00079012	0.802374	0.562855	0.352937	0.684494	0.992222	0.565983	0.197914	0.275081	0.390544	0.790148	0.294547	0.536511	0.819657	0.730657	0.681534	0.325497	0.55297	0.196515	0.33674	0.266443	0.225227	0.0746528	0.885788	0.694779	0.805324	0.814247	0.583554
10962	IBS	Hapmap53294-rs29016908	5	94645698	0.311686	0.0685512	0.79192	0.000427666	0.154889	0.216399	0.841606	0.682282	0.0224763	0.2971	0.100307	0.161033	0.264022	0.0385095	0.205019	0.156284	0.0220234	0.0872775	0.230145	0.704177	0.696079	0.693977	0.00524663	0.686305	0.38676	0.00509873	0.0213472	0.281937	0.204227	0.0794923	0.178004
30846	IBS	ARS-BFGL-NGS-59842	17	18243977	0.31222	0.121006	0.201131	0.461255	0.719617	0.036466	0.826593	0.0251388	0.000347605	0.115356	0.0516653	0.443469	0.0235546	0.442539	0.365632	0.241457	0.0992116	0.516715	0.206373	0.932816	0.85677	0.901475	0.142505	0.25896	0.0929162	0.941694	0.499751	0.0464457	0.885103	0.490106	0.482993
32575	IBS	BTB-00712901	18	39961400	0.312337	0.0250284	0.00501003	0.137489	0.0010405	0.0714839	0.544373	0.559259	0.0531305	0.172272	0.333509	0.212299	0.00117935	0.490123	0.973838	0.636215	0.319856	0.0732545	0.346782	0.0126452	0.00501003	0.0999892	0.00303046	0.000361086	0.000133921	0.288765	0.284179	0.81364	0.0343245	0.0627696	0.0037575
23116	IBS	BTB-01617578	12	238670	0.312622	0.318092	0.488275	0.870908	0.542614	0.553819	0.669764	0.853457	0.728178	0.627809	0.0879396	0.941942	0.992314	0.163064	0.144934	0.281528	0.538955	0.891876	0.995049	0.188525	0.279093	0.110452	0.29142	0.941806	0.415329	0.47331	0.00803875	0.00159534	0.00606968	0.0326212	0.0810435
23201	IBS	ARS-BFGL-NGS-92375	12	4825559	0.3138	0.0129349	0.00573832	0.0647526	0.000950483	0.214887	0.21782	0.432863	0.00989384	0.529319	0.133353	0.857401	0.0110959	0.738129	0.861469	0.535952	0.744544	0.152341	0.786483	0.618555	0.67235	0.401779	0.854649	0.693477	0.545897	0.939026	0.946794	0.117721	0.994391	0.975623	0.221473
45545	IBS	BTA-93118-no-rs	30	138069970	0.313824	0.0472842	0.451771	0.000236764	0.0009695	0.491519	0.960533	0.211159	0.16139	0.085338	0.553302	0.322989	0.145503	0.896652	0.617198	0.650415	0.199891	0.550923	0.858113	0.753325	0.23214	0.961203	0.702496	0.73924	0.643412	0.917217	0.905104	0.136518	0.303352	0.793094	0.54656
23597	IBS	ARS-BFGL-NGS-41358	12	30389680	0.314976	0.26678	0.551067	0.0132762	0.541116	0.0616454	0.105512	0.256544	0.953638	0.586543	0.188225	0.616105	0.231394	0.530722	0.292199	0.151827	0.11972	0.320763	0.520069	0.606984	0.890927	0.705818	0.210757	0.906383	0.468584	0.000636013	0.458818	0.568699	0.990575	0.284423	0.26279
41452	IBS	BFGL-NGS-111901	26	41183634	0.317103	0.239587	0.151502	0.79208	0.610767	0.0477976	0.154163	0.00284409	0.199193	0.339793	0.956064	0.734093	0.974758	0.0062242	0.582154	0.104417	0.0258831	0.000626869	0.873927	0.450382	0.172942	0.367927	0.0262117	0.161229	0.0302198	0.492072	0.197085	0.786374	0.0310452	0.203948	0.0556537
30617	IBS	Hapmap42932-BTA-40423	17	5590969	0.31715	0.851283	0.249945	0.411666	0.814071	0.0667167	0.38248	0.173802	0.070797	0.463086	0.0097835	0.032899	0.197185	0.000401488	0.002523	0.000664208	0.00853648	0.0686087	0.671269	0.403833	0.0920038	0.337942	0.648687	0.134937	0.221235	0.0280366	0.0338997	0.916077	0.0499028	0.0628115	0.143559
15059	IBS	BTB-01514268	7	83155384	0.31906	0.0633983	0.144153	0.304499	0.5439	0.195276	0.57368	0.577513	0.515475	0.0882257	0.653414	0.0998872	0.0216455	0.485842	0.320586	0.937234	0.809295	0.0910449	0.484039	0.00271405	0.0105603	0.00336812	0.000455789	0.00817002	0.00410985	0.995196	0.284337	0.964483	0.874969	0.0712165	0.0181056
13929	IBS	ARS-BFGL-NGS-101536	7	21146198	0.31947	0.129157	0.111161	0.603648	0.274332	0.266837	0.348125	0.611063	0.208505	0.247713	0.873038	0.752943	0.325584	0.277929	0.0627703	0.133848	0.155305	0.561573	0.0652353	0.246431	0.0858764	0.593022	0.0318187	0.119652	0.0799404	0.827489	0.0207599	0.047117	0.00121151	0.000677058	0.043824
32125	IBS	Hapmap58715-rs29021176	18	13109858	0.319522	0.0505335	0.322999	0.214053	0.751034	0.179121	0.318688	0.203786	0.704026	0.971132	0.441125	0.514028	0.0500799	0.330403	0.517267	0.464254	0.460878	0.673507	0.00038353	0.269158	0.511087	0.302707	0.132274	0.977397	0.546433	0.50068	0.118019	0.560047	0.036582	0.0459307	0.291247
23496	IBS	ARS-BFGL-NGS-64211	12	23319980	0.319911	0.777886	0.435356	0.183615	0.880743	0.492974	0.624865	0.496199	0.0142883	0.0834313	0.237276	0.339328	0.256983	0.134584	0.0759615	0.19896	0.144641	0.606053	0.220599	0.0365914	0.0485785	0.121751	0.332343	0.0795026	0.102347	0.465313	6.3691e-05	0.00205662	0.00013709	0.00275802	0.0852896
41421	IBS	ARS-BFGL-NGS-100107	26	39319670	0.320536	0.299244	0.214103	0.584886	0.305053	0.0295402	7.36026e-06	0.166307	0.824411	0.792044	0.872709	0.98597	0.463095	0.858271	0.744741	0.77208	0.913076	0.701988	0.116395	0.511428	0.497541	0.156466	0.67346	0.777319	0.560819	0.70825	0.280053	0.389798	0.958475	0.808096	0.835914
7782	IBS	BTB-01054295	4	20915847	0.321897	0.159957	0.516259	0.678479	0.447096	0.368771	0.23012	0.254392	0.00196157	0.188833	0.0260209	0.097515	0.209684	0.0244744	0.0800656	0.0422432	0.0361174	0.182136	0.379393	0.00122079	0.173949	0.00249269	0.35983	0.195617	0.567368	0.120426	0.016325	0.730401	0.00173508	0.00146518	0.00573491
18100	IBS	BTB-01674882	9	32088660	0.321953	0.293151	0.16974	0.76101	0.424469	0.558578	0.339508	0.0418943	0.412236	0.249064	0.205979	0.0400064	0.85415	0.0182691	0.0413753	0.0180997	0.984114	0.104646	0.118743	0.115413	0.0863842	0.146869	0.631489	0.765341	0.498179	0.0876578	0.000803444	0.249528	0.00143621	0.0158712	0.0474097
6798	IBS	ARS-BFGL-NGS-40486	3	92190368	0.322338	0.0600613	0.214919	0.180264	0.507407	0.0902721	0.0108922	0.0466552	0.435907	0.261029	0.141185	0.809415	0.768205	0.704845	0.96287	0.496911	0.961062	0.0871043	0.922409	0.0311591	0.694739	0.000778094	0.305614	0.290709	0.701646	0.72745	0.675509	0.896363	0.160957	0.991363	0.538477
41616	IBS	ARS-BFGL-NGS-94742	26	49394472	0.323046	0.207818	0.257547	0.662114	0.731767	0.398495	0.260006	0.298125	0.877411	0.717542	0.655202	0.664327	0.103254	0.0332891	0.119205	0.0364707	0.166429	0.0521204	0.310001	0.002277	0.0012297	0.0209418	0.108805	0.0644053	0.0549242	0.103692	0.0139543	0.828092	0.003502	0.0225772	0.000757599
45217	IBS	BTA-23170-no-rs	16	29927927	0.323381	0.56252	0.414862	0.596944	0.612933	0.841979	0.165647	0.916061	0.166141	0.990263	0.136122	0.615704	0.792495	0.000299077	0.00907937	0.00937016	0.0150828	0.184874	0.408	0.00806793	0.0732267	0.0038168	0.334561	0.131255	0.340474	0.785655	0.0789181	0.816097	0.291739	0.136831	0.0123815
30611	IBS	Hapmap32037-BTA-131237	17	5379870	0.323599	0.942547	0.610845	0.256531	0.401632	0.710391	0.36749	0.460447	0.128425	0.46418	0.0205674	0.81665	0.726191	0.000898306	0.0343023	0.0243089	0.0128695	0.2336	0.34392	0.0710607	0.0650301	0.00444418	0.0405019	0.979916	0.783059	0.702908	8.32859e-05	0.342684	0.00700376	0.000688617	0.00665072
36256	IBS	BTB-00818786	21	40458873	0.324267	0.0494434	0.135841	0.134335	0.152858	0.00488773	0.396831	0.000928514	0.0431948	0.0624018	0.721589	0.129357	0.00178214	0.703509	0.818856	0.380273	0.656157	0.266194	0.396364	0.420004	0.259744	0.282575	0.575709	0.739646	0.928407	0.502816	0.342784	0.809162	0.604739	0.237264	0.951935
25687	IBS	Hapmap48297-BTA-33286	13	64977414	0.32434	0.2292	0.0491915	0.72743	0.578445	0.22128	0.714581	0.639724	0.151408	0.0749	0.265426	0.0838047	0.0343826	0.279726	0.969242	0.418084	0.105313	0.00701944	0.307812	0.0147348	0.000518611	0.152123	0.00185153	0.120794	0.0068375	0.690613	0.922126	0.0742147	0.820196	0.900763	0.00732834
2976	IBS	ARS-BFGL-NGS-106075	2	5438879	0.32476	0.80145	0.751142	0.573177	0.3061	0.0376918	0.266114	0.166598	0.0321044	0.291197	0.807778	0.755961	0.151846	0.642622	0.486649	0.736063	0.325104	0.635229	0.439076	0.65003	0.997068	0.989134	0.884335	0.890583	0.741623	0.00109269	0.878401	0.589721	0.936564	0.376995	0.779872
30329	IBS	BTA-40059-no-rs	16	73425409	0.325489	0.232696	0.135074	0.778088	0.384421	0.129701	0.785223	0.170567	0.895489	0.168995	0.817846	0.0106245	0.757629	0.242585	0.114249	0.0957723	0.0731959	0.167144	0.703751	0.0245068	0.0499565	0.149228	0.0158191	0.000851245	0.000865692	0.591361	0.0379737	0.753154	0.0120321	0.0214351	0.0192752
25110	IBS	ARS-BFGL-NGS-32007	13	34017769	0.326108	0.0803572	0.160295	0.33596	0.649021	0.139766	0.0633642	0.386728	0.0608585	0.73202	0.204312	0.88988	0.0171098	0.27086	0.175719	0.253031	0.29425	0.452271	0.836171	0.00112481	0.0184662	0.0173831	0.122774	0.0205046	0.0426834	0.527135	0.0657041	0.705064	0.078633	0.100622	0.0169026
34378	IBS	Hapmap36217-SCAFFOLD290026_21689	20	7954374	0.326452	0.179502	0.370034	0.602653	0.92881	0.895935	0.988423	0.974721	0.543452	0.761544	0.762825	0.0918218	0.446744	0.00086768	0.000111275	0.00255091	0.0255696	0.861383	0.911166	0.0590066	0.312239	0.0650957	0.630441	0.906977	0.708231	0.0188058	0.0319866	0.0423393	0.407816	0.600489	0.0463677
40097	IBS	BTA-60770-no-rs	25	10448562	0.327496	0.422621	0.402747	0.941221	0.753857	0.782974	0.67265	0.807176	0.00400607	0.916327	0.34399	0.285724	0.436835	0.474195	0.53161	0.503508	0.376631	0.888777	0.307074	0.916207	0.700393	0.964336	0.0280209	0.0216262	0.000818255	0.639274	0.481327	0.608542	0.572211	0.515683	0.858073
16105	IBS	BFGL-NGS-110535	8	33473270	0.32793	0.851348	0.636477	0.406108	0.202402	0.137151	0.46378	0.254435	0.463111	0.831584	0.715311	0.929904	0.506658	0.776761	0.75618	0.743295	0.980786	0.841003	0.000584646	0.527021	0.787499	0.444278	0.954594	0.536091	0.394358	0.498497	0.525002	0.318826	0.616264	0.400202	0.867512
41602	IBS	ARS-BFGL-NGS-76550	26	48751188	0.328096	0.764683	0.944062	0.374696	0.011719	0.946948	0.683501	0.177101	0.396065	0.452179	0.725303	0.284737	0.695481	0.000216978	0.000549017	0.000304462	0.0141423	0.0268634	0.0224327	0.00445497	0.0674147	0.00475199	0.0392536	0.133442	0.214393	0.874675	0.00104595	0.539751	8.981e-05	0.00210487	0.000414745
800	IBS	BTB-00478374	1	45711935	0.328401	0.0630763	0.0690207	0.435796	0.359228	0.184318	0.0241654	0.00031118	0.475041	0.491025	0.308713	0.410952	0.835921	0.0513071	0.197875	0.0781437	0.41669	0.240852	0.327543	0.91641	0.773972	0.819992	0.609562	0.422124	0.297979	0.00165274	0.801868	0.93469	0.217744	0.855763	0.842051
35890	IBS	Hapmap47651-BTA-51810	21	19983053	0.330679	0.670432	0.211194	0.123997	0.362814	0.00688729	0.241993	0.000980978	0.542552	0.140802	0.68301	0.0101694	0.400357	0.982013	0.883435	0.722139	0.851619	0.030568	0.114458	0.556575	0.598968	0.566141	0.311393	0.378464	0.304733	0.852714	0.911622	0.575475	0.34361	0.681053	0.361204
32298	IBS	BFGL-NGS-113719	18	23436682	0.331877	0.390288	0.272688	0.889215	0.959765	0.000880234	0.0492705	0.0126034	0.0973195	0.0676144	0.222839	0.215408	0.140004	0.781617	0.626385	0.162498	0.9888	0.0134097	0.989162	0.182301	0.963221	0.164757	0.65121	0.411906	0.231539	0.942578	0.189368	0.164064	0.727312	0.270897	0.514368
2096	IBS	Hapmap54441-rs29025631	1	118923333	0.332048	0.227819	0.134096	0.730706	0.296175	0.20889	0.251748	0.108535	0.0157012	0.000940848	0.230153	0.00408338	0.0208453	0.321586	0.36555	0.443617	0.731171	0.44212	0.29528	0.158896	0.178318	0.377211	0.592124	0.437023	0.404845	0.112526	0.293743	0.0660319	0.101515	0.269846	0.191694
44952	IBS	ARS-BFGL-NGS-68469	30	140811199	0.333021	0.0170163	0.686774	5.88545e-05	0.00700598	0.874566	0.368098	0.994823	0.943999	0.677546	0.368265	0.763329	0.507636	0.299567	0.237405	0.380125	0.471211	0.826418	0.0651426	0.832815	0.666662	0.907279	0.634438	0.582409	0.82827	0.968831	0.811371	0.733597	0.452621	0.361616	0.895622
34153	IBS	BFGL-NGS-116261	19	61478388	0.333226	0.100132	0.0705565	0.464903	0.331003	0.845628	0.9429	0.000144679	0.352375	0.249092	0.533659	0.511724	0.314691	0.0518212	0.0994033	0.233556	0.0480547	0.616892	0.0241707	0.503112	0.609592	0.985374	0.060216	0.124649	0.0735508	0.588669	0.964945	0.793737	0.752338	0.953188	0.597382
9839	IBS	Hapmap46581-BTA-75566	5	12379777	0.334	0.692865	0.46286	0.630903	0.46622	0.0441905	0.0259093	0.0278205	0.668022	0.124315	0.343261	0.265439	0.523874	0.0128748	0.250744	0.0148146	0.363626	0.000405416	0.935327	0.651529	0.13828	0.820449	0.099406	0.635555	0.380096	0.730214	0.801792	0.0669583	0.547259	0.205276	0.112995
13738	IBS	ARS-BFGL-NGS-26591	7	6166179	0.334548	0.0049353	0.364294	2.503e-06	0.00143708	0.426934	0.920438	0.132372	0.0844629	0.0575812	0.031533	0.198903	0.119675	0.513472	0.948047	0.783124	0.688967	0.350715	0.585562	0.692773	0.846273	0.136921	0.494603	0.360048	0.608189	0.97753	0.749633	0.511918	0.448478	0.217974	0.475967
44280	IBS	ARS-BFGL-NGS-43785	30	3167117	0.335149	0.268876	0.206018	0.911115	0.670491	0.0079719	0.0755318	0.0080341	0.000585953	0.170271	0.0849092	0.681922	0.64854	0.268569	0.258385	0.418813	0.0829429	0.163376	0.0441503	0.225304	0.393391	0.111088	0.607423	0.485022	0.720935	0.936008	0.49427	0.69221	0.198225	0.688492	0.556916
19272	IBS	ARS-BFGL-NGS-105475	9	102090443	0.335841	0.57951	0.485254	0.699233	0.638051	0.58795	0.952831	0.0957936	0.00952977	0.150049	0.188248	0.993941	0.910433	0.435628	0.715621	0.568564	0.551439	0.210048	0.000959781	0.638148	0.938273	0.194012	0.667659	0.242288	0.605433	0.617626	0.979143	0.658242	0.140876	0.222381	0.815665
44837	IBS	ARS-BFGL-NGS-27517	30	122102151	0.336161	0.148159	0.403228	0.00429024	0.000797346	0.20789	0.132413	0.390709	0.038053	0.519658	0.11175	0.765699	0.0924931	0.166492	0.82718	0.832911	0.120278	0.396869	0.164456	0.298846	0.829553	0.122531	0.116006	0.632018	0.423145	0.380968	0.971948	0.402223	0.661482	0.716356	0.509899
43386	IBS	BTB-01500830	29	3643872	0.336652	0.160403	0.436173	0.648472	0.697949	0.961116	0.546503	0.0725357	0.582102	0.57776	0.358303	0.715817	0.435931	0.00168029	0.00384416	0.0100071	0.00671197	0.298795	0.239906	0.0279934	0.121518	0.0250805	0.294168	0.104216	0.190126	0.829046	0.00047071	0.426444	0.0200933	0.0115924	0.00206516
35050	IBS	BTB-00785965	20	46241230	0.337654	0.608662	0.773951	0.79026	0.206639	0.863504	0.702083	0.183084	0.721629	0.558141	0.582631	0.000693199	0.961392	0.933382	0.475039	0.389431	0.469869	0.874566	0.0811317	0.562672	0.682866	0.379284	0.264969	0.102122	0.20598	0.453382	0.24978	0.170845	0.0793047	0.199419	0.721688
9189	IBS	Hapmap60639-rs29020598	4	99436702	0.337917	0.0807382	0.0519251	0.273356	0.070706	0.696528	0.0222466	0.873241	0.367858	0.631583	0.238533	0.285626	0.0432479	4.59271e-05	0.000308783	0.000544693	0.000345354	0.175123	0.910465	0.00337221	0.0564621	0.00272727	0.012008	0.0407002	0.0819698	0.580878	0.00631564	0.744713	0.0811728	0.0523724	0.000619402
19360	IBS	BFGL-NGS-116535	10	2361595	0.338527	0.825013	0.752102	0.789541	0.503367	0.0592208	0.0424694	0.187742	0.390845	0.853076	0.146232	0.953505	0.319944	0.582985	0.0992278	0.637769	0.766035	0.0485204	0.0919822	0.917578	0.577107	0.378624	0.382492	0.761713	0.240954	0.496379	0.183239	0.000956559	0.0657128	0.118989	0.795928
42633	IBS	ARS-BFGL-NGS-100331	28	7464549	0.339723	0.345776	0.715169	0.714118	0.420382	0.0472949	0.527232	0.272347	0.777284	0.155248	0.73142	0.0673697	0.112386	0.037619	0.0920969	0.0377572	0.115104	0.273463	0.000179448	0.924149	0.249629	0.879915	0.863685	0.809444	0.722912	0.89699	0.903726	0.485132	0.825608	0.439756	0.379089
43051	IBS	ARS-BFGL-NGS-15532	28	31764960	0.339763	0.520817	0.276447	0.669375	0.772993	0.00803632	0.51259	0.0201545	0.171582	0.473792	0.000825297	0.387082	0.0319876	0.314973	0.172711	0.148598	0.124722	0.955613	0.970077	0.477374	0.57824	0.863583	0.102034	0.783617	0.764295	0.0828459	0.980417	0.678474	0.509639	0.410195	0.887695
42755	IBS	UA-IFASA-4897	28	14515456	0.34168	0.214104	0.203764	0.693208	0.590492	0.867743	0.329147	0.612502	0.346714	0.115651	0.645176	0.208066	0.136359	0.208684	0.623158	0.807667	0.56821	0.0276374	0.00464748	0.0696771	0.0236907	0.0466526	9.27763e-05	0.00934689	0.00309747	0.188275	0.0902376	0.978257	0.206555	0.0393852	0.0217393
10021	IBS	ARS-BFGL-NGS-4312	5	26911621	0.342839	0.15718	0.241794	0.236246	0.291162	0.396819	0.102	0.211195	0.772404	0.690309	0.800676	0.479618	0.102835	0.018313	0.0790005	0.0571746	0.480786	0.371654	0.000701778	0.20633	0.0902182	0.11394	0.276032	0.891904	0.345345	0.00983064	0.880821	0.672697	0.174275	0.350743	0.139481
34048	IBS	ARS-BFGL-NGS-22449	19	56754737	0.342899	0.954751	0.306278	0.51599	0.45286	0.29448	0.216006	0.00978699	0.0101255	0.244871	0.0709541	0.972841	0.719013	0.62386	0.787649	0.522002	0.246852	0.246701	0.0687414	0.326573	0.258404	0.977209	0.000857582	0.0016234	0.0023989	0.571641	0.484566	0.541137	0.88466	0.554683	0.225066
28308	IBS	ARS-BFGL-NGS-11794	15	39016114	0.343209	0.687707	0.388158	0.551316	0.794479	0.226931	0.202492	0.923165	0.674669	0.102755	0.919935	0.117247	0.113119	0.0239036	0.143855	0.140085	0.108209	0.206085	0.00175083	0.000487126	0.136252	0.000706624	0.0825803	0.00954083	0.0258653	0.709729	0.129149	0.995155	0.165006	0.198046	0.00275651
33123	IBS	ARS-BFGL-NGS-97639	19	8483490	0.34604	0.822314	0.819659	0.223201	0.22292	0.235818	0.462505	0.943332	0.995276	0.14977	0.769462	0.000414027	0.78092	0.422079	0.663361	0.868816	0.381502	0.504993	0.307017	0.995947	0.52063	0.637198	0.427504	0.140446	0.679749	0.260435	0.0672064	0.396867	0.245641	0.163893	0.949051
34499	IBS	BTB-00774398	20	14345591	0.346041	0.987828	0.893526	0.340089	0.152861	0.391757	0.189892	0.08172	0.0689711	0.538896	0.174449	0.00946727	0.476104	0.00721989	0.0585315	0.0261269	0.0166566	0.165654	0.79207	0.35246	0.0866662	0.278964	0.211018	0.911411	0.818361	0.183557	0.000921021	0.111377	0.0401269	0.00655628	0.0624487
43373	IBS	Hapmap48839-BTA-65003	29	2745018	0.346207	0.620702	0.339953	0.644047	0.96629	0.90404	0.377175	0.845366	0.789862	0.362415	0.924659	0.62366	0.473771	0.434044	0.431959	0.862331	0.278461	0.590095	0.0761083	0.185356	0.18908	0.302416	0.683971	0.100628	0.056942	0.00881044	0.00518286	0.00017438	0.0164329	0.194275	0.268654
44467	IBS	ARS-BFGL-NGS-32347	30	31306821	0.346409	0.230802	0.00242485	0.597144	0.00010963	0.121874	0.783803	0.431704	0.74147	0.613883	0.048198	0.0244773	0.00521872	0.720419	0.755858	0.466737	0.507464	0.335555	0.114916	0.00227661	0.00111792	0.190823	0.604422	0.30197	0.162322	0.651108	0.181379	0.11957	0.834395	0.799164	0.0355009
13786	IBS	BFGL-NGS-113762	7	12560545	0.348413	0.533468	0.411161	0.0627345	0.000487158	0.0276868	0.785433	0.344456	0.415572	0.109345	0.974795	0.531242	0.167601	0.173577	0.875242	0.645816	0.910978	0.126281	0.127134	0.957228	0.793052	0.970986	0.395864	0.154557	0.179408	0.728512	0.620849	0.718618	0.411306	0.224358	0.552116
40187	IBS	ARS-BFGL-NGS-26313	25	15006757	0.348616	0.123946	0.174058	0.514298	0.616204	0.289136	0.626811	0.136112	0.000166506	0.0318759	0.00471088	0.0127177	0.0539754	0.0528664	0.784067	0.64976	0.198527	0.42468	0.0397308	0.363977	0.206682	0.103054	0.14167	0.234885	0.0872157	0.871922	0.32358	0.828735	0.239994	0.456795	0.408103
42641	IBS	ARS-BFGL-NGS-43798	28	7748299	0.349342	0.0350554	0.388988	0.14784	0.860009	0.00962462	0.000537081	0.00109475	0.643956	0.120347	0.744102	0.613458	0.357206	0.383214	0.772532	0.723528	0.905803	0.681827	0.567017	0.188307	0.610988	0.0208325	0.740205	0.304037	0.60055	0.689615	0.686207	0.709932	0.837033	0.988622	0.521951
23296	IBS	BTA-31536-no-rs	12	11701542	0.353749	0.0480069	0.196575	0.160018	0.54153	0.636604	0.873603	0.158141	0.218997	0.278417	0.633422	0.155707	0.843193	0.876777	0.372039	0.826728	0.711957	0.0958353	0.669794	0.0113628	0.0967887	0.0324244	0.0575032	0.00330807	0.0195015	0.0792955	0.000746637	0.0227207	0.0279521	0.00835859	0.137348
19280	IBS	ARS-BFGL-NGS-72947	9	102301291	0.354111	0.595316	0.600331	0.660121	0.373727	0.688117	0.49834	0.427365	0.0388725	0.572278	0.126515	0.797478	0.672997	0.69632	0.301817	0.307394	0.382043	0.916044	0.0085295	0.274703	0.837957	0.116663	0.520424	0.0180499	0.179854	0.40319	0.061951	0.0414018	0.000779312	0.00321787	0.216914
11462	IBS	BTA-05054-no-rs	6	2217430	0.354601	0.168371	0.30497	0.521905	0.999823	0.799869	0.518358	0.751361	0.871068	0.450929	0.501424	0.313934	0.149513	0.218504	0.746664	0.359463	0.359921	0.0200945	0.259896	0.00790669	0.0243299	0.05968	0.00418182	0.000642405	0.00543802	0.354326	0.896947	0.690566	0.669431	0.44745	0.0365398
29483	IBS	Hapmap49787-BTA-88812	16	26736540	0.355501	0.536851	0.223085	0.754277	0.439104	0.560812	0.329487	0.552187	0.640843	0.725712	0.979005	0.101638	0.0856723	0.0203735	0.83611	0.801226	0.201926	0.352751	0.522836	0.0125747	0.00612701	0.000902982	0.0164576	0.0563559	0.0222644	0.341314	0.0319445	0.232853	0.0179035	0.0100845	0.0213444
33983	IBS	BFGL-NGS-113058	19	53932846	0.355827	0.443952	0.308483	0.950459	0.648113	0.999619	0.70018	0.627098	0.199599	0.00088544	0.207308	0.106778	0.299955	0.380503	0.443146	0.659105	0.229526	0.117267	0.752314	0.0286241	0.0013259	0.0944825	0.63824	0.894768	0.542163	0.440032	0.998254	0.379188	0.950901	0.959679	0.0260471
34240	IBS	BFGL-NGS-117575	20	1900204	0.357015	0.708876	0.666934	0.522652	0.241483	0.597359	0.214274	0.442408	0.935264	0.235161	0.313923	0.0461396	0.786184	0.319723	0.585216	0.48018	0.460036	0.652073	0.89919	0.0297338	0.0793005	0.0308085	0.252037	0.00492898	0.0434406	0.00106918	0.601443	0.685984	0.650266	0.256015	0.0923822
44116	IBS	BTB-01033227	29	45326585	0.357199	0.0254427	0.026737	0.0985272	0.0149373	0.0059925	0.214614	0.790095	0.988675	0.557142	0.943877	0.517979	0.000739004	0.00174824	0.0775847	0.146773	0.0699609	0.363163	0.591185	4.85313e-05	0.0516798	3.9282e-05	0.0123157	0.00333239	0.0179652	0.696553	0.000128373	0.117286	0.0247406	0.00470335	0.000528357
41634	IBS	BTB-01490570	26	50211553	0.358319	0.146865	0.196613	0.366372	0.259553	0.567804	0.291213	0.231637	0.392264	0.131211	0.601505	0.832971	0.11703	0.0328542	0.722247	0.242684	0.563631	0.0544492	0.461016	0.0136631	0.250704	0.00351563	0.00105365	0.00298206	0.000630888	0.249864	0.17362	0.0459668	0.697289	0.409937	0.0241272
25907	IBS	ARS-BFGL-NGS-97944	13	75567844	0.358449	0.77402	0.42111	0.45643	0.902525	0.372499	0.251193	0.196871	0.000983455	0.101705	0.0469087	0.243425	0.638851	0.58611	0.455757	0.489771	0.060826	0.709647	0.270098	0.509423	0.990345	0.754985	0.339766	0.519278	0.257731	0.820123	0.522139	0.0420456	0.834095	0.691932	0.676858
12186	IBS	ARS-BFGL-NGS-67509	6	42758833	0.358666	0.927743	0.152779	0.395584	2.09485e-06	0.0353921	0.41457	0.0579424	0.270411	0.249109	0.684317	0.301348	0.450676	0.852726	0.678227	0.259632	0.3041	0.0924819	0.0681408	0.711963	0.840884	0.107049	0.297976	0.85232	0.421884	0.0654851	0.768242	0.921878	0.434338	0.677517	0.714225
45677	IBS	BTB-01589136	30	644954	0.359124	0.148271	0.082826	0.382893	0.114313	0.871734	0.858727	0.508817	0.00289069	0.882183	2.60399e-06	0.945049	0.310885	0.0809709	0.0012664	0.00185045	0.018381	0.332156	0.146704	0.910847	0.462197	0.367969	0.994827	0.808848	0.792601	0.585337	0.4743	0.991453	0.106009	0.447916	0.139949
21072	IBS	BTB-00446186	10	98460121	0.359262	0.827422	0.414283	0.416886	0.954375	0.554283	0.928491	0.454382	0.446606	0.407897	0.695048	0.299477	0.43838	0.00657646	0.0176805	0.0192631	0.00564165	0.183024	0.167546	0.000345274	0.0386531	0.000716316	0.017565	0.00124885	0.0619377	0.517484	0.0316834	0.843653	0.166955	0.0680918	0.0050582
23578	IBS	BTA-100959-no-rs	12	29191067	0.360044	0.0570707	0.581804	0.172736	0.38138	0.58365	0.139866	0.19744	0.728424	0.688116	0.588403	0.596591	0.901568	0.941705	0.818809	0.886801	0.665919	0.747324	0.431292	0.268673	0.86591	0.095497	0.988693	0.0201298	0.161985	0.000778699	0.833994	0.107172	0.48143	0.936749	0.722732
31878	IBS	ARS-BFGL-NGS-86697	18	1260166	0.360883	0.82028	0.117435	0.356782	0.326925	0.187976	0.643758	0.0760806	0.0262556	0.826578	0.497737	0.157554	0.192785	0.00370906	0.119611	0.16049	0.144447	0.69995	0.0500063	0.0179286	0.188532	0.000205019	0.40108	0.255411	0.837345	0.0747684	0.00265397	0.30955	0.062939	0.00177745	0.0385082
7530	IBS	BTB-01643687	4	8200949	0.361944	0.50015	0.615719	0.980214	0.403399	0.631282	0.9263	0.13436	0.883864	0.103173	0.390029	0.244537	0.614133	0.184389	0.904101	0.299067	0.653525	0.0346003	0.000558105	0.302696	0.370373	0.418948	0.952972	0.988958	0.766755	0.623994	0.903702	0.130011	0.783821	0.95773	0.193314
16268	IBS	BTA-30302-no-rs	8	42949474	0.361974	0.994575	0.795932	0.738617	0.345567	0.274133	0.10392	0.00540139	0.000319535	0.109288	0.00150508	0.583112	0.202899	0.796989	0.628473	0.240764	0.282771	0.220811	0.175386	0.889488	0.390109	0.602558	0.148898	0.975122	0.363333	0.427658	0.156539	0.94667	0.966661	0.242991	0.298867
[truncated: 968 more rows]

## Sheet: all pvalues by using hBN.kinf 
N	MatrixType	SNPID	Chr	Position	MY	FY	PY	FPC	PPC	PL	SCS	DPR	SCE	DCE	SSB	DSB	NM	STA	STR	BD	RW	DF	RA	FUA	RUH	UD	UC	FTP	RTP	TL	FA	RLS	RLR	FL	FS
[truncated: 2,200 more rows]
