# Supplementary material for: Effect of sample stratification on dairy GWAS results
Source: BMC Genomics. 2012 Oct 6;13:536. doi: 10.1186/1471-2164-13-536 (PMC3496570; doi:10.1186/1471-2164-13-536)
Supplement: Additional file 8 — Table S2. (Excel file) Output file of top 100 effects on 31 dairy traits by generalized least squares (GLS) tests. Chr30 is the X chromosome, and Chr32 indicates markers with unknown chromosome locations. MY, milk yield; FY, fat yield; PY, protein yield; FPC, fat percentage; PPC, protein percentage; SCS, somatic cell score; DPR, daughter pregnancy rate; PL, productive life; SCE, service-sire calving ease; DCE, daughter calving ease; SSB, service-sire stillbirth; DSB, daughter stillbirth; NM, net merit; STA, stature; STR, strength; BD, body depth; RW, rump width; DF, dairy form; RA, rump angle; FUA, fore udder attachment; RUH, rear udder height; UD, udder depth; UC, udder cleft; FTP, front teat placement; RTP, rear teat placement; TL, teat length; FA, foot angle; RLS, rear legs (side view); RLR, rear legs (rear view); FL, feet and legs; FS, final score. [file 1471-2164-13-536-S8.xlsx]

## Sheet: Sheet1
SNPID	Chr	Position	MY	FY	PY	FPC	PPC	PL	SCS	DPR	SCE	DCE	SSB	DSB	NM	STA	STR	BD	RW	DF	RA	FUA	RUH	UD	UC	FTP	RTP	TL	FA	RLS	RLR	FL	FS
ARS-BFGL-NGS-57820	14	1651311	5.01e-12	3.8e-10	1.32e-06	1.58e-52	2.45e-05	0.01	0.525	0.718	0.205	0.243	0.519	0.26	0.115	0.14	0.192	0.0398	0.177	0.904	0.167	0.388	0.762	0.103	0.151	0.484	0.147	0.29	0.644	0.114	0.0851	0.528	0.681
ARS-BFGL-NGS-4939	14	1801116	7.94e-12	1.26e-12	5.5e-06	3.16e-59	3.63e-06	0.00955	0.208	0.993	0.449	0.197	0.664	0.169	0.0263	0.0457	0.0776	0.0166	0.113	0.818	0.225	0.2	0.771	0.0316	0.109	0.476	0.127	0.353	0.981	0.14	0.239	0.793	0.368
ARS-BFGL-NGS-53817	5	39640565	1.58e-11	1.45e-05	1.23e-10	0.0269	0.505	0.665	0.0214	0.568	0.00933	0.243	0.259	0.74	2.82e-05	0.198	0.455	0.394	0.512	9.55e-06	0.00224	0.448	0.551	0.159	0.192	0.165	0.17	0.403	0.213	0.97	0.469	0.438	0.159
ARS-BFGL-NGS-94706	14	1696470	2.63e-10	0.188	1.07e-09	3.16e-17	0.391	0.298	0.0302	0.57	0.337	0.152	0.582	0.187	0.177	0.0288	0.0562	0.00263	0.00457	0.141	0.621	0.00513	0.45	0.00912	0.001	0.248	0.122	0.327	0.219	0.113	0.0324	0.614	0.1
ARS-BFGL-NGS-107379	14	2054457	6.17e-10	3.39e-08	3.24e-05	2e-42	2.4e-05	0.0195	0.676	0.907	0.552	0.568	0.441	0.759	0.207	0.888	0.558	0.953	0.936	0.684	0.341	0.789	0.249	0.433	0.546	0.934	0.432	0.402	0.31	0.209	0.275	0.403	0.405
BTB-00878073	24	5024793	1.2e-09	0.00138	1.7e-08	0.00191	0.349	0.0219	0.0724	0.0234	0.00112	0.361	0.0191	0.447	0.0129	0.317	0.0275	0.0891	0.00309	0.105	0.024	0.0162	0.0141	0.00603	0.64	0.119	0.519	0.0776	0.248	0.703	0.197	0.321	0.203
ARS-BFGL-NGS-34135	14	1675278	2.4e-09	0.0851	1.62e-08	1.26e-17	0.32	0.462	0.0191	0.971	0.36	0.0832	0.506	0.148	0.255	0.0178	0.0282	0.00145	0.00191	0.164	0.762	0.00603	0.508	0.00955	0.00234	0.292	0.164	0.42	0.204	0.116	0.0501	0.573	0.0871
Hapmap26161-BTA-151057	13	739720	9.33e-09	3.55e-07	6.03e-10	0.631	0.336	0.0891	0.176	0.0138	0.00195	0.00214	0.138	0.997	6.76e-05	0.00339	0.312	0.0468	0.0617	3.63e-08	0.275	0.177	0.00407	0.681	0.000501	0.0055	0.00107	0.165	0.0148	0.192	0.0759	0.0447	0.000708
ARS-BFGL-NGS-18858	14	2909929	1.35e-08	4.68e-05	0.000417	1.26e-28	4.07e-05	0.0372	0.107	0.202	0.428	0.987	0.543	0.268	0.333	0.0692	0.0575	0.0166	0.187	0.962	0.401	0.7	0.172	0.191	0.581	0.673	0.608	0.243	0.334	0.44	0.542	0.299	0.444
Hapmap25384-BTC-001997	14	2217163	2.19e-08	0.1	2.57e-05	5.01e-16	0.00575	0.0117	0.706	0.00676	0.716	0.423	0.213	0.353	0.962	0.192	0.305	0.0646	0.101	0.656	0.718	0.395	0.822	0.255	0.0871	0.667	0.48	0.587	0.8	0.0813	0.833	0.566	0.551
Hapmap24715-BTC-001973	14	2239085	2.63e-08	0.0575	3.89e-05	5.01e-17	0.00372	0.00724	0.961	0.00832	0.585	0.594	0.238	0.296	0.899	0.193	0.338	0.0724	0.105	0.638	0.743	0.346	0.959	0.198	0.0676	0.842	0.557	0.841	0.994	0.0708	0.974	0.383	0.478
Hapmap42685-BTA-81134	8	49723924	3.31e-08	0.0427	9.33e-07	0.000162	0.16	0.0151	0.00282	1.95e-05	0.442	0.0692	0.593	0.49	0.504	0.373	0.227	0.583	0.0219	0.0275	0.00158	0.127	0.434	0.00813	0.892	0.147	0.204	0.871	0.226	0.675	0.918	0.461	0.935
Hapmap40953-BTA-33887	13	2553974	3.8e-08	2e-05	4.17e-06	0.365	0.1	0.486	0.0933	0.00955	0.869	0.378	0.53	0.28	0.000148	0.000617	0.00398	0.00575	0.00933	0.0562	0.0316	0.924	0.589	0.998	0.896	0.301	0.671	0.153	0.000347	0.00191	1.66e-06	2.88e-05	0.0525
BTB-01308655	4	39283065	4.17e-08	0.00617	5.5e-05	0.00389	0.00407	0.836	0.00407	0.017	0.314	0.199	0.531	0.308	0.0295	0.251	0.0525	0.0407	0.000776	0.868	0.0316	0.155	0.281	0.152	0.326	0.0309	0.255	0.203	0.0468	0.0245	0.00151	0.0692	0.537
Hapmap41705-BTA-98456	5	132173	5.13e-08	0.000417	0.00012	0.0741	0.00347	0.222	0.239	0.0603	0.292	0.0155	0.0562	0.00631	0.000355	0.166	0.932	0.611	0.39	0.00933	0.194	0.446	0.778	0.649	0.762	0.895	0.939	0.497	0.402	0.492	0.996	0.453	0.48
BTA-92340-no-rs	2	109740844	8.13e-08	0.00955	1.35e-07	0.00257	0.653	0.434	0.00245	0.0209	0.0339	0.458	0.879	0.344	0.00977	0.812	0.105	0.339	0.24	0.00257	0.211	0.794	0.195	0.242	0.119	0.0389	0.0288	0.568	0.188	0.803	0.369	0.049	0.463
BTA-21377-no-rs	5	35657214	8.91e-08	2.04e-07	4.57e-08	0.942	0.973	0.175	0.156	0.826	0.0339	0.00871	0.321	0.491	8.32e-09	0.00204	0.542	0.133	0.207	0.00229	0.0339	0.997	0.19	0.478	0.000417	0.213	0.0851	0.318	0.002	0.36	0.00794	0.000263	0.0151
BTA-92021-no-rs	11	9385008	1.15e-07	7.24e-05	2e-06	0.246	0.157	0.0123	0.262	0.625	0.658	0.659	0.56	0.771	2.69e-07	0.139	0.321	0.525	0.752	0.391	0.288	0.497	0.219	0.162	0.0427	0.0132	0.049	0.524	0.0437	0.525	0.0513	0.00832	0.659
BFGL-NGS-110032	1	120109716	1.26e-07	1.12e-05	0.000204	0.368	0.00234	0.74	0.468	0.00977	0.00186	0.000245	0.542	0.582	0.000708	0.845	0.883	0.723	0.989	0.0603	0.0692	0.643	0.607	0.265	0.411	0.461	0.153	0.583	0.388	0.94	0.193	0.111	0.783
ARS-BFGL-NGS-34317	2	127614663	1.29e-07	0.0112	1.48e-05	0.00324	0.0603	0.74	0.276	0.256	0.248	0.0871	0.869	0.565	0.00302	0.961	0.434	0.218	0.176	0.78	0.0174	0.573	0.745	0.797	0.995	0.937	0.776	0.225	0.0427	0.155	0.292	0.103	0.899
BFGL-NGS-112358	10	91398665	1.35e-07	4.68e-08	7.08e-07	0.548	0.319	0.531	0.000741	0.000339	0.484	0.973	0.331	0.961	0.00398	0.0372	0.212	0.69	0.0263	0.116	0.405	0.0102	0.00245	6.31e-05	0.17	0.719	0.899	0.318	0.581	0.474	0.341	0.731	0.179
ARS-BFGL-NGS-82304	22	15974506	1.35e-07	0.0275	2e-05	0.00105	0.0468	0.0501	0.254	0.000138	0.255	0.391	0.104	0.0282	0.275	0.105	0.0324	0.0129	0.541	0.0309	0.229	0.561	0.653	0.0407	0.547	0.0263	0.179	0.847	0.97	0.83	0.617	0.869	0.556
Hapmap25313-BTA-153969	13	4115711	1.51e-07	7.24e-05	0.000339	0.345	0.00372	0.274	0.0055	0.00692	0.684	0.877	0.858	0.0457	0.000537	0.000112	0.000813	0.00158	0.0251	0.17	0.00741	0.31	0.582	0.446	0.344	0.6	0.678	0.0257	2.88e-05	0.000148	1.78e-06	1.12e-05	0.0468
BTA-21517-no-rs	24	5054955	1.78e-07	0.00135	1.91e-07	0.0269	0.871	0.0191	0.0282	0.0245	0.000933	0.286	0.0214	0.498	0.0295	0.244	0.00363	0.0501	0.00234	0.01	0.126	0.0166	0.0263	0.00537	0.604	0.233	0.695	0.0851	0.577	0.774	0.512	0.532	0.22
ARS-BFGL-NGS-59502	11	100519715	1.95e-07	5.25e-07	3.02e-05	0.759	0.0871	0.542	0.0832	0.0132	0.153	0.0646	0.136	0.105	0.000126	0.0129	0.364	0.0851	0.453	0.0209	0.105	0.449	0.0832	0.524	0.993	0.705	0.844	0.791	0.0209	0.452	0.0209	0.00708	0.0513
BTB-01087838	10	88035301	1.95e-07	7.24e-08	1.7e-05	0.55	0.0646	0.0302	0.0126	0.126	0.258	0.404	0.738	0.871	6.76e-06	0.466	0.11	0.915	0.0871	0.011	0.265	0.63	0.277	0.0759	0.844	0.171	0.398	0.00832	0.948	0.578	0.638	0.038	0.266
BTB-01308664	4	39244447	2.04e-07	0.02	0.000331	0.00229	0.00245	0.0309	0.00575	0.000295	0.15	0.0501	0.291	0.0324	0.456	0.0692	0.0398	0.0603	0.00129	0.581	0.0741	0.0776	0.214	0.0178	0.222	0.0417	0.288	0.139	0.333	0.0692	0.0269	0.55	0.303
BTB-01198500	12	88162862	2.24e-07	0.0209	1.91e-05	0.00251	0.0447	0.4	0.573	0.316	0.000195	0.295	0.00741	0.259	0.00813	0.000427	0.0437	0.00339	0.02	0.000229	0.191	0.213	0.167	0.424	0.0229	0.00692	0.0316	0.342	0.175	0.48	0.231	0.00661	0.0389
ARS-BFGL-NGS-22285	24	8605493	2.24e-07	0.0302	0.000537	0.00148	0.000741	0.356	0.0617	0.0417	0.701	0.644	0.234	0.868	0.256	0.39	0.458	0.807	0.0112	0.437	0.0741	0.00513	0.0257	0.00112	0.292	0.508	0.255	0.334	0.61	0.552	0.507	0.574	0.228
ARS-BFGL-NGS-26008	5	163482	2.4e-07	4.68e-05	1.51e-05	0.382	0.0955	0.736	0.803	0.131	0.858	0.815	0.726	0.394	0.000195	0.481	0.903	0.461	0.551	0.00282	0.735	0.917	0.564	0.748	0.304	0.147	0.132	0.0288	0.874	0.504	0.947	0.291	0.326
BTB-01169423	2	110559605	2.45e-07	0.212	4.79e-06	1.86e-05	0.176	0.574	0.0631	0.114	0.000589	0.221	0.18	0.514	0.0275	0.951	0.0603	0.213	0.207	0.00575	0.0708	0.659	0.171	0.305	0.141	0.112	0.133	0.719	0.221	0.332	0.741	0.0741	0.748
BFGL-NGS-118199	10	91086389	2.57e-07	3.63e-05	1.58e-08	0.34	0.681	0.322	0.0148	0.00617	0.941	0.115	0.337	0.0417	0.00513	0.00245	0.0107	0.0174	0.000891	0.983	0.504	0.0501	0.00204	0.00331	0.216	0.289	0.723	0.0977	0.881	0.049	0.64	0.998	0.055
BTB-01141508	13	679009	2.88e-07	5.75e-05	5.13e-08	0.343	0.752	0.746	0.637	0.00162	0.00912	0.0562	0.125	0.295	0.000891	0.126	0.242	0.0389	0.3	0.000251	0.104	0.579	0.135	0.269	0.166	0.0437	0.0372	0.541	0.156	0.055	0.578	0.622	0.0933
BFGL-NGS-118377	9	90521235	3.09e-07	0.00813	0.00049	0.00955	0.002	0.255	0.458	0.000204	0.255	0.284	0.0339	0.244	0.0288	0.000437	0.187	0.0724	0.848	0.00302	0.000437	0.582	0.0316	0.891	0.404	0.305	0.206	0.612	9.33e-05	0.0017	0.00182	0.000562	0.0316
BTB-01038817	6	19390619	3.39e-07	0.00151	5.01e-06	0.049	0.299	0.139	0.0708	0.00468	0.708	0.581	0.624	0.0138	0.134	0.526	0.966	0.583	0.547	0.0501	0.000347	0.00195	0.0724	0.00617	0.0603	0.229	0.301	0.0178	0.738	0.33	0.434	0.906	0.261
BTA-12361-rs29024314	24	7482109	3.47e-07	0.0123	2.95e-06	0.00676	0.24	0.0331	0.136	0.00209	0.161	0.363	0.95	0.942	0.139	0.0105	0.00427	0.0759	0.00107	0.0977	0.0708	0.00132	0.00447	8.13e-05	0.91	0.2	0.497	0.275	0.961	0.164	0.586	0.787	0.0537
ARS-BFGL-NGS-4763	5	56585423	3.89e-07	9.12e-06	5.5e-08	0.74	0.562	0.163	0.407	0.00575	0.0692	0.0011	0.449	0.223	0.000141	0.0437	0.511	0.102	0.128	2.29e-06	0.375	0.038	0.000347	0.301	0.00166	0.0513	0.0155	0.831	0.0204	0.492	0.00102	0.00219	1.41e-05
BTB-01477571	5	43481128	4.47e-07	1.45e-06	2.34e-07	0.743	0.797	0.0891	0.621	0.243	0.466	0.581	0.841	0.412	1.35e-07	0.0132	0.106	0.0234	0.0871	0.00186	0.00832	0.153	0.00692	0.528	0.000372	0.0562	0.0513	0.187	0.000851	0.0794	0.00537	3.8e-05	0.000155
ARS-BFGL-BAC-23336	14	53062257	8.32e-07	0.0275	0.000309	0.00245	0.0182	0.561	0.138	0.194	0.106	0.00263	0.273	0.0851	0.00955	0.224	0.883	0.638	0.652	0.0427	0.961	0.0933	0.0219	0.473	0.00132	0.00372	0.000933	0.82	0.00339	0.0316	0.0245	0.00813	0.0302
ARS-BFGL-NGS-72090	2	30011666	8.51e-07	9.33e-05	2.51e-06	0.419	0.652	0.497	0.0661	0.278	0.0269	0.0676	0.252	0.163	0.00339	0.00275	0.00794	0.000347	0.00933	3.09e-05	0.163	0.492	0.0195	0.32	0.223	0.103	0.0741	0.0575	0.596	0.0661	0.416	0.911	0.0437
BFGL-NGS-117833	15	55045620	1.12e-06	0.000447	0.00155	0.208	0.00234	0.0151	0.0661	0.577	0.0117	0.00178	0.561	0.637	5.37e-05	0.452	0.966	0.413	0.243	0.0631	0.215	0.597	0.789	0.771	0.986	0.924	0.393	0.771	0.824	0.504	0.802	0.209	0.167
Hapmap36706-SCAFFOLD27815_931	10	91121384	1.17e-06	0.000129	8.51e-08	0.325	0.685	0.337	0.017	0.00933	0.986	0.136	0.351	0.0692	0.01	0.00151	0.00794	0.0129	0.000525	0.878	0.481	0.0288	0.00102	0.00219	0.194	0.388	0.853	0.106	0.997	0.0676	0.809	0.875	0.0309
BTB-00031129	1	61530474	1.26e-06	0.0245	0.0002	0.00603	0.0214	0.137	0.296	0.00224	0.00479	0.0501	0.0132	0.561	0.195	0.552	0.866	0.637	0.541	0.851	0.0776	0.0166	0.443	0.116	0.000347	0.000912	0.000692	0.219	0.411	0.00245	0.97	0.97	0.124
BTA-92181-no-rs	1	61540639	1.35e-06	0.0245	0.0002	0.00617	0.0234	0.136	0.275	0.00224	0.00513	0.0525	0.0132	0.553	0.2	0.546	0.87	0.644	0.545	0.856	0.0741	0.0166	0.449	0.115	0.000355	0.000871	0.000692	0.214	0.421	0.00257	0.962	0.978	0.121
BTB-01498763	5	185792	1.38e-06	0.000102	5.13e-05	0.493	0.115	0.536	0.379	0.104	1	0.67	0.522	0.296	0.000224	0.197	0.571	0.242	0.185	0.00204	0.721	0.526	0.316	0.552	0.114	0.135	0.106	0.0302	0.933	0.223	0.82	0.396	0.169
Hapmap29758-BTC-003619	14	2674264	1.38e-06	0.0589	0.000174	6.31e-14	0.0288	0.0055	0.0407	0.102	0.303	0.469	0.327	0.929	0.652	0.361	0.89	0.809	0.32	0.0617	0.738	0.738	0.0479	0.252	0.929	0.946	0.854	0.721	0.931	0.375	0.94	0.809	0.547
ARS-BFGL-NGS-23944	17	65804551	1.45e-06	0.00282	0.00363	0.038	0.000269	0.346	0.446	0.889	0.53	0.101	0.169	0.945	0.00631	0.163	0.535	0.0794	0.275	0.00331	0.222	0.447	0.33	0.129	0.055	0.152	0.103	0.191	0.318	0.551	0.167	0.0417	0.165
BTA-74585-no-rs	5	94496854	1.45e-06	0.0347	1.55e-06	0.00447	0.965	0.631	0.0708	0.0105	0.0178	0.129	0.0282	0.0219	0.00851	0.112	0.308	0.343	0.307	0.117	0.0871	0.556	0.557	0.919	0.514	0.999	0.977	0.417	0.02	0.0468	0.0141	0.344	0.735
Hapmap39739-BTA-30213	30	62680511	1.58e-06	0.0112	4.27e-07	0.0186	0.679	0.00316	0.119	0.00055	0.0347	0.0117	0.00269	2.51e-08	0.261	0.836	0.0603	0.106	0.0676	0.111	0.292	0.364	0.214	0.282	0.216	0.405	0.536	0.333	0.0501	0.221	0.822	0.151	0.848
ARS-BFGL-NGS-12715	11	2658085	1.62e-06	0.00102	2.75e-05	0.195	0.22	0.411	0.0229	0.0347	0.00251	0.0135	0.815	0.0309	0.0024	3.09e-05	0.0741	0.00603	0.000363	4.79e-05	0.00977	0.0794	0.959	0.102	0.0389	0.00302	0.0977	0.312	0.0135	0.705	0.00389	0.0417	0.00617
Hapmap41316-BTA-62253	10	26885064	1.66e-06	0.0219	0.00017	0.00708	0.0295	0.02	0.184	0.753	0.00955	0.0263	0.444	0.665	2.45e-05	0.0209	0.125	0.0589	0.351	0.00331	0.00912	0.00339	0.00347	0.011	0.0158	0.00186	0.00759	0.621	0.291	0.152	0.157	0.0166	0.000316
BTB-00457391	11	9665006	1.74e-06	9.77e-07	4.79e-08	0.776	0.416	0.705	0.1	0.00661	0.0257	0.0302	0.244	0.46	1.1e-05	0.111	0.296	0.2	0.145	0.0724	0.124	0.925	0.924	0.997	0.618	0.313	0.952	0.0214	0.00275	0.116	7.76e-05	0.000794	0.372
BFGL-NGS-113923	13	2416151	1.78e-06	1.23e-05	9.55e-05	0.99	0.109	0.522	0.00389	0.0174	0.172	0.454	0.785	0.0617	8.51e-05	8.91e-06	5.25e-05	4.68e-05	0.000257	0.0162	0.0447	0.141	0.128	0.374	0.673	0.118	0.565	0.262	0.000182	0.00162	4.07e-06	3.8e-05	0.00759
BFGL-NGS-110993	14	4808166	1.82e-06	0.387	0.00776	5.13e-10	2.82e-05	0.164	0.924	0.12	0.0955	0.000617	0.461	0.00646	0.0562	0.147	0.000102	0.0055	0.0417	0.0468	0.207	0.583	0.0631	0.615	0.0288	0.837	0.37	0.122	0.705	0.746	0.406	0.148	0.682
ARS-BFGL-NGS-41111	13	10111504	1.95e-06	0.00219	2.24e-05	0.126	0.275	0.48	0.000832	5.13e-05	0.0245	0.0676	0.0112	0.218	0.024	0.0562	0.861	0.6	0.729	0.000178	0.0324	0.884	0.0631	0.776	0.24	0.0741	0.0661	0.262	0.0437	0.122	0.00138	0.00692	0.0724
ARS-BFGL-NGS-100480	14	4364952	2e-06	0.000257	0.024	1.26e-21	8.91e-07	0.149	0.451	0.109	0.971	0.138	0.75	0.0955	0.297	0.0132	0.00251	0.00537	0.0832	0.555	0.782	0.762	0.173	0.315	0.819	0.441	0.474	0.389	0.0209	0.396	0.0708	0.38	0.638
ARS-BFGL-NGS-29758	5	39920171	2.04e-06	0.00851	7.76e-06	0.0398	0.547	0.294	0.838	0.0537	0.594	0.995	0.927	0.912	0.0132	0.0129	0.0537	0.0355	0.759	0.0955	1.1e-05	0.498	0.915	0.194	0.0148	0.129	0.11	0.0851	0.0275	0.0407	0.505	0.278	0.105
ARS-BFGL-NGS-106898	4	108570183	2.04e-06	0.0794	4.37e-07	0.0012	0.603	0.187	0.0126	0.685	0.000871	0.00115	0.234	0.821	0.00209	0.148	0.155	0.262	0.849	0.196	0.0631	0.947	0.673	0.352	0.0302	0.246	0.0851	0.89	0.343	0.228	0.395	0.746	0.668
Hapmap30091-BTC-005211	14	5569639	2.19e-06	0.12	1.12e-06	0.000741	0.827	0.0224	0.61	0.0575	0.593	0.00891	0.778	0.000955	0.108	0.185	0.29	0.233	0.759	0.017	0.706	0.625	0.0339	0.0562	0.877	0.695	0.689	0.242	0.0813	0.0933	0.102	0.0871	0.0891
ARS-BFGL-NGS-98590	10	91887770	2.34e-06	4.79e-05	1.82e-06	0.698	0.625	0.605	0.0002	0.0251	0.189	0.321	0.466	0.000851	0.00708	0.0355	0.000107	0.0174	0.000123	0.0234	0.221	0.167	0.849	0.0049	0.611	0.653	0.411	0.976	0.682	0.714	0.755	0.652	0.701
Hapmap50620-BTA-21279	10	95490805	2.57e-06	5.75e-06	4.9e-06	0.96	0.385	0.321	0.0339	0.977	0.597	0.586	0.0398	0.337	0.000794	0.0295	0.0145	0.0186	1.02e-08	0.635	0.347	3.47e-08	0.002	3.02e-08	0.00282	0.000912	0.0178	2.95e-06	0.555	0.0398	0.242	0.891	0.00148
ARS-BFGL-NGS-67320	2	113612160	2.63e-06	7.59e-05	5.75e-06	0.541	0.65	0.76	0.0135	0.261	0.0501	0.0676	0.55	0.303	0.00011	0.635	0.0776	0.275	0.0186	0.055	0.00776	0.574	0.251	0.566	0.0214	0.011	0.0132	0.11	0.0389	0.638	0.0182	0.00182	0.223
Hapmap43498-BTA-15980	30	24869121	2.63e-06	0.000603	0.000646	0.175	0.0135	0.000398	0.19	1.07e-05	0.183	0.00339	0.3	0.44	0.349	0.65	0.794	0.433	0.649	0.000417	0.0138	0.695	0.473	0.53	0.171	0.233	0.111	0.379	0.394	0.231	0.678	0.528	0.499
Hapmap42967-BTA-53762	22	20715825	2.75e-06	0.00257	0.00525	0.0912	0.000776	0.513	0.916	0.217	0.115	0.903	0.152	0.815	0.0209	0.566	0.574	0.871	0.0537	0.188	0.0562	0.01	0.0891	0.00324	0.0282	0.468	0.0339	0.206	0.438	0.102	0.461	0.862	0.367
Hapmap58258-rs29024698	10	86868858	2.88e-06	0.00331	5.25e-05	0.0776	0.192	0.0776	0.31	0.2	0.352	0.12	0.668	0.0204	0.000355	0.343	0.103	0.295	0.00871	0.11	0.172	0.948	0.00275	0.537	0.458	0.638	0.6	0.179	0.0245	0.0257	0.00182	0.000251	0.112
BTB-00029666	1	61026239	2.95e-06	0.00759	3.55e-06	0.0302	0.914	0.826	0.627	0.0186	0.000132	0.011	0.000955	0.271	0.00178	0.769	0.19	0.366	0.22	0.149	0.401	0.649	0.878	0.705	0.404	0.579	0.494	0.692	0.783	0.605	0.766	0.692	0.868
BTA-122179-no-rs	13	1098463	3.02e-06	0.000126	7.24e-07	0.497	0.706	0.375	0.471	0.132	0.0182	0.0933	0.317	0.394	8.13e-05	0.0479	0.0447	0.0105	0.485	0.00151	0.151	0.0355	0.00617	0.875	0.00676	0.000224	0.00012	0.265	0.012	0.0126	0.0158	0.0209	0.000832
ARS-BFGL-NGS-39696	16	27629566	3.16e-06	0.00129	1.74e-05	0.101	0.449	0.0646	0.00676	0.000324	0.511	0.000145	0.192	0.0132	0.00759	0.514	0.682	0.597	0.012	3.31e-05	0.0676	0.000316	1.2e-07	0.318	6.17e-05	8.91e-05	4.9e-05	0.434	0.426	0.904	0.000158	0.00017	7.24e-07
BTB-01141770	13	777430	3.16e-06	0.00162	1.48e-05	0.15	0.511	0.533	0.211	0.00107	0.0501	0.158	0.484	0.0178	0.0132	0.000182	0.000129	3.72e-05	0.0501	0.00389	0.00724	0.0851	0.216	0.634	0.104	0.0017	0.00661	0.888	0.00275	0.0102	0.0347	0.0832	0.00513
BTA-42870-no-rs	18	6894368	3.16e-06	0.000977	0.000148	0.152	0.1	0.25	0.0214	0.00135	8.91e-06	0.1	0.000209	0.366	0.0195	0.764	0.32	0.429	0.0151	0.0832	0.383	0.665	0.144	0.21	0.582	0.95	0.597	0.0191	0.000525	0.00676	0.00302	0.000891	0.22
ARS-BFGL-NGS-81723	20	59463186	3.16e-06	0.000302	4.47e-08	0.34	0.2	0.00724	0.00324	0.000107	0.381	0.212	0.00479	2.45e-05	0.11	0.012	0.201	0.265	0.0525	0.478	0.0617	0.0331	0.184	0.000316	0.4	0.0513	0.164	0.0295	0.548	0.396	0.0355	0.647	0.264
Hapmap44605-BTA-55952	23	2965430	3.31e-06	0.00513	0.00112	0.0759	0.00912	0.265	0.395	0.00166	0.277	0.0631	0.819	0.0012	0.161	0.927	0.532	0.415	0.0794	0.615	0.577	0.762	0.229	0.893	0.205	0.87	0.405	0.794	0.254	0.188	0.764	0.767	0.585
Hapmap57248-rs29018609	5	54933394	3.39e-06	9.12e-07	0.000603	0.564	0.017	0.000794	0.116	7.41e-10	0.596	0.269	0.863	2.95e-05	0.358	0.000912	0.0513	0.00141	0.0229	1.32e-05	0.0776	0.676	0.0204	0.475	0.144	0.665	0.632	0.0158	0.524	0.583	0.212	0.371	0.00912
BTA-34956-no-rs	14	1514056	3.55e-06	0.183	1.45e-05	3.98e-11	0.366	0.983	0.619	0.618	0.166	0.0631	0.451	0.452	0.2	0.0933	0.619	0.106	0.0407	0.138	0.556	0.0955	0.735	0.055	0.0017	0.273	0.128	0.385	0.814	0.978	0.596	0.548	0.163
ARS-BFGL-NGS-22061	5	13230398	3.89e-06	0.138	8.32e-06	0.00102	0.55	0.00331	0.000776	0.0105	0.109	0.301	0.193	0.498	0.69	0.0447	0.762	0.782	0.866	0.00055	0.177	0.14	0.152	0.0741	0.552	0.172	0.518	0.269	0.416	0.716	0.21	0.557	0.685
Hapmap39806-BTA-114315	5	1941317	3.98e-06	0.00355	0.000204	0.109	0.0912	0.147	0.398	0.00107	0.953	0.109	0.238	0.0282	0.0912	0.0676	0.0631	0.0513	0.841	0.178	0.0603	0.687	0.219	0.186	0.723	0.157	0.308	0.165	0.13	0.896	0.488	0.0631	0.936
Hapmap38099-BTA-118869	30	7425524	4.07e-06	0.0234	0.0001	0.00933	0.164	0.965	0.285	0.00437	0.168	0.0891	0.426	0.165	0.0302	7.76e-05	0.00129	0.00166	3.31e-06	0.824	0.665	0.211	0.469	0.00501	0.0759	0.177	0.425	0.668	0.857	0.00186	0.969	0.81	0.221
BTA-47106-no-rs	2	29983032	4.17e-06	0.000309	9.12e-06	0.412	0.728	0.491	0.0977	0.33	0.0479	0.133	0.333	0.228	0.00661	0.00331	0.011	0.000631	0.012	6.46e-05	0.146	0.458	0.0191	0.385	0.305	0.117	0.0933	0.0617	0.605	0.117	0.411	0.834	0.0525
Hapmap53578-rs29012521	30	106419236	4.47e-06	0.0692	0.000302	0.0049	0.132	0.48	0.543	0.0135	1.86e-06	0.00933	0.117	4.79e-08	0.0195	0.00832	0.113	0.0417	0.0631	0.0589	0.00646	0.0245	1.86e-05	0.249	0.0977	0.0224	0.0537	0.596	0.148	0.0646	0.0468	0.0324	0.00257
BFGL-NGS-114386	1	121897831	4.57e-06	0.000513	0.00398	0.293	0.00102	0.002	0.212	0.315	0.00132	3.72e-05	0.00141	0.0186	7.94e-06	0.796	0.0603	0.418	0.374	0.0741	0.414	0.733	0.114	0.845	0.296	0.122	0.415	0.0178	0.0263	0.47	0.000603	0.000204	0.272
Hapmap42740-BTA-96267	9	78811934	4.57e-06	0.00263	3.39e-06	0.119	0.996	0.024	0.317	0.000646	0.349	0.423	0.149	0.0372	0.0209	0.716	0.506	0.841	0.622	0.000229	0.0661	0.889	0.301	0.597	0.152	0.00851	0.00759	0.0525	0.146	0.394	0.286	0.665	0.587
ARS-BFGL-NGS-20053	11	20032403	4.68e-06	0.000603	0.00024	0.232	0.0776	0.54	0.00794	0.678	0.000525	0.0174	0.055	0.438	0.0141	0.713	0.735	0.858	0.565	0.494	0.894	0.0355	0.857	0.0245	0.619	0.497	0.501	0.00316	0.284	0.527	0.0851	0.169	0.248
Hapmap39895-BTA-15668	5	13311842	4.9e-06	0.00295	3.63e-07	0.123	0.426	0.00282	0.0617	0.000759	0.587	0.705	0.131	0.0776	0.104	0.000724	0.176	0.0195	0.0214	4.17e-06	0.912	0.877	0.0933	0.774	0.0468	0.39	0.0933	0.02	0.0145	0.982	0.0117	0.0245	0.0105
ARS-BFGL-NGS-71749	14	1954317	4.9e-06	0.762	4.27e-05	5.13e-06	0.235	0.261	0.695	0.164	0.893	0.4	0.533	0.1	0.157	0.791	0.545	0.431	0.0417	0.86	0.778	0.126	0.373	0.303	0.247	0.105	0.142	0.706	0.404	0.213	0.501	0.165	0.713
ARS-BFGL-NGS-19953	21	31251702	5.01e-06	0.00724	4.27e-07	0.0525	0.249	0.494	0.0355	0.00912	0.0741	0.525	0.177	0.151	0.0158	0.647	0.238	0.4	0.125	0.123	0.0676	0.00631	0.403	0.00339	0.969	0.892	0.726	0.317	0.0166	0.00851	0.0151	0.0012	0.297
BFGL-NGS-114177	6	116593341	5.62e-06	0.00741	9.55e-07	0.0513	0.531	0.13	0.23	0.00178	8.32e-06	0.0537	0.00155	0.0537	0.0457	0.316	0.00398	0.0112	0.736	0.29	0.926	0.217	0.415	0.457	0.0355	0.0501	0.124	0.0692	0.829	0.0891	0.741	0.165	0.1
Hapmap54692-rs29024667	19	39491813	5.75e-06	0.0316	6.92e-05	0.0155	0.348	0.564	0.0191	0.0269	0.000562	0.17	0.0562	0.468	0.0309	0.359	0.396	0.215	0.407	0.681	0.812	0.0912	0.332	0.719	0.187	0.976	0.459	0.771	0.0316	5.01e-05	0.139	0.193	0.402
ARS-BFGL-NGS-102315	8	91934056	5.89e-06	0.00437	0.000339	0.0617	0.0562	0.85	0.34	0.0977	1.35e-05	2.24e-06	0.182	0.437	0.00589	0.000525	0.218	0.00794	0.226	3.24e-05	0.02	0.186	0.0295	0.389	0.000141	0.000631	8.71e-05	0.601	0.0112	0.0933	0.0038	0.000204	0.000832
ARS-BFGL-NGS-41264	1	48523202	6.17e-06	0.00162	2.69e-05	0.124	0.438	0.511	0.785	0.0912	0.247	0.579	0.346	0.577	0.00263	0.511	0.767	0.95	0.649	0.498	0.682	0.0501	0.11	0.0692	0.493	0.505	0.825	0.103	0.0468	0.0209	0.0224	0.0575	0.136
Hapmap48586-BTA-106838	8	5036995	6.17e-06	0.000117	0.000263	0.553	0.0912	0.783	0.47	0.319	0.0813	0.983	0.101	0.324	0.00275	0.306	0.508	0.486	0.556	0.57	0.798	0.0891	0.446	0.191	0.152	0.0851	0.0955	0.0355	0.382	0.172	0.109	0.557	0.982
BFGL-NGS-111268	16	54046062	6.31e-06	0.0158	2.45e-05	0.0269	0.586	0.255	0.816	0.378	0.866	0.959	0.417	0.0724	0.00138	0.00501	0.0891	0.0055	0.126	8.32e-05	0.298	0.00257	0.142	0.0282	0.0468	0.147	0.418	0.000115	0.104	0.415	0.0214	0.0219	0.000631
BFGL-NGS-115775	4	39210733	6.31e-06	0.0214	0.00209	0.0219	0.00776	0.0676	0.0257	0.00102	0.0562	0.0339	0.206	0.0151	0.46	0.181	0.223	0.301	0.00851	0.507	0.116	0.147	0.361	0.0309	0.421	0.0141	0.107	0.148	0.256	0.132	0.0302	0.478	0.562
Hapmap50651-BTA-30576	30	13211995	6.61e-06	0.000316	1.78e-07	0.416	0.229	0.564	0.71	0.00126	1.82e-06	0.105	0.00676	0.145	0.000331	0.855	0.268	0.461	0.991	0.0158	0.418	0.326	0.0126	0.853	0.0871	0.0123	0.0135	0.646	0.438	0.832	0.00282	0.0794	0.0676
ARS-BFGL-NGS-38258	20	56721394	6.61e-06	1.74e-06	2e-08	0.502	0.0501	0.00479	1.45e-06	7.08e-07	0.856	0.581	0.227	0.00107	0.0851	0.917	0.233	0.71	0.121	0.0295	0.921	0.0741	0.92	0.0389	0.746	0.217	0.0589	0.662	0.00955	0.0912	0.00204	0.1	0.698
BTB-00442962	10	89235558	6.76e-06	0.000427	8.13e-08	0.39	0.275	0.718	0.00603	0.0316	0.0309	0.907	0.0174	0.173	0.000417	0.0263	0.0389	0.106	0.151	0.63	0.0204	0.955	0.564	0.338	0.541	0.101	0.137	0.318	0.268	0.926	0.205	0.202	0.819
BTB-01711340	5	378057	6.92e-06	0.00174	0.00151	0.242	0.0102	0.637	0.173	0.0891	0.318	0.0182	0.0741	0.00912	0.00372	0.1	0.375	0.119	0.401	0.01	0.259	0.915	0.444	0.904	0.484	0.659	0.833	0.882	0.361	0.621	0.891	0.546	0.301
ARS-BFGL-NGS-35569	9	74702101	7.08e-06	0.00055	2.63e-05	0.351	0.592	0.000126	0.956	1.86e-07	0.303	0.112	0.354	0.0724	0.421	0.0603	0.305	0.212	0.217	0.00912	0.224	0.782	0.583	0.414	0.0513	0.883	0.598	0.0331	0.385	0.382	0.437	0.881	0.404
Hapmap36414-SCAFFOLD150043_204	5	93567346	7.41e-06	0.0646	0.000138	0.00603	0.16	0.618	0.226	0.0525	0.156	0.582	0.119	0.0589	0.00776	0.000631	0.000933	0.000776	0.00129	0.00229	0.37	0.352	0.0263	0.634	0.0011	0.0209	0.00851	0.00646	0.0055	0.359	0.00398	0.00234	0.000282
Hapmap40823-BTA-86437	8	103221633	7.41e-06	0.915	0.000776	3.31e-07	0.0257	0.157	0.00158	0.0263	0.9	0.827	0.0123	0.821	0.888	0.858	0.169	0.193	0.492	0.373	0.175	0.00832	0.903	0.0355	0.0219	0.0417	0.0182	0.0372	0.547	0.172	0.738	0.23	0.0891
BFGL-NGS-111330	17	65700521	7.41e-06	0.0741	0.00646	0.00269	0.000794	0.513	0.0112	0.952	0.726	0.2	0.434	0.535	0.0417	0.348	0.935	0.272	0.869	0.000741	0.116	0.85	0.17	0.345	0.0295	0.0479	0.0155	0.189	0.407	0.685	0.182	0.114	0.163
ARS-BFGL-NGS-22866	14	2826632	7.94e-06	0.0447	0.000437	6.31e-13	0.0661	0.00182	0.00562	0.0257	0.393	0.868	0.518	0.216	0.255	0.352	0.0933	0.286	0.0692	0.0776	0.705	0.00162	0.48	0.000479	0.391	0.783	0.958	0.746	0.82	0.919	0.489	0.921	0.202
ARS-BFGL-NGS-53356	13	2011011	8.13e-06	6.46e-07	1.51e-06	0.428	0.711	0.462	0.0355	0.00759	0.000162	0.0355	0.486	0.0275	4.57e-06	0.247	0.999	0.519	0.806	0.0269	0.814	0.294	0.0794	0.906	0.5	0.466	0.583	0.394	0.017	0.608	0.0155	0.00871	0.0708
ARS-BFGL-NGS-108915	8	102530898	8.32e-06	0.718	0.000479	6.92e-06	0.055	0.693	0.189	0.14	0.724	0.874	0.0324	0.515	0.466	0.566	0.267	0.163	0.987	0.795	0.339	0.00513	0.995	0.0309	0.0457	0.0347	0.0219	0.0891	0.679	0.337	0.347	0.219	0.0692
Hapmap40427-BTA-41914	17	66671839	8.71e-06	0.678	0.0105	1.78e-08	6.61e-05	0.457	0.151	0.0589	0.522	0.863	0.718	0.216	0.479	0.0676	0.131	0.107	0.137	0.00302	0.631	0.145	0.0468	0.181	3.89e-05	1.58e-06	1.95e-06	0.31	0.0288	0.489	0.0537	0.00813	0.000912
ARS-BFGL-NGS-33950	22	60897444	8.71e-06	2.19e-05	8.13e-06	0.965	0.93	0.00229	0.187	0.718	0.0427	0.329	0.265	0.258	5.25e-07	0.701	0.679	0.545	0.536	0.0407	0.414	0.258	0.128	0.843	0.81	0.458	0.561	0.112	0.618	0.708	0.102	0.124	0.0234
ARS-BFGL-NGS-23383	17	68253146	8.71e-06	0.973	0.0209	4.9e-07	2.29e-05	0.627	0.125	0.548	0.2	0.135	0.144	0.858	0.684	0.612	0.903	0.834	0.441	0.119	0.137	0.0871	0.87	0.049	0.541	0.0038	0.038	0.00575	0.646	0.213	0.217	0.183	0.847
ARS-BFGL-NGS-56071	16	71796141	9.33e-06	6.03e-05	5.37e-05	0.888	0.494	0.0724	0.755	0.258	0.00151	0.329	0.0115	0.74	9.55e-06	0.911	0.7	0.569	0.649	0.164	0.0479	0.0389	0.0195	0.348	0.0437	0.011	0.00692	0.901	0.103	0.0182	0.0575	0.152	0.0537
Hapmap41742-BTA-107716	14	36837792	9.55e-06	7.41e-07	4.57e-07	0.5	0.535	0.459	0.387	8.32e-05	0.575	0.644	0.571	0.147	0.000102	0.111	0.45	0.161	0.444	0.000912	0.0263	0.0933	0.0126	0.719	0.00575	0.0245	0.0141	0.502	0.00148	0.161	0.0389	0.0117	0.0105
Hapmap30374-BTC-002159	14	2468020	1e-05	0.00832	0.00115	6.31e-15	0.0275	0.634	0.582	0.735	0.939	0.806	0.656	0.806	0.801	0.446	0.211	0.307	0.161	0.259	0.326	0.135	0.753	0.0447	0.711	0.828	0.914	0.835	0.684	0.882	0.583	0.252	0.698
ARS-USMARC-Parent-DQ647189-rs2	5	63273386	1.05e-05	4.57e-05	0.00138	0.864	0.0135	0.0955	0.787	1.95e-06	0.808	0.0575	0.274	0.232	0.0562	0.000195	0.113	0.0195	0.463	0.000813	0.0151	0.361	0.0141	0.735	0.0851	0.675	0.254	0.345	0.0219	0.311	0.115	0.0794	0.024
ARS-BFGL-BAC-35338	16	71773792	1.05e-05	6.17e-05	6.03e-05	0.909	0.501	0.0661	0.767	0.269	0.00162	0.337	0.012	0.762	9.33e-06	0.907	0.695	0.577	0.656	0.178	0.049	0.0363	0.0195	0.33	0.0457	0.0117	0.00724	0.879	0.105	0.02	0.0603	0.158	0.055
BTA-03895-no-rs	22	60877108	1.1e-05	6.31e-05	3.39e-05	0.771	0.526	0.00269	0.145	0.658	0.0631	0.264	0.35	0.234	1.66e-06	0.863	0.61	0.721	0.476	0.107	0.445	0.337	0.32	0.837	0.993	0.305	0.332	0.235	0.631	0.743	0.114	0.152	0.0479
ARS-BFGL-NGS-49347	30	33932925	1.15e-05	0.443	0.00851	0.000182	0.00174	0.474	0.835	0.00479	0.0631	0.275	0.0347	1.51e-08	0.528	0.0912	0.485	0.289	0.932	0.00117	0.0692	0.105	0.0186	0.0977	1.86e-05	0.00117	3.63e-05	0.321	0.585	0.00692	0.0295	0.483	0.0229
BTA-20304-no-rs	2	117615320	1.2e-05	0.00302	1.17e-06	0.174	0.533	0.29	0.00955	0.787	0.612	0.0537	0.0257	0.00112	0.00447	0.875	0.766	0.913	0.208	0.281	0.417	0.793	0.941	0.234	0.153	0.0123	0.0135	0.407	0.0661	0.375	0.0178	0.038	0.423
BTA-105578-no-rs	30	51234785	1.2e-05	1.32e-07	1.55e-05	0.178	0.631	0.00832	0.0977	2.04e-06	0.601	0.226	0.962	0.132	0.0513	0.698	0.675	0.968	0.0257	0.0372	0.11	0.0851	0.608	0.0129	0.116	0.95	0.938	0.899	0.433	0.823	0.713	0.403	0.577
ARS-BFGL-NGS-109639	8	91852447	1.26e-05	0.00355	0.00347	0.142	0.00525	0.603	0.504	0.111	8.32e-07	0.000269	0.0331	0.814	0.0234	0.0112	0.265	0.0224	0.891	0.0011	0.0269	0.278	0.144	0.552	0.0661	0.0513	0.0389	0.604	0.159	0.276	0.27	0.038	0.0389
ARS-BFGL-NGS-35246	16	20731806	1.32e-05	0.00661	3.98e-06	0.0813	0.746	0.109	0.0331	0.00282	0.915	0.0479	0.263	0.664	0.0537	0.0603	0.537	0.0813	0.492	1.15e-05	0.0229	0.658	0.0102	0.445	0.00151	0.0105	0.00417	0.916	0.227	0.807	0.189	0.12	0.00575
Hapmap41447-BTA-118863	30	7268125	1.32e-05	0.00115	4.17e-06	0.269	0.328	0.92	0.846	0.0107	0.00741	0.415	0.327	0.614	0.00234	0.604	0.479	0.548	0.131	0.0813	0.507	0.611	0.387	0.239	0.902	0.809	0.741	0.48	0.321	0.0977	0.1	0.185	0.276
BTA-51542-no-rs	20	12265384	1.38e-05	0.049	1.82e-05	0.0178	0.986	0.0347	0.514	4.47e-07	0.038	0.136	0.319	4.27e-08	0.311	0.000107	0.00646	6.76e-05	0.000794	5.25e-06	0.152	0.105	0.0676	0.465	0.00224	0.00219	0.00933	0.126	0.00339	0.632	3.98e-06	0.000603	0.000479
BTB-00273261	6	98879044	1.48e-05	2.19e-06	7.41e-08	0.551	0.21	0.378	0.00141	0.0126	0.797	0.103	0.252	0.0162	0.00105	0.769	0.48	0.859	0.206	0.000447	0.632	0.866	0.00447	0.149	0.743	0.67	0.665	0.208	0.277	0.614	0.186	0.308	0.0776
ARS-BFGL-NGS-11404	30	125797525	1.51e-05	0.00162	0.00646	0.374	0.00398	0.403	0.973	7.76e-07	0.0537	0.836	0.641	7.08e-08	0.124	0.0174	0.753	0.055	0.776	0.000617	0.00347	0.187	0.000692	0.716	0.207	0.19	0.306	0.844	0.0107	0.665	0.00195	0.00234	0.00427
BFGL-NGS-112068	14	65147770	1.55e-05	0.0257	2.45e-06	0.0295	0.684	2.19e-05	0.00617	6.31e-06	0.00646	0.29	0.00275	0.0851	0.581	0.0537	0.0977	0.0331	0.0631	6.76e-05	0.285	0.608	0.00646	0.256	0.104	0.0269	0.0151	0.0724	0.012	0.00141	0.00162	0.0525	0.0282
ARS-BFGL-NGS-102312	5	105337527	1.55e-05	7.59e-05	0.000155	0.957	0.26	0.126	0.977	0.296	0.134	0.00182	0.158	0.000151	9.55e-06	0.482	0.329	0.628	0.726	0.787	0.0562	0.937	0.583	0.632	0.394	0.0302	0.0589	0.0562	0.00112	0.0468	0.00158	9.12e-05	0.105
BFGL-NGS-117664	30	13523881	1.58e-05	7.24e-06	0.000115	0.658	0.394	0.0955	0.632	0.0912	0.0162	0.878	0.296	0.0912	6.61e-05	0.428	0.804	0.287	0.269	0.141	0.981	0.439	0.94	0.519	0.0741	0.512	0.275	0.0126	0.0871	0.102	0.0661	0.00741	0.281
BTB-00784317	20	43313427	1.58e-05	0.00191	2.75e-07	0.33	0.209	6.76e-06	0.0275	2.75e-06	0.527	0.00195	0.313	2.34e-09	0.631	0.281	0.392	0.212	0.822	0.199	0.0389	0.19	0.344	0.00692	0.461	0.923	0.999	6.31e-05	0.00155	0.0447	0.000347	0.106	0.773
ARS-BFGL-NGS-89569	10	94165355	1.62e-05	4.9e-08	0.000191	0.0977	0.12	0.851	0.0105	0.0933	0.0603	0.414	0.155	0.668	0.00224	0.451	0.325	0.52	0.00162	0.00562	0.431	0.0457	0.746	0.00955	0.249	0.0363	0.144	0.0049	0.57	0.829	0.875	0.359	0.711
BFGL-NGS-111053	5	72264603	1.7e-05	0.000417	0.000145	0.71	0.34	0.317	0.438	0.00158	0.514	0.907	0.25	0.0363	0.0151	0.000251	5.37e-05	3.39e-05	0.000603	0.00024	0.0186	0.225	0.0132	0.5	0.00457	0.0398	0.0234	0.0813	6.92e-06	0.000398	1.2e-07	6.17e-07	5.75e-06
BTB-00246256	6	20924952	1.7e-05	0.00049	4.47e-06	0.56	0.85	0.000417	0.55	4.9e-05	0.183	0.0933	0.849	0.0138	0.268	0.164	0.308	0.0151	0.533	2.88e-05	0.106	0.0427	0.916	0.00219	0.212	0.37	0.129	0.719	0.257	0.512	0.201	0.689	0.56
BTB-00649247	16	56326065	1.74e-05	0.0135	1.62e-07	0.0427	0.182	0.000603	0.00562	0.000316	0.22	0.555	0.11	0.816	0.0977	0.0741	0.676	0.322	0.697	3.02e-06	0.661	0.112	0.00355	0.996	0.00708	1.32e-05	6.61e-05	0.177	0.038	0.473	0.0112	0.00631	0.0151
ARS-BFGL-NGS-1678	29	19928179	1.74e-05	0.000646	3.09e-06	0.492	0.565	0.837	0.000407	0.0275	0.0794	0.139	0.0275	0.0107	0.00295	0.161	0.571	0.181	0.428	0.000759	0.18	0.7	0.126	0.55	0.0245	0.00851	0.0372	0.608	0.0182	0.778	0.00871	0.001	0.0363
BTB-01145402	2	113946668	1.78e-05	1.74e-05	4.37e-07	0.869	0.273	0.00794	0.000126	0.0417	0.853	0.211	0.813	0.356	0.0324	0.113	0.142	0.281	0.0174	0.232	0.76	0.0646	0.419	0.00324	0.637	0.278	0.285	0.757	0.764	0.102	0.255	0.676	0.348
BTB-00111486	2	112331026	1.86e-05	7.08e-06	3.39e-07	0.593	0.205	0.856	0.15	0.132	0.988	0.31	0.365	0.246	4.47e-05	0.308	0.192	0.15	0.705	0.0851	0.868	0.701	0.583	0.31	0.0214	0.0389	0.0676	0.83	0.000102	0.0692	4.68e-07	6.61e-08	0.0263
Hapmap44280-BTA-75941	6	42655795	1.86e-05	0.0562	4.79e-07	0.0234	0.108	1.7e-05	0.173	1.51e-07	0.508	0.933	0.049	0.876	0.493	0.736	0.538	0.724	0.482	0.251	0.0138	0.0813	0.849	0.0209	0.733	0.615	0.551	0.711	0.0316	0.000407	0.0288	0.162	0.551
Hapmap60993-rs29025756	14	17002466	2.4e-05	0.11	2.75e-06	0.00851	0.275	0.0912	0.815	0.0038	0.484	0.0813	0.0676	0.0363	0.0447	0.153	0.946	0.872	0.322	0.189	0.485	0.26	0.248	0.973	0.0661	0.00741	0.0129	0.774	0.000158	0.000257	0.00145	0.0257	0.133
ARS-BFGL-NGS-36043	10	94083525	2.45e-05	0.00038	1.62e-06	0.574	0.659	0.959	3.63e-05	0.055	0.0741	0.528	0.536	0.587	0.00398	0.00955	0.00055	0.0105	0.000501	0.151	0.368	0.766	0.968	0.193	0.361	0.205	0.122	0.913	0.649	0.823	0.695	0.353	0.919
ARS-BFGL-NGS-64060	2	134896826	2.69e-05	0.174	0.137	0.00145	1.82e-06	0.362	0.473	0.836	0.038	0.0955	0.377	0.619	0.0603	0.333	0.7	0.852	0.987	0.894	0.0245	0.221	0.31	0.252	0.474	0.61	0.774	0.791	0.48	0.292	0.0407	0.055	0.175
ARS-BFGL-NGS-61859	32	0	2.88e-05	7.08e-06	2.95e-06	0.71	0.647	0.00316	0.00427	0.129	0.0794	0.803	0.00162	0.328	0.0794	0.112	0.32	0.268	0.000447	0.482	0.643	3.8e-08	0.000186	2.14e-08	0.0155	0.504	0.643	0.017	0.0851	0.0178	0.603	0.474	0.000398
ARS-BFGL-BAC-34877	20	43511650	2.95e-05	0.000513	1.26e-07	0.667	0.0676	3.55e-06	0.024	8.71e-06	0.921	0.0275	0.398	1.62e-08	0.612	0.783	0.936	0.759	0.106	0.468	0.36	0.00832	0.505	0.000339	0.0955	0.52	0.484	0.00141	0.0234	0.0457	0.00631	0.6	0.338
Hapmap60862-rs29018508	5	91320953	3.16e-05	6.03e-07	3.09e-05	0.263	0.795	0.131	0.271	0.00224	0.00708	3.24e-05	0.0603	0.282	1.29e-05	0.97	0.692	0.752	0.486	0.318	5.13e-07	0.868	0.939	0.829	0.627	0.685	0.402	0.143	0.655	0.498	0.151	0.249	0.513
Hapmap30383-BTC-005848	14	1489496	3.16e-05	3.39e-08	0.00955	7.94e-29	0.00126	0.344	0.0813	0.13	0.131	0.154	0.103	0.868	0.193	0.424	0.787	0.611	0.597	0.587	0.313	0.964	0.745	0.316	0.0955	0.367	0.0933	0.426	0.145	0.752	0.521	0.314	0.617
ARS-BFGL-NGS-22044	25	41274779	3.31e-05	0.0166	5.5e-07	0.109	0.136	0.114	0.0912	0.00162	0.00372	0.558	0.00759	0.108	0.0355	0.0288	0.952	0.494	0.574	0.00708	0.478	0.76	0.0832	0.473	0.671	0.366	0.407	0.233	0.00011	0.00603	0.0102	0.00324	0.127
ARS-BFGL-NGS-101105	30	13479392	3.39e-05	0.00269	1.55e-06	0.221	0.427	0.678	0.0417	0.272	0.258	0.306	0.708	0.0871	0.00933	0.348	0.915	0.736	0.0759	0.174	0.915	0.0501	0.625	0.00288	0.75	0.187	0.0933	0.24	0.597	0.142	0.902	0.416	0.954
ARS-BFGL-BAC-20965	14	6880233	3.47e-05	0.565	0.000324	3.31e-07	0.248	0.0257	0.562	0.0295	0.705	0.049	0.814	0.399	0.861	0.141	0.187	0.227	0.00302	0.543	0.321	0.0389	0.952	0.00257	0.00741	0.173	0.0468	0.98	0.184	0.724	0.175	0.454	0.204
ARS-BFGL-BAC-25166	14	4563129	3.72e-05	7.24e-06	8.13e-06	0.433	0.579	0.000141	0.0832	0.857	0.0661	0.8	0.63	0.608	1.7e-09	0.917	0.0263	0.0537	0.52	0.268	0.678	0.101	0.000468	0.0891	0.224	0.038	0.247	0.00794	0.308	0.528	0.556	0.0813	0.0776
ARS-BFGL-NGS-98747	6	47838726	3.89e-05	0.049	0.164	0.0417	1.91e-06	0.244	0.00129	0.192	0.000138	0.00468	0.000724	0.187	0.0141	0.0145	0.0525	0.0155	0.0339	0.0457	0.255	0.0437	0.038	0.251	0.228	0.95	0.838	0.00129	0.589	0.566	0.862	0.167	0.0141
Hapmap30381-BTC-005750	14	1463676	3.89e-05	0.0977	0.000851	1.58e-10	0.0851	0.371	0.395	0.155	0.365	0.288	0.193	0.695	0.104	0.017	0.103	0.00603	0.00794	0.0741	0.82	0.049	0.766	0.0331	0.0002	0.049	0.0115	0.017	0.299	0.555	0.389	0.348	0.0955
Hapmap56824-rs29018588	14	38535295	3.89e-05	5.5e-05	1.78e-06	0.963	0.388	0.186	0.679	0.00209	0.0234	0.0398	0.0295	0.0275	0.00229	0.817	0.664	0.902	0.764	0.00589	0.00501	0.473	0.0724	0.0977	0.244	0.127	0.0776	0.466	0.234	0.476	0.394	0.272	0.237
BTB-01233020	11	17381176	4.07e-05	0.103	0.000813	0.00437	0.055	0.134	0.619	0.587	0.199	0.814	0.202	0.0513	0.292	0.396	0.838	0.343	0.0794	0.00219	0.933	0.265	0.7	0.142	0.834	0.395	0.532	2.75e-07	0.247	0.0372	0.385	0.873	0.545
ARS-BFGL-NGS-103504	13	2321652	4.27e-05	8.91e-06	0.000191	0.525	0.399	0.247	0.103	0.0178	0.275	0.394	0.201	0.00676	4.07e-05	0.0708	0.328	0.153	0.665	0.0174	0.831	0.139	0.0191	0.811	0.42	0.175	0.256	0.393	0.0024	0.164	0.00055	0.000155	0.00794
UA-IFASA-6329	14	5096531	4.27e-05	0.424	0.0224	5.89e-08	0.000437	0.0427	0.429	0.0617	0.957	0.684	0.2	0.546	0.974	0.471	0.869	0.551	0.837	0.0457	0.759	0.153	0.00759	0.867	0.275	0.857	0.881	0.161	0.396	0.94	0.258	0.854	0.0661
Hapmap35931-SCAFFOLD200024_144	13	3110731	4.57e-05	2e-06	7.76e-05	0.385	0.624	0.208	0.29	0.00708	0.0407	0.665	0.372	0.0309	0.0182	0.0219	0.011	0.000794	0.244	0.000372	0.0977	0.182	0.0851	0.0617	0.0631	0.00148	0.00178	0.0141	0.0363	0.174	0.00331	0.0148	0.00724
ARS-BFGL-NGS-105981	24	61062843	4.68e-05	5.37e-06	3.02e-05	0.641	0.791	0.33	0.914	0.0347	0.0912	0.575	0.954	0.00123	0.000141	0.888	0.506	0.589	0.385	0.224	0.809	0.316	0.00832	0.307	0.927	0.24	0.247	0.624	0.00525	0.0575	6.76e-05	0.00174	0.00692
ARS-BFGL-NGS-103950	13	4026817	4.68e-05	7.94e-06	0.000646	0.548	0.193	0.892	0.933	0.0479	0.00407	0.33	0.996	0.00288	0.00138	0.2	0.183	0.0776	0.745	0.0372	0.476	0.273	0.689	0.678	0.679	0.0155	0.0724	0.987	0.0132	0.173	0.000468	0.000468	0.0589
BTB-01370890	12	63103894	4.68e-05	6.46e-06	7.76e-06	0.53	0.5	0.824	0.00832	0.303	0.143	0.279	0.848	0.986	0.00117	0.774	0.741	0.653	0.509	0.0457	0.0759	0.373	0.625	0.0708	0.824	0.942	0.678	0.703	0.8	0.771	0.528	0.939	0.729
BTB-01661919	11	17186241	4.79e-05	0.131	0.0011	0.00282	0.055	0.117	0.473	0.608	0.111	0.907	0.0776	0.049	0.384	0.593	0.678	0.489	0.123	0.00427	0.909	0.0813	0.375	0.0575	0.941	0.195	0.337	2.24e-08	0.163	0.0234	0.401	0.738	0.916
Hapmap41707-BTA-99303	13	81069871	4.9e-05	0.00933	5.25e-06	0.105	0.537	0.429	0.603	0.413	0.0794	0.375	0.941	0.0158	9.12e-05	0.682	0.2	0.106	0.328	0.76	0.159	0.828	0.238	0.984	0.0813	0.205	0.245	0.401	0.000245	2.95e-06	0.00105	0.00229	0.352
ARS-BFGL-NGS-33248	14	3885798	4.9e-05	0.319	0.00049	3.63e-08	0.205	0.19	0.713	0.011	0.142	0.411	0.397	0.545	0.63	0.219	0.00562	0.0155	0.024	0.331	0.327	0.296	0.497	0.37	0.431	0.153	0.225	0.0324	0.176	0.917	0.134	0.555	0.538
ARS-BFGL-NGS-55607	29	4829608	4.9e-05	2.19e-05	8.32e-07	0.679	0.0832	0.652	0.989	0.0513	0.343	0.0977	0.0269	0.00126	0.002	0.638	0.152	0.444	0.0158	0.0245	0.659	0.201	0.7	0.0794	0.154	0.265	0.313	0.903	0.76	0.224	0.31	0.247	0.631
Hapmap58965-rs29015249	18	24862274	5.01e-05	0.0537	0.0055	0.0209	0.0251	0.112	0.000851	0.00102	0.187	0.836	0.374	0.00229	0.0562	1.51e-05	0.00132	0.00115	0.128	0.0102	0.615	0.00135	1.38e-06	0.0331	0.0166	0.353	0.0646	0.0209	0.00024	0.00331	0.00851	0.00355	1.26e-05
ARS-BFGL-NGS-103418	12	59921146	5.01e-05	0.478	0.0012	0.000234	0.0912	0.0263	0.0126	0.0145	0.254	0.129	0.889	0.0355	0.931	0.475	0.444	0.815	0.144	0.00355	0.00575	0.00347	0.0269	2.63e-06	0.363	0.162	0.637	0.279	0.47	0.949	0.0575	0.112	0.393
ARS-BFGL-NGS-90519	22	60850524	5.25e-05	0.000234	7.24e-05	0.755	0.812	0.00141	0.116	0.782	0.1	0.489	0.419	0.277	2.45e-06	0.967	0.443	0.983	0.36	0.185	0.436	0.313	0.172	0.941	0.87	0.202	0.264	0.458	0.659	0.655	0.132	0.126	0.0501
Hapmap30646-BTC-002054	14	2553525	5.25e-05	0.0178	0.00977	2.51e-13	0.00195	0.192	0.524	0.837	0.607	0.313	0.122	0.81	0.791	0.493	0.0295	0.0794	0.00794	0.635	0.472	0.0794	0.501	0.108	0.442	0.314	0.481	0.808	0.492	0.553	0.468	0.0603	0.449
ARS-BFGL-NGS-54803	11	100283991	5.25e-05	0.0102	5.5e-05	0.182	0.791	0.00055	0.161	1e-08	0.429	0.183	0.131	1.48e-09	0.978	0.581	0.908	0.958	0.191	0.132	0.478	0.0575	0.343	0.0275	0.233	0.853	0.759	0.432	0.149	0.0372	0.00417	0.687	0.601
Hapmap54178-rs29021913	10	94339064	5.5e-05	1.95e-06	0.000229	0.249	0.273	0.718	0.00309	0.0263	0.218	0.799	0.324	0.211	0.0166	0.718	0.0398	0.84	0.00182	0.00257	0.577	0.0562	0.881	0.00661	0.893	0.18	0.468	0.00661	0.432	0.256	0.537	0.575	0.82
BTB-01960484	14	38507417	5.62e-05	7.76e-05	3.16e-06	0.957	0.426	0.207	0.71	0.00251	0.0295	0.055	0.0417	0.0234	0.00263	0.867	0.7	0.889	0.821	0.00832	0.0055	0.424	0.0741	0.141	0.202	0.116	0.0661	0.512	0.198	0.466	0.336	0.222	0.206
ARS-BFGL-NGS-32712	18	11537285	5.75e-05	0.369	0.00049	0.0011	0.439	0.141	0.545	0.305	0.234	0.165	0.733	0.408	0.00955	0.000112	0.219	0.0145	0.316	2.69e-06	0.239	0.055	0.0115	0.0955	0.0224	0.501	0.28	0.000166	0.0186	0.865	0.124	0.00513	0.000102
ARS-BFGL-NGS-101529	10	89207523	5.89e-05	0.00234	1.12e-05	0.333	0.649	0.00191	0.207	0.185	0.00214	0.303	0.00603	0.78	1.62e-06	0.332	0.362	0.453	0.296	0.692	0.0372	0.261	0.724	0.668	0.881	0.176	0.292	0.682	0.187	0.552	0.196	0.0912	0.376
Hapmap29888-BTC-003509	14	2803998	6.03e-05	0.569	0.000871	3.98e-07	0.163	0.528	0.919	0.377	0.327	0.847	0.365	0.546	0.428	0.0676	0.0331	0.0955	0.0589	0.343	0.573	0.00115	0.335	0.0012	0.812	0.981	0.907	0.638	0.989	0.998	0.964	0.877	0.103
ARS-BFGL-NGS-19142	10	90279946	6.92e-05	4.27e-08	3.47e-05	0.055	0.925	0.012	0.155	0.374	0.287	0.401	0.0741	0.494	1.29e-06	0.98	0.889	0.856	0.055	0.67	0.0661	0.962	0.799	0.731	0.157	0.139	0.194	0.00174	0.0741	0.0759	0.0676	0.0251	0.524
ARS-BFGL-NGS-103064	14	2754909	7.08e-05	0.0295	0.0166	6.31e-12	0.00229	0.141	0.653	0.635	0.147	0.713	0.00776	0.865	0.842	0.116	0.128	0.0331	0.0468	0.543	0.845	0.102	0.996	0.0479	0.159	0.435	0.398	0.105	0.906	0.31	0.861	0.596	0.372
BTA-106033-no-rs	5	60293911	7.24e-05	2.29e-07	1.86e-05	0.0977	0.783	0.201	0.0646	3.02e-08	0.173	0.000123	0.628	0.853	0.00468	3.31e-05	0.0195	0.000759	0.296	2.69e-06	0.00288	0.236	0.0204	0.45	0.0138	0.0339	0.0224	0.562	0.00468	0.67	0.00055	0.000417	0.00145
ARS-BFGL-NGS-54580	5	38862744	7.24e-05	0.00269	0.0224	0.376	0.00339	0.799	0.465	0.222	0.00575	1.07e-05	0.439	0.112	0.02	0.000813	0.432	0.0151	0.0813	5.75e-07	0.314	0.891	0.468	0.382	0.012	0.164	0.152	0.708	0.0589	0.366	0.0174	0.00676	0.00617
BTB-00339768	8	29023325	7.41e-05	0.000224	7.08e-07	0.87	0.117	0.474	0.0646	0.978	7.41e-05	0.0891	0.0166	0.733	0.00324	0.74	0.834	0.708	0.0603	0.0813	0.165	0.00468	0.894	0.000457	0.136	0.145	0.231	0.017	0.735	0.41	0.787	0.791	0.574
ARS-BFGL-BAC-7205	1	119976661	7.59e-05	0.00011	4.27e-05	0.864	0.78	0.286	0.414	0.049	0.0049	0.00479	0.99	0.153	0.000331	0.0316	0.843	0.521	0.0708	0.0288	0.537	0.753	0.0214	0.943	0.705	0.726	0.76	0.311	0.000132	0.00245	6.92e-06	4.47e-07	0.0776
Hapmap43180-BTA-121726	6	31210404	7.59e-05	5.01e-09	1.23e-07	0.0204	0.0447	0.619	0.778	0.33	0.634	0.0617	0.819	0.0309	1.48e-06	0.024	0.394	0.262	0.421	0.00191	0.00398	0.995	0.0102	0.493	0.472	0.743	0.417	0.596	0.0562	0.437	0.0178	0.00741	0.111
BTA-110099-no-rs	5	33861705	8.13e-05	3.89e-05	7.94e-05	0.592	0.986	0.00257	0.00316	0.802	0.00912	0.405	0.222	0.472	2.95e-08	0.00195	0.0117	0.00324	0.02	0.0115	0.152	2.45e-05	7.24e-06	0.000501	7.94e-05	0.0107	0.00617	0.0141	0.0105	0.0468	0.0174	0.000107	5.89e-07
Hapmap53030-rs29011050	30	136145917	8.71e-05	0.122	4.37e-05	0.02	0.813	0.911	0.593	0.00427	0.0813	0.492	0.461	2.51e-09	0.0372	0.0282	0.209	0.0191	0.863	0.00324	0.0724	0.238	0.0331	0.474	0.00617	0.000219	0.0102	0.431	0.00759	0.838	0.00437	0.0309	0.0126
ARS-BFGL-NGS-103887	13	72948344	8.71e-05	0.00178	5.37e-05	0.471	0.995	0.0501	0.44	0.00331	0.145	0.974	0.521	1.12e-10	0.182	0.0295	0.513	0.107	0.975	0.00355	0.000427	0.684	0.832	0.0759	0.743	0.055	0.384	0.958	0.0204	0.055	0.401	0.264	0.634
Hapmap33516-BTA-160247	14	35353103	9.77e-05	0.000437	0.00024	0.701	0.649	0.0457	0.187	0.176	0.0123	0.00513	0.000195	0.667	4.68e-06	0.955	0.912	0.96	0.173	0.791	0.682	0.265	0.0912	0.448	0.625	0.684	0.65	0.546	0.00407	0.00257	0.0204	0.000204	0.182
BTA-95765-no-rs	30	53386645	9.77e-05	3.63e-05	3.24e-05	0.697	0.689	0.501	0.0355	0.00229	0.00794	0.000288	6.31e-07	6.61e-06	0.0151	0.221	0.233	0.46	0.63	0.107	0.038	0.845	0.868	0.276	0.806	0.00871	0.0138	0.344	0.32	0.112	0.0132	0.454	0.518
BTB-00178261	4	38257758	9.77e-05	0.000275	0.00017	0.838	0.644	0.00102	0.00117	3.09e-07	0.0309	0.0871	0.0776	0.000229	0.71	0.713	0.406	0.808	0.0389	0.00631	0.279	0.0107	0.339	0.00151	0.979	0.125	0.153	0.638	0.049	0.396	0.163	0.24	0.593
ARS-BFGL-NGS-101744	15	69097946	0.0001	4.47e-08	1.38e-06	0.0617	0.139	0.604	0.323	0.00148	0.0204	0.974	0.001	0.269	1.23e-05	0.11	0.104	0.0575	0.569	0.00295	0.327	0.355	0.0102	0.515	0.472	0.169	0.243	0.134	0.00295	0.0195	0.00204	0.00589	0.00468
UA-IFASA-7185	2	121503634	0.000102	0.000891	2.09e-06	0.551	0.202	0.76	0.0309	0.825	0.376	0.00776	0.167	0.00204	0.000219	0.00457	0.331	0.0209	0.0513	0.259	0.789	0.31	0.159	0.441	0.0813	0.0219	0.00631	0.00102	0.582	0.144	0.281	0.362	0.943
BTB-00448829	11	2140304	0.000105	5.13e-05	0.000708	0.625	0.296	0.967	0.873	0.762	0.00741	0.0331	0.121	0.741	0.000537	1.05e-06	0.0151	0.000575	0.00288	1.23e-05	0.771	0.0562	0.00115	0.105	0.116	0.752	0.658	0.0891	0.266	0.939	0.0417	0.0295	0.000204
BTA-19724-no-rs	18	27121621	0.000105	0.00331	0.00251	0.321	0.0661	0.00166	0.128	0.406	1.41e-05	0.000776	0.000186	0.00339	1.15e-06	0.823	0.493	0.557	0.883	0.413	0.242	0.00372	0.00151	0.138	0.00676	0.0355	0.0234	0.607	0.0132	0.0251	0.00933	0.000186	0.000813
BTB-00215711	5	4975616	0.00011	0.000741	0.0437	0.866	0.000148	0.000437	0.00794	0.693	0.91	0.74	0.69	0.597	9.55e-06	0.00132	0.145	0.0324	0.18	0.119	0.324	0.827	0.272	0.175	0.0204	0.452	0.843	0.0479	0.00011	0.299	0.000813	1.62e-06	0.00398
Hapmap48798-BTA-51401	1	132388576	0.00011	0.248	0.159	0.00372	2.88e-06	0.0776	0.753	0.0417	0.00151	0.0219	0.0977	0.00269	0.957	0.049	0.98	0.337	0.156	0.0646	0.175	0.137	0.39	0.0631	0.693	0.0617	0.161	0.0145	0.164	0.755	0.22	0.462	0.75
ARS-BFGL-NGS-101192	29	11052921	0.000115	0.0275	0.000132	0.107	0.97	0.0275	0.0141	0.552	0.0126	0.14	0.389	0.748	1.45e-05	0.0427	0.872	0.365	0.00832	0.00141	0.0871	0.000813	0.000339	0.0017	1.86e-05	0.0038	0.00112	0.454	0.333	0.0676	0.405	0.0676	0.000339
Hapmap42902-BTA-30352	30	92075439	0.000117	0.0105	0.000151	0.187	0.971	0.000155	0.169	8.32e-07	0.791	0.000741	0.802	4.07e-08	0.877	0.177	0.731	0.377	0.145	0.00676	0.719	0.923	0.0676	0.131	0.983	0.0692	0.181	0.278	0.00741	0.498	0.255	0.495	0.199
ARS-BFGL-NGS-32286	32	0	0.00012	0.000955	0.000813	0.463	0.469	0.708	0.881	0.00676	0.000575	0.0977	0.000708	0.735	0.00676	0.303	0.634	0.268	0.624	0.00562	0.236	0.143	0.0295	0.982	0.000145	6.92e-06	1.86e-07	0.149	0.00282	0.114	0.00234	0.0112	0.00158
ARS-BFGL-NGS-105884	1	149123433	0.000123	0.494	0.00813	3.47e-07	0.00646	0.0447	0.00724	0.985	0.298	0.148	0.0229	0.146	0.0832	0.935	0.162	0.506	0.0977	0.0479	0.0603	0.193	0.78	0.984	0.0813	0.148	0.121	0.473	0.832	0.127	0.304	0.0646	0.878
ARS-BFGL-NGS-107865	13	37013486	0.000129	0.337	0.00501	0.00174	0.0912	0.0562	8.51e-08	0.0129	0.333	0.00891	0.901	0.0002	0.537	0.055	0.0891	0.0741	0.132	0.299	0.552	0.0309	0.167	0.0191	0.00708	0.403	0.192	0.149	0.0257	2.19e-05	0.000912	0.216	0.266
ARS-BFGL-NGS-102382	27	24231664	0.000129	0.00447	1.26e-06	0.358	0.0851	0.386	0.371	0.774	0.0661	0.24	0.0933	0.25	5.37e-05	0.324	0.729	0.484	0.249	0.553	0.449	0.695	0.055	0.597	0.292	0.0468	0.0759	0.379	0.0309	0.112	0.353	0.315	0.291
BTA-38191-no-rs	16	25493327	0.000132	0.00224	0.00331	0.406	0.0891	0.637	0.318	0.00295	0.842	0.193	0.721	0.327	0.00155	0.00537	0.14	0.049	0.0646	0.00141	0.713	4.17e-05	0.0012	0.00209	7.94e-06	2e-05	1.55e-05	0.0977	0.0229	0.489	0.000631	0.000389	1.32e-07
Hapmap33635-BTC-049051	14	6988575	0.000135	0.385	0.000141	3.89e-07	0.631	0.313	0.368	0.49	0.974	0.189	0.48	0.684	0.43	0.382	0.13	0.186	0.00759	0.832	0.806	0.0724	0.525	0.144	0.0339	0.269	0.0661	0.979	0.627	0.393	0.96	0.943	0.179
ARS-BFGL-NGS-104003	14	28155879	0.000138	0.0024	0.00692	0.45	0.0389	0.321	0.67	3.63e-09	0.397	0.0851	0.901	0.93	0.0692	0.358	0.783	0.156	0.0589	0.000126	0.0832	0.0562	0.0537	0.586	0.00224	0.0204	0.00457	0.184	0.0251	0.403	0.00813	0.00309	0.00537
Hapmap30086-BTC-002066	14	2524432	0.000138	0.00617	0.01	2e-13	0.00912	0.733	0.697	0.308	0.814	0.888	0.88	0.274	0.516	0.0288	2.75e-05	8.91e-05	0.000178	0.746	0.238	0.0347	0.74	0.109	0.647	0.229	0.406	0.697	0.56	0.384	0.608	0.0631	0.156
Hapmap44482-BTA-74309	10	70813663	0.000141	0.00427	0.00195	0.402	0.176	0.308	0.555	0.0501	0.518	0.375	0.944	0.0646	0.00355	0.126	0.782	0.0363	0.055	6.92e-07	0.159	0.0339	7.59e-05	0.701	0.00107	0.0661	0.0138	0.0794	0.673	0.682	0.0427	0.0112	0.000282
ARS-BFGL-NGS-30677	5	43565856	0.000145	0.000151	0.000191	0.74	0.796	0.0741	0.336	0.179	0.00214	0.0162	0.102	0.685	7.41e-06	0.00575	0.238	0.0794	0.167	0.00933	0.0145	0.00245	0.000269	0.0107	0.00102	0.138	0.0603	0.0115	0.00251	0.0275	0.0158	0.000617	8.51e-05
ARS-USMARC-618	5	43071143	0.000145	9.12e-07	8.13e-06	0.0933	0.303	0.624	0.175	0.0741	0.258	0.505	0.585	0.038	1.66e-05	0.0407	0.43	0.111	0.344	0.0117	0.0209	0.961	0.0891	0.974	0.0263	0.964	0.537	0.00107	0.0151	0.236	0.203	0.0295	0.0676
BTA-103034-no-rs	30	59335029	0.000155	9.77e-07	1.45e-05	0.144	0.474	0.0661	0.00182	1.55e-05	0.625	0.00977	0.931	0.221	0.0251	0.885	0.413	0.962	0.00525	0.00575	0.466	0.401	0.0871	0.0309	0.435	0.0257	0.0263	0.858	0.0331	0.0933	0.0132	0.0468	0.122
BTB-01355934	20	2322919	0.000155	0.0012	0.000912	0.656	0.483	0.00331	0.85	0.00468	0.0708	0.151	0.996	1.55e-08	0.385	0.000355	0.0646	0.000417	0.00724	2.29e-06	0.594	0.491	0.69	0.163	0.114	0.676	0.453	0.0676	0.122	0.424	0.0955	0.491	0.297
Hapmap45664-BTA-105618	29	12289233	0.000158	7.59e-06	9.12e-06	0.29	0.419	0.921	0.116	0.000794	0.00631	0.0813	0.000759	0.948	0.000603	0.681	0.614	0.791	0.333	0.146	0.912	0.448	0.382	0.366	0.34	0.837	0.366	0.0741	0.0117	0.0832	0.0955	0.0759	0.151
Hapmap26072-BTC-065132	14	4149375	0.000162	0.00575	0.0398	3.16e-13	0.000347	0.0195	0.344	0.0513	0.334	0.344	0.409	0.805	0.191	0.385	0.233	0.266	0.0724	0.862	0.542	0.177	0.952	0.143	0.242	0.166	0.12	0.0776	0.436	0.925	0.598	0.929	0.415
BTA-35941-no-rs	14	2276443	0.000178	0.00575	0.0117	2.51e-13	0.0141	0.579	0.655	0.827	0.921	0.958	0.885	0.773	0.95	0.536	0.221	0.232	0.176	0.667	0.266	0.144	0.841	0.0933	0.855	0.659	0.514	0.785	0.0776	0.11	0.175	0.017	0.776
Hapmap51913-BTA-70389	4	44359029	0.000186	0.000347	0.000251	0.948	0.675	0.0288	0.0186	0.27	0.916	0.995	0.15	0.6	1.02e-05	0.773	0.0398	0.162	0.242	0.194	0.664	0.457	0.693	0.204	0.537	0.634	0.941	0.822	0.927	0.42	0.776	0.706	0.64
BFGL-NGS-110628	12	20866586	0.000195	0.00871	0.000525	0.264	0.366	0.855	0.0263	0.199	6.31e-07	3.16e-05	0.00151	0.224	0.00724	0.278	0.513	0.0724	0.055	0.000132	0.148	0.378	0.0245	0.494	9.12e-05	0.000501	0.00049	0.762	0.258	0.352	0.967	0.137	0.00589
ARS-BFGL-NGS-58952	24	4608171	0.000204	2.24e-05	2.69e-07	0.298	0.0214	0.452	0.282	0.245	0.209	0.0398	0.65	0.526	2.82e-05	0.0339	0.0977	0.0851	0.242	0.0525	0.586	0.466	0.132	0.655	0.00372	0.038	0.0214	0.967	0.0038	0.925	0.0355	0.00603	0.125
Hapmap30604-BTA-163136	23	34575024	0.000219	0.00263	8.71e-05	0.41	0.701	0.327	0.314	0.192	1.7e-06	2.63e-06	0.000562	0.0363	7.41e-05	0.185	0.114	0.0166	0.0692	0.000126	0.265	0.00145	0.00372	0.224	5.01e-06	5.62e-07	1.32e-07	0.236	0.055	0.494	0.0741	0.0158	2.45e-05
Hapmap50211-BTA-109937	6	114641491	0.000224	1e-05	0.000692	0.317	0.48	0.924	0.743	0.0282	0.123	0.119	0.719	0.85	0.000776	0.418	0.288	0.944	0.45	0.00741	0.619	0.583	0.304	0.897	0.787	0.358	0.632	0.36	0.177	0.0363	0.333	0.286	0.116
ARS-BFGL-NGS-37726	7	103469483	0.00024	0.0102	0.00263	0.378	0.251	0.134	0.87	0.0105	0.82	0.0389	0.488	0.208	0.0447	0.000851	0.0214	0.000219	0.00145	4.47e-07	0.456	0.0646	0.00132	0.504	0.00162	0.0363	0.00427	0.867	0.0251	0.631	4.68e-06	3.39e-05	4.37e-05
ARS-BFGL-NGS-7234	2	121649725	0.000245	0.0112	0.000501	0.264	0.582	0.000457	0.733	0.364	0.0457	0.00603	0.0589	2.24e-05	2.19e-06	0.444	0.748	0.409	0.252	0.293	0.452	0.00603	0.0417	0.0389	0.00871	0.0309	0.0257	0.174	0.0933	0.0135	0.398	0.012	0.0724
BTB-01589013	30	603015	0.000275	0.0347	0.0214	0.17	0.0214	0.687	0.0427	0.00251	1.02e-06	0.0955	0.00275	0.00513	0.225	0.798	0.0933	0.236	0.0331	0.47	0.479	0.352	0.194	0.553	0.334	0.0447	0.213	0.0135	0.0631	0.65	0.0589	0.269	0.909
BTB-01694763	1	123153828	0.000282	0.000537	0.0011	0.989	0.49	0.511	0.281	0.0224	0.861	0.00562	0.963	0.00107	0.00251	0.000316	0.0603	0.0257	0.581	0.000151	0.372	0.0501	0.000794	0.239	0.00257	0.0263	0.0186	0.13	6.46e-07	0.00145	7.59e-07	1.05e-06	0.000324
BTB-01040040	30	5584352	0.000288	6.17e-05	7.94e-05	0.624	0.736	0.00724	0.22	7.41e-07	0.451	0.942	0.0933	0.0479	0.0331	0.446	0.0912	0.0437	0.11	0.00112	0.566	0.00479	0.000891	0.665	0.000245	4.07e-05	3.09e-05	0.229	0.00166	0.0724	0.00427	0.000891	0.000123
ARS-BFGL-BAC-35219	23	29316835	0.000295	0.0282	0.00162	0.0955	0.401	0.16	0.618	0.451	0.186	0.0135	0.868	0.787	0.0102	0.13	0.903	0.575	0.575	0.038	8.71e-06	0.0407	0.548	0.147	0.286	0.836	0.49	0.00324	0.558	0.856	0.804	0.87	0.935
BTB-01694723	1	123176398	0.000316	0.000851	0.00145	0.907	0.43	0.376	0.265	0.0166	0.789	0.0117	0.948	0.000871	0.00562	0.00038	0.0437	0.0162	0.528	8.91e-05	0.509	0.0891	0.00123	0.414	0.00537	0.0417	0.0309	0.215	4.68e-06	0.00372	8.51e-07	2.4e-06	0.000372
Hapmap40729-BTA-40319	16	19882683	0.000316	0.0138	0.017	0.266	0.0372	0.424	0.362	0.00011	0.0724	0.5	0.437	0.59	0.34	0.000269	0.0129	0.000141	0.00107	3.24e-06	0.166	0.192	0.327	0.65	0.0759	0.0123	0.0525	0.233	0.923	0.0575	0.557	0.668	0.0191
ARS-BFGL-NGS-22111	14	4103850	0.000339	0.0871	0.0214	6.92e-09	0.0112	0.541	0.445	0.02	0.205	0.955	0.163	0.998	0.939	0.0479	0.000347	0.001	0.00251	0.908	0.26	0.221	0.69	0.601	0.632	0.106	0.304	0.00759	0.264	0.926	0.332	0.948	0.234
Hapmap25486-BTC-072553	32	1778	0.000339	0.0132	0.00363	3.16e-12	0.158	0.00537	0.28	0.0724	0.442	0.0513	0.137	0.0347	0.24	0.448	0.858	0.264	0.121	0.52	0.864	0.679	0.518	0.371	0.00389	0.0148	0.0115	0.716	0.207	0.366	0.0912	0.0933	0.422
BFGL-NGS-115947	14	5494654	0.000339	0.0107	0.038	2e-12	0.00275	0.0513	0.39	0.105	0.216	0.155	0.975	0.95	0.439	0.178	0.00282	0.00724	0.0513	0.695	0.024	0.372	0.32	0.625	0.471	0.158	0.296	0.351	0.416	0.422	0.689	0.598	0.61
ARS-BFGL-NGS-26520	14	2386688	0.000347	0.173	0.00389	3.89e-08	0.106	0.0162	0.0257	0.286	0.92	0.249	0.95	0.0631	0.431	0.0129	0.000871	0.000871	1.86e-05	0.319	0.685	4.79e-05	0.0575	0.000603	0.0646	0.0537	0.0794	0.835	0.998	0.182	0.601	0.531	0.00479
ARS-BFGL-BAC-33343	21	19832171	0.000355	0.0209	4.17e-06	0.132	0.174	0.000166	0.00275	4.57e-05	0.319	0.5	0.996	2.24e-07	0.512	0.0195	0.00209	0.00457	0.000302	0.243	0.649	0.437	0.566	0.0224	0.556	0.0105	0.024	0.127	0.728	0.509	0.279	0.728	0.566
Hapmap34521-BES10_Contig695_99	5	57470387	0.000363	0.01	7.24e-07	0.378	0.0174	0.425	0.865	0.524	0.0331	0.455	0.958	0.0302	0.000245	0.00447	0.245	0.0501	0.135	0.001	0.886	0.131	0.0158	0.0562	1.29e-05	0.00513	0.00288	0.605	0.00204	0.191	0.0174	0.00263	7.76e-05
Hapmap46881-BTA-82468	10	96641408	0.000363	5.5e-05	0.000251	0.615	0.667	0.324	0.0347	0.146	0.402	0.941	0.0123	0.367	0.0676	0.0617	0.0182	0.0513	3.89e-08	0.393	0.583	1.82e-09	9.33e-06	4.37e-07	0.038	0.271	0.634	0.00363	0.0309	0.0417	0.782	0.679	0.000182
ARS-BFGL-NGS-105719	2	71565086	0.000363	0.00105	0.00741	0.854	0.0933	0.00832	0.644	2.63e-07	0.0166	0.0603	0.12	0.152	0.375	0.00263	0.0389	0.00316	0.143	0.00141	0.116	0.351	0.507	0.594	0.0191	0.00501	0.00141	0.0955	0.0603	0.665	0.0513	0.0832	0.0398
ARS-BFGL-BAC-33119	18	12399824	0.000363	1.51e-05	0.00339	0.279	0.294	0.0269	0.0692	0.785	7.59e-06	0.0011	0.00224	0.116	7.76e-06	0.546	0.478	0.816	0.116	0.558	0.0741	0.994	0.198	0.3	0.398	0.708	0.938	0.0575	0.495	0.203	0.0316	0.00832	0.237
BTA-26697-no-rs	30	1665338	0.000363	0.0141	0.017	0.255	0.0589	0.583	0.892	0.000479	1.35e-06	0.979	0.00676	1.51e-05	0.144	0.0871	0.909	0.981	0.631	0.214	0.624	0.608	0.361	0.855	0.182	0.00891	0.206	0.126	0.00407	0.0102	0.0191	0.16	0.499
ARS-BFGL-NGS-3122	14	2721633	0.000363	0.153	0.0209	1.74e-08	0.0145	0.207	0.252	0.855	0.225	0.687	0.0562	0.998	0.716	0.949	0.263	0.971	0.733	0.4	0.352	0.954	0.364	0.565	0.147	0.351	0.182	0.194	0.408	0.11	0.762	0.994	0.57
Hapmap44333-BTA-104611	1	63825188	0.000363	0.504	0.0282	0.00204	0.00912	0.0295	0.423	0.0195	0.593	0.439	0.0933	0.0339	0.978	0.122	0.611	0.695	0.728	0.494	0.00214	0.676	0.169	0.755	0.449	0.697	0.939	0.585	0.00275	2.82e-08	0.0191	0.0603	0.583
ARS-BFGL-NGS-19955	16	32341971	0.000389	0.000692	0.00257	0.914	0.417	0.983	0.827	0.00891	0.682	0.834	0.352	0.526	0.00708	0.0631	0.123	0.00575	6.03e-05	1.29e-06	0.127	0.0038	0.0174	0.484	0.000851	0.00148	0.0129	0.103	0.356	0.215	0.00794	0.00447	4.07e-05
BTB-00554640	14	19001879	0.000389	0.00017	1.26e-05	0.815	0.167	1	0.33	0.146	0.017	0.0933	0.138	0.0832	0.000148	0.0316	0.267	0.139	0.0302	0.000339	0.151	0.0186	3.55e-06	0.489	0.0158	0.203	0.129	0.247	0.0229	0.297	0.0955	0.0324	0.000295
ARS-BFGL-NGS-63000	6	93336330	0.000389	2.19e-08	0.000372	0.0102	0.971	0.81	0.0692	0.324	0.00214	2.34e-05	0.832	0.71	0.000141	0.843	0.16	0.854	0.218	0.00055	0.0295	0.594	0.388	0.167	0.711	0.731	0.664	0.573	0.976	0.37	0.215	0.101	0.157
Hapmap52707-rs29020755	2	77340874	0.000398	0.226	0.00115	0.0141	0.687	0.8	0.808	0.0126	0.53	0.0132	0.956	0.627	0.0166	0.000589	0.171	0.0204	0.000813	9.12e-05	0.157	0.00123	0.012	0.00117	4.79e-07	0.000468	7.59e-05	0.935	0.00174	0.736	0.00105	8.71e-05	5.13e-06
ARS-BFGL-BAC-5990	1	131463730	0.000398	0.00398	0.245	0.562	1.95e-05	0.757	0.134	0.0123	4.07e-05	2.29e-06	0.0288	0.249	0.055	0.0759	0.543	0.101	0.378	0.00912	0.000141	0.238	0.412	0.6	0.0724	0.0955	0.176	0.421	0.695	0.249	0.943	0.524	0.311
ARS-BFGL-NGS-91969	30	76582	0.000407	0.0562	3.16e-06	0.116	0.0891	0.521	0.0646	0.22	0.0676	0.0468	0.0513	0.00447	0.0178	0.374	0.942	0.762	0.886	0.0155	0.755	0.782	0.0162	0.236	0.684	0.164	0.157	0.0759	0.475	0.577	0.63	0.138	0.245
BTA-61920-no-rs	26	10214117	0.000417	4.57e-07	0.000309	0.0692	0.776	0.888	0.983	0.0282	0.187	0.442	0.0741	0.0309	0.00126	0.0372	0.00257	0.00174	0.000955	0.0891	0.983	0.716	0.641	0.382	0.475	0.0407	0.0631	0.00141	0.412	0.879	0.196	0.148	0.23
ARS-BFGL-NGS-75951	1	45375265	0.000417	2.95e-05	0.00309	0.339	0.301	0.0347	0.198	0.721	0.114	0.0708	0.417	0.0575	7.59e-06	0.441	0.0437	0.111	0.00174	0.675	0.0115	0.177	0.259	0.185	0.596	0.221	0.568	0.793	0.0891	0.000389	0.337	0.0148	0.48
BTB-00967015	27	31142763	0.000417	0.00676	0.00661	0.501	0.0851	0.0676	0.0501	0.437	1.32e-07	0.000229	0.127	0.0162	0.000251	0.741	0.635	0.438	0.0437	0.368	0.134	0.457	0.667	0.873	0.716	0.664	0.671	0.228	0.0933	0.144	0.0851	0.389	0.556
BTB-01252028	14	22544496	0.000427	0.000631	3.47e-06	0.949	0.0457	0.049	0.466	6.76e-06	0.0257	0.476	0.049	2.04e-05	0.00933	0.0155	0.939	0.358	0.851	0.00011	0.0617	0.0676	2.82e-05	0.664	0.000269	0.0263	0.00347	0.16	2e-06	0.0135	0.000275	8.51e-05	0.00126
ARS-BFGL-NGS-90297	5	28695066	0.000427	4.27e-05	0.00224	0.449	0.279	0.733	0.798	0.12	0.705	0.423	0.502	0.146	0.00851	0.000219	0.0347	0.0055	0.131	0.0145	0.00115	0.933	0.0112	0.555	0.0813	0.305	0.992	4.17e-06	0.00776	0.0776	0.0347	0.00759	0.00871
UA-IFASA-7269	14	4127413	0.000427	0.0646	0.0229	3.31e-09	0.0126	0.468	0.489	0.0195	0.189	0.959	0.154	0.914	0.949	0.0457	0.000309	0.000794	0.00182	0.969	0.332	0.142	0.821	0.514	0.516	0.0759	0.24	0.00513	0.296	0.833	0.345	0.896	0.181
ARS-BFGL-BAC-34302	20	60191133	0.000427	0.0166	4.9e-07	0.289	0.0123	5.62e-05	1.12e-05	4.47e-08	0.0224	0.0813	0.049	1.58e-05	0.75	0.451	0.228	0.49	0.112	0.038	0.212	0.485	0.825	0.0417	0.808	0.0166	0.0288	0.0562	0.00158	0.0537	6.92e-06	0.00692	0.262
Hapmap41740-BTA-106658	28	6821915	0.000437	0.0676	0.185	9.77e-10	3.16e-05	0.0302	0.00214	0.000955	0.197	0.985	0.493	0.0229	0.0191	0.998	0.437	0.426	0.184	0.34	0.269	0.622	0.0794	0.986	0.175	0.055	0.0589	0.12	0.746	0.741	0.339	0.185	0.437
ARS-BFGL-NGS-11578	21	22898102	0.000457	1.91e-05	6.31e-08	0.328	0.000646	0.0407	0.805	4.68e-05	0.967	0.185	0.522	0.108	0.000537	0.581	0.805	0.853	0.455	0.0295	0.604	0.0617	0.0372	0.652	0.00407	3.89e-06	2.34e-05	0.00288	0.000537	0.444	0.0011	0.0219	0.011
ARS-BFGL-NGS-61410	9	95891909	0.000457	0.000603	0.00038	0.913	0.894	0.0372	0.61	2.29e-06	0.237	0.382	0.435	0.00141	0.134	0.261	0.81	0.769	0.794	0.0955	0.0575	0.347	0.589	0.166	0.752	0.495	0.65	0.538	0.00145	0.0525	0.000759	0.00204	0.485
ARS-BFGL-NGS-56327	14	4336714	0.000468	1.05e-05	0.766	1.26e-19	3.31e-10	0.055	0.127	0.155	0.344	0.0324	0.299	0.0141	0.0158	0.00631	0.00339	0.00776	0.0447	0.997	0.462	0.463	0.902	0.239	0.844	0.923	0.983	0.861	0.017	0.377	0.0537	0.235	0.285
BFGL-NGS-110563	14	5428037	0.000468	0.432	0.00191	1.12e-06	0.482	0.115	0.0126	0.102	0.565	0.216	0.431	0.353	0.948	0.565	0.00912	0.0891	0.0102	0.0589	0.305	0.0295	0.552	0.0417	0.396	0.321	0.615	0.815	0.972	0.766	0.551	0.204	0.566
ARS-BFGL-NGS-76601	7	21298998	0.000479	0.226	0.1	0.00724	0.000316	0.409	0.979	0.0174	0.897	1.82e-06	0.285	0.127	0.453	0.136	0.0174	0.0126	0.00479	0.0407	0.299	0.000851	0.192	0.0191	0.117	0.0135	0.116	0.0977	0.124	0.0107	0.438	0.514	0.0166
BFGL-NGS-114685	8	92263938	0.000479	0.0479	0.0437	0.138	0.00575	0.00245	0.00537	0.708	7.59e-07	0.000102	0.277	0.706	0.000158	0.0234	0.316	0.163	0.803	0.139	0.00692	0.132	0.0617	0.0813	0.0155	0.0851	0.105	0.323	0.0398	0.344	0.0347	0.000912	0.0182
ARS-BFGL-NGS-31609	2	135036231	0.000479	0.545	0.46	0.00214	2.82e-07	7.08e-05	0.0123	0.631	0.2	0.767	0.373	0.182	0.0138	0.202	0.789	0.439	0.827	0.656	0.251	0.692	0.923	0.339	0.0468	0.65	0.912	0.00288	0.0245	0.302	0.108	0.0017	0.12
BTB-01661970	1	51403723	0.000479	0.316	0.00372	0.00871	0.247	0.132	0.237	0.969	9.55e-06	0.0263	9.77e-08	0.728	0.00661	0.454	0.167	0.337	0.195	0.317	0.892	0.191	0.0105	0.177	0.132	0.679	0.428	0.42	0.0407	0.205	0.922	0.105	0.363
ARS-BFGL-NGS-2592	24	12775555	0.000479	0.00331	0.0513	0.798	0.00891	0.055	0.166	0.000661	0.258	0.951	0.0186	0.199	0.998	0.118	0.258	0.149	0.155	0.302	6.92e-07	0.00832	0.149	0.0174	0.18	0.816	0.528	0.35	0.946	0.56	0.21	0.687	0.474
BFGL-NGS-117542	14	3664511	0.000479	0.229	0.00347	1.48e-07	0.229	0.0107	0.791	0.146	0.632	0.272	0.735	0.0933	0.592	0.612	0.881	0.985	0.0851	0.285	0.681	0.169	0.492	0.136	0.449	0.507	0.491	0.468	0.417	0.87	0.501	0.271	0.985
BFGL-NGS-112182	24	57068593	0.00049	1.05e-05	2.51e-05	0.284	0.53	0.00933	0.0141	6.92e-06	0.358	0.409	0.773	0.851	0.0646	0.183	0.176	0.162	0.394	0.896	0.676	0.00417	0.263	0.00363	0.673	0.45	0.621	0.93	0.017	0.14	0.00437	0.0363	0.345
BTB-01650452	1	16119771	0.000513	0.000117	0.0646	0.516	0.00151	0.937	0.0977	0.0479	0.462	0.957	0.516	0.547	0.0282	0.00363	0.135	0.00759	0.0174	3.63e-06	0.671	0.00389	7.08e-05	0.0741	0.00417	0.0117	0.00229	0.776	0.0759	0.753	0.00479	0.00676	7.08e-05
BTB-01057979	1	114085424	0.000513	0.00282	2.4e-06	0.793	0.0417	0.281	0.931	0.211	0.0186	0.00427	0.00138	0.298	6.31e-05	3.63e-07	0.011	0.000372	0.0724	0.00011	0.231	0.0102	0.0112	0.0457	8.71e-05	0.000589	0.001	0.177	0.000288	0.71	0.00132	7.24e-05	0.000282
BTA-85566-no-rs	5	66040455	0.000525	6.61e-07	0.0001	0.0417	0.458	0.991	0.00977	0.0141	0.473	0.982	0.668	0.0024	0.00234	0.366	0.705	0.486	0.151	0.00525	0.0191	0.935	0.0871	0.275	0.19	0.418	0.279	0.049	0.515	0.99	0.1	0.0427	0.256
Hapmap26666-BTA-137044	23	11818761	0.00055	0.000813	1.1e-05	0.996	0.135	0.673	0.685	0.00331	0.242	0.868	0.736	0.0275	0.00437	0.0407	0.405	0.0832	0.00331	0.185	0.286	0.19	0.936	0.0832	0.479	0.892	0.809	0.337	0.000692	9.12e-06	0.0339	0.0155	0.36
Hapmap50902-BTA-16342	21	43524083	0.00055	0.00832	1.02e-06	0.419	0.0282	0.429	0.753	0.00162	0.0603	0.833	0.105	0.0479	0.00759	0.693	0.552	0.57	0.585	0.207	0.589	0.921	0.759	0.577	0.939	0.47	0.538	0.369	0.0977	0.0331	0.0126	0.0295	0.552
Hapmap56950-ss46526304	3	113786118	0.000562	0.0182	7.08e-06	0.212	0.0575	0.363	0.96	0.00692	0.983	0.212	0.665	0.511	0.00537	0.000447	0.00245	0.00631	0.0575	0.0288	0.867	0.000724	0.000646	0.0102	0.0407	0.00229	0.0126	0.114	2.24e-06	0.00145	8.32e-05	0.00024	0.00038
ARS-BFGL-NGS-1038	3	104971166	0.000562	7.41e-06	0.000355	0.114	0.798	0.0275	0.0155	0.000501	0.966	0.0589	0.283	0.00427	0.0933	0.0692	0.135	0.0204	0.762	0.000174	0.259	0.258	0.598	0.0324	0.522	0.0692	0.0955	0.104	0.356	0.295	0.199	0.194	0.118
ARS-BFGL-NGS-35514	19	8216070	0.000589	0.0646	0.0132	0.0692	0.0912	0.284	0.000427	0.049	0.158	0.237	0.679	0.00708	0.00977	3.63e-05	0.00933	5.25e-05	0.00646	7.41e-07	0.453	0.000282	0.000214	0.00537	6.76e-07	0.000617	8.13e-05	0.291	0.297	0.0851	0.0389	0.0117	8.51e-08
Hapmap49061-BTA-122268	1	63742577	0.000589	0.338	0.0234	0.0105	0.0355	0.519	0.305	0.0955	0.252	0.735	0.0479	0.182	0.279	0.807	0.154	0.0955	0.000447	0.675	0.0363	0.237	0.895	0.969	0.459	0.379	0.42	0.28	0.0191	5.01e-06	0.27	0.152	0.359
ARS-BFGL-NGS-38106	10	8596504	0.000603	0.00562	2.4e-05	0.527	0.203	0.0182	0.289	0.0209	0.0398	0.204	0.893	0.0155	0.144	0.359	0.69	0.16	0.528	3.39e-07	0.582	0.142	0.861	0.0204	0.0234	0.0759	0.0537	0.321	0.482	0.978	0.0363	0.02	0.17
BTB-00042406	1	98602410	0.000603	2.51e-06	7.94e-06	0.0759	0.0537	0.0468	0.931	0.00302	0.535	0.878	0.729	0.656	0.00295	0.658	0.525	0.946	0.953	0.604	0.231	0.33	0.586	0.302	0.119	0.736	0.457	0.75	0.00129	0.0977	9.55e-05	0.00126	0.323
Hapmap22692-BTC-068210	14	4767039	0.000631	0.0398	0.0832	3.31e-10	0.00195	0.0302	0.294	0.049	0.187	0.0661	0.783	0.6	0.341	0.39	0.152	0.344	0.262	0.117	0.133	0.795	0.333	0.178	0.406	0.752	0.671	0.979	0.536	0.667	0.415	0.913	0.835
UA-IFASA-6356	14	20347849	0.000631	5.5e-05	1.26e-06	0.292	0.00676	0.814	0.327	0.342	0.491	0.286	0.226	0.115	9.12e-05	0.446	0.791	0.617	0.505	0.844	0.29	0.575	0.682	0.643	0.268	0.958	0.463	0.356	0.017	0.00275	0.11	0.532	0.84
ARS-BFGL-NGS-63590	21	19953173	0.000631	0.0126	0.000955	0.249	0.701	0.00102	0.305	1.58e-06	0.883	0.00178	0.556	4.07e-08	0.868	0.0891	0.00182	0.0309	0.000832	0.02	0.267	0.0501	0.829	0.00324	0.954	0.301	0.121	0.842	0.404	0.0389	0.0661	0.274	0.876
BTB-00305676	7	38584625	0.000661	9.77e-06	0.0316	0.206	0.0151	0.301	0.195	0.0372	0.0129	0.444	0.0302	0.379	0.0631	0.76	0.255	0.0933	0.901	0.127	0.76	0.391	0.953	0.00776	0.361	0.509	0.842	0.172	0.853	0.31	0.111	0.469	0.977
Hapmap60074-rs29020121	5	54369185	0.000676	1.05e-06	0.00112	0.0457	0.658	0.113	0.592	0.422	0.123	0.0851	0.901	0.854	8.32e-05	0.00479	0.0229	0.000955	0.504	0.000759	0.0002	0.661	0.0692	0.594	0.89	0.933	0.678	0.219	0.35	0.975	0.57	0.478	0.0372
ARS-BFGL-NGS-106229	5	71749375	0.000692	0.00339	0.000195	0.979	0.622	0.0912	0.199	0.774	0.0724	0.348	0.258	0.586	4.27e-05	0.000389	2.24e-05	1.26e-05	0.000912	0.000302	0.489	0.00234	0.00437	0.214	0.000813	0.00117	0.00288	0.111	1.55e-05	0.0117	7.59e-06	6.31e-08	9.12e-09
ARS-BFGL-NGS-80785	5	75518275	0.000692	0.000229	0.000871	0.512	0.96	0.428	0.837	0.0525	0.976	0.841	0.507	0.117	0.000617	0.00933	0.0302	0.002	0.0275	1.86e-05	0.471	0.00525	2.29e-06	0.127	5.37e-06	0.0389	0.00724	0.307	0.242	0.52	0.00589	0.00155	4.37e-07
BTA-51196-no-rs	20	66550796	0.000692	0.000851	0.000468	0.753	0.99	0.0427	0.333	0.0162	0.146	0.454	0.0398	0.0145	0.0933	0.136	0.596	0.944	0.488	0.766	0.661	0.624	0.139	0.999	0.00148	0.00501	0.00589	0.0479	0.000209	8.91e-06	0.00813	0.00912	0.631
BFGL-NGS-110145	5	79545564	0.000708	6.03e-05	0.00603	0.245	0.292	0.954	0.49	0.0339	0.0692	0.0603	0.929	0.0794	0.00724	5.62e-07	0.000447	7.94e-07	0.00457	6.17e-09	0.151	0.00331	2.24e-05	0.289	2.4e-05	0.0309	0.00813	0.00355	0.000155	0.635	0.00151	1.74e-06	6.76e-08
BTB-00154062	3	105020596	0.000724	8.91e-06	0.00049	0.109	0.849	0.0309	0.0155	0.000692	0.934	0.0692	0.31	0.00457	0.101	0.0724	0.143	0.0224	0.808	0.000214	0.27	0.255	0.6	0.0347	0.528	0.0813	0.106	0.111	0.377	0.281	0.212	0.204	0.132
BFGL-NGS-117259	21	70814197	0.000741	0.00347	7.41e-08	0.726	0.000501	0.0468	0.762	0.00389	0.448	0.67	0.796	0.793	0.00407	0.238	0.778	0.505	0.266	0.00309	0.861	0.116	0.0158	0.608	0.00288	0.000347	0.000112	0.219	0.0257	0.848	0.001	0.00234	0.00708
ARS-BFGL-NGS-28867	14	20323857	0.000776	0.000646	1.02e-06	0.685	0.00417	0.454	0.46	0.349	0.932	0.217	0.34	0.226	0.000676	0.465	0.724	0.675	0.442	0.711	0.493	0.48	0.898	0.596	0.148	0.817	0.341	0.313	0.0398	0.000955	0.176	0.945	0.659
BFGL-NGS-119590	3	105043063	0.000794	1.74e-06	0.00141	0.0457	0.807	0.371	0.00331	0.00263	0.637	0.103	0.0676	0.00933	0.0186	0.343	0.511	0.163	0.736	0.00398	0.513	0.374	0.273	0.0724	0.682	0.177	0.213	0.207	0.228	0.321	0.116	0.103	0.296
ARS-BFGL-NGS-92816	5	69886816	0.000813	5.75e-05	0.000513	0.258	0.664	0.0331	0.421	5.89e-05	0.297	0.0219	0.337	0.34	0.0513	2.14e-06	1.48e-06	2.88e-07	0.000214	1.78e-06	0.183	0.00145	7.59e-06	0.282	8.51e-06	0.00166	0.000676	0.0174	2.29e-05	0.0275	9.77e-07	6.46e-07	1.66e-08
BTA-95472-no-rs	2	117233854	0.000813	0.000302	0.000155	0.55	0.338	0.679	0.428	0.448	0.00631	0.00269	0.0417	0.0363	2.88e-05	0.125	0.1	0.0282	0.411	0.0141	0.367	0.0112	0.00513	0.499	1.38e-05	1.38e-05	3.63e-06	0.731	0.0282	0.412	0.00123	0.00107	0.000257
BFGL-NGS-116390	16	28586798	0.000813	0.362	0.232	0.0138	0.00024	0.306	0.217	0.478	0.385	0.5	0.00331	0.571	0.562	0.47	0.179	0.157	0.038	0.0813	0.017	0.561	0.391	0.431	0.641	0.332	0.193	5.37e-08	0.764	0.97	0.914	0.82	0.118
Hapmap36620-SCAFFOLD50018_7571	14	3297177	0.000813	0.00977	0.0575	2.51e-11	0.00871	0.945	0.729	0.355	0.384	0.297	0.321	0.745	0.914	0.804	0.39	0.521	0.259	0.456	0.546	0.102	0.769	0.0398	0.568	0.605	0.634	0.207	0.19	0.363	0.241	0.0724	0.966
ARS-BFGL-NGS-2621	1	143524601	0.000832	0.0776	0.939	0.117	3.72e-10	0.0372	0.0174	0.511	0.00295	0.000178	0.0245	0.0055	0.0339	0.00661	0.222	0.0105	0.0603	0.000288	0.116	0.245	0.0269	0.34	0.00468	0.859	0.452	0.167	0.61	0.729	0.16	0.0501	0.0151
ARS-BFGL-NGS-102418	14	35744766	0.000832	0.000724	0.00676	0.867	0.128	0.159	0.181	9.33e-07	0.902	0.343	0.0933	0.938	0.314	0.258	0.101	0.00891	0.0933	0.000148	0.0339	0.891	0.327	0.101	0.129	0.123	0.0741	0.0282	0.681	0.0631	0.695	0.69	0.149
BFGL-NGS-111008	5	71884473	0.000851	0.000132	1.38e-05	0.406	0.191	0.294	0.673	0.00912	0.553	0.151	0.296	0.0724	0.000724	0.000355	2.63e-05	9.55e-06	0.00589	4.37e-05	0.394	0.0155	0.000214	0.2	3.24e-07	3.31e-05	5.89e-06	0.695	0.000141	0.307	0.000182	8.91e-05	1.38e-07
BTB-00926954	26	17163979	0.000851	2.45e-07	0.000692	0.0178	0.931	0.299	0.635	0.101	0.524	0.404	0.0646	0.611	3.8e-05	0.000955	0.00617	0.000676	0.0661	0.00363	0.721	0.0275	0.00186	0.206	0.0525	0.0302	0.0288	0.11	0.000302	0.0851	0.000158	4.17e-05	7.76e-05
BFGL-NGS-110894	14	6952759	0.000851	0.0871	0.000708	1.55e-08	0.888	0.209	0.0214	0.175	0.886	0.705	0.621	0.454	0.861	0.147	0.0214	0.0501	0.0049	0.978	0.333	0.0646	0.309	0.0851	0.378	0.774	0.385	0.78	0.641	0.207	0.612	0.697	0.103
BTB-01495784	5	34101843	0.000871	0.000933	1.1e-05	0.753	0.16	0.000269	0.67	0.308	0.479	0.698	0.0832	0.00148	6.61e-09	0.483	0.457	0.375	0.227	0.721	0.864	0.000776	1.35e-05	0.00603	0.00537	0.00129	0.000447	0.916	0.0316	0.0692	0.296	0.00891	0.00155
Hapmap24328-BTA-108938	1	63527394	0.000871	0.138	0.0174	0.0631	0.122	0.627	0.585	0.217	0.26	0.47	0.0692	0.119	0.21	0.96	0.101	0.113	0.00129	0.8	0.0832	0.104	0.887	0.561	0.479	0.225	0.336	0.155	0.0178	1.23e-05	0.115	0.119	0.397
BTA-10577-no-rs	26	38277491	0.000912	0.000295	0.0347	0.647	0.0331	5.5e-06	1.48e-07	0.0525	0.328	0.63	0.617	0.721	3.09e-07	0.0933	0.655	0.484	0.793	0.31	0.904	0.238	0.713	0.049	0.454	0.0324	0.0229	0.00933	0.196	0.774	0.237	0.0269	0.181
BFGL-NGS-112870	18	12376984	0.000912	0.00038	0.0195	0.671	0.0575	0.108	0.0437	0.497	7.08e-09	0.00275	0.00107	0.118	0.000186	0.247	0.18	0.505	0.0631	0.442	0.935	0.288	0.15	0.0186	0.885	0.49	0.692	0.512	0.719	0.0813	0.826	0.226	0.833
Hapmap32234-BTC-048199	14	7314869	0.000933	0.0759	0.00372	1.74e-08	0.347	0.119	0.00589	0.525	0.313	0.15	0.641	0.818	0.52	0.0603	0.00741	0.017	0.000427	0.842	0.916	0.0363	0.575	0.0115	0.105	0.165	0.108	0.83	0.291	0.701	0.461	0.438	0.0661
BTA-87872-no-rs	7	101358190	0.000955	0.000708	0.0001	0.782	0.194	0.24	0.98	1.23e-05	0.54	0.0692	0.728	0.807	0.0158	3.02e-07	2.04e-05	1.62e-07	2.19e-06	2.75e-08	0.0407	3.72e-07	2.34e-05	0.000398	5.01e-07	2.75e-06	5.37e-07	0.811	0.0977	0.206	9.77e-05	0.00331	9.33e-10
Hapmap49653-BTA-54778	22	5741589	0.000955	0.00129	0.00204	0.924	0.454	0.593	0.99	0.393	0.00123	3.8e-08	0.219	0.0912	0.00457	0.541	0.733	0.579	0.547	0.988	0.000759	0.0158	0.0324	0.167	0.148	0.247	0.252	0.00219	0.152	0.74	0.038	0.137	0.0427
Hapmap51408-BTA-121104	17	67309106	0.000977	0.000102	0.00447	0.314	0.521	0.00537	0.0355	0.787	0.251	0.129	0.206	0.678	9.33e-06	0.0407	0.158	0.00871	0.0302	0.00355	0.767	0.232	0.192	0.61	0.000851	0.0331	0.0209	0.684	0.0158	0.333	6.03e-05	4.68e-06	0.000661
BTA-92225-no-rs	13	313308	0.000977	0.00759	3.24e-06	0.708	0.00759	0.106	0.141	0.233	0.21	0.0776	0.117	0.57	0.0138	0.000339	0.0339	0.0148	0.132	0.000182	0.455	0.514	0.00115	0.799	0.328	0.167	0.184	0.631	0.0115	0.0245	0.0646	0.0324	0.0174
ARS-BFGL-NGS-107540	9	73475655	0.000977	0.116	0.00776	0.0794	0.238	2.57e-06	0.000603	4.07e-07	0.038	0.0562	0.281	0.02	0.2	0.146	0.894	0.809	0.537	0.0275	0.0182	0.356	0.108	0.276	0.0117	0.614	0.426	0.782	0.234	0.229	0.718	0.798	0.789
BFGL-NGS-117517	5	34142015	0.001	0.00105	1.48e-05	0.75	0.173	0.000389	0.553	0.374	0.508	0.778	0.103	0.00191	1.1e-08	0.439	0.502	0.417	0.261	0.738	0.776	0.00102	2.04e-05	0.00851	0.00646	0.00148	0.00055	0.937	0.0398	0.0891	0.333	0.0126	0.00204
BTA-24488-no-rs	13	21236959	0.001	2.75e-05	0.00138	0.176	0.812	0.0447	0.947	0.128	0.524	0.145	0.000955	0.488	5.89e-05	0.0038	0.329	0.183	0.346	0.191	0.174	0.894	0.198	0.11	0.166	0.281	0.215	0.00661	5.89e-09	0.00832	3.63e-06	1.62e-07	0.0209
ARS-BFGL-NGS-21804	20	59016802	0.001	0.0195	1.35e-06	0.478	0.00501	0.00977	0.0229	0.0302	0.197	0.53	0.174	7.41e-06	0.308	0.56	0.535	0.724	0.272	0.557	0.0204	0.011	0.0269	0.00398	0.0977	0.861	0.564	0.842	0.541	0.171	0.864	0.103	0.0537
BFGL-NGS-110091	20	58362004	0.00102	0.000263	2.29e-08	0.461	5.25e-05	0.0398	0.000389	0.00372	0.0891	0.193	0.104	0.33	0.0166	0.879	0.733	0.367	0.627	0.0162	0.182	0.313	0.294	0.0102	0.37	0.829	0.887	0.509	0.00457	0.0372	0.00195	0.00407	0.377
Hapmap41888-BTA-49091	2	116433943	0.00105	0.0038	0.0155	0.927	0.188	0.000224	0.499	0.644	0.0115	0.0107	0.000977	0.0269	0.000123	0.896	0.791	0.829	0.0692	0.621	5.89e-06	0.731	0.347	0.898	0.858	0.827	0.811	0.277	0.664	0.0145	0.292	0.316	0.705
BTB-01661903	11	17143826	0.00105	0.17	0.0132	0.0269	0.0447	0.194	0.352	0.579	0.116	0.793	0.279	0.055	0.467	0.324	0.867	0.264	0.121	0.0204	0.982	0.113	0.401	0.162	0.811	0.213	0.368	6.31e-08	0.412	0.281	0.676	0.828	0.753
UA-IFASA-1818	30	17973050	0.00107	0.0479	0.603	0.184	2.82e-07	0.991	0.352	0.947	0.239	0.403	0.575	0.347	0.634	0.904	0.673	0.972	0.871	0.0562	0.429	0.0417	0.0302	0.0912	0.038	0.134	0.0295	0.00457	0.256	0.00832	0.326	0.173	0.0234
Hapmap61054-rs29010366	9	74848962	0.00107	0.0229	0.00145	0.406	0.796	6.76e-06	0.259	1.15e-06	0.0708	0.000407	0.773	0.0794	0.428	0.808	0.519	0.726	0.111	0.144	0.303	0.00112	0.0724	0.000575	2.24e-06	0.0631	0.00977	0.0501	0.165	0.0275	0.634	0.527	0.108
BFGL-NGS-116069	18	59802319	0.00107	0.012	0.000575	0.583	0.811	0.37	0.934	0.122	1.58e-06	0.00012	0.00813	0.822	0.00162	0.975	0.659	0.407	0.541	0.678	0.368	0.468	0.748	0.49	0.627	0.0479	0.106	0.242	0.558	0.221	0.874	0.528	0.556
UA-IFASA-7388	29	2396643	0.0011	0.00105	0.0282	0.769	0.0661	0.00162	0.0759	0.211	0.286	0.0708	0.313	0.0145	9.33e-06	0.197	0.462	0.0891	0.00617	0.00288	0.279	0.00851	0.0251	0.373	6.31e-05	0.0257	0.0162	0.126	0.415	0.262	0.359	0.0891	0.00851
ARS-BFGL-NGS-81622	5	69571158	0.00112	0.0229	7.94e-05	0.316	0.244	0.385	0.275	0.0038	0.93	0.111	0.619	5.5e-05	0.0832	0.573	0.253	0.316	0.0427	0.478	5.75e-06	0.262	0.65	0.69	0.586	0.261	0.34	0.224	0.000214	0.000355	0.00741	0.0309	0.918
BTB-01276789	18	20386465	0.00115	0.00302	0.103	0.952	0.00182	0.267	0.904	0.703	0.611	0.989	0.939	0.257	0.00537	0.000282	0.00195	0.00389	0.198	0.497	0.571	0.0468	6.31e-06	0.128	0.502	0.0794	0.571	0.00513	0.000145	0.000214	0.000871	3.55e-05	0.000851
Hapmap43873-BTA-50695	20	45819524	0.00115	0.00105	1.82e-06	0.84	0.012	0.213	0.000229	0.0501	0.182	0.965	0.957	0.328	0.0145	0.0309	0.789	0.333	0.718	2e-05	0.108	0.984	0.00123	0.656	0.0741	0.431	0.143	0.787	0.000603	0.665	4.27e-06	5.5e-06	0.00813
Hapmap51828-BTA-38538	32	0	0.00115	0.625	0.803	0.00309	3.98e-07	0.0447	0.0955	0.257	0.0195	0.000158	0.01	0.000355	0.0776	0.294	0.157	0.184	0.038	0.222	0.238	0.0339	0.101	0.131	0.524	0.317	0.179	0.000331	0.0347	0.457	0.759	0.619	0.0457
ARS-BFGL-NGS-33119	5	68632534	0.00117	0.000525	0.000977	0.45	0.955	0.748	0.465	0.205	0.117	0.986	0.95	0.871	0.00214	0.00407	0.000148	2e-05	1.51e-05	4.68e-05	0.495	0.0012	0.00191	0.579	3.55e-05	5.89e-06	1.55e-05	0.482	0.0049	0.411	0.0107	0.000759	1.82e-07
ARS-BFGL-NGS-32742	32	0	0.00117	0.000447	0.00107	0.627	0.931	0.22	0.0661	0.00174	0.038	0.00251	0.258	0.983	8.71e-05	0.0234	0.194	0.122	0.1	0.049	0.366	0.0224	0.00229	0.0224	3.8e-05	0.00891	0.00339	0.54	4.17e-06	0.00135	1.86e-05	2.04e-06	0.000912
ARS-BFGL-NGS-13158	3	19337220	0.00117	0.191	0.00107	0.0457	0.924	0.942	0.531	0.816	0.221	0.524	0.453	0.482	0.154	0.0372	0.979	0.279	0.377	0.00603	0.00214	7.08e-05	0.000692	3.98e-06	0.00575	0.248	0.0617	0.0759	0.849	0.00708	0.612	0.884	0.00102
BTA-40390-no-rs	16	22272329	0.0012	0.00129	0.00178	0.986	0.711	0.00316	0.0135	0.000933	0.00107	0.553	0.0158	0.511	0.367	0.313	0.327	0.0389	0.0417	1.66e-06	0.548	0.0676	0.0141	0.69	0.0245	0.000603	0.00204	0.0776	0.809	0.104	0.0309	0.289	0.002
BTA-84153-no-rs	9	71785036	0.0012	3.02e-06	0.000372	0.0912	0.689	0.0468	0.0479	3.02e-06	0.472	0.0234	0.12	0.127	0.0107	0.132	0.199	0.105	0.819	0.001	0.055	0.262	0.00794	0.52	0.894	0.548	0.819	0.948	0.0229	0.00178	0.0347	0.0251	0.0145
Hapmap51642-BTA-83927	9	61062154	0.0012	0.152	0.988	0.0832	1.74e-08	0.0182	0.673	0.994	0.504	0.501	0.205	0.0501	0.191	0.88	0.701	0.65	0.0537	0.0575	0.317	0.82	0.961	0.987	0.000191	5.13e-05	9.55e-06	0.00339	0.824	0.00457	0.976	0.54	0.272
Hapmap28603-BTA-123758	1	17930486	0.00123	0.0182	0.624	0.303	6.46e-07	0.491	0.692	0.308	0.562	0.185	0.374	0.993	0.425	0.0933	0.00288	0.00617	0.718	0.224	0.384	0.0759	0.0105	0.9	0.222	0.0513	0.0724	0.116	0.0389	0.00347	0.0151	0.0263	0.0324
ARS-BFGL-NGS-62237	25	813455	0.00132	0.0589	0.00011	0.221	0.23	0.0589	0.395	0.00457	0.201	0.791	0.472	0.964	0.0692	0.000933	0.0631	0.00363	0.0186	3.24e-07	0.352	0.00562	0.00339	0.0676	0.00427	0.00195	0.00427	0.0955	0.575	0.0794	0.0871	0.149	0.00011
ARS-BFGL-NGS-105662	12	87694731	0.00132	0.183	0.0017	0.0631	0.814	0.00661	0.0977	0.173	0.22	0.659	0.876	0.0417	0.25	1.12e-07	0.00195	7.76e-05	0.000794	5.89e-05	0.266	0.0209	0.0282	0.00437	0.00646	0.0324	0.0251	0.785	0.055	0.935	0.348	0.0339	0.000741
BTB-00395953	9	60348785	0.00135	5.37e-06	4.57e-05	0.0933	0.117	0.557	0.0257	0.0295	0.00437	0.0288	0.0955	0.408	3.09e-05	0.528	0.814	0.506	0.54	0.00912	0.968	0.267	0.281	0.52	0.105	0.296	0.357	0.991	0.121	0.0129	0.0347	0.00295	0.0398
ARS-BFGL-NGS-99344	13	1687736	0.00138	3.31e-07	0.000115	0.0166	0.222	0.659	0.622	0.215	0.0302	0.292	0.543	0.118	1.2e-05	0.0372	0.443	0.146	0.829	0.0355	0.773	0.0955	0.0282	0.452	0.0708	0.0174	0.0251	0.169	0.00437	0.139	0.00724	0.000977	0.0513
ARS-BFGL-NGS-17920	5	85056054	0.00138	3.02e-06	0.000537	0.049	0.473	0.13	0.146	0.00417	0.253	0.385	0.838	0.00316	0.0219	0.693	0.273	0.546	0.378	0.00427	0.0347	0.705	0.234	0.24	0.223	0.253	0.141	0.692	0.218	0.209	0.211	0.167	0.337
ARS-BFGL-NGS-59728	6	26377975	0.00141	0.017	0.216	0.435	0.000479	0.000129	0.00204	0.597	3.8e-06	0.0759	0.0107	0.133	0.000166	0.842	0.291	0.579	0.377	0.693	0.431	0.485	0.0871	0.508	0.488	0.055	0.196	0.00437	0.796	0.885	0.511	0.872	0.604
UA-IFASA-8514	29	8936383	0.00145	2e-05	0.000234	0.155	0.222	0.0525	0.0295	0.15	8.71e-05	0.268	0.166	0.254	1.23e-05	0.65	0.789	0.67	0.604	0.0245	0.581	0.246	0.0229	0.41	0.0631	0.607	0.439	0.0209	0.341	0.896	0.628	0.243	0.0209
UA-IFASA-9495	29	3348193	0.00145	0.000692	0.00331	0.61	0.675	0.000776	0.02	0.372	0.0933	0.977	0.518	0.409	2.04e-06	0.959	0.668	0.937	0.406	0.175	1	0.267	0.548	0.805	0.00269	0.0389	0.0407	0.214	0.00871	0.819	0.0437	0.00363	0.107
ARS-BFGL-NGS-2027	1	114239740	0.00148	0.00224	0.00158	0.979	0.95	0.581	0.678	0.000275	0.0468	0.0832	0.228	0.0055	0.00151	3.24e-09	6.17e-05	2.69e-06	1.51e-08	3.24e-06	0.183	1.58e-09	0.000195	2.4e-06	1.78e-08	1.17e-09	1.41e-07	0.56	1.82e-05	0.537	1.26e-05	4.17e-05	7.94e-11
Hapmap49579-BTA-34549	14	35663156	0.00148	2.88e-05	2.19e-06	0.267	0.00525	0.904	0.173	0.479	0.289	0.205	0.508	0.167	5.01e-05	0.846	0.573	0.935	0.349	0.0302	0.333	0.0347	0.00955	0.938	0.214	0.02	0.00661	0.9	0.45	0.0912	0.17	0.0912	0.0162
ARS-BFGL-NGS-95221	14	68225066	0.00148	0.512	0.0331	0.00295	0.0457	0.000741	0.232	1.15e-06	0.0245	4.9e-05	0.979	0.0525	0.203	0.0562	0.0646	0.0102	0.00148	0.0123	0.422	0.919	0.679	0.449	0.753	0.925	0.776	0.515	0.55	0.532	0.969	0.631	0.23
ARS-BFGL-NGS-56762	21	23486322	0.00148	0.000174	6.61e-08	0.548	0.000724	0.00347	0.0117	0.000562	0.0135	0.0372	0.466	0.02	0.0302	0.177	0.676	0.297	0.265	0.984	0.681	0.333	0.814	0.0398	0.867	0.055	0.122	0.441	0.124	0.233	0.011	0.284	0.889
BTA-114118-no-rs	23	8688910	0.00155	0.24	5.89e-07	0.038	0.00229	0.0178	0.0309	0.049	0.0794	0.038	0.849	0.00158	0.429	0.00129	0.0204	0.00513	0.00468	0.181	0.0617	0.000501	0.233	0.00049	0.00204	0.0562	0.0126	0.843	0.593	0.0363	0.305	0.445	0.00129
Hapmap23765-BTA-151182	11	22518581	0.00155	0.000107	0.000191	0.303	0.423	0.0427	0.453	0.0676	0.132	0.917	0.238	0.000741	0.0331	0.00851	0.16	0.0977	0.387	0.11	0.803	0.831	0.0525	0.667	0.871	0.264	0.339	0.0407	0.0269	1.91e-05	0.242	0.0631	0.145
Hapmap43907-BTA-67629	3	35995151	0.00155	0.0589	0.67	0.262	1.55e-06	0.533	0.0251	0.217	0.146	0.221	0.455	0.336	0.475	0.298	0.373	0.0708	0.923	0.0832	0.204	0.18	0.0468	0.116	0.716	0.414	0.183	0.299	0.394	0.59	0.526	0.501	0.884
ARS-BFGL-NGS-1066	2	135326169	0.00158	0.00457	0.485	0.954	3.55e-06	0.107	0.665	0.29	0.161	0.508	0.00741	0.248	0.017	0.000166	0.00891	4.37e-05	0.659	0.000562	0.00398	0.012	0.00141	0.049	0.00123	0.00631	0.0166	0.356	0.0603	0.522	0.115	0.00145	2.75e-05
BTB-00787483	20	50969848	0.00158	0.00407	0.000129	0.931	0.216	1.35e-06	0.00871	4.37e-07	0.165	0.00166	0.215	1.62e-06	0.578	0.755	0.807	0.622	0.177	0.0708	0.00012	0.144	0.685	0.00479	0.055	0.946	0.817	0.117	0.0132	0.336	0.00389	0.234	0.935
ARS-BFGL-NGS-30060	26	45983109	0.00162	0.000955	0.0269	0.611	0.18	0.906	0.714	0.0245	0.869	0.569	0.0603	0.0166	0.0102	1.91e-06	0.000813	1.95e-05	0.000145	0.000513	0.824	0.00372	0.000398	0.0661	8.71e-05	0.0363	0.0129	0.196	1.86e-06	0.104	7.08e-06	2.69e-05	1.82e-06
ARS-BFGL-NGS-86658	29	6285416	0.00162	0.233	0.153	0.0427	0.00275	7.41e-06	0.02	0.0562	0.00407	0.0234	0.0513	0.0186	0.000282	0.524	0.483	0.7	0.895	0.898	7.59e-06	0.0575	0.136	0.106	0.0389	0.207	0.208	0.959	0.1	0.254	0.00295	0.207	0.667
BTA-39328-no-rs	16	63048628	0.00166	0.0038	0.00195	0.798	0.956	0.721	0.277	0.0295	0.221	0.0195	0.524	0.886	0.00178	9.77e-05	0.0105	0.000617	0.000107	1.12e-05	0.277	2.69e-05	0.0776	0.000115	6.61e-07	2.19e-06	1.74e-05	0.221	0.000646	0.641	0.000513	0.000229	3.63e-06
ARS-BFGL-NGS-21122	16	29211284	0.00166	0.571	0.188	0.00912	0.00129	0.719	0.146	0.531	0.445	0.199	0.0162	0.292	0.287	0.589	0.1	0.154	0.0257	0.177	0.0302	0.0955	0.212	0.971	0.242	0.931	0.577	1.35e-06	0.752	0.705	0.852	0.797	0.0282
Hapmap42513-BTA-33276	9	66997852	0.00166	5.37e-06	0.00741	0.0724	0.493	0.233	0.00724	0.0024	0.212	0.265	0.0912	0.867	0.0251	0.987	0.652	0.649	0.521	0.571	0.0191	0.0692	0.16	0.00589	0.153	0.538	0.378	0.172	0.21	0.00457	0.427	0.908	0.573
ARS-BFGL-NGS-22907	30	131710317	0.0017	0.431	0.452	0.00832	4.9e-05	0.0513	0.00105	0.403	0.00575	5.5e-06	0.42	0.966	0.0295	6.92e-09	5.25e-08	1.51e-09	1.74e-10	0.000263	0.00263	8.91e-07	0.000525	0.000631	1.86e-07	0.00813	0.00692	0.804	0.049	0.733	0.000363	0.000148	2.14e-08
ARS-BFGL-NGS-98393	30	59564066	0.0017	0.0646	0.785	0.22	5.13e-07	0.0105	0.417	0.00115	0.101	0.152	0.318	0.0186	0.247	0.254	0.55	0.879	0.375	0.538	0.0195	0.116	0.183	0.0331	0.336	0.969	0.522	0.695	0.00955	0.782	0.116	0.0708	0.0955
BTA-93483-no-rs	19	12515399	0.0017	0.125	0.0038	0.106	0.575	0.00603	0.00204	0.752	1.17e-07	4.27e-05	0.00977	0.728	0.000407	0.0204	0.435	0.164	0.394	0.0324	0.00339	0.198	0.54	0.279	0.664	0.178	0.975	0.238	0.678	0.117	0.0417	0.264	0.306
Hapmap57625-rs29027071	6	41253845	0.00178	0.00316	3.09e-10	0.898	3.31e-09	0.0741	0.965	0.00759	0.743	0.566	0.953	0.569	0.000646	0.00282	0.0209	0.0234	0.136	0.0302	0.123	0.18	1.82e-06	0.527	0.369	0.191	0.638	0.00759	9.33e-06	0.00229	2e-05	0.000275	0.00263
Hapmap26076-BTC-067160	14	5359558	0.00178	1.17e-05	0.00331	0.0661	0.769	6.31e-05	0.13	0.593	0.0302	0.251	0.049	0.417	3.63e-08	0.771	0.0214	0.117	0.393	0.254	0.571	0.0891	0.00871	0.0661	0.0631	0.61	0.785	0.055	0.171	0.49	0.571	0.155	0.103
BTB-00176150	4	40890784	0.00178	0.000263	2.95e-05	0.446	0.0589	0.00851	0.0355	0.401	0.0891	8.71e-05	0.00871	0.00204	8.32e-08	0.225	0.695	0.769	0.589	0.327	0.0123	0.841	0.381	0.216	0.02	0.0126	0.00457	0.00759	0.00263	0.0977	0.0562	0.0112	0.458
Hapmap45144-BTA-100450	1	124963428	0.00186	0.00363	0.0158	0.977	0.211	0.13	0.305	0.612	0.766	0.00479	0.138	2.75e-06	0.000269	0.000871	0.0347	0.0178	0.282	0.000776	0.852	0.00245	0.00138	0.0282	0.0182	0.281	0.283	0.528	0.000794	0.0309	5.13e-06	2.14e-06	5.13e-05
ARS-BFGL-NGS-68670	5	104843055	0.00186	0.0363	0.00759	0.423	0.318	0.339	0.0708	0.406	0.0138	0.0891	0.0955	0.363	0.00138	8.13e-07	6.31e-07	7.76e-06	0.00191	0.161	0.0851	0.000759	0.00347	0.00603	0.0112	0.00794	0.0372	0.431	0.000794	0.141	0.000166	5.01e-05	0.000204
ARS-BFGL-NGS-106011	1	63159279	0.00186	0.433	0.0129	0.0117	0.22	0.594	0.33	0.86	0.48	0.943	0.0339	0.611	0.049	0.0589	0.265	0.562	0.692	0.935	0.0603	0.212	0.186	0.0457	0.587	0.535	0.522	0.055	0.000234	1.05e-06	0.00708	0.00302	0.121
BTA-56168-no-rs	23	28760994	0.00191	0.0038	0.0214	0.849	0.134	0.00224	0.308	0.29	0.461	0.127	0.59	0.149	5.13e-06	0.00832	0.00513	0.011	0.0166	0.239	0.0155	0.000977	0.00151	0.0245	0.0102	0.00245	0.0316	0.598	0.000525	0.128	0.00363	0.000372	3.09e-05
Hapmap33438-BTC-046008	6	103405065	0.00191	0.0407	0.0363	0.265	0.0891	0.939	0.89	0.0295	0.0251	0.4	0.0214	0.0195	0.142	1.82e-05	1.38e-06	3.02e-07	3.09e-06	0.0407	0.0316	0.217	0.121	0.451	0.442	0.364	0.236	0.561	0.632	0.0055	0.213	0.288	0.0174
Hapmap42649-BTA-71224	10	54829993	0.00195	0.193	4.17e-06	0.0724	0.0263	0.283	0.152	0.608	0.0501	0.0178	0.128	0.145	0.0372	0.475	0.221	0.422	0.652	0.0372	0.0257	0.291	0.152	0.0479	0.577	0.852	0.899	0.467	0.791	0.283	0.617	0.923	0.803
ARS-BFGL-NGS-66559	16	70816380	0.00195	0.00398	1.55e-06	0.99	0.00676	0.968	0.479	0.508	1.1e-05	0.0245	0.00933	0.0155	0.000468	0.769	0.038	0.197	0.0141	0.0437	0.0776	0.294	0.111	0.426	0.458	0.0977	0.147	0.126	0.0813	0.269	0.0661	0.0447	0.955
ARS-BFGL-NGS-21520	20	68355681	0.002	0.01	0.00372	0.76	0.762	0.799	0.234	0.842	0.7	0.233	0.261	0.252	0.00479	0.111	0.293	0.769	0.112	0.134	0.782	0.284	0.0407	0.107	0.933	0.927	0.96	0.404	6.17e-08	8.71e-06	6.92e-07	1.29e-07	0.201
ARS-BFGL-NGS-108538	11	107205272	0.00204	0.24	0.693	0.0219	1.15e-06	0.76	0.905	0.456	0.296	0.00676	0.538	0.142	0.344	0.2	0.85	0.38	0.1	0.00832	1.17e-06	0.869	0.128	0.473	0.0389	0.0282	0.0263	0.205	0.165	0.0871	0.85	0.912	0.191
UA-IFASA-2436	9	54529875	0.00209	6.31e-05	0.000661	0.193	0.791	0.002	0.881	8.71e-06	0.281	0.444	0.799	0.0138	0.1	0.00155	0.00891	0.00776	0.0389	0.116	0.307	0.524	0.0209	0.877	0.755	0.716	0.427	0.314	1.32e-06	3.31e-05	5.5e-05	0.01	0.0724
ARS-BFGL-NGS-101650	5	73334655	0.00214	0.0001	0.00132	0.185	0.932	0.0537	0.232	0.00158	0.96	0.213	0.384	0.845	0.0794	0.0178	0.0191	0.000631	0.0115	6.17e-07	0.7	0.531	0.0126	0.243	0.00912	0.343	0.187	0.0024	0.171	0.38	0.00141	0.000427	6.92e-05
ARS-BFGL-NGS-109600	11	11229451	0.00214	0.000575	2.34e-05	0.407	0.0437	0.759	0.74	0.000977	0.461	0.455	0.435	0.174	0.000347	0.000457	0.00575	0.00832	0.0229	0.113	0.714	0.194	0.0407	0.0776	0.00055	0.0158	0.00977	0.157	2e-10	0.000871	3.16e-12	3.47e-08	0.00537
BTA-22410-no-rs	30	61903121	0.00214	0.379	0.0141	0.0282	0.442	0.147	0.942	0.00776	0.0513	0.139	0.356	4.9e-09	0.996	0.0309	0.71	0.136	0.254	0.00295	0.114	0.618	0.121	0.872	0.0178	0.0219	0.00851	0.335	0.109	0.437	0.0813	0.542	0.122
Hapmap48373-BTA-51706	21	22520337	0.00214	1.23e-06	2e-05	0.0631	0.11	0.0832	0.124	0.000676	0.0145	0.012	0.372	0.0537	0.00603	0.373	0.542	0.459	0.0339	0.471	0.933	0.0214	0.269	0.00191	0.76	0.453	0.249	0.447	0.00115	0.00759	0.00132	0.00107	0.983
Hapmap38469-BTA-12042	16	29277142	0.00219	0.513	0.37	0.0141	0.00024	0.288	0.242	0.486	0.597	0.568	0.00676	0.627	0.753	0.42	0.161	0.177	0.0339	0.143	0.0537	0.695	0.435	0.395	0.743	0.256	0.151	1.05e-07	0.757	0.776	0.971	0.901	0.151
BTB-01877866	1	119446658	0.00219	0.0245	0.0145	0.324	0.138	0.26	0.00245	0.0724	0.274	0.00933	0.18	8.32e-09	0.00676	0.136	0.333	0.714	0.356	0.157	0.583	0.859	0.969	0.32	0.711	0.194	0.597	0.0105	0.271	0.0661	0.374	0.891	0.944
UA-IFASA-5306	14	4468478	0.00234	0.000251	0.321	1.58e-14	0.000138	0.0191	0.207	0.163	0.239	0.0331	0.644	0.526	0.049	0.121	0.0447	0.1	0.145	0.385	0.279	0.721	0.389	0.323	0.713	0.776	0.956	0.764	0.186	0.76	0.124	0.428	0.844
ARS-BFGL-NGS-42224	13	10663054	0.0024	0.0427	0.0589	0.32	0.0363	0.166	0.135	0.00575	0.635	0.261	0.49	0.535	0.0102	4.47e-06	0.000794	0.000363	0.000372	0.0024	0.152	0.000123	0.00794	8.51e-05	0.01	0.00324	0.017	0.103	0.000209	0.0295	2.24e-06	9.55e-07	1.15e-06
BFGL-NGS-116064	32	101535	0.0024	0.00011	0.0437	0.323	0.0398	0.00191	0.831	0.968	0.0741	0.0646	0.121	0.527	1.78e-05	0.00794	0.0234	0.00158	0.323	0.0158	0.0389	0.128	0.0275	0.169	2.69e-05	0.214	0.0501	0.0708	0.000339	0.191	0.00166	3.39e-06	0.000468
BTA-85562-no-rs	5	66083568	0.0024	1.05e-06	0.000468	0.0174	0.442	0.719	0.322	0.0191	0.264	0.74	0.968	0.00355	0.000759	0.206	0.573	0.832	0.324	0.0661	0.0288	0.509	0.18	0.568	0.38	0.767	0.646	0.0871	0.112	0.448	0.0275	0.00708	0.149
ARS-BFGL-NGS-21154	18	63433615	0.00245	9.33e-06	0.000794	0.0676	0.733	0.795	0.501	0.141	0.372	0.0117	0.596	0.614	0.000933	0.128	0.0912	0.148	0.491	0.261	0.0741	0.0372	0.00813	0.318	0.394	0.926	0.615	0.0129	0.104	0.728	0.276	0.234	0.00912
ARS-BFGL-NGS-15373	2	117575646	0.00245	0.012	0.0158	0.745	0.618	0.321	0.285	0.615	0.354	0.106	0.344	0.123	0.123	0.00209	0.141	0.0178	0.551	0.00102	5.01e-06	0.501	0.184	0.896	0.0407	0.01	0.00437	0.505	0.109	0.621	0.0794	0.0871	0.02
Hapmap54846-rs29022328	26	16753151	0.00251	1.48e-06	0.000708	0.0251	0.653	0.46	0.838	0.214	0.011	0.267	0.0468	0.0676	4.79e-05	0.154	0.206	0.126	0.769	0.112	0.598	0.149	0.00214	0.728	0.658	0.831	0.851	0.00977	0.000102	0.0024	0.000145	0.000525	0.00891
UA-IFASA-6647	14	7484351	0.00251	0.12	0.00162	5.5e-07	0.975	0.871	0.0525	0.585	0.403	0.915	0.975	0.868	0.805	0.143	0.000851	0.0229	0.000933	0.25	0.982	0.0437	0.41	0.107	0.785	0.268	0.327	0.681	0.118	0.0708	0.304	0.617	0.113
ARS-BFGL-NGS-38483	23	29285952	0.00257	0.00316	0.0148	0.897	0.348	0.955	0.816	0.461	0.631	0.455	0.492	0.914	0.00513	9.77e-06	1.86e-07	3.98e-08	2.04e-07	0.000158	0.755	2.88e-05	1.58e-05	0.0676	4.37e-05	2.95e-05	0.000389	0.154	0.00107	0.518	3.09e-05	0.00038	1.15e-07
ARS-BFGL-NGS-67383	7	108307729	0.00257	6.76e-05	0.00977	0.144	0.502	0.908	0.147	0.0575	0.412	0.000525	0.796	0.285	0.00155	0.000186	0.000955	5.62e-06	0.0398	8.32e-07	0.34	0.00603	0.00012	0.453	9.12e-05	0.00575	0.00316	0.729	0.0178	0.64	0.00417	0.00372	8.91e-07
ARS-BFGL-NGS-90377	5	73187595	0.00257	0.000155	0.00501	0.199	0.611	0.278	0.133	0.0178	0.907	0.177	0.892	0.399	0.0457	0.0204	0.0107	0.000398	0.0145	2.14e-06	0.43	0.278	0.00851	0.405	0.00525	0.357	0.176	0.000214	0.0708	0.608	0.00617	0.000347	6.17e-05
ARS-BFGL-NGS-100808	5	91408594	0.00257	1.29e-06	0.000257	0.0166	0.401	0.0468	0.0132	0.00178	0.135	0.115	0.116	0.949	1.58e-06	0.0525	0.0316	0.0191	0.0741	0.0295	0.0661	0.0372	0.274	0.0912	0.106	0.0347	0.0575	0.553	0.00129	0.232	0.000219	0.000646	0.000741
ARS-BFGL-NGS-35662	26	42425741	0.00257	1.58e-06	0.0038	0.0151	0.748	0.647	0.404	0.323	0.0933	0.805	0.151	0.195	0.000575	0.00427	0.001	0.000195	0.00347	0.00468	0.647	0.017	0.00117	0.905	0.5	0.596	0.854	0.111	0.492	0.728	0.01	0.0813	0.0017
ARS-BFGL-NGS-3571	14	5225467	0.00257	0.0347	0.0339	3.8e-09	0.0794	0.00813	0.0132	0.13	0.337	0.603	0.857	0.457	0.194	0.0759	0.00126	0.00363	9.77e-05	0.931	0.5	0.00479	0.708	0.00891	0.508	0.165	0.187	0.887	0.907	0.668	0.89	0.729	0.0372
Hapmap55306-rs29018633	2	36969965	0.00263	0.138	0.000977	0.145	0.513	0.0741	0.0269	0.815	0.0331	0.0407	0.39	0.724	0.000155	0.00302	0.000389	0.00135	0.0347	0.038	0.926	3.02e-06	1.78e-06	0.00417	0.0224	0.00209	0.0214	0.484	0.214	0.0331	0.00525	0.0234	3.47e-06
Hapmap56688-rs29025335	6	81767374	0.00263	0.0138	0.189	0.656	0.00204	0.189	0.0363	0.482	0.0794	0.0501	0.347	0.312	0.0525	6.03e-05	0.113	0.00204	0.00417	2.95e-06	0.298	0.049	0.000955	0.1	0.000759	0.78	0.198	0.0105	0.0794	0.185	0.244	0.0102	0.000123
ARS-BFGL-NGS-32347	30	31306821	0.00263	0.262	0.693	0.0603	4.27e-09	0.0977	0.326	0.31	0.0407	0.000138	0.0347	0.384	0.238	0.00117	0.0316	0.000155	0.000562	0.0214	0.0479	1	0.667	0.305	8.13e-05	0.43	0.394	0.226	0.614	0.0912	0.0195	0.0117	0.0316
ARS-BFGL-NGS-58839	30	104624352	0.00263	2.69e-05	9.33e-07	0.0977	0.00148	0.521	0.0562	0.0186	0.0851	2.88e-06	0.146	0.000269	0.00288	0.721	0.322	0.74	0.00166	0.0457	0.467	0.608	0.172	0.0891	0.828	0.153	0.406	0.308	0.000355	0.0288	0.00112	0.00933	0.368
ARS-BFGL-NGS-105245	3	102513835	0.00269	0.0186	0.00339	0.512	0.681	0.108	0.0178	0.292	0.0692	0.0191	1.86e-06	6.17e-06	0.000123	0.0871	0.0309	0.0427	0.911	0.269	0.909	0.00724	0.00324	0.135	0.00617	0.0219	0.0537	0.738	0.00562	0.00363	0.0676	0.00832	0.00275
BTA-70166-no-rs	29	14578092	0.00269	0.316	0.000407	0.0324	0.348	0.00407	0.0295	0.2	9.77e-05	4.9e-06	1e-05	0.002	0.000214	0.301	0.189	0.152	0.0501	0.131	0.333	0.0631	0.0661	0.359	7.76e-05	0.00575	0.00324	0.566	0.00186	0.185	0.00912	0.000832	0.00741
Hapmap31185-BTA-159806	4	12654239	0.00269	0.00468	0.00145	0.973	0.845	0.00708	0.951	3.09e-06	0.0275	0.56	0.0141	0.161	0.304	0.888	0.525	0.938	0.0339	0.0646	0.154	0.172	0.0617	0.0372	0.579	0.0575	0.479	7.59e-07	0.0182	0.191	0.0933	0.0214	0.678
ARS-BFGL-NGS-39423	20	5444845	0.00275	0.00102	0.000776	0.643	0.515	3.89e-06	0.0513	0.000417	0.192	0.0891	0.00513	5.13e-09	0.922	0.0151	0.0138	0.000537	0.00525	1.55e-05	0.204	0.492	0.238	0.00316	0.287	0.128	0.0724	0.292	0.123	0.81	0.108	0.398	0.0589
Hapmap23302-BTC-052123	14	4848750	0.00275	0.0126	0.183	2.4e-10	0.002	0.0339	0.197	0.106	0.131	0.0288	0.791	0.535	0.196	0.298	0.15	0.275	0.388	0.225	0.0933	0.769	0.366	0.173	0.47	0.863	0.782	0.875	0.448	0.665	0.349	0.925	0.952
ARS-BFGL-NGS-51005	1	107727635	0.00282	0.363	0.038	0.0302	0.181	0.0832	0.961	0.204	0.0955	0.351	0.965	3.09e-05	0.0174	0.002	0.376	0.0891	0.121	0.00794	0.287	0.0102	0.0117	0.00295	3.02e-07	7.59e-05	1.78e-05	0.108	3.72e-05	0.323	0.00049	4.79e-05	0.00178
ARS-BFGL-NGS-42961	5	45525436	0.00288	2.51e-05	0.117	0.119	0.0049	0.245	0.344	0.373	0.342	0.17	0.593	0.531	0.00479	4.37e-06	0.000347	1.35e-06	0.00182	0.000138	0.0126	0.383	0.724	0.413	0.0166	0.831	0.941	0.0575	0.00398	0.226	0.00269	0.000115	0.0055
ARS-BFGL-NGS-32952	10	14424153	0.00288	0.00174	0.00182	0.81	0.983	0.871	0.0832	0.902	4.9e-07	0.00407	0.00105	0.261	0.00661	0.0245	0.354	0.202	0.0891	0.81	0.581	0.531	0.885	0.0776	0.137	0.416	0.939	0.0219	0.601	0.0055	0.484	0.45	0.467
Hapmap42572-BTA-50505	20	37630456	0.00288	6.03e-06	1.2e-05	0.0398	0.0117	0.905	0.0468	0.0135	0.395	0.257	0.783	0.665	0.000617	0.571	0.301	0.676	0.127	0.0355	0.138	0.658	0.0646	0.449	0.571	0.366	0.579	0.904	0.0398	0.628	0.0617	0.0275	0.541
BTA-112161-no-rs	13	22904772	0.00295	0.0234	0.00891	0.614	0.646	0.952	0.483	0.92	0.169	0.551	0.205	0.807	0.0437	0.509	0.275	0.119	0.0513	0.565	0.0661	0.327	0.823	0.553	0.166	0.112	0.255	0.783	0.000141	2.51e-06	0.0151	0.00427	0.988
BTB-01366960	4	111964621	0.00302	0.0794	0.038	0.202	0.112	1.29e-08	0.21	0.0525	0.0447	0.00661	0.562	0.00245	3.47e-06	0.337	0.621	0.973	0.531	0.356	0.497	0.0631	0.197	0.335	0.57	0.695	0.89	0.955	0.16	0.327	0.719	0.703	0.144
Hapmap33512-BTA-158274	5	92283403	0.00302	1.26e-06	0.00537	0.0148	0.783	0.67	0.207	0.000912	0.00363	0.117	0.0589	0.294	0.00603	0.0741	0.132	0.038	0.847	0.261	0.0832	0.89	0.895	0.757	0.429	0.318	0.123	0.982	0.856	0.932	0.835	0.637	0.597
UA-IFASA-7391	14	40812291	0.00309	0.157	0.0309	0.0891	0.184	0.522	0.852	3.72e-08	0.601	0.0229	0.861	0.12	0.398	0.177	0.195	0.055	0.012	0.00151	0.814	0.00339	0.0724	0.153	5.62e-10	1.2e-08	1.35e-10	0.866	0.0024	0.601	0.000617	0.00038	0.000107
ARS-BFGL-NGS-36429	30	106841261	0.00309	0.701	0.814	0.00562	4.27e-08	0.267	0.155	0.137	1.58e-06	0.0151	0.0282	0.0759	0.394	0.655	0.791	0.427	0.158	0.193	0.746	0.0204	0.00851	0.196	0.752	0.597	0.905	0.638	0.323	0.994	0.372	0.267	0.226
BTB-01444624	15	36093279	0.00309	0.536	0.843	0.0135	7.59e-07	0.0794	0.706	0.581	0.746	0.493	0.105	0.0617	0.333	0.7	0.793	0.676	0.171	0.819	0.333	0.913	0.716	0.324	0.565	0.489	0.631	0.644	0.445	0.571	0.931	0.491	0.557
BTA-83605-no-rs	9	46739973	0.00309	6.03e-05	0.0316	0.153	0.106	0.0794	0.735	0.161	0.00724	0.0501	0.164	0.844	0.00102	0.338	0.258	0.472	0.26	0.347	0.63	0.483	0.385	0.568	0.0724	0.0055	0.00347	0.000977	0.00513	7.76e-06	0.00204	0.00209	0.619
Hapmap26527-BTC-005059	14	4176618	0.00316	0.0195	0.0209	4.79e-09	0.129	0.126	0.0813	0.269	0.313	0.899	0.769	0.447	0.632	0.444	0.25	0.213	0.049	0.905	0.274	0.215	0.714	0.231	0.14	0.106	0.0692	0.437	0.352	0.838	0.301	0.982	0.307
ARS-BFGL-NGS-27517	30	122102151	0.00324	0.346	0.88	0.0363	2.09e-07	0.687	0.207	0.277	0.918	0.47	0.308	0.931	0.662	0.963	0.0741	0.0437	0.211	0.676	0.000832	0.553	0.402	0.0324	0.63	0.585	0.883	0.71	0.0646	0.0112	0.00501	0.0024	0.0708
Hapmap36591-SCAFFOLD270550_105	20	48655169	0.00324	0.713	0.195	0.00692	0.00661	0.000513	0.0123	0.000209	0.00229	0.000324	0.153	1.95e-08	0.0398	0.536	0.879	0.899	0.553	0.782	0.387	0.972	0.422	0.818	0.27	0.24	0.619	0.00525	0.928	0.546	0.724	0.0269	0.536
ARS-BFGL-NGS-27011	1	127112983	0.00324	0.548	0.705	0.01	1.26e-06	0.0275	0.736	0.0676	0.000224	0.00148	0.0813	0.757	0.491	0.0148	0.391	0.105	0.163	0.0141	0.0708	0.653	0.536	0.511	0.771	0.834	0.96	0.531	0.476	0.243	0.262	0.291	0.596
ARS-BFGL-NGS-104186	25	15066141	0.00324	0.101	4.57e-06	0.0912	0.00427	0.0195	0.414	0.255	2.04e-08	0.00024	0.01	0.224	0.0631	0.36	0.456	0.471	0.771	0.136	0.232	0.531	0.802	0.0646	0.394	0.0759	0.0977	0.841	0.755	0.537	0.944	0.966	0.671
ARS-BFGL-NGS-39950	30	141902909	0.00331	0.00126	0.0427	0.621	0.0589	0.000324	0.0389	0.856	0.145	0.0537	0.562	0.45	2.57e-06	0.000447	0.000251	3.39e-05	0.00501	0.0155	0.196	8.71e-06	0.00309	2.75e-05	0.00513	0.356	0.242	0.698	0.055	0.577	0.0562	0.00102	3.31e-07
BTB-01694682	1	123199831	0.00331	0.00102	0.00912	0.566	0.565	0.631	0.121	0.02	0.855	0.0219	0.721	0.00138	0.00575	0.000204	0.0162	0.00813	0.347	0.00049	0.713	0.0316	0.00324	0.131	0.00331	0.0316	0.0324	0.235	7.24e-06	0.0158	2.51e-06	4.27e-06	0.000251
Hapmap32218-BTC-040966	6	53893718	0.00331	0.269	0.508	0.0676	7.94e-05	0.00363	0.000603	0.0347	0.000708	0.187	0.0501	0.948	0.0049	0.00295	0.00182	0.00123	0.055	0.412	0.947	0.0135	0.0145	0.0525	0.038	0.9	0.664	4.17e-07	0.282	0.872	0.664	0.112	0.00617
ARS-BFGL-NGS-43688	17	43486257	0.00331	0.0123	0.00501	0.716	0.872	0.02	0.6	0.00214	0.755	0.0617	0.976	4.27e-05	0.888	0.33	0.846	0.676	0.294	0.767	0.857	0.0002	0.0389	5.5e-06	0.0468	0.507	0.216	0.723	0.581	0.0363	0.38	0.605	0.129
BFGL-NGS-118596	7	23315210	0.00339	0.0479	0.00024	0.264	0.217	0.0309	0.0955	0.024	0.00513	0.00135	0.187	0.947	0.159	0.124	0.258	0.0141	0.152	1.35e-06	0.643	0.345	0.0398	0.726	0.0135	0.0525	0.00794	0.782	0.795	0.783	0.573	0.592	0.0102
UA-IFASA-9288	14	3956956	0.00339	0.000186	0.535	1.26e-14	1.7e-05	0.0302	0.555	0.186	0.0724	0.0331	0.356	0.41	0.0525	0.0794	0.038	0.0692	0.132	0.662	0.157	0.574	0.556	0.256	0.85	0.9	0.885	0.996	0.254	0.926	0.261	0.566	0.701
ARS-BFGL-NGS-19884	10	57759437	0.00347	1.78e-05	0.000155	0.0661	0.118	0.0457	0.02	0.892	0.237	0.0389	0.321	0.687	3.55e-07	1.66e-05	0.0148	0.000468	0.00776	6.92e-06	0.0427	0.00214	0.00107	0.0115	6.17e-06	7.94e-05	3.02e-05	0.67	0.00186	0.92	0.25	0.00646	2.04e-06
BTB-01576078	15	2988789	0.00347	0.0427	0.011	0.394	0.753	0.335	0.875	0.0447	0.0575	0.0912	0.00263	0.164	0.0123	0.00182	0.0525	0.0263	0.0224	0.055	0.912	0.0141	0.0331	0.0525	0.0741	0.111	0.372	0.253	1.29e-06	0.107	0.000603	0.000708	0.000912
BTB-00132601	1	50111414	0.00347	0.00692	0.000575	0.843	0.481	0.69	0.593	0.999	0.00347	0.275	0.000234	0.273	0.0112	0.31	0.28	0.0417	0.0141	0.0603	0.546	0.105	0.88	0.127	0.000813	0.121	0.0851	0.624	0.0562	1.17e-06	0.321	0.392	0.21
BTA-87444-no-rs	23	13423541	0.00347	0.167	0.00417	0.121	0.658	5.75e-07	0.0468	3.02e-05	0.0708	0.0417	0.038	0.0155	0.245	0.366	0.383	0.372	0.813	0.112	0.000724	0.706	0.757	0.171	0.587	0.0174	0.0427	0.53	0.0537	0.986	0.158	0.459	0.661
Hapmap54223-rs29017219	14	67871897	0.00347	0.269	0.02	2.63e-06	0.132	0.000501	0.000229	2.29e-06	0.987	0.753	0.0468	0.0537	0.0263	0.983	0.834	0.955	0.284	0.0891	0.535	0.936	0.447	0.308	0.705	0.202	0.218	0.88	0.15	0.771	0.767	0.372	0.816
Hapmap42993-BTA-59924	25	31453837	0.00347	0.76	0.119	0.00724	0.0245	0.515	0.11	0.789	5.5e-07	0.000661	9.33e-05	0.389	0.445	0.474	0.191	0.124	0.306	0.808	0.177	0.928	0.85	0.789	0.882	0.912	0.706	0.00141	0.894	0.596	0.991	0.962	0.842
ARS-BFGL-NGS-88212	7	29305473	0.00355	0.002	0.000129	0.897	0.175	0.103	0.479	0.0759	0.0447	0.000617	0.687	0.0832	0.0269	0.0355	0.00214	2.4e-05	9.12e-05	1.17e-07	0.318	0.0631	0.0295	0.929	0.00204	0.00107	0.00115	0.673	0.932	0.0398	0.301	0.505	0.00158
BTB-00081745	2	17627839	0.00355	0.203	0.223	0.0676	0.00145	0.361	0.92	0.979	0.423	0.00112	0.0141	8.71e-09	0.0871	0.486	0.305	0.829	0.316	0.0955	0.213	0.868	0.279	0.752	0.164	0.0832	0.0646	0.261	0.166	0.148	0.0219	0.685	0.537
BFGL-NGS-115043	25	5860370	0.00363	0.00468	0.0123	0.969	0.548	0.0117	0.943	2.69e-07	0.614	0.612	0.272	0.143	0.301	0.00158	0.0126	0.00055	0.254	4.79e-06	0.16	0.017	0.0126	0.719	0.000191	1.12e-07	6.31e-06	0.635	0.000589	0.367	0.000115	0.000692	1.23e-05
ARS-BFGL-NGS-7725	5	27839649	0.00363	0.0933	0.227	0.204	0.00195	0.504	0.107	0.177	0.598	0.949	0.608	0.955	0.0851	0.000117	0.0309	0.00631	0.0148	0.0214	0.00219	0.0479	0.0224	0.0219	0.00479	0.885	0.681	4.17e-06	0.0776	0.262	0.269	0.0468	0.00219
UA-IFASA-7459	3	101319929	0.00363	0.0269	0.0117	0.494	0.484	0.00182	0.000631	0.41	0.0269	0.0851	0.542	0.00145	1.35e-05	0.966	0.143	0.155	0.506	0.903	0.425	0.121	0.48	0.811	0.00832	0.0162	0.0132	0.708	0.15	0.0794	0.752	0.123	0.0708
ARS-BFGL-NGS-104104	26	42371025	0.00372	3.89e-06	0.00324	0.0195	0.516	0.65	0.561	0.429	0.0891	0.743	0.146	0.22	0.000871	0.0178	0.00724	0.00155	0.00933	0.00759	0.515	0.0339	0.00204	0.78	0.716	0.795	0.634	0.228	0.829	0.864	0.0302	0.167	0.00661
ARS-BFGL-NGS-46941	19	56300082	0.00372	0.0871	0.0141	0.207	0.209	0.129	2.51e-07	0.239	0.213	0.343	0.604	0.755	0.863	0.0141	0.292	0.206	0.000457	0.641	0.883	0.000437	0.226	1.74e-05	0.0692	0.328	0.355	0.946	0.502	0.997	0.885	0.379	0.0389
Hapmap49519-BTA-19205	2	68058489	0.00389	0.00457	0.02	0.891	0.374	0.909	0.785	0.136	0.143	0.00224	0.291	0.391	0.0209	0.00107	0.00575	2.4e-05	0.0123	5.62e-07	0.0166	0.15	0.0479	0.596	8.71e-05	0.00347	0.000631	0.382	0.411	0.153	0.0309	0.01	6.46e-05
ARS-BFGL-NGS-79864	9	27797201	0.00398	0.874	0.819	0.00363	1.12e-06	0.101	0.286	0.917	0.152	0.869	0.169	0.202	0.525	0.366	0.248	0.357	0.0977	0.178	0.0407	0.0224	0.0537	0.0263	0.0049	0.012	0.000851	0.267	0.817	0.314	0.495	0.731	0.0288
Hapmap36079-SCAFFOLD271848_385	14	29491023	0.00398	7.08e-06	0.000955	0.0776	0.345	0.104	0.00617	0.0955	0.00417	0.00457	0.111	0.241	3.02e-06	0.143	0.794	0.441	0.675	0.00708	0.0724	0.0182	0.00525	0.594	0.0257	0.245	0.135	0.166	0.0138	0.127	0.0224	0.00661	0.0468
ARS-BFGL-NGS-14107	20	7007017	0.00407	0.261	0.00933	0.109	0.61	0.129	0.675	0.0024	5.13e-07	2.82e-06	0.0741	0.000977	0.451	3.09e-05	0.00155	4.68e-05	0.00055	5.62e-05	0.999	0.0372	0.00708	0.248	2.45e-05	0.00263	0.00447	0.752	0.0209	0.603	0.0112	0.0055	0.000562
ARS-BFGL-NGS-58059	9	95470691	0.00407	0.0204	0.00977	0.637	0.533	0.0437	0.136	6.76e-07	0.258	0.63	0.103	0.842	0.232	0.00282	0.178	0.0977	0.274	0.0355	0.0209	0.137	0.00295	0.223	0.306	0.652	0.373	0.741	0.00501	0.337	0.0162	0.00468	0.0204
ARS-BFGL-BAC-32381	20	49778758	0.00407	0.566	0.01	0.0251	0.619	2.57e-05	0.316	0.000724	0.335	0.000776	0.0741	6.46e-10	0.176	0.555	0.233	0.646	0.203	0.223	0.0182	0.6	0.759	0.122	0.187	0.659	0.619	0.000316	0.934	0.0851	0.992	0.0295	0.24
ARS-BFGL-NGS-42891	15	72647039	0.00407	0.000282	0.0115	0.206	0.582	0.597	0.226	1.66e-07	0.63	0.168	0.324	0.634	0.0407	0.658	0.176	0.332	0.00102	0.489	0.783	0.989	0.492	0.766	0.968	0.624	0.681	0.755	0.0575	0.0575	0.946	0.127	0.911
BFGL-NGS-112374	12	21073393	0.00417	0.00145	0.000933	0.585	0.624	0.157	0.324	0.988	7.24e-06	2.69e-06	0.00794	0.445	0.000129	0.139	0.625	0.306	0.102	0.0331	0.359	0.133	0.0316	0.405	0.00646	0.0813	0.0977	0.95	0.0275	0.934	0.196	0.00204	0.00955
ARS-BFGL-NGS-12828	26	37018466	0.00417	0.000501	3.55e-05	0.403	0.0186	0.0562	0.158	2e-06	0.0537	0.0316	0.829	0.555	0.0468	0.0229	0.175	0.159	0.0355	0.01	0.412	0.0372	0.0245	0.365	0.0537	0.00138	0.00813	0.0234	0.0339	0.443	0.001	0.0105	0.00977
Hapmap47815-BTA-104066	20	48114351	0.00417	0.176	0.000316	0.149	0.224	0.00589	0.313	0.109	0.0372	0.0275	0.00871	3.39e-08	0.6	0.0457	0.0661	0.0158	0.0631	0.0186	0.238	0.611	0.00759	0.959	0.128	0.899	0.425	0.00479	0.055	0.498	0.191	0.934	0.103
ARS-BFGL-NGS-33213	14	68599010	0.00427	0.00012	0.0141	0.163	0.693	0.02	0.561	0.982	0.0132	6.03e-05	0.0537	0.0741	8.71e-06	0.207	0.239	0.176	0.729	0.14	0.733	0.00214	0.000112	0.0661	0.00617	0.225	0.204	0.157	0.0155	0.14	0.0661	0.000708	0.000776
Hapmap32447-BTC-033214	6	33685443	0.00427	0.0001	3.98e-05	0.233	0.0661	1.86e-07	0.0166	0.000692	0.122	0.941	0.257	0.0631	0.463	0.0145	0.316	0.195	0.024	0.0138	0.1	0.81	0.308	0.454	0.723	0.695	0.57	0.589	0.0776	0.684	0.205	0.596	0.513
Hapmap55242-rs29011414	30	11686081	0.00437	0.00309	1.23e-05	0.842	0.0155	1.86e-05	0.00537	1.26e-09	0.151	0.735	0.947	0.0178	0.82	0.267	0.652	0.898	0.965	0.543	0.129	1	0.434	0.121	0.88	0.000174	0.00661	0.00324	0.723	0.0151	0.0708	0.655	0.971
ARS-BFGL-NGS-100667	11	104828174	0.00447	0.000589	0.000178	0.335	0.0603	0.403	0.76	0.0263	0.000155	0.0447	1.78e-06	0.853	0.0105	0.376	0.635	0.251	0.0174	0.00851	0.347	0.424	0.169	0.955	0.543	0.432	0.849	0.0105	0.504	0.372	0.945	0.219	0.0692
ARS-BFGL-NGS-78719	6	63532785	0.00457	0.00117	0.0427	0.435	0.157	0.342	0.0112	0.0912	0.379	0.57	0.562	0.52	0.139	0.02	0.463	0.055	0.586	0.000347	9.55e-06	0.126	0.000776	0.619	0.0398	0.288	0.0891	0.978	0.825	0.592	0.117	0.237	0.0282
ARS-BFGL-NGS-10792	19	36992354	0.00457	0.157	0.000794	0.144	0.467	0.0417	0.753	0.806	0.00417	0.00692	7.76e-06	0.201	0.000708	0.985	0.63	0.809	0.965	0.249	0.409	0.316	0.337	0.556	0.345	0.0407	0.184	0.152	0.992	0.437	0.997	0.566	0.33
ARS-BFGL-NGS-104195	16	28557616	0.00468	0.605	0.495	0.0204	0.000347	0.39	0.211	0.92	0.615	0.538	0.00692	0.434	0.764	0.461	0.243	0.19	0.0427	0.0955	0.0331	0.845	0.525	0.297	0.793	0.384	0.218	2.57e-07	0.774	0.935	0.999	0.759	0.164
ARS-BFGL-NGS-29546	5	73258507	0.00479	0.000151	0.00525	0.132	0.823	0.118	0.156	0.00224	0.776	0.0617	0.658	0.612	0.0813	0.0275	0.0257	0.000813	0.0158	1.15e-06	0.755	0.305	0.0112	0.318	0.00603	0.26	0.183	0.0011	0.159	0.335	0.00275	0.00038	5.25e-05
BTB-00069681	1	149418667	0.00479	0.0537	0.00646	0.397	0.842	0.000158	0.281	0.646	0.0646	5.5e-07	0.00977	0.00724	0.000257	0.646	0.0479	0.37	0.0871	0.119	0.55	0.388	0.888	0.644	0.197	0.302	0.676	0.662	0.212	0.738	0.000871	0.000955	0.54
BFGL-NGS-115960	15	38251520	0.0049	0.186	0.818	0.0912	9.12e-07	0.445	0.123	0.757	0.644	0.583	0.76	0.479	0.383	0.284	0.211	0.0891	0.497	0.334	0.0525	0.632	0.267	0.452	0.89	0.582	0.625	0.0631	0.196	0.0055	0.935	0.621	0.439
Hapmap58340-rs29009785	2	16177570	0.0049	0.0525	0.118	0.333	0.0126	0.0468	0.536	0.2	0.59	0.0513	0.00794	2.04e-08	0.0186	0.206	0.0457	0.24	0.0263	0.255	0.112	0.102	0.938	0.233	0.569	0.412	0.7	0.845	0.0692	0.0912	0.00447	0.915	0.502
ARS-BFGL-NGS-64059	20	59070717	0.0049	0.0955	0.000457	0.322	0.256	1.91e-05	5.01e-07	0.00269	0.692	0.104	0.049	1.95e-07	0.461	0.745	0.982	0.521	0.631	0.01	0.573	0.418	0.367	0.00794	0.188	0.0229	0.0148	0.603	0.555	0.47	0.0355	0.746	0.526
ARS-BFGL-NGS-96067	15	36167239	0.0049	0.731	0.898	0.00891	1.66e-06	0.0617	0.864	0.818	0.947	0.546	0.116	0.0407	0.341	0.857	0.895	0.961	0.119	0.843	0.313	0.93	0.743	0.452	0.439	0.738	0.809	0.863	0.331	0.511	0.921	0.402	0.646
ARS-BFGL-NGS-35454	10	20550545	0.00501	0.237	0.0275	0.055	0.256	0.435	0.325	0.286	7.41e-07	0.002	0.00174	0.864	0.012	0.149	0.985	0.862	0.259	0.348	0.411	0.00309	0.00933	0.0407	0.138	0.393	0.382	0.0324	0.0372	4.27e-05	0.0676	0.00955	0.0117
BTA-97501-no-rs	18	57565406	0.00501	0.507	0.0204	0.017	0.358	0.0575	0.012	0.474	0.0174	0.383	0.3	0.188	0.0302	0.00182	3.55e-06	1.23e-05	0.00038	0.329	0.109	0.363	0.0363	0.936	0.658	0.652	0.571	0.471	0.191	0.519	0.121	0.0263	0.0204
BTA-110572-no-rs	3	66554349	0.00501	0.333	0.0794	1.02e-05	0.0302	0.814	0.729	0.324	0.0871	0.894	0.0251	0.0525	0.912	0.789	0.272	0.425	0.919	0.685	0.374	0.272	0.518	0.478	0.292	0.65	0.911	0.271	0.232	0.209	0.0955	0.0427	0.247
BTA-89158-no-rs	9	79691648	0.00501	0.23	0.0331	0.0891	0.207	8.51e-07	0.27	1.45e-06	0.248	0.0724	0.76	0.0813	0.145	0.449	0.874	0.769	0.213	0.0398	0.0692	0.0347	0.641	0.0589	0.00204	0.324	0.154	0.346	0.212	0.334	0.299	0.975	0.644
BTA-12468-no-rs	21	9375095	0.00501	2.34e-05	0.00257	0.134	0.838	0.281	0.172	1.66e-06	0.558	0.141	0.589	2.09e-07	0.0851	0.268	0.0219	0.12	0.0141	0.0977	0.311	0.33	0.435	0.229	0.718	0.822	0.943	0.622	0.485	0.348	0.011	0.23	0.867
BTB-01173240	20	48165391	0.00513	0.166	0.000347	0.185	0.203	0.00537	0.269	0.1	0.0275	0.0234	0.00832	2.63e-08	0.612	0.0407	0.0676	0.0158	0.0631	0.0186	0.238	0.614	0.00776	0.991	0.128	0.923	0.416	0.00575	0.0447	0.483	0.168	0.991	0.0977
ARS-BFGL-NGS-18050	13	62296875	0.00513	8.51e-07	0.0174	0.0129	0.272	0.00661	0.0126	0.146	0.0263	0.0661	0.0603	0.156	2.04e-05	0.231	0.1	0.366	0.126	0.313	0.122	0.0186	0.359	0.0129	0.733	0.508	0.444	0.658	0.813	0.943	0.297	0.0661	0.433
ARS-BFGL-NGS-17887	23	14769068	0.00513	0.0794	0.00178	0.33	0.506	0.00186	0.746	0.0891	0.229	0.368	8.13e-06	0.000331	0.927	0.0331	0.000407	0.00251	0.00851	0.325	0.0955	0.641	0.0501	0.107	0.511	0.0513	0.659	0.409	0.116	0.249	0.773	0.338	0.801
ARS-BFGL-NGS-42605	2	26821887	0.00525	0.00646	0.0708	0.905	0.0933	0.569	0.181	0.634	0.163	0.00363	0.997	0.254	0.141	0.504	0.344	0.0174	0.0339	4.07e-06	0.501	0.0832	0.0562	0.431	0.519	0.0832	0.232	0.262	0.372	0.0234	0.57	0.917	0.055
ARS-BFGL-BAC-27287	2	123829949	0.00537	0.0912	0.0224	0.175	0.279	0.697	0.00148	0.808	0.00617	0.00479	9.77e-06	0.319	0.104	0.795	0.467	0.364	0.229	0.476	0.215	0.516	0.02	0.789	0.419	0.812	0.577	0.0891	0.681	0.514	0.178	0.0437	0.136
BTB-00184917	4	51792757	0.00537	0.0282	0.0107	0.703	0.667	0.457	0.892	0.359	0.000525	0.0977	5.01e-06	0.143	0.038	0.00112	0.00479	0.0024	0.27	0.321	0.0955	0.705	0.297	0.695	0.419	0.995	0.551	0.049	0.0038	0.0209	0.0417	0.00589	0.165
Hapmap40249-BTA-49086	2	116347140	0.0055	0.00851	0.0295	0.944	0.498	0.266	0.0155	0.515	4.47e-05	0.256	0.00871	0.783	0.000646	1.62e-06	2.57e-05	1.7e-06	0.000126	2.69e-05	0.00355	3.89e-08	4.9e-08	0.00102	2.75e-06	3.02e-05	7.08e-05	0.622	0.00851	0.0575	0.0166	0.00162	9.12e-09
BTB-01845736	2	15916907	0.0055	0.000166	0.00017	0.171	0.0912	0.0166	0.125	0.537	0.103	0.885	0.568	0.87	0.0933	0.647	0.719	0.675	0.203	0.0117	0.821	0.000851	0.944	2.57e-06	0.864	0.987	0.735	0.692	0.287	0.741	0.307	0.245	0.213
Hapmap49071-BTA-17699	5	92618397	0.0055	0.00575	0.00479	0.845	0.69	0.573	0.871	0.000933	0.673	0.526	0.192	0.437	0.109	0.47	0.6	0.848	0.0229	0.37	8.32e-06	0.108	0.261	0.156	0.0646	0.655	0.434	0.272	0.998	0.607	0.435	0.161	0.321
ARS-BFGL-NGS-8820	22	5651405	0.00562	0.000525	0.00575	0.386	0.937	0.366	0.0417	0.0933	0.000617	2.75e-06	0.0955	0.463	0.0437	0.0724	0.248	0.0389	0.31	0.0166	0.0269	0.0219	0.0575	0.0302	0.505	0.74	0.864	0.00112	0.515	0.478	0.0832	0.189	0.27
BTB-01226567	5	33457988	0.00575	0.116	0.00129	0.188	0.787	0.0178	0.0295	0.282	0.38	0.0138	0.316	0.0832	0.897	0.19	0.129	0.0871	0.0257	0.6	0.155	3.98e-08	0.00708	3.24e-05	0.179	0.286	0.296	0.624	0.0776	0.00776	0.302	0.914	0.00324
Hapmap53739-rs29018780	11	35319258	0.00575	0.000776	3.31e-07	0.377	0.000107	0.274	0.117	0.204	0.0933	0.113	0.189	0.31	0.000661	0.251	0.252	0.565	0.485	0.318	0.535	0.948	0.199	0.78	0.221	0.355	0.665	0.0129	0.139	0.107	0.0269	0.242	0.148
Hapmap50126-BTA-83733	9	55449737	0.00575	0.002	0.0479	0.652	0.115	2.88e-06	0.0132	4.68e-09	0.0275	0.997	0.01	0.0141	0.472	0.0347	0.00447	0.00316	0.333	0.106	0.774	0.705	0.557	0.167	0.845	0.29	0.269	0.0575	0.00141	0.00708	0.00204	0.131	0.614
UA-IFASA-6240	14	65511994	0.00575	0.261	0.0759	5.13e-06	0.0427	0.00275	0.0182	0.000214	0.698	0.429	0.00407	0.012	0.0427	0.998	0.783	0.964	0.603	0.191	0.265	0.695	0.736	0.641	0.129	0.246	0.152	0.818	0.102	0.557	0.45	0.263	0.944
ARS-USMARC-635	5	30353509	0.00589	0.00191	0.049	0.569	0.127	0.001	0.101	0.0912	0.198	0.0741	0.816	0.145	1.05e-05	0.0851	0.367	0.236	0.0589	0.114	0.232	0.00933	0.000589	0.0631	0.0468	0.463	0.386	0.122	0.457	0.785	0.262	0.0214	0.00132
ARS-BFGL-BAC-8730	14	7926827	0.00603	0.119	0.00186	4.9e-06	0.542	0.974	0.494	0.394	0.119	0.0513	0.805	0.196	0.675	0.317	0.234	0.303	0.128	0.569	0.728	0.0977	0.962	0.0355	0.141	0.312	0.119	0.986	0.147	0.442	0.163	0.204	0.383
ARS-BFGL-NGS-24691	13	4973274	0.00631	0.0617	0.216	0.46	0.0145	0.368	0.00692	0.286	0.65	0.695	0.251	0.797	0.0589	6.61e-06	7.94e-07	1.17e-06	4.17e-09	0.0105	0.133	0.000457	0.0251	0.0182	0.0589	0.055	0.156	0.137	0.00537	0.0195	1.86e-06	8.51e-05	9.77e-06
ARS-BFGL-BAC-11121	11	80948516	0.00631	8.91e-05	0.00955	0.0977	0.989	0.0933	0.103	0.00813	0.00933	0.00316	0.67	1.17e-05	0.0355	6.31e-11	0.000251	3.63e-07	0.000105	1.95e-05	0.0182	0.0933	0.00676	0.0309	4.57e-05	0.0174	0.00363	0.2	3.89e-05	0.933	3.47e-07	1.41e-05	1e-05
ARS-BFGL-NGS-57178	13	3815373	0.00631	0.017	0.106	0.726	0.0447	0.785	0.909	0.361	0.789	0.698	0.184	0.32	0.171	0.00011	3.8e-05	6.03e-05	4.27e-06	0.0195	0.0794	0.0832	0.18	0.538	0.324	0.146	0.182	0.438	0.00832	0.0186	3.72e-06	0.00012	0.000427
ARS-BFGL-NGS-27058	20	712232	0.00631	0.221	0.305	0.199	0.0166	0.346	0.00102	0.519	0.049	3.98e-06	0.562	0.237	0.0631	4.9e-10	5.01e-05	6.61e-07	6.31e-06	0.000178	0.00676	0.00148	0.00537	0.00174	9.77e-07	0.000331	0.000724	0.0851	0.0129	0.733	0.00741	0.00617	0.000427
ARS-BFGL-BAC-35548	2	116477222	0.00631	0.00162	0.00398	0.393	0.582	0.000102	0.773	0.131	0.000115	0.000851	3.63e-05	0.0282	7.41e-07	0.176	0.305	0.409	0.658	0.888	0.33	0.165	0.0447	0.49	0.448	0.632	0.76	0.0158	0.0363	0.0024	0.00112	0.000275	0.0269
Hapmap633-BTA-104291	11	72844521	0.00631	0.127	0.162	9.12e-07	0.017	0.233	0.0407	0.276	0.26	0.501	0.133	0.0204	0.281	0.568	0.631	0.525	0.407	0.00263	0.00933	0.776	0.402	0.284	0.903	0.0245	0.055	0.299	0.658	0.963	0.843	0.994	0.28
Hapmap47651-BTA-51810	21	19983053	0.00631	0.0676	0.000347	0.225	0.183	3.09e-08	0.0813	4.79e-09	0.655	0.012	0.887	3.39e-09	0.427	0.424	0.249	0.372	0.419	0.0195	0.281	0.624	0.532	0.0537	0.586	0.0229	0.0275	0.222	0.167	0.169	0.0245	0.419	0.409
ARS-BFGL-NGS-4421	9	18271586	0.00646	0.0447	0.0355	0.578	0.309	0.219	0.308	0.0331	0.14	0.465	0.00525	1.17e-08	0.424	0.000135	0.217	0.0269	0.134	0.00224	0.00363	0.392	0.00245	0.631	0.0479	0.274	0.0912	0.321	0.0427	0.507	0.038	0.141	0.0832
BTB-01054410	4	21541409	0.00646	0.0363	0.00191	0.668	0.632	0.228	0.924	0.643	0.000302	0.0049	1.82e-07	0.461	0.00219	0.141	0.762	0.935	0.624	0.292	0.454	0.488	0.281	0.687	0.281	0.518	0.813	0.773	8.71e-06	0.0324	0.000355	1.29e-05	0.535
BTA-20508-no-rs	5	63812430	0.00661	0.0024	0.0011	0.452	0.459	0.838	0.0661	0.0275	0.0407	0.0107	0.108	0.408	0.00562	0.0257	0.551	0.104	0.13	0.000676	0.296	0.0417	0.02	0.208	0.0195	0.0708	0.126	0.827	0.0204	0.785	4.17e-06	3.72e-06	0.000214
ARS-BFGL-NGS-2041	30	31590671	0.00661	0.656	0.0269	0.0204	0.518	0.269	0.535	0.783	2.4e-05	0.0479	0.0302	0.5	0.0398	0.533	0.618	0.731	0.333	0.202	0.0331	0.724	0.445	0.631	0.0145	6.92e-07	7.24e-05	0.0724	0.161	0.212	0.281	0.209	0.309
BTA-31115-no-rs	30	147679291	0.00676	0.0776	0.0162	0.239	0.453	0.63	0.787	0.184	0.442	0.377	0.251	0.946	0.0575	0.000372	0.0038	0.00245	0.00562	0.0288	0.431	0.0708	0.00282	0.0457	3.8e-07	0.00135	0.000123	0.839	0.000479	0.16	0.00151	0.000398	0.00263
Hapmap40323-BTA-30196	30	61001029	0.00692	0.0589	2.51e-05	0.37	0.00776	0.335	0.541	0.0813	0.00912	0.0214	0.000234	1.05e-09	0.121	0.632	0.721	0.65	0.265	0.0912	0.565	0.265	0.0295	0.507	0.676	0.458	0.372	0.813	0.915	0.833	0.904	0.161	0.163
Hapmap48269-BTA-26855	16	19376488	0.00692	0.516	0.997	0.0224	2.69e-06	0.1	0.000661	0.364	0.00234	9.77e-05	0.0724	0.738	0.135	0.00209	0.118	0.0832	0.0646	0.773	0.177	0.0166	0.385	0.000676	0.0871	0.244	0.444	0.000269	0.658	0.859	0.499	0.887	0.17
Hapmap25761-BTC-065280	14	26949215	0.00708	0.0182	0.024	0.778	0.45	0.00851	0.741	3.63e-09	0.542	0.227	0.615	0.842	0.681	0.0794	0.18	0.0126	0.00417	1.07e-05	0.155	0.0575	0.0102	0.652	7.24e-05	0.00794	0.000871	0.0933	0.0186	0.372	0.0135	0.02	0.000631
ARS-BFGL-NGS-11671	22	35497292	0.00708	0.00049	0.0282	0.366	0.15	0.00389	0.876	0.169	0.0024	0.0186	0.000741	0.0794	1.41e-05	0.266	0.368	0.297	0.223	0.938	0.443	0.12	0.0251	0.134	0.793	0.701	0.721	0.0129	0.00158	0.21	0.0331	0.000708	0.0347
BFGL-NGS-118603	19	50504976	0.00708	0.558	0.0355	0.0191	0.236	0.0468	0.00955	0.776	0.00347	0.0209	0.0132	0.724	0.00525	0.0138	0.202	0.277	0.149	0.785	0.000245	0.283	0.417	0.0389	0.00049	0.412	0.177	0.206	0.000186	9.55e-06	0.119	0.0269	0.18
ARS-BFGL-NGS-102929	3	87758663	0.00708	0.389	0.948	4.57e-05	1e-06	0.789	0.294	0.631	0.0347	0.0813	0.156	0.0105	0.911	0.111	0.114	0.0724	0.0148	0.55	0.965	0.289	0.762	0.54	0.0676	0.172	0.255	0.321	0.204	0.0759	0.543	0.0933	0.354
ARS-BFGL-NGS-21261	23	17045647	0.00724	0.0178	0.0282	0.84	0.444	0.972	0.00155	0.785	0.405	0.552	0.2	0.0646	0.0123	1.74e-05	2.51e-06	2.88e-07	4.79e-09	8.71e-05	0.352	0.00209	0.369	0.234	0.000275	1.55e-05	0.000692	0.778	0.0224	0.748	0.0245	0.0794	3.39e-05
BTA-122551-no-rs	3	35046094	0.00724	0.00457	0.252	0.615	0.0132	0.0263	0.769	0.101	0.624	0.439	0.701	0.82	0.00234	0.111	0.385	0.219	0.75	0.202	0.00214	0.000295	4.9e-06	0.00468	0.0776	0.628	0.641	0.773	0.0479	0.711	0.00589	0.00129	0.00017
ARS-BFGL-NGS-51630	20	5096097	0.00724	0.0513	0.00214	0.415	0.644	4.57e-07	0.0427	2.57e-06	0.901	0.0398	0.783	0.000457	0.134	0.00646	0.0457	0.171	0.108	0.309	0.916	4.68e-06	0.000468	1.41e-07	0.103	0.433	0.347	0.603	0.233	0.896	0.0372	0.00724	0.00389
ARS-BFGL-NGS-15670	1	51376525	0.00741	0.981	0.012	0.0049	0.829	0.0372	0.897	0.251	0.000309	0.0646	1.05e-05	0.619	0.00813	0.233	0.444	0.678	0.301	0.264	0.377	0.0513	0.00141	0.0324	0.0851	0.871	0.52	0.0832	0.0355	0.0794	0.769	0.0676	0.0813
ARS-BFGL-NGS-39164	13	82982226	0.00741	5.01e-06	0.00525	0.0257	0.893	0.594	0.887	0.366	0.128	0.378	0.966	0.509	0.00562	0.698	0.78	0.946	0.697	0.52	0.713	0.527	0.92	0.729	0.394	0.824	0.346	0.557	0.399	0.137	0.407	0.553	0.89
Hapmap40492-BTA-117825	6	26043633	0.00759	0.00389	3.31e-06	0.568	0.000427	0.0759	0.579	0.34	0.169	0.6	0.1	0.332	0.00589	0.0155	0.00832	0.0102	8.13e-05	0.0427	0.137	0.0347	0.00417	0.305	0.166	0.973	0.413	0.0661	0.145	0.46	0.126	0.743	0.00513
Hapmap43728-BTA-94000	5	45306060	0.00759	1e-05	0.0024	0.0214	0.564	0.673	0.81	0.144	0.933	0.892	0.501	0.049	0.00234	0.0178	0.0141	0.00447	0.16	0.038	0.00437	0.581	0.167	0.785	0.265	0.533	0.603	0.102	0.164	0.0692	0.0871	0.0309	0.0447
ARS-BFGL-NGS-13949	30	60924199	0.00759	0.0105	6.61e-08	0.987	5.25e-07	0.0646	0.0275	0.693	0.00135	0.229	0.000129	1.55e-06	0.0661	0.31	0.86	0.897	0.318	0.0933	0.279	0.813	0.212	0.601	0.31	0.455	0.395	0.846	0.752	0.963	0.78	0.0562	0.293
ARS-USMARC-633	5	30374517	0.00776	0.00186	0.0537	0.505	0.159	0.000692	0.0912	0.0562	0.207	0.0692	0.807	0.129	7.76e-06	0.101	0.434	0.251	0.0708	0.0891	0.266	0.00851	0.000741	0.0646	0.0372	0.409	0.336	0.133	0.676	0.504	0.383	0.0398	0.00162
Hapmap22752-BTA-151718	21	37358573	0.00776	0.298	0.942	0.139	2.82e-06	4.57e-05	0.000776	0.281	7.08e-05	0.0148	0.0912	0.293	0.00214	0.24	0.735	0.356	0.603	0.293	0.787	0.0309	0.207	0.0355	0.00661	0.206	0.0955	0.762	0.0324	0.551	0.137	0.00537	0.0295
Hapmap26240-BTA-86641	7	50828600	0.00776	0.0427	0.337	0.583	0.00251	0.0912	0.151	0.577	0.0148	0.735	0.117	0.11	0.0513	0.0372	0.0525	0.00204	0.00776	0.00933	0.387	0.169	0.733	0.668	0.387	0.822	0.759	1.66e-06	0.577	0.183	0.316	0.612	0.105
Hapmap48608-BTA-111028	20	49810675	0.00776	0.00631	7.24e-05	0.8	0.0195	1.86e-07	0.000437	6.03e-05	0.207	0.00479	0.303	3.89e-07	0.571	0.144	0.0676	0.0129	0.309	0.00977	0.0049	0.308	0.296	0.00417	0.824	0.996	0.518	5.75e-05	0.0324	0.379	0.00427	0.427	0.238
Hapmap35901-SCAFFOLD235093_183	13	82930525	0.00794	2.45e-06	0.0129	0.00977	0.673	0.206	0.933	0.00708	0.541	0.00316	0.416	0.000794	0.0372	0.985	0.861	0.766	0.789	0.608	0.969	0.905	0.421	0.577	0.462	0.352	0.24	0.968	0.213	0.0229	0.0263	0.318	0.76
BTB-00314357	7	61404990	0.00813	3.39e-06	0.00501	0.00851	0.948	0.274	0.321	0.00912	0.0407	0.0224	0.125	0.7	0.0129	0.0708	0.892	0.254	0.816	0.00977	0.32	0.368	0.885	0.29	0.934	0.469	0.43	0.0112	0.326	0.579	0.219	0.269	0.454
UA-IFASA-5041	2	124086648	0.00832	2.4e-05	0.00977	0.0389	0.872	1.07e-05	0.403	0.0832	0.0741	0.00468	0.232	3.89e-05	1.32e-07	0.248	0.372	0.305	0.721	0.857	0.00955	0.577	0.188	0.431	0.0407	0.456	0.815	0.0851	0.904	0.681	0.16	0.00832	0.0245
Hapmap46056-BTA-21265	28	44780753	0.00832	0.00186	0.00794	0.414	0.977	0.0617	0.0525	0.00178	0.0955	0.0427	0.00105	3.98e-10	0.128	0.127	0.679	0.959	0.153	0.136	0.803	0.0832	0.109	0.0363	0.185	0.805	0.948	0.619	0.00832	0.12	0.00724	0.0331	0.0794
BFGL-NGS-117224	8	11654742	0.00851	0.823	0.121	0.0105	0.0468	0.0295	0.188	0.468	0.0537	0.289	0.597	0.223	0.408	0.0204	0.305	0.392	0.00776	0.85	0.289	0.000437	0.0115	1.26e-06	0.00257	0.11	0.0417	0.568	0.0182	0.716	0.223	0.00741	0.00708
Hapmap15326-rs29013300	11	39708839	0.00851	0.0832	0.00191	0.307	0.401	0.229	0.753	0.358	6.46e-07	0.00112	0.00316	0.467	0.1	0.557	0.404	0.424	0.423	0.453	0.0589	0.365	0.605	0.357	0.4	0.179	0.255	0.706	0.147	0.419	0.107	0.322	0.985
Hapmap42174-BTA-30187	30	57844861	0.00871	0.151	0.248	0.304	0.0162	0.4	0.662	0.0347	0.755	0.512	0.708	0.234	0.17	0.115	0.32	0.0107	0.011	0.000631	3.02e-05	0.0933	0.141	0.357	2.75e-10	1.91e-07	1.23e-09	0.0195	0.762	0.254	0.0129	0.0126	0.00617
Hapmap59835-rs29021824	20	50609613	0.00871	0.964	0.124	0.00813	0.0724	2.69e-07	0.24	3.24e-06	0.302	0.00776	0.143	7.41e-07	0.00617	0.679	0.624	0.827	0.787	0.872	0.0178	0.34	0.301	0.0309	0.0309	0.846	0.621	0.0813	0.88	0.714	0.655	0.0437	0.277
BTA-24978-no-rs	10	56924485	0.00891	0.000107	0.00603	0.0851	0.847	0.0151	0.000617	0.446	0.998	0.327	0.593	0.425	3.02e-06	0.00676	0.356	0.055	0.113	0.000832	0.818	0.00447	0.00741	0.00437	0.000251	0.0135	0.00617	0.63	0.00871	0.593	0.757	0.0631	0.00012
BFGL-NGS-113798	4	4340312	0.00891	0.00316	0.00269	0.713	0.724	0.401	0.243	0.00363	0.356	0.618	0.0389	0.939	0.0447	0.182	0.0105	0.00537	0.329	0.00107	0.136	0.134	0.0851	0.834	0.00257	4.47e-07	4.47e-06	0.327	0.0347	0.161	0.0347	0.0309	0.000501
BTB-00301021	7	23426104	0.00891	0.00562	0.0724	0.7	0.105	0.78	0.395	2.09e-06	0.000955	0.0162	0.0234	0.804	0.108	0.116	0.347	0.2	0.827	0.0912	0.0562	0.242	0.0575	0.231	0.0191	0.223	0.226	0.174	0.0347	0.525	0.0437	0.0017	0.0138
Hapmap25412-BTC-031860	6	82008221	0.00933	0.24	0.00813	0.12	0.905	0.00832	0.325	0.0427	0.311	0.968	0.211	0.457	0.927	2e-05	0.00776	0.000178	0.00158	5.01e-06	0.898	0.111	0.0676	0.372	0.0178	0.124	0.0148	0.217	0.255	0.242	0.656	0.741	0.000912
ARS-BFGL-NGS-38934	29	36761051	0.00933	0.00933	0.024	0.873	0.57	0.0479	0.917	0.501	0.184	0.889	0.76	0.577	0.00263	0.055	0.0302	0.0282	0.0372	0.566	0.328	0.618	0.135	0.738	0.622	0.32	0.371	7.94e-06	0.00955	0.0288	0.0741	0.0724	0.177
BTA-115463-no-rs	21	20248628	0.00955	0.0302	0.000468	0.658	0.221	0.0447	0.1	0.1	0.327	0.00363	0.905	0.00347	0.457	0.0437	0.0195	0.0708	0.000479	0.261	0.861	0.000288	0.024	6.61e-06	0.179	0.562	0.773	0.11	0.87	0.574	0.32	0.538	0.0708
ARS-BFGL-NGS-85813	26	12972133	0.00977	0.0575	0.00912	0.472	0.811	0.821	0.869	0.000741	0.00977	0.0977	0.0501	6.17e-10	0.0912	0.863	0.27	0.977	0.0741	0.0049	0.771	0.586	0.0813	0.411	0.0316	0.00724	0.00269	0.0891	0.000437	0.0603	0.00257	0.002	0.0617
BTA-79029-no-rs	30	21747842	0.00977	0.162	0.271	7.59e-06	0.00832	0.708	0.0107	0.927	0.038	0.00741	0.055	0.00389	0.569	0.708	0.668	0.607	0.67	0.624	0.00135	0.671	0.144	0.767	0.103	0.791	0.305	0.782	0.00468	0.11	0.00676	0.000219	0.215
ARS-BFGL-BAC-8496	14	32663649	0.00977	0.038	0.0468	0.729	0.256	0.586	0.64	0.115	0.766	0.393	0.858	0.0219	0.0447	0.164	0.662	0.773	0.535	0.928	0.0832	0.63	0.237	0.618	0.326	0.132	0.229	0.0832	0.0427	3.8e-06	0.189	0.2	0.933
UA-IFASA-6771	14	32153693	0.00977	0.0363	0.0468	0.743	0.253	0.587	0.733	0.123	0.705	0.443	0.881	0.024	0.0417	0.167	0.693	0.791	0.524	0.951	0.0832	0.63	0.238	0.63	0.348	0.136	0.237	0.0871	0.038	3.63e-06	0.191	0.19	0.958
ARS-BFGL-NGS-41434	22	23554117	0.01	0.589	0.127	0.0389	0.0631	0.207	0.101	0.0224	0.404	0.0186	0.243	0.256	0.359	0.0162	0.443	0.0275	0.0331	0.000117	0.519	0.296	0.106	0.608	2.14e-08	1.62e-06	4.9e-07	0.154	0.0661	0.0912	0.055	0.0457	0.02
Hapmap41669-BTA-87427	3	66513658	0.01	0.251	0.0692	1.02e-05	0.0794	0.965	0.89	0.766	0.0135	0.191	0.0204	0.0661	0.811	0.945	0.195	0.494	0.618	0.223	0.375	0.244	0.463	0.476	0.76	0.546	0.281	0.608	0.782	0.251	0.246	0.368	0.531
INRA-534	3	29739497	0.0102	0.0126	0.123	0.981	0.116	0.0813	0.00525	0.00437	0.364	0.217	0.478	0.000263	0.00794	0.0214	0.484	0.134	0.789	0.0525	0.498	0.254	0.0302	0.454	0.0275	0.324	0.338	0.0363	2.95e-06	7.08e-05	1.35e-06	3.31e-07	0.00288
Hapmap60829-rs29020073	3	39393293	0.0102	0.753	0.604	0.0117	3.55e-08	0.326	0.0363	0.8	0.675	0.242	0.423	0.0102	0.89	0.0891	0.0603	0.222	0.536	0.778	0.388	0.908	0.637	0.486	0.476	0.183	0.175	0.273	0.00166	0.00417	0.00126	0.00017	0.23
ARS-BFGL-NGS-58717	7	20352577	0.0105	0.0575	0.00468	0.543	0.676	0.659	0.643	0.0724	0.00148	0.0871	0.228	0.0676	0.0195	0.0219	0.883	0.115	0.0282	1.41e-05	0.493	0.134	0.00011	0.378	0.000115	0.0309	0.00912	0.705	0.000479	0.386	2.19e-06	1.58e-06	0.000115
UA-IFASA-9658	14	38248644	0.0105	0.152	0.00468	0.207	0.985	0.00891	0.0295	4.47e-08	0.0209	0.721	0.319	0.122	0.647	0.168	0.133	0.0389	0.285	0.00141	0.351	0.587	0.367	0.541	0.0355	0.0269	0.0141	0.0468	0.0813	0.86	0.0263	0.0479	0.0224
BTA-16957-no-rs	30	56846129	0.0105	3.31e-05	0.0038	0.0562	0.74	0.0724	0.733	0.89	0.106	0.321	0.0977	0.0115	1.15e-05	0.597	0.834	0.904	0.166	0.121	0.0741	0.226	0.276	0.767	0.0407	0.0117	0.00468	0.218	0.524	0.538	0.0129	0.00316	0.0234
BTA-42193-no-rs	17	12647602	0.0105	0.0132	2.04e-06	0.956	0.000251	0.0269	0.282	0.00347	0.565	0.378	0.929	0.017	0.0933	0.0355	0.378	0.309	0.161	0.435	0.13	0.111	0.687	0.0234	0.394	0.485	0.624	0.538	0.128	0.457	0.0214	0.308	0.525
BTB-00227037	5	43736571	0.0105	0.0309	0.0437	0.774	0.305	0.0631	0.261	0.0813	0.766	0.47	0.972	0.0182	0.81	0.0759	0.0347	0.00933	0.522	0.0295	7.24e-06	0.522	0.903	0.0229	0.944	0.47	0.874	0.423	0.432	0.196	0.735	0.615	0.898
ARS-BFGL-NGS-25311	1	90121176	0.0107	0.0107	0.0339	0.907	0.423	0.000324	0.00155	0.0513	0.59	0.0575	0.366	0.0832	1.35e-06	0.0162	0.0257	0.02	0.0468	0.0589	0.621	7.76e-05	0.366	0.00107	0.0141	0.00851	0.0912	0.153	0.00182	0.249	3.31e-06	6.17e-06	5.25e-05
BFGL-NGS-111462	24	3601352	0.0107	0.0148	0.0186	0.94	0.994	0.0204	0.34	0.746	0.0794	0.501	0.055	0.635	0.000229	0.442	0.828	0.813	0.547	0.0724	0.261	0.0427	0.011	0.0891	0.00708	0.0158	0.00501	0.987	0.0049	0.00832	4.17e-05	3.24e-06	0.00148
Hapmap32230-BTC-046313	6	103355581	0.0107	0.108	0.147	0.299	0.0646	0.468	0.622	0.0178	0.264	0.8	0.361	0.0148	0.459	8.32e-05	2.29e-06	9.33e-07	0.000115	0.103	0.0437	0.247	0.196	0.449	0.625	0.393	0.23	0.252	0.96	0.0263	0.247	0.268	0.0331
Hapmap50200-BTA-106536	16	71735866	0.0107	0.00646	0.0038	0.857	0.592	0.382	0.515	0.0355	0.23	0.379	0.589	0.0537	0.00537	0.0589	0.132	0.0316	0.000324	0.0912	0.00224	0.0871	0.577	0.0398	0.0115	0.283	0.256	0.0229	0.128	1e-05	0.482	0.935	0.122
Hapmap49114-BTA-30310	30	84335452	0.0107	8.13e-06	2.57e-05	0.0166	0.00263	0.857	0.000407	0.201	0.0389	0.483	0.0468	0.471	0.0049	0.46	0.501	0.899	0.00148	0.0832	0.0813	0.00676	0.888	7.08e-05	0.0302	0.215	0.731	0.37	0.0275	0.0977	0.038	0.0282	0.805
BTB-00168310	4	20425136	0.011	0.303	0.024	0.119	0.625	0.0724	0.401	0.165	0.00501	0.0457	8.13e-05	0.0363	0.000955	0.000331	0.00692	0.0123	0.0316	0.316	0.42	0.0316	0.000589	0.0182	5.13e-06	0.00126	0.0024	0.511	1.23e-09	0.0933	0.000501	2.69e-06	0.00209
BTB-00336382	8	16378406	0.011	0.731	0.929	0.00269	6.92e-07	0.218	0.83	0.00513	0.0537	0.0813	0.866	0.729	0.372	0.269	0.167	0.024	0.0389	0.0427	0.989	0.857	0.301	0.204	0.038	0.386	0.627	0.00891	0.368	0.604	0.364	0.16	0.118
Hapmap36263-SCAFFOLD265651_755	11	69039926	0.011	0.166	0.343	5.62e-06	0.000851	0.656	0.00794	0.589	0.0363	0.74	0.0204	0.63	0.582	0.966	0.867	0.605	0.385	0.258	0.571	0.315	0.484	0.964	0.874	0.00955	0.0219	0.955	0.741	0.955	0.442	0.519	0.166
BTB-01202377	1	47807494	0.011	0.806	0.0912	0.011	0.138	0.0562	0.842	0.103	3.02e-05	0.0115	2.19e-08	0.102	0.0224	0.515	0.0708	0.0708	0.0407	0.782	0.155	0.893	0.632	0.532	0.558	0.829	0.757	0.173	0.635	0.055	0.322	0.493	0.949
BTA-73258-no-rs	5	36811811	0.0112	0.00372	1.35e-05	0.569	0.002	0.0977	0.148	0.509	1.74e-05	3.89e-06	0.038	0.0182	4.27e-07	0.276	0.646	0.735	0.966	0.0871	0.134	0.00871	0.02	0.0195	0.0126	0.0135	0.00646	0.713	0.00437	0.00661	0.00427	0.00398	0.00562
Hapmap42269-BTA-61597	26	41041883	0.0112	7.76e-05	0.00389	0.0676	0.38	0.000479	3.24e-05	0.0182	0.000871	0.863	0.603	0.526	3.09e-07	0.157	0.0741	0.131	0.213	0.923	0.429	0.883	0.248	0.605	0.193	0.00129	0.000537	0.0692	0.164	0.143	0.685	0.102	0.45
ARS-BFGL-NGS-13139	14	32590800	0.0112	0.0148	0.0372	0.949	0.358	0.33	0.526	0.178	0.596	0.532	0.137	0.00933	0.0155	0.376	0.843	0.878	0.34	0.767	0.222	0.741	0.0832	0.723	0.71	0.614	0.817	0.178	0.0692	1.48e-05	0.175	0.196	0.528
ARS-BFGL-NGS-39308	5	85288739	0.0115	0.0525	0.00525	0.746	0.489	0.0417	0.399	0.0145	0.000741	1.26e-06	0.0263	0.00794	0.197	0.0501	0.00513	0.00115	0.000589	0.00191	0.145	0.0282	0.217	0.753	2.45e-05	2.04e-05	9.33e-05	0.274	0.698	0.625	0.206	0.0575	0.000501
BTA-77472-no-rs	6	98810035	0.0115	0.0204	0.000275	0.843	0.124	0.0123	2.45e-06	0.105	0.485	0.0316	0.385	0.00355	0.703	0.0162	0.00155	0.00759	0.000372	0.334	0.773	5.89e-05	0.587	4.9e-06	5.25e-05	0.00741	0.00195	0.405	0.21	0.177	0.261	0.0813	0.00562
ARS-BFGL-NGS-43586	15	65006607	0.0115	2.34e-07	0.0257	0.00219	0.433	0.00316	4.79e-06	0.655	0.0372	0.403	0.0107	0.166	3.8e-07	0.239	0.495	0.351	0.644	0.264	0.803	0.849	0.935	0.861	0.0257	0.294	0.34	0.119	0.0191	0.423	0.00832	0.000166	0.0759
BTA-100207-no-rs	17	9624970	0.0115	0.0186	0.0282	0.965	0.804	0.206	0.796	0.766	9.33e-08	0.324	0.055	2.24e-07	0.231	0.295	0.682	0.16	0.593	0.000661	0.869	0.288	0.0182	0.252	0.168	0.516	0.486	0.0776	0.171	0.155	0.139	0.0692	0.0912
ARS-BFGL-NGS-4838	12	30099199	0.0117	0.0537	0.198	6.61e-07	0.0537	0.411	0.352	0.22	0.162	0.193	0.392	0.0832	0.154	0.94	0.252	0.269	0.659	0.603	0.0871	0.217	0.136	0.942	0.0204	0.459	0.0813	0.00468	0.373	0.258	0.7	0.225	0.1
BTB-00575779	14	65190322	0.0117	0.116	0.000105	0.412	0.0331	1.05e-05	0.0479	3.24e-05	0.0676	0.692	0.0417	0.00832	0.759	0.778	0.409	0.422	0.415	0.0537	0.226	0.391	0.433	0.0295	0.153	0.127	0.0776	0.105	0.00107	1.38e-05	0.000324	0.0646	0.562
Hapmap51366-BTA-98577	2	30773585	0.012	0.0501	0.0158	0.711	0.979	0.895	0.128	0.157	0.393	0.114	0.49	0.115	0.0479	0.0501	0.00427	0.017	0.0288	0.436	0.782	0.231	0.627	0.655	0.106	0.0692	0.0759	0.375	0.00115	1.95e-05	0.000126	0.00955	0.0389
ARS-BFGL-NGS-16701	30	14236788	0.012	0.00251	0.0347	0.465	0.612	0.000151	0.017	0.833	0.000851	0.265	0.0813	0.435	6.17e-06	0.2	0.897	0.533	0.268	0.171	0.662	0.173	0.0692	0.136	0.0617	0.41	0.434	0.701	0.0912	0.0708	0.251	0.00759	0.0708
ARS-BFGL-NGS-44418	9	81098768	0.012	0.256	0.0692	0.157	0.175	3.8e-07	0.263	6.31e-06	0.0646	0.000191	0.721	0.0631	0.0708	0.301	0.708	0.627	0.605	0.153	0.000537	0.00776	0.175	0.00851	0.000575	0.121	0.0135	0.585	0.278	0.0708	0.579	0.611	0.258
ARS-BFGL-NGS-16717	2	970561	0.012	0.149	0.21	0.249	0.024	0.333	8.71e-07	0.701	0.473	0.222	0.0661	0.941	0.0182	0.327	0.242	0.823	0.105	0.214	0.903	0.398	0.953	0.0851	0.831	0.693	0.537	0.531	0.7	0.615	0.473	0.552	0.908
Hapmap47328-BTA-56087	23	27215001	0.0123	0.0525	0.0891	0.446	0.101	0.0794	0.00479	0.41	0.149	7.94e-07	0.0661	0.294	0.00676	0.00389	0.201	0.0158	0.112	0.00132	0.145	0.00389	0.000117	0.0977	0.00129	0.00251	0.00331	0.0145	0.0214	0.892	0.00195	0.000537	6.92e-05
Hapmap60195-rs29018211	13	2939325	0.0126	0.000871	0.0501	0.22	0.504	3.55e-05	0.106	0.148	0.0468	0.795	0.0309	0.453	2.45e-06	0.37	0.115	0.116	0.279	0.57	0.622	0.157	0.0479	0.47	0.119	0.153	0.21	0.219	0.0257	0.0162	0.0245	0.00692	0.0372
ARS-BFGL-NGS-30337	2	116542326	0.0126	0.00708	0.0148	0.551	0.827	4.9e-05	0.889	0.0759	0.000427	0.00123	0.00024	0.0195	3.24e-06	0.272	0.424	0.628	0.389	0.834	0.377	0.219	0.0933	0.435	0.578	0.644	0.8	0.0316	0.0191	0.000468	0.000468	8.71e-05	0.0407
UA-IFASA-8558	24	37587124	0.0126	0.00741	0.00871	0.713	0.933	0.000871	0.454	0.382	0.0427	0.932	0.00011	0.0398	1e-05	0.317	0.953	0.999	0.64	0.813	0.138	0.11	0.000186	0.00851	0.0631	0.67	0.878	0.0631	0.306	0.638	0.755	0.0955	0.0603
ARS-BFGL-NGS-88133	11	82409810	0.0126	2.4e-06	0.00148	0.0112	0.29	0.00178	0.27	5.5e-06	0.277	0.115	0.48	0.000661	0.189	0.136	0.542	0.91	0.919	0.0955	0.605	0.219	0.705	0.748	0.313	0.119	0.713	0.615	0.00759	0.97	0.00219	0.0468	0.82
BTB-01267305	5	89425557	0.0129	6.17e-06	0.00457	0.00977	0.662	0.216	0.242	0.00269	0.7	0.0676	0.127	0.0158	0.0148	7.08e-05	4.9e-05	1.29e-05	0.00107	0.000135	0.237	0.011	0.000174	0.419	8.91e-05	0.0219	0.00851	0.0759	0.0155	0.452	0.0117	0.00178	2.82e-06
Hapmap53196-rs29011523	2	119231790	0.0129	0.000282	0.0017	0.185	0.244	0.00832	0.865	0.162	0.159	0.00407	0.361	0.000389	7.41e-06	0.57	0.277	0.438	0.909	0.494	0.0224	0.238	0.219	0.545	0.0195	0.1	0.104	0.465	0.565	0.634	0.157	0.0575	0.0148
BTA-38521-no-rs	16	31605270	0.0129	0.685	0.972	0.0229	1.55e-05	0.902	0.116	0.581	0.233	0.00224	0.0437	0.0295	0.731	0.0617	0.107	0.0708	0.00794	0.0407	0.377	0.587	0.598	0.855	0.385	0.0129	0.0158	5.01e-06	0.11	0.385	0.665	0.728	0.13
BFGL-NGS-114609	6	84713584	0.0129	0.000209	0.00355	0.117	0.31	0.282	0.706	0.274	1.1e-07	2.63e-09	0.000437	0.232	0.000417	0.478	0.831	0.841	0.851	0.502	0.284	0.581	0.209	0.354	0.0631	0.0224	0.0562	0.658	0.049	0.102	0.214	0.0166	0.64
ARS-BFGL-BAC-33654	20	19587484	0.0132	0.337	0.00151	0.159	0.147	0.225	0.851	0.0661	0.0115	0.0162	0.261	0.00661	0.155	1.66e-07	0.00447	2.75e-05	0.000537	2e-06	0.681	0.00209	0.00234	0.0229	0.000257	0.0355	0.0178	0.0324	8.32e-05	0.785	0.000219	0.00174	4.57e-05
ARS-BFGL-NGS-29910	20	9468693	0.0132	0.376	0.138	0.105	0.182	0.142	0.308	0.00676	0.00204	0.0162	0.482	0.000214	0.814	1.15e-06	0.000603	3.63e-06	3.39e-06	1.45e-05	0.256	0.00407	0.0107	0.049	0.000513	0.00851	0.0105	0.249	0.00339	0.971	0.000501	0.00347	9.12e-05
BFGL-NGS-114054	9	62751655	0.0132	0.0776	0.0692	0.403	0.242	0.586	0.29	0.611	0.411	0.0389	0.411	0.424	0.263	0.0263	0.159	0.0759	0.0145	0.218	0.949	0.01	0.0155	0.00813	1.23e-08	3.72e-05	6.92e-07	0.347	0.0234	0.0166	0.0115	0.00209	0.000295
Hapmap24279-BTC-014456	14	57607935	0.0132	0.462	0.0324	0.0832	0.569	0.195	0.327	0.524	0.0776	7.41e-05	0.821	0.0151	0.428	4.47e-06	0.00363	1.17e-05	0.000288	1.02e-08	0.113	0.0851	0.00891	0.25	0.000589	0.0302	0.00933	0.622	0.955	0.356	0.766	0.15	0.000389
BFGL-NGS-110520	25	1045725	0.0132	0.0288	0.000575	0.94	0.0603	0.000398	0.42	0.000117	0.226	0.741	0.27	0.992	0.353	0.126	0.108	0.0126	0.0204	4.27e-06	0.0126	0.00501	0.0017	0.305	0.00603	0.000186	0.00148	0.752	0.295	0.16	0.0417	0.0776	0.0011
BTB-01253479	30	947520	0.0132	0.0245	0.146	0.993	0.0457	0.0741	0.000661	0.793	0.0589	0.0692	3.39e-07	0.0138	0.0525	0.0794	0.146	0.13	0.00389	0.0389	0.0155	0.00955	0.185	0.215	0.00955	0.0389	0.0263	0.556	0.222	0.506	0.171	0.254	0.0692
ARS-BFGL-NGS-42041	25	39844749	0.0132	0.515	0.000288	0.0562	0.049	2.63e-08	0.0112	2.29e-08	0.00977	0.491	0.0646	0.000692	0.123	0.752	0.0871	0.205	0.227	0.192	0.625	0.0363	0.129	0.0525	0.684	0.0794	0.119	0.48	0.0117	0.0162	0.0437	0.314	0.378
BTB-01689254	14	32569930	0.0132	0.0457	0.055	0.74	0.296	0.561	0.661	0.0891	0.689	0.436	0.987	0.0288	0.0468	0.175	0.718	0.807	0.491	0.962	0.0617	0.638	0.253	0.632	0.321	0.139	0.233	0.0912	0.0537	6.92e-06	0.231	0.245	0.901
ARS-BFGL-NGS-30814	26	46398279	0.0135	0.165	0.0646	0.238	0.39	0.02	0.54	0.56	0.0102	0.149	0.175	0.00741	0.00575	0.0117	0.0479	0.049	0.191	0.12	0.203	0.00148	0.00224	0.0107	0.00417	0.0209	0.0155	0.423	8.71e-07	0.00102	0.00219	2.45e-05	0.000102
Hapmap60306-rs29023088	5	60665676	0.0135	0.000417	0.00933	0.136	0.979	0.679	0.293	0.02	0.187	0.00741	0.899	0.0575	0.00759	0.0214	0.128	0.017	0.65	0.00107	0.625	0.184	0.00107	0.999	0.00955	0.401	0.175	0.126	0.00269	0.0302	0.000135	2.51e-06	0.000617
BFGL-NGS-116233	14	19316702	0.0135	1.66e-06	0.00501	0.00741	0.448	0.263	0.598	0.308	0.116	0.532	0.93	0.0457	0.000135	0.306	0.872	0.726	0.254	0.23	0.713	0.585	0.311	0.82	0.405	0.795	0.83	0.161	0.0676	0.248	0.0692	0.0646	0.103
BTB-01774397	14	19132330	0.0135	2.51e-07	0.00603	0.00105	0.604	0.198	0.0851	0.485	0.824	0.0479	0.164	0.00912	6.61e-05	0.123	0.718	0.369	0.177	0.0708	0.878	0.869	0.794	0.939	0.319	0.592	0.974	0.0562	0.0282	0.262	0.0339	0.0603	0.109
Hapmap52342-rs29016265	6	47983800	0.0135	0.614	0.689	0.0427	1.38e-06	9.33e-06	0.000102	0.01	7.24e-06	0.000977	0.00562	0.207	0.00794	0.185	0.155	0.182	0.0501	0.879	0.135	0.221	0.685	0.144	0.795	0.186	0.0955	0.00427	0.603	0.211	0.238	0.336	0.275
ARS-BFGL-BAC-15402	1	50191130	0.0135	0.00933	0.00912	0.869	0.837	0.975	0.451	0.7	0.00275	0.138	4.79e-05	0.538	0.0141	0.492	0.356	0.0407	0.0692	0.0316	0.519	0.28	0.962	0.4	0.0129	0.203	0.28	0.555	0.00933	5.25e-06	0.218	0.156	0.357
ARS-BFGL-NGS-106336	19	36736261	0.0135	0.203	0.193	0.294	0.0603	0.0229	0.218	0.729	0.000589	0.0513	4.17e-07	0.406	0.00933	0.675	0.354	0.207	0.708	0.191	0.125	0.615	0.21	0.701	0.466	0.011	0.038	0.215	0.395	0.122	0.449	0.485	0.65
BTB-01890015	10	56946611	0.0141	0.000151	0.00832	0.0741	0.759	0.0115	0.000776	0.469	0.906	0.324	0.526	0.395	3.63e-06	0.01	0.521	0.0955	0.144	0.00123	0.671	0.00363	0.00776	0.00182	0.000288	0.0135	0.0055	0.703	0.00871	0.498	0.796	0.0692	0.000178
BTB-00458289	11	11116195	0.0141	0.883	0.0209	0.00347	0.67	0.293	0.485	0.637	0.502	0.98	0.02	0.409	0.972	0.00174	0.0263	0.0708	0.0537	0.673	0.166	0.00275	0.1	2.57e-06	0.423	0.78	0.394	0.432	0.24	0.15	0.188	0.365	0.0501
BTB-00252917	6	41025711	0.0141	4.68e-05	3.47e-07	0.0398	2.51e-06	0.0501	0.705	0.00537	0.458	0.968	0.274	0.182	0.00204	0.0646	0.222	0.245	0.372	0.232	0.738	0.86	0.00372	0.816	0.729	0.179	0.598	0.0708	0.0112	0.125	0.00794	0.212	0.124
BFGL-NGS-112946	12	10342887	0.0141	0.0355	0.0275	0.743	0.668	0.547	0.307	0.0525	0.00107	6.61e-08	0.0457	0.0186	0.144	0.191	0.234	0.285	0.119	0.403	0.00537	0.0457	0.0126	0.0661	0.183	0.277	0.981	0.000759	0.264	0.402	0.999	0.892	0.132
Hapmap32948-BTC-047992	14	7514610	0.0141	0.0661	0.0676	2.69e-06	0.217	0.71	0.164	0.398	0.764	0.325	0.182	0.0372	0.889	0.52	0.0525	0.376	0.0174	0.2	0.45	0.0468	0.201	0.117	0.877	0.533	0.448	0.495	0.0813	0.0468	0.0813	0.255	0.19
BTA-30611-no-rs	30	128732852	0.0145	0.625	0.806	0.0224	8.71e-05	0.0347	0.00912	0.917	0.000195	0.0468	0.00138	0.783	0.0417	0.000759	0.0038	0.000372	0.000282	0.0417	0.975	1.62e-05	0.000178	0.000209	1.55e-08	0.0145	0.01	0.313	0.252	0.506	0.0316	0.000977	5.25e-05
BTA-16558-no-rs	11	11302689	0.0145	0.000115	0.00123	0.0708	0.185	0.169	0.857	0.00204	0.621	0.6	0.837	0.344	0.0151	0.00132	0.00741	0.0049	0.178	0.0468	0.292	0.327	0.00245	0.647	0.002	0.3	0.0363	0.212	8.91e-07	0.024	1.32e-05	0.00011	0.01
Hapmap44546-BTA-48673	2	12138830	0.0145	0.00302	0.0741	0.43	0.262	0.232	0.472	0.573	0.174	0.0575	0.1	0.00708	0.0024	0.647	0.5	0.512	0.876	0.139	0.826	0.164	6.61e-06	0.713	0.0263	0.272	0.101	0.489	0.0427	0.185	0.0955	0.00316	0.0132
UA-IFASA-5940	11	11041621	0.0145	0.813	0.0269	0.00245	0.56	0.31	0.558	0.729	0.46	0.998	0.0174	0.589	0.991	0.0011	0.0186	0.0501	0.0661	0.787	0.129	0.00186	0.0646	2.57e-06	0.415	0.78	0.377	0.334	0.184	0.0813	0.119	0.275	0.0295
BTB-01593521	16	56996623	0.0145	0.294	0.115	0.164	0.128	0.0011	0.266	0.292	0.11	0.122	0.0123	0.00603	0.0012	0.476	0.31	0.485	0.249	0.637	0.0112	0.214	0.222	0.0676	0.0501	0.759	0.605	3.98e-06	0.0129	0.491	0.0182	0.00324	0.127
BTA-120902-no-rs	12	11908665	0.0145	0.133	0.262	0.414	0.0417	0.0141	0.0468	0.0162	0.00776	0.104	0.565	3.16e-11	0.535	0.279	0.867	0.453	0.69	0.256	0.236	0.916	0.0724	0.331	0.174	0.261	0.344	0.0219	0.56	0.256	0.427	0.254	0.373
Hapmap59019-rs29021918	18	42856641	0.0145	0.793	0.32	0.00661	0.00617	6.46e-07	0.0955	0.000331	0.31	0.33	0.214	0.968	0.00501	0.393	0.39	0.0708	0.0209	0.000676	0.0661	0.135	0.0178	0.055	0.649	0.452	0.857	0.481	0.0676	0.265	0.0589	0.0209	0.64
BTB-00054470	1	122789893	0.0148	0.0398	0.049	0.71	0.379	0.145	0.0126	0.849	0.0933	0.752	0.408	0.353	0.000933	0.00126	0.258	0.0646	0.723	0.00339	0.243	0.000851	0.000174	0.00355	9.55e-06	0.000372	0.000331	1	9.12e-05	0.158	1.12e-06	1.02e-06	2.82e-05
ARS-BFGL-NGS-51636	18	51192008	0.0148	0.00603	0.0457	0.537	0.379	0.873	0.23	0.698	0.904	0.978	0.223	0.501	0.00851	0.00123	0.00195	0.00355	0.122	0.00813	0.949	0.385	0.000933	0.829	0.537	0.585	0.449	0.726	5.25e-06	0.00302	0.000832	0.000141	0.00363
ARS-BFGL-NGS-104492	2	15361703	0.0148	0.729	0.558	0.0229	0.000794	0.0603	0.132	0.121	0.0355	0.412	0.915	3.39e-09	0.378	0.291	0.378	0.625	0.121	0.992	0.0263	0.225	0.15	0.562	0.898	0.883	0.656	0.112	0.0112	0.301	0.0178	0.184	0.404
BTB-01271445	8	27749930	0.0151	0.0372	0.00191	0.618	0.275	0.137	0.0977	0.535	0.0017	0.0479	0.835	0.169	0.359	0.622	0.146	0.528	0.0224	0.0603	2.88e-06	0.00182	0.00355	0.00275	0.301	0.305	0.773	0.228	0.0407	0.855	0.0851	0.055	0.0245
Hapmap55554-ss46526312	5	25102148	0.0151	0.156	0.418	0.333	0.00468	0.251	0.458	0.14	0.884	0.0977	0.698	0.166	0.924	0.000457	0.00302	0.000316	0.0575	0.0107	1.58e-10	0.71	0.303	0.428	0.497	0.681	0.488	9.12e-06	0.892	0.326	0.701	0.857	0.0871
BTA-10392-no-rs	32	0	0.0151	0.774	0.0537	0.0234	0.337	0.000347	1.66e-09	0.33	0.112	0.0324	0.00417	0.138	0.0447	0.766	0.431	0.521	0.1	0.000174	0.0562	0.00182	0.986	1.58e-05	0.195	0.485	0.675	0.213	0.0977	0.0871	0.0589	0.249	0.179
Hapmap46731-BTA-80527	7	109664621	0.0155	0.0302	0.119	0.859	0.149	0.489	0.828	0.207	0.404	0.011	0.424	0.00162	0.0138	0.00282	0.00331	8.13e-05	0.121	3.8e-05	0.659	0.00224	0.00049	0.168	1.26e-05	0.000437	0.000269	0.958	0.0112	0.575	0.000741	2.88e-05	1.12e-06
Hapmap27861-BTA-126818	11	78468627	0.0155	0.86	0.687	0.00224	0.00012	0.107	0.483	0.0275	0.415	0.491	0.679	0.0251	0.435	0.00851	0.331	0.00891	0.213	3.02e-06	0.000851	0.245	0.232	0.795	0.00724	6.92e-07	3.89e-06	0.267	0.31	0.909	0.0166	0.0708	0.00105
BTB-00116464	17	45258744	0.0155	0.00479	0.147	0.594	0.0479	0.334	0.833	0.111	0.318	0.556	0.181	0.499	0.0617	7.24e-06	0.00479	0.00794	0.000204	0.358	0.167	6.92e-06	0.0646	3.39e-07	0.017	0.00407	0.00912	0.0105	0.118	0.017	0.173	0.514	0.00479
ARS-BFGL-NGS-30527	10	103210766	0.0155	0.132	0.00832	0.354	0.804	0.946	0.352	0.00288	0.245	0.887	0.888	0.0155	0.0631	0.659	0.13	0.198	0.414	0.253	0.22	0.000141	0.00398	0.00145	0.0417	0.0141	0.0589	2.75e-07	0.577	0.452	0.168	0.353	0.0676
ARS-BFGL-NGS-8026	17	11933243	0.0158	0.00011	7.59e-07	0.0692	3.16e-05	0.00195	0.155	0.0389	0.153	0.00501	0.745	1.78e-06	0.101	0.00407	0.00525	0.00178	0.00182	0.428	0.187	0.00269	0.142	0.0024	0.0001	0.129	0.113	0.665	0.409	0.713	0.318	0.038	0.00123
ARS-BFGL-NGS-55886	5	54231399	0.0158	1.48e-06	0.00447	0.00204	0.555	0.181	0.571	0.194	0.28	0.116	0.628	0.316	0.000427	0.0117	0.00708	0.000562	0.371	0.017	5.5e-05	0.412	0.121	0.618	0.451	0.322	0.922	0.604	0.61	0.906	0.7	0.516	0.038
ARS-BFGL-NGS-28077	17	72329662	0.0158	0.882	0.216	0.00214	0.0174	0.55	0.246	0.259	0.125	0.501	0.0447	0.181	0.325	0.832	0.361	0.551	0.684	0.206	0.812	0.038	7.76e-06	0.263	0.0389	0.115	0.0195	0.137	0.117	0.299	0.876	0.263	0.0646
ARS-BFGL-NGS-105656	28	41239838	0.0158	0.703	0.012	0.00282	0.933	0.116	6.46e-07	0.265	0.0107	0.416	0.234	0.494	0.569	0.516	0.748	0.71	0.21	0.049	0.00224	0.236	0.832	0.424	0.509	0.945	0.726	0.933	0.783	0.387	0.239	0.791	0.878
BFGL-NGS-110733	26	45237753	0.0162	0.00562	0.0145	0.518	0.923	0.827	0.00339	0.0468	0.139	0.0617	0.344	0.837	0.00191	2.14e-06	2.29e-06	9.77e-06	0.000479	0.0316	0.331	0.0038	6.31e-05	0.0724	0.000145	0.0398	0.0263	0.178	3.98e-11	0.000204	3.24e-09	1e-10	1.41e-06
BFGL-NGS-112445	13	53401870	0.0162	0.024	0.0126	0.82	0.971	0.00229	2.04e-06	0.246	0.239	0.902	0.203	0.0437	0.687	0.0891	0.055	0.203	0.568	0.372	0.441	0.00224	0.215	0.0001	0.226	0.356	0.505	0.839	0.308	0.455	0.167	0.0174	0.0347
ARS-BFGL-NGS-61156	16	66221857	0.0162	0.000832	3.09e-05	0.25	0.00575	0.621	0.286	0.63	0.0257	0.24	0.00955	0.482	0.00209	0.00977	0.00955	0.0219	0.0102	0.759	0.0275	0.0316	0.929	0.00182	0.942	0.743	0.32	0.0437	0.499	1.7e-06	0.975	0.802	0.264
BTA-73940-no-rs	5	6242179	0.0162	0.0126	0.00457	0.755	0.56	0.207	0.352	0.104	0.0832	0.0347	0.569	0.106	0.189	0.00479	0.017	0.0178	0.687	0.313	0.59	0.189	0.223	0.192	0.481	0.21	0.416	4.27e-07	0.00148	0.00794	0.00661	0.0324	0.313
Hapmap32970-BTC-064990	14	4043743	0.0162	0.0162	0.892	4.9e-08	2.19e-06	0.55	0.552	0.229	0.386	0.0759	0.425	0.507	0.412	0.21	0.0102	0.0479	0.0324	0.888	0.379	0.927	0.11	0.478	0.176	0.446	0.856	0.136	0.358	0.224	0.314	0.86	0.961
ARS-BFGL-NGS-33034	11	2637529	0.0166	0.0603	0.224	0.764	0.0631	0.61	0.103	0.116	0.0151	0.0871	0.0851	0.56	0.161	3.47e-08	0.00155	0.000347	8.32e-05	0.00195	0.401	0.000776	0.00372	0.000309	0.2	0.944	0.839	0.0162	0.0501	0.217	0.0589	0.0871	6.61e-05
BTB-00881995	24	11465791	0.0166	0.697	0.913	0.0389	1.55e-06	0.236	0.281	0.182	0.0851	0.0186	0.723	0.644	0.214	0.0135	0.0794	0.0562	8.71e-06	0.1	0.00447	2.57e-06	0.000115	0.000363	0.00024	0.106	0.00741	0.866	0.0603	0.649	0.909	0.733	0.00151
BTA-105468-no-rs	26	30284187	0.0166	0.0741	0.0162	0.451	0.78	0.854	0.228	0.0011	0.106	0.126	0.111	0.711	0.0457	0.00589	0.179	0.174	0.0794	0.0589	0.0339	0.0372	0.12	0.00302	0.00851	0.23	0.0398	0.0741	2.69e-06	0.0288	0.000537	0.000224	0.00339
Hapmap26004-BTC-040877	6	53871559	0.0166	0.723	0.959	0.0372	2e-05	0.0288	0.000269	0.118	0.0117	0.501	0.211	0.861	0.0646	0.00501	0.000891	0.000933	0.0398	0.755	0.966	0.0105	0.0661	0.0427	0.0135	0.551	0.445	1.78e-06	0.136	0.736	0.894	0.129	0.0112
ARS-BFGL-NGS-23025	5	66976106	0.0166	2.57e-06	0.000295	0.00245	0.0174	0.303	0.361	0.893	0.0933	0.513	0.419	0.138	1.48e-05	0.556	0.573	0.649	0.831	0.00513	0.593	0.156	0.0331	0.996	0.0295	0.038	0.0776	0.592	0.0933	0.738	0.0661	0.00603	0.0331
BTB-00676802	17	43434676	0.0166	0.0646	0.0195	0.59	0.971	0.011	0.318	0.0024	0.577	0.0525	0.615	7.08e-06	0.562	0.162	0.234	0.316	0.147	0.461	0.575	5.37e-05	0.0389	2.19e-06	0.0115	0.101	0.0372	0.597	0.998	0.236	0.634	0.502	0.0676
ARS-BFGL-NGS-32374	26	30249622	0.017	0.0871	0.0178	0.4	0.743	0.999	0.167	0.00178	0.0955	0.131	0.102	0.726	0.0372	0.00891	0.25	0.276	0.138	0.102	0.0316	0.0363	0.122	0.00174	0.0129	0.288	0.0617	0.0955	2e-06	0.02	0.000537	0.000182	0.00479
Hapmap53285-rs29015860	2	38804898	0.017	0.000676	0.0661	0.151	0.422	2.04e-05	0.00646	0.516	0.000468	0.00049	0.162	0.83	7.76e-07	0.29	0.869	0.816	0.497	0.841	0.0123	0.0158	0.135	0.00562	0.00302	0.324	0.112	0.204	0.203	0.182	0.00661	0.000282	0.0398
Hapmap57341-rs29010513	9	15767136	0.0174	0.00871	0.00813	0.741	0.896	0.736	0.433	0.855	0.198	0.577	0.368	0.992	0.00617	4.37e-08	4.79e-07	9.12e-09	8.51e-08	6.92e-06	0.00741	0.000229	3.72e-06	0.0288	0.00269	8.51e-05	0.000389	0.794	0.416	0.512	0.00513	0.00525	2e-08
ARS-BFGL-NGS-24992	30	141204892	0.0174	4.79e-05	0.00316	0.0191	0.306	0.766	0.778	0.0347	0.111	0.353	0.522	5.37e-09	0.00398	0.000891	0.055	0.00661	0.0309	0.00417	0.955	0.00372	0.000407	0.012	2.09e-05	0.00288	0.0012	0.634	1.38e-06	0.0603	8.91e-06	2.95e-05	0.000398
BTA-43073-no-rs	18	37783787	0.0174	0.000141	0.0158	0.0871	0.952	0.96	0.811	0.000417	0.0603	0.257	0.174	0.0141	0.00741	0.31	0.644	0.619	0.31	0.352	0.292	0.00933	0.00724	0.267	0.101	0.0708	0.0631	0.358	2.24e-05	0.000347	1.78e-06	5.01e-06	0.000603
Hapmap53523-rs29024932	9	60228560	0.0174	6.46e-06	0.0603	0.012	0.289	0.000891	0.239	0.89	0.0501	0.878	0.862	0.308	6.92e-06	0.552	0.506	0.454	0.00661	0.601	0.526	0.465	0.0251	0.843	0.0155	0.00191	0.00151	0.00182	0.145	0.00513	0.103	0.0162	0.497
ARS-BFGL-NGS-59860	16	30656623	0.0178	0.679	0.52	0.0355	2.82e-07	0.757	0.0158	0.586	0.483	0.0513	0.0912	0.0776	0.646	0.000724	0.00195	0.00115	0.000977	0.0251	0.581	0.0562	0.017	0.178	0.764	0.131	0.0646	1e-05	0.661	0.625	0.498	0.226	0.00209
ARS-BFGL-NGS-61476	30	110617881	0.0178	0.0575	0.017	0.71	0.811	0.592	0.456	0.113	0.976	0.468	0.0617	9.12e-05	0.176	0.0355	0.724	0.0468	0.0891	1.48e-06	0.472	0.0794	0.000977	0.248	0.361	0.406	0.275	0.414	0.486	0.00646	0.39	0.125	0.0251
Hapmap51734-BTA-49164	2	118966618	0.0178	0.561	0.0437	0.0562	0.566	0.000263	0.146	0.00347	0.0646	0.0123	0.367	0.326	0.317	0.203	0.45	0.0575	0.233	0.000145	0.00219	0.256	0.433	0.922	0.000501	2.19e-08	1.26e-07	0.000871	0.597	0.19	0.914	0.524	0.125
BTB-01478115	4	42103377	0.0178	0.877	0.233	0.0282	0.0209	0.00871	0.505	0.888	0.0123	0.0001	5.75e-05	1.17e-08	0.0195	0.235	0.0631	0.0257	0.00302	0.0977	0.192	0.377	0.126	0.679	0.422	0.147	0.394	0.0138	0.0741	0.00832	0.107	0.0617	0.32
Hapmap24706-BTA-27750	20	5660561	0.0178	0.00871	0.00871	0.736	0.774	0.000102	0.27	0.00813	0.286	0.00813	0.00912	1.2e-08	0.831	0.0575	0.0646	0.00372	0.00832	0.000263	0.0661	0.1	0.678	0.000871	0.571	0.641	0.482	0.163	0.741	0.461	0.64	0.943	0.401
ARS-BFGL-NGS-74378	14	3640788	0.0178	0.000129	0.463	1e-12	0.00295	0.00204	0.336	0.42	0.338	0.36	0.251	0.449	0.0174	0.323	0.631	0.54	0.434	0.624	0.164	0.825	0.126	0.215	0.628	0.565	0.507	0.617	0.123	0.978	0.294	0.269	0.848
ARS-BFGL-NGS-107129	22	43478537	0.0182	0.745	0.155	0.00437	0.101	0.306	0.741	0.419	0.012	2.4e-06	0.194	0.929	0.903	0.368	0.962	0.853	0.886	0.582	0.0269	0.822	0.713	0.222	0.998	0.171	0.708	0.158	0.328	0.798	0.512	0.81	0.621
ARS-BFGL-NGS-102634	16	26671488	0.0186	0.000166	5.25e-05	0.203	0.00331	0.131	0.00813	0.00776	0.17	0.0347	0.598	0.776	0.0049	0.989	0.0871	0.486	0.527	0.000501	0.409	0.0224	0.000955	0.495	0.000234	7.24e-06	2.45e-06	1.07e-07	0.275	0.703	0.0038	0.0102	0.00513
ARS-BFGL-NGS-34106	17	66619908	0.0186	0.055	0.729	6.61e-07	5.89e-05	0.348	0.525	0.0562	0.0024	0.508	0.0708	0.564	0.274	0.293	0.708	0.472	0.432	0.0741	0.157	0.819	0.505	0.482	0.0195	0.102	0.0324	0.247	0.0692	0.548	0.27	0.281	0.0724
BTB-01790530	8	22663016	0.0186	0.837	0.926	0.0049	1.58e-06	0.117	0.13	0.0245	0.817	0.521	0.743	0.89	0.2	0.736	0.652	0.346	0.0316	0.18	0.937	0.268	0.676	0.0724	0.493	0.893	0.67	0.0871	0.466	0.26	0.673	0.708	0.67
BTA-104271-no-rs	11	73514952	0.0191	0.141	0.137	0.362	0.255	0.22	0.34	0.378	3.02e-05	2.34e-06	0.0372	0.627	0.264	0.000977	0.192	0.0145	0.0129	0.000302	0.00562	0.011	0.00724	0.175	0.000269	0.0832	0.0398	0.47	0.271	0.568	0.00055	0.00151	0.000355
Hapmap42008-BTA-93135	30	10751747	0.0191	0.28	0.049	0.252	0.532	5.01e-05	0.147	2.04e-06	0.049	0.0234	0.0195	0.161	0.498	0.00794	0.01	0.00263	0.0513	0.00302	0.379	0.171	0.48	0.965	0.000617	0.00132	0.000912	0.802	0.000832	0.00479	2.51e-05	0.000575	0.0263
Hapmap58797-rs29016901	30	52734040	0.0191	0.953	0.515	0.0115	1.74e-08	0.614	0.0398	0.0617	0.586	0.2	0.899	0.111	0.705	0.0275	0.204	0.0195	0.0794	0.0724	0.0309	0.0676	0.2	0.0389	3.8e-05	0.28	0.0708	0.91	0.795	0.525	0.239	0.207	0.114
BTA-58378-no-rs	5	54171859	0.0191	6.76e-06	0.00631	0.00617	0.556	0.743	0.472	0.184	0.511	0.382	0.74	0.552	0.00347	0.00195	0.00107	9.12e-05	0.106	0.0537	2.82e-06	0.738	0.46	0.771	0.241	0.204	0.634	0.512	0.745	0.966	0.825	0.634	0.171
BTB-00569375	14	49240465	0.0191	0.397	0.0977	0.0794	0.321	0.219	0.893	0.741	3.63e-07	0.000562	4.37e-05	0.00282	0.0251	0.333	0.488	0.188	0.849	0.902	0.976	0.00562	0.00851	0.377	0.924	0.362	0.221	0.85	0.324	0.456	0.117	0.652	0.329
Hapmap57208-rs29025986	23	16601543	0.0195	0.0112	0.002	0.764	0.385	0.017	0.00631	0.001	0.841	0.31	0.482	0.00162	0.809	0.101	0.371	0.432	0.00646	0.753	0.764	0.000138	0.31	5.37e-06	0.0676	0.0214	0.0871	0.173	0.348	0.0692	0.399	0.44	0.0141
BTB-00616941	15	76901012	0.0195	0.0316	0.0501	0.874	0.647	0.398	0.125	0.121	0.000166	2.24e-06	0.376	0.366	0.0115	0.935	0.372	0.764	0.624	0.193	0.352	0.164	0.21	0.445	0.0692	0.494	0.459	0.452	0.895	0.123	0.371	0.668	0.495
Hapmap24986-BTC-065021	14	4068825	0.0195	0.00832	0.791	1.41e-08	1.17e-06	0.461	0.533	0.218	0.358	0.0617	0.368	0.435	0.308	0.239	0.0117	0.0575	0.0427	0.86	0.398	0.783	0.132	0.546	0.164	0.412	0.859	0.102	0.362	0.247	0.296	0.852	0.949
Hapmap52160-rs29020798	6	94141326	0.0195	0.0331	0.0339	0.89	0.711	0.375	0.0575	0.713	0.01	2.29e-06	0.698	0.568	0.344	0.969	0.251	0.664	0.165	0.00724	0.303	0.264	0.308	0.0794	0.968	0.322	0.617	0.536	0.0479	0.574	0.515	0.644	0.992
Hapmap36290-SCAFFOLD191599_166	12	15462779	0.02	0.492	0.0112	0.0871	0.59	0.00631	0.0229	0.000813	1.51e-06	0.00525	0.0295	0.297	0.889	0.00794	0.000105	3.89e-05	0.000468	0.000355	0.22	2.24e-06	1e-05	0.0427	0.00141	2.4e-05	0.00055	0.547	0.473	0.108	0.729	0.941	5.89e-06
BTB-01593511	16	57032020	0.02	0.34	0.144	0.168	0.133	0.000646	0.179	0.234	0.127	0.133	0.0132	0.00407	0.00126	0.63	0.402	0.596	0.344	0.577	0.0107	0.266	0.315	0.0851	0.0776	0.825	0.711	6.03e-06	0.0263	0.594	0.0282	0.00776	0.186
BTA-28204-no-rs	8	46041080	0.02	0.0741	0.00851	0.706	0.48	0.386	0.0933	0.406	0.0603	0.333	0.718	2.75e-09	0.198	0.0214	0.594	0.0631	0.547	0.000933	0.16	0.421	0.439	0.389	0.341	0.729	0.731	0.498	0.166	0.354	0.431	0.303	0.281
BTB-01774363	14	19089297	0.02	1.15e-06	0.0102	0.00182	0.625	0.136	0.132	0.735	0.999	0.0257	0.233	0.00794	0.000148	0.332	0.937	0.545	0.255	0.136	0.813	0.586	0.767	0.755	0.497	0.491	0.847	0.0776	0.128	0.436	0.12	0.214	0.329
BTA-93103-no-rs	11	31872332	0.0204	0.274	0.678	0.169	0.000263	0.318	0.497	0.525	0.00741	0.381	7.24e-06	0.227	0.109	0.145	0.904	0.774	0.793	0.498	0.607	0.0776	0.0263	0.0115	0.0794	0.839	0.767	0.000631	0.00398	0.275	0.0105	0.000562	0.0324
ARS-BFGL-NGS-16528	22	43441330	0.0204	0.684	0.179	0.00417	0.0977	0.39	0.676	0.581	0.00912	1.29e-06	0.16	0.954	0.883	0.303	0.912	0.724	0.956	0.698	0.0158	0.627	0.619	0.149	0.909	0.231	0.84	0.195	0.256	0.748	0.667	0.705	0.482
BTB-01634281	16	31255320	0.0209	0.000347	3.09e-06	0.163	0.000112	0.0724	0.00339	1.55e-05	0.509	0.919	0.0145	0.00115	0.0302	0.194	0.873	0.312	0.313	0.000324	0.264	0.0589	0.519	0.265	3.31e-05	8.51e-09	1.32e-09	0.000427	0.278	0.148	0.00724	0.0661	0.0166
BTB-00306845	7	41466011	0.0209	0.356	0.0148	0.135	0.993	0.0162	0.00295	0.135	0.0269	0.0525	0.332	0.95	0.97	0.797	0.634	0.994	0.0302	0.718	0.0692	0.289	0.839	0.0562	0.0132	0.356	0.148	0.535	0.261	1.17e-05	0.637	0.808	0.179
BTB-01247298	2	42897811	0.0209	0.000479	0.0038	0.121	0.256	0.11	0.0525	0.929	3.31e-06	9.77e-06	0.0155	0.502	0.000132	0.791	0.807	0.858	0.408	0.705	0.64	0.439	0.0955	0.482	0.99	0.531	0.735	0.818	0.165	0.0162	0.0933	0.177	0.387
Hapmap28380-BTA-74649	5	97011384	0.0209	0.0427	0.0912	5.5e-07	0.202	0.498	0.468	0.796	0.662	0.74	0.571	0.956	0.85	0.379	0.23	0.352	0.0646	0.535	0.465	0.714	0.858	0.822	0.476	0.0631	0.191	0.64	0.137	0.673	0.241	0.718	0.585
BTB-01862604	3	5909921	0.0209	0.00447	0.00457	0.571	0.328	0.235	9.33e-07	0.301	0.332	0.191	0.383	7.59e-05	0.466	0.632	0.547	0.855	0.0912	0.231	0.272	0.0417	0.301	0.147	0.83	0.81	0.76	0.416	0.104	0.652	0.0603	0.124	0.649
ARS-BFGL-NGS-38912	14	59709849	0.0209	4.68e-05	0.00162	0.0437	0.156	0.0437	0.127	0.266	0.0741	0.618	0.0363	0.486	1.82e-06	0.000741	0.0178	0.00245	0.0891	0.0776	0.119	0.205	0.305	0.979	0.7	0.155	0.248	0.387	0.173	0.163	0.679	0.354	0.874
BTB-00675918	26	28214078	0.0214	0.00275	0.00832	0.445	0.798	0.926	0.885	0.000631	0.522	0.867	0.0933	0.167	0.0117	0.122	0.706	0.364	0.993	0.0295	0.247	0.513	0.209	0.762	0.0219	0.00316	0.00182	0.596	6.31e-07	0.00102	9.33e-05	5.75e-05	0.017
Hapmap49475-BTA-117936	10	82711915	0.0214	0.427	0.142	0.124	0.0832	3.98e-07	0.757	0.119	0.0117	0.00741	0.387	0.965	0.000372	0.327	0.13	0.171	0.274	0.76	0.0575	0.116	0.0331	0.201	0.841	0.713	0.69	0.294	0.427	0.156	0.531	0.547	0.349
ARS-BFGL-NGS-51932	30	136402638	0.0214	0.0741	0.0178	1.58e-06	0.575	0.000427	0.0933	0.252	0.628	0.0347	0.653	0.301	0.0457	0.865	0.285	0.511	0.53	0.0741	0.574	0.199	0.976	0.154	0.511	0.397	0.516	0.0977	0.156	0.504	0.43	0.166	0.427
Hapmap32191-BTC-019394	25	6103549	0.0219	0.00501	0.00457	0.38	0.237	0.00437	0.748	0.000275	0.0389	0.653	0.965	0.404	0.128	0.000219	0.000129	9.77e-07	0.00148	2.88e-07	0.922	6.17e-06	7.94e-06	0.055	6.61e-08	1.7e-09	1.86e-08	0.532	0.000977	0.822	2.19e-05	0.000102	3.98e-11
Hapmap39990-BTA-31570	12	15441597	0.0219	0.466	0.0123	0.109	0.565	0.00479	0.0182	0.000776	1.23e-06	0.00589	0.0331	0.261	0.93	0.00933	0.0001	4.27e-05	0.000417	0.000447	0.198	2.69e-06	9.33e-06	0.0537	0.00288	3.89e-05	0.000912	0.465	0.526	0.102	0.791	0.998	8.91e-06
BTA-30787-no-rs	30	145062801	0.0219	0.597	0.103	0.0776	0.335	0.812	0.637	0.165	0.00339	1.62e-05	0.561	0.00331	0.315	1.38e-08	0.000324	5.13e-06	6.92e-06	0.000363	0.318	0.00011	0.0105	0.000191	0.000316	0.0107	0.0229	0.954	0.0417	0.451	0.00372	0.00468	1.74e-05
Hapmap24717-BTC-002824	14	2951045	0.0219	0.00813	0.395	1.66e-08	0.00389	0.311	0.408	0.612	0.568	0.344	0.736	0.21	0.547	0.279	0.0871	0.208	0.0204	0.325	0.828	0.00288	0.038	0.128	0.0708	0.0195	0.111	0.834	0.542	0.157	0.836	0.903	0.0234
ARS-BFGL-NGS-859	14	73919098	0.0219	0.0209	0.0575	1.48e-07	0.391	9.77e-06	0.0398	0.00214	0.0871	0.532	0.679	0.0141	0.00178	0.676	0.15	0.979	0.687	0.00282	0.453	0.00339	0.0302	0.0049	0.0339	0.0372	0.00759	0.996	0.0891	0.169	0.171	0.0363	0.0832
ARS-BFGL-NGS-104970	23	13185570	0.0219	0.186	0.00759	0.379	0.581	5.5e-08	0.221	1.41e-07	0.288	0.232	0.0813	0.000708	0.162	0.0575	0.0871	0.0851	0.185	0.0219	1.7e-05	0.535	0.195	0.625	0.115	0.00741	0.00871	0.593	0.112	0.13	0.116	0.565	0.126
Hapmap43920-BTA-73006	5	25067030	0.0219	0.26	0.532	0.246	0.00324	0.366	0.286	0.277	0.832	0.0603	0.685	0.165	0.793	0.00178	0.00741	0.0011	0.151	0.0209	1.62e-09	0.974	0.33	0.359	0.736	0.336	0.246	3.31e-06	0.978	0.326	0.933	0.955	0.166
ARS-BFGL-NGS-18574	10	77391821	0.0224	0.766	0.13	0.0234	0.115	0.00813	0.000759	0.0407	0.00417	2.04e-05	0.0115	0.00676	0.117	2.82e-05	0.000174	0.000105	3.02e-05	0.0525	0.589	7.41e-07	0.00234	5.13e-05	0.0631	0.817	0.834	0.16	0.366	0.319	0.934	0.187	0.000178
BTB-01543431	1	119018882	0.0224	0.00891	0.00138	0.499	0.0832	0.402	0.721	0.19	0.537	0.0398	0.619	0.793	0.00162	0.00182	0.0562	0.0195	0.907	0.038	0.055	0.0617	0.0191	0.152	0.000741	0.0513	0.0195	0.13	0.000112	0.0776	9.33e-07	6.03e-07	0.00105
BTA-97224-no-rs	11	22436382	0.0224	3.24e-06	0.00741	0.00347	0.484	0.0871	0.369	0.0372	0.0269	0.933	0.187	0.618	0.0245	0.000166	0.00224	8.51e-05	0.0102	7.59e-05	0.697	0.448	0.118	0.614	0.0417	0.258	0.535	0.631	0.00178	0.0603	0.000708	0.00138	0.00141
ARS-BFGL-NGS-52020	11	36808946	0.0224	0.00794	0.000631	0.643	0.0398	2.69e-06	0.729	0.0162	0.581	0.0933	0.195	0.159	0.917	4.68e-08	7.59e-05	3.89e-06	7.08e-06	3.24e-05	0.0871	0.339	0.94	0.0955	0.419	0.619	0.963	0.879	0.229	0.319	0.193	0.452	0.0661
BFGL-NGS-113321	5	72592835	0.0229	2.29e-05	0.00251	0.0174	0.242	0.632	0.499	0.0234	0.513	0.966	0.969	0.825	0.000186	0.00129	0.251	0.0575	0.129	0.00115	0.017	0.0017	7.76e-06	0.00263	0.000182	0.212	0.049	0.161	2.51e-05	0.242	3.98e-05	4.9e-06	3.63e-05
BTB-00440048	10	83486940	0.0229	0.934	0.212	0.0151	0.101	5.75e-05	0.00347	0.0162	2.24e-05	3.16e-05	9.33e-05	0.103	0.0158	0.000457	0.000288	0.00204	2.34e-05	0.603	0.189	6.17e-07	0.00012	4.68e-07	0.0912	0.662	0.883	0.818	0.996	0.0912	0.834	0.375	7.76e-05
BFGL-NGS-117502	19	17416775	0.0234	0.000759	2.57e-05	0.152	0.000214	0.126	0.172	0.000912	0.0479	0.0977	0.61	0.209	0.00513	0.127	0.45	0.542	0.855	2.95e-07	0.111	0.21	0.0107	0.514	0.0105	0.00661	0.00162	0.0692	0.174	0.574	0.0129	0.0309	0.00372
Hapmap50248-BTA-117719	5	37607773	0.0234	0.106	0.0776	0.621	0.488	0.0229	0.0219	1.35e-07	0.628	0.752	0.295	0.947	0.895	0.351	0.96	0.394	0.114	0.0186	0.99	0.468	0.201	0.829	0.0135	0.0437	0.0389	0.653	0.277	0.783	0.0933	0.134	0.024
BTA-39971-no-rs	16	70315528	0.0234	0.000102	0.000575	0.0389	0.0575	0.0501	0.128	0.337	0.518	0.924	0.453	0.67	2.04e-05	0.32	0.0589	0.0692	0.0049	0.368	0.00372	0.0676	0.656	0.265	0.935	0.441	0.961	0.186	0.00676	7.94e-06	0.0832	0.0282	0.547
ARS-BFGL-NGS-47270	20	46500354	0.0234	0.804	0.114	0.00933	0.337	7.76e-07	0.145	0.000282	0.205	0.00123	0.12	1.26e-09	0.0132	0.585	0.0468	0.121	0.0832	0.573	0.0871	0.925	0.684	0.274	0.512	0.7	0.935	9.33e-06	0.844	0.385	0.935	0.0407	0.839
BTB-01546179	20	4935191	0.024	0.055	0.0933	0.813	0.5	0.75	0.0479	0.105	0.139	0.443	0.00933	0.0676	0.142	7.24e-07	1.2e-08	1.62e-09	2.88e-08	0.000295	0.0229	0.00389	0.00182	0.342	0.000457	6.03e-05	0.000162	0.0447	0.000427	0.357	6.31e-05	0.000302	3.09e-07
ARS-BFGL-NGS-104170	1	111997359	0.024	0.6	0.0759	0.0537	0.497	0.117	0.908	0.246	0.0741	0.377	0.871	1e-06	0.0525	0.00724	0.276	0.107	0.203	0.0692	0.573	0.00457	0.0234	0.00457	1.62e-05	0.000155	0.000363	0.137	3.02e-06	0.0324	7.41e-05	1.82e-06	0.00182
Hapmap32182-BTC-010642	14	27634314	0.024	0.0398	0.0759	0.845	0.31	0.243	0.638	1.15e-06	0.258	0.18	0.64	0.689	0.323	0.144	0.378	0.0417	0.0049	4.07e-05	0.164	0.0224	0.0468	0.34	0.000479	0.011	0.00269	0.122	0.0302	0.368	0.0417	0.0174	0.0024
ARS-BFGL-BAC-11717	11	52195257	0.024	0.000162	0.055	0.0813	0.57	0.0891	0.52	0.0724	0.164	0.0316	0.162	0.055	0.136	0.000513	1.7e-05	8.71e-05	0.0102	0.00468	0.408	0.442	0.0977	0.253	0.209	0.104	0.209	0.598	7.94e-05	0.23	2.09e-07	6.46e-05	0.00389
BTB-00771179	20	8693300	0.024	0.0537	0.13	0.833	0.201	0.282	0.0912	0.679	2.29e-06	0.000955	5.01e-06	0.348	0.0331	0.161	0.0339	0.0191	0.0117	0.133	0.557	0.705	0.888	0.793	0.138	0.917	0.507	0.601	0.5	0.000525	0.478	0.801	0.218
BTB-01397819	16	8317477	0.024	6.31e-07	0.00288	0.00245	0.28	0.991	0.0708	0.00135	0.45	0.271	0.362	0.00151	0.0138	0.142	0.00427	0.124	0.0115	0.0112	0.167	0.28	0.902	0.0741	0.894	0.352	0.436	0.543	0.753	0.187	0.723	0.48	0.64
BTA-74479-no-rs	5	84613929	0.0251	0.0155	0.017	0.515	0.979	0.952	0.265	0.0295	0.15	0.0977	0.0617	0.0275	0.0151	7.59e-06	0.000759	3.31e-05	0.00224	4.27e-05	0.197	0.000468	0.000513	0.0135	1.2e-07	2.14e-05	3.72e-05	0.0617	0.000251	0.304	5.89e-07	2.09e-08	3.47e-08
BTB-01748272	1	92171349	0.0251	0.00151	0.0813	0.298	0.434	0.0129	2.51e-05	0.992	0.893	0.886	0.946	0.385	2.4e-05	0.0191	0.00776	0.0372	0.0676	0.296	0.335	2.4e-07	0.00759	5.62e-06	0.327	0.127	0.577	0.557	0.0468	0.0851	0.0002	0.00162	6.61e-06
Hapmap54224-rs29017378	13	6637085	0.0251	0.0575	0.355	0.825	0.0316	0.586	0.271	0.0219	0.288	0.526	0.162	0.801	0.352	0.000468	0.000158	0.000589	6.76e-07	0.0912	0.292	0.00282	0.184	0.0174	0.187	0.00933	0.049	0.991	0.0123	0.0282	2.82e-06	0.00132	0.000977
Hapmap51202-BTA-28358	2	10216677	0.0251	0.01	0.017	0.586	0.796	0.266	0.302	0.00912	0.74	0.643	0.596	0.0055	0.105	0.249	0.215	0.166	0.0447	0.0186	0.142	0.00501	5.75e-06	0.351	0.254	0.276	0.227	0.395	0.0676	0.63	0.0145	0.0676	0.00141
Hapmap27945-BTC-073459	6	33128133	0.0251	0.0174	2.14e-06	0.731	1.95e-06	0.323	0.858	0.238	0.0676	0.0776	0.394	0.0398	0.00575	0.00468	0.0209	0.00309	0.0115	7.94e-05	0.964	0.615	0.0209	0.656	0.189	0.117	0.128	0.0257	0.104	0.81	0.0251	0.0229	0.0112
ARS-BFGL-NGS-2201	2	112173210	0.0251	0.00129	0.00437	0.18	0.256	0.147	0.592	0.752	0.0209	0.5	0.0676	0.12	0.000646	0.0204	0.103	0.0479	0.522	0.129	0.206	0.818	0.561	0.56	0.318	0.537	0.618	0.017	0.000617	0.00257	1.82e-06	1.78e-07	0.0389
UA-IFASA-9259	19	7637962	0.0251	0.000126	0.0316	0.0794	0.71	0.156	0.267	0.0191	1.62e-06	0.00417	0.0355	0.497	0.00135	0.163	0.816	0.167	0.564	0.0129	0.812	0.802	0.256	0.856	0.0309	0.522	0.767	0.00355	0.738	0.649	0.923	0.467	0.0741
BTA-98453-no-rs	5	88436433	0.0251	4.79e-06	0.0468	0.00407	0.718	0.411	0.13	0.256	0.191	0.435	0.936	0.00562	0.00447	0.02	0.0537	0.0151	0.202	0.163	0.0219	0.894	0.324	0.826	0.19	0.0126	0.0105	0.0234	0.587	0.509	0.877	0.846	0.254
BTB-01247268	2	43021497	0.0251	0.00708	0.000339	0.521	0.0107	0.954	0.127	0.895	8.71e-07	3.89e-06	0.0427	0.406	0.00269	0.0363	0.0794	0.114	0.0692	0.16	0.106	0.899	1	0.736	0.168	0.163	0.255	0.867	0.0363	0.00178	0.0708	0.0513	0.537
ARS-BFGL-NGS-36795	26	36761215	0.0251	0.00135	0.000275	0.299	0.0195	0.049	1.51e-06	0.0017	0.00347	0.000977	0.228	0.675	0.198	0.121	0.558	0.799	0.644	0.646	0.258	0.671	0.372	0.47	0.137	0.0891	0.0977	0.298	0.0575	0.162	0.00513	0.00933	0.6
ARS-BFGL-NGS-30262	2	39246711	0.0257	1.62e-05	0.0024	0.0141	0.175	0.0851	0.00049	0.448	0.00209	0.000302	0.0309	0.896	9.12e-06	0.25	0.385	0.587	0.295	0.873	0.177	0.954	0.566	0.596	0.0513	0.808	0.63	0.833	0.251	0.0295	0.0055	0.0224	0.232
ARS-BFGL-NGS-57914	18	43726997	0.0257	0.00646	0.172	0.502	0.117	0.0112	0.252	3.47e-07	0.427	0.473	0.571	0.664	0.884	0.883	0.782	0.521	0.545	0.828	0.275	0.115	0.111	0.378	0.555	0.644	0.877	0.0331	0.147	0.736	0.0302	0.993	0.854
ARS-BFGL-NGS-106241	7	50541246	0.0257	0.0355	0.0933	0.996	0.303	0.879	0.979	0.542	0.63	0.463	0.649	0.25	0.222	0.407	0.678	0.109	0.344	0.0851	0.835	0.918	0.955	0.929	0.218	0.00661	0.00933	0.00186	0.000794	8.32e-06	0.0977	0.0257	0.86
ARS-BFGL-NGS-76661	7	41030244	0.0263	0.0692	0.0724	0.724	0.37	0.972	0.0012	0.93	0.0891	0.822	0.0457	0.825	0.234	0.00589	0.02	0.00155	6.17e-07	0.00977	0.209	0.0282	0.0955	0.0186	0.00224	0.915	0.293	0.0204	0.24	3.39e-05	0.444	0.71	0.00302
ARS-BFGL-NGS-20794	9	76776811	0.0263	0.156	0.00513	0.347	0.288	3.72e-06	0.113	6.61e-08	0.16	0.012	0.258	0.838	0.301	0.938	0.723	0.501	0.0776	0.366	0.333	0.0229	0.714	0.0182	0.00195	0.976	0.435	0.543	0.24	0.017	0.188	0.695	0.427
BTB-00142904	3	89422763	0.0263	0.0525	0.358	1.38e-06	0.0138	0.0155	0.0617	0.0331	0.38	0.255	0.0123	0.00269	0.024	0.714	0.829	0.93	0.673	0.305	0.0269	0.828	0.482	0.697	0.117	0.363	0.193	0.89	0.537	0.185	0.553	0.199	0.835
BTB-00775794	20	19067657	0.0269	0.729	0.219	0.0525	0.151	0.971	0.615	0.178	0.37	0.0603	0.163	0.0776	0.431	1.02e-07	0.000603	5.75e-06	0.000115	4.57e-05	0.415	0.000275	0.00115	0.00178	3.24e-05	0.0209	0.0138	0.148	2.95e-05	0.67	3.39e-05	3.98e-05	1.1e-05
BFGL-NGS-113918	25	8165854	0.0269	0.000525	0.00182	0.101	0.178	0.00107	0.0741	7.08e-07	0.201	0.117	0.693	0.0257	0.265	0.0437	0.172	0.012	0.679	3.02e-05	0.174	0.136	0.0151	0.75	0.0107	0.000389	0.00251	0.504	1.51e-05	0.0977	1.86e-05	0.0001	2.4e-05
ARS-BFGL-NGS-55814	7	6036526	0.0269	0.883	0.247	0.00741	0.049	0.0955	0.453	0.247	0.746	0.0631	0.00676	0.362	0.0977	0.055	0.713	0.545	0.124	0.161	0.46	1.41e-05	0.00851	9.33e-07	0.000263	0.000646	0.00138	0.0437	0.01	0.89	2.4e-05	0.000525	0.000339
BTA-81662-no-rs	23	23610824	0.0269	0.0955	0.303	0.506	0.0372	0.00257	0.879	0.00457	0.975	0.161	0.0933	0.128	0.00537	0.0309	0.131	0.0741	0.0417	0.382	4.37e-06	0.203	0.977	0.152	0.323	0.438	0.721	0.827	0.773	0.912	0.762	0.251	0.203
BTA-70284-no-rs	4	41895490	0.0269	0.0224	0.0437	0.766	0.558	8.51e-05	0.0282	0.48	0.000759	9.77e-07	0.000112	0.000224	1.78e-05	0.799	0.773	0.661	0.207	0.257	0.00813	0.649	0.551	0.129	0.189	0.596	0.396	0.723	0.0661	0.0355	0.209	0.0537	0.907
ARS-BFGL-NGS-18751	16	32789225	0.0275	0.0257	0.00631	0.943	0.272	0.143	0.0339	0.00148	0.608	0.834	0.0209	0.0263	0.338	0.0398	0.497	0.0417	0.00692	1.41e-06	0.221	0.0117	0.0417	0.0661	1.32e-05	1.86e-05	8.51e-05	0.183	0.513	0.376	0.0049	0.0389	0.00282
BTB-00389059	9	34943071	0.0275	0.254	0.00977	0.179	0.681	0.119	0.865	0.00214	0.65	0.211	0.935	6.31e-08	0.598	0.449	0.851	0.632	0.836	0.977	0.509	0.703	0.863	0.972	0.577	0.843	0.986	0.0055	3.02e-05	4.27e-06	0.000417	0.0813	0.796
Hapmap43069-BTA-83028	8	16309158	0.0282	0.49	0.658	0.00257	1.86e-06	0.103	0.86	0.0617	0.469	0.349	0.258	0.265	0.136	0.923	0.847	0.342	0.11	0.124	0.321	0.543	0.968	0.128	0.415	0.541	0.61	0.144	0.95	0.402	0.766	0.736	0.641
Hapmap44602-BTA-50865	20	56959161	0.0288	2e-06	0.000132	0.00251	0.00794	0.364	0.0372	0.000132	0.868	0.86	0.493	0.743	0.00479	0.0186	0.314	0.049	0.818	0.0017	0.0363	0.419	0.011	0.983	0.229	0.662	0.355	0.778	1.91e-06	0.292	3.89e-07	3.47e-08	0.00331
BTB-00358369	8	75347512	0.0288	2.95e-06	7.41e-05	0.00457	0.00224	0.601	0.132	0.383	0.226	0.0398	0.00776	0.0617	2.82e-05	0.0049	0.0347	0.00977	0.0646	0.00295	0.277	0.00447	0.00501	0.0417	0.00871	6.17e-06	1.78e-05	0.00324	0.0871	0.121	0.723	0.184	0.0049
Hapmap58715-rs29021176	18	13109858	0.0288	0.0126	0.0219	0.596	0.924	0.0155	0.00479	0.101	0.912	0.128	0.562	0.372	0.000234	0.738	0.352	0.393	0.137	0.989	1.62e-06	0.185	0.391	0.1	0.0933	0.994	0.568	0.748	0.000525	0.372	1.78e-05	6.03e-05	0.0589
BTB-01298180	20	50526003	0.0288	0.798	0.118	0.0589	0.269	3.98e-06	0.32	1e-05	0.267	0.0038	0.143	2.82e-08	0.0186	0.937	0.344	0.531	0.999	0.94	0.0288	0.521	0.218	0.118	0.134	0.675	0.92	0.0813	0.96	0.598	0.635	0.0525	0.347
ARS-BFGL-NGS-67509	6	42758833	0.0295	0.126	0.142	0.495	1.58e-11	0.0427	0.805	0.385	0.0372	0.00676	0.411	0.455	0.35	0.951	0.0794	0.1	0.366	0.783	0.00537	0.889	0.488	0.476	0.541	0.406	0.208	0.0776	0.735	0.736	0.959	0.614	0.966
ARS-BFGL-BAC-33563	19	57017362	0.0302	0.0776	0.0776	0.566	0.435	0.577	1.07e-06	0.738	0.652	0.89	0.123	0.555	0.583	0.00525	0.00813	0.00676	1.82e-05	0.536	0.193	0.00209	0.488	0.00049	0.038	0.0692	0.146	0.827	0.204	0.382	0.975	0.959	0.0794
ARS-BFGL-NGS-31387	6	47916741	0.0302	0.676	0.541	0.0676	2.75e-06	9.33e-06	0.000107	0.00562	1.74e-05	0.000661	0.0105	0.225	0.0132	0.233	0.167	0.214	0.0724	0.759	0.117	0.309	0.912	0.207	0.582	0.115	0.0501	0.00417	0.474	0.29	0.172	0.484	0.368
Hapmap43603-BTA-51704	21	22435618	0.0302	0.00417	0.00145	0.43	0.166	0.00832	0.703	0.378	0.372	0.537	0.0631	0.379	1e-05	0.75	0.193	0.187	0.0145	0.628	0.718	0.967	0.124	0.546	0.129	0.188	0.123	0.301	0.00155	0.0186	0.0123	4.47e-05	0.378
BTA-73915-no-rs	5	6285184	0.0302	0.0316	0.00112	0.904	0.1	0.736	0.216	0.138	0.382	0.196	0.776	0.789	0.0275	0.024	0.243	0.411	0.909	0.783	0.867	0.977	0.02	0.459	0.318	0.746	0.993	0.0151	1.05e-06	0.0024	0.0407	0.0363	0.385
Hapmap47338-BTA-59326	10	15333419	0.0309	0.00389	0.0741	0.497	0.387	0.619	0.121	0.115	0.375	0.601	0.597	0.02	0.1	0.0794	0.129	0.0617	0.207	0.0355	0.752	0.274	0.0575	0.735	0.00468	0.00295	0.00245	0.303	0.0138	0.328	2.75e-06	0.000309	0.00355
BTA-117471-no-rs	5	33508142	0.0309	0.535	0.252	0.145	0.148	0.187	0.0741	0.634	0.123	0.415	0.976	0.954	0.167	0.0182	0.00316	0.000457	0.114	0.024	1.05e-06	0.153	0.252	0.913	0.0912	0.0832	0.302	0.0417	0.447	0.815	0.372	0.989	0.0331
BTA-03263-rs29011028	21	68356479	0.0309	0.0871	0.0269	0.652	1	0.341	0.038	0.607	0.69	0.124	0.75	0.0603	0.00955	0.285	0.294	0.049	0.142	0.00501	0.465	0.339	0.233	0.52	3.02e-05	1.15e-06	2.51e-06	0.142	0.965	0.0794	0.767	0.776	0.0977
ARS-BFGL-NGS-20281	26	26598730	0.0309	0.166	0.00676	0.401	0.47	0.0339	7.08e-07	0.0724	0.631	0.757	0.0724	0.261	0.927	0.0234	0.000302	0.00166	0.000347	0.997	0.547	0.259	0.117	0.321	0.214	0.217	0.608	0.493	0.282	0.879	0.565	0.216	0.139
BTB-01410432	2	15730233	0.0309	0.956	0.838	0.0257	0.000282	0.00245	0.402	0.0617	0.248	0.0132	0.135	7.94e-13	0.055	0.762	0.506	0.977	0.458	0.311	0.163	0.897	0.714	0.326	0.124	0.924	0.673	0.824	0.162	0.0676	0.038	0.953	0.361
BTA-122400-no-rs	1	47831916	0.0309	0.312	0.177	0.223	0.139	0.0115	0.796	0.22	0.000309	0.00813	9.12e-09	0.0123	0.0105	0.317	0.354	0.206	0.00631	0.122	0.0871	0.76	0.874	0.798	0.65	0.985	0.853	0.454	0.3	0.00407	0.658	0.414	0.458
ARS-BFGL-NGS-104135	16	43424406	0.0316	0.91	0.622	0.0245	1.32e-06	0.719	0.36	0.638	0.337	0.0832	0.301	0.0525	0.759	0.0135	0.00166	0.00195	0.00282	0.102	0.00537	0.00646	0.0891	0.0759	0.251	0.935	0.65	0.00129	0.924	0.514	0.122	0.0447	0.00269
ARS-BFGL-NGS-36272	3	100323316	0.0316	0.0123	0.00407	0.562	0.17	0.207	0.024	0.0038	0.187	0.214	0.049	0.0851	0.13	0.107	0.483	0.659	0.638	0.245	0.0708	0.951	0.0871	0.724	0.0759	0.012	0.0398	0.186	5.5e-08	2.34e-05	0.000174	3.02e-05	0.394
BTB-00951480	27	11413201	0.0324	0.252	0.0135	0.264	0.643	0.0933	0.0759	0.0331	0.0933	0.565	0.0562	0.176	0.748	0.00229	0.00724	0.0191	0.000295	0.624	0.628	1.02e-06	0.00112	4.68e-06	0.00794	0.00575	0.0174	0.547	0.122	0.475	0.209	0.0372	0.000324
Hapmap52270-rs29022033	4	15710884	0.0324	0.819	0.296	0.0501	0.0295	0.386	0.438	0.525	0.817	0.215	0.11	0.15	0.0955	0.316	0.759	0.558	0.17	0.882	0.985	0.000617	8.32e-06	4.37e-05	0.00017	0.0525	0.00603	0.555	0.0331	0.334	0.038	0.00135	0.00162
Hapmap57274-ss46526270	11	11357903	0.0324	0.000117	0.00302	0.0339	0.161	0.208	0.861	0.0017	0.962	0.406	0.932	0.478	0.0166	0.00407	0.00741	0.00575	0.268	0.0776	0.395	0.415	0.00776	0.943	0.00295	0.26	0.0295	0.413	5.01e-06	0.0148	3.89e-05	0.000537	0.0229
Hapmap26713-BTA-150121	26	14654938	0.0324	0.0407	0.0229	0.964	0.662	0.472	0.34	0.00871	0.00617	0.0389	0.204	7.08e-10	0.0562	0.99	0.693	0.574	0.0741	0.0214	0.809	0.385	0.0288	0.332	0.0646	0.00794	0.00575	0.148	0.0011	0.0813	0.0162	0.00631	0.0372
ARS-BFGL-NGS-4822	1	153390895	0.0324	0.159	0.1	0.632	0.399	0.815	2.19e-06	0.475	0.0263	0.594	0.852	0.0708	0.0525	0.263	0.0302	0.024	0.338	0.336	0.132	0.239	0.281	0.659	0.948	0.638	0.86	0.643	0.589	0.562	0.922	0.972	0.299
ARS-BFGL-NGS-85411	14	66339300	0.0324	0.0288	0.0138	0.836	0.89	0.049	0.258	0.0162	0.00468	0.223	0.0389	0.257	0.294	0.103	0.357	0.221	0.75	0.926	0.773	0.875	0.0776	0.163	0.18	0.251	0.136	0.292	0.00148	7.08e-06	0.00437	0.0107	0.634
BTA-18115-no-rs	2	122019234	0.0324	0.0012	0.0562	0.124	0.597	0.467	0.229	0.0158	0.67	0.982	0.136	0.0186	0.154	0.0562	0.248	0.1	0.812	0.055	1.15e-05	0.501	0.791	0.482	0.862	0.587	0.448	0.949	0.0776	0.671	0.344	0.617	0.838
BTA-77484-no-rs	6	98011766	0.0331	0.789	0.188	0.00741	0.16	0.0525	0.164	0.0229	0.899	0.144	0.104	0.0427	0.881	0.0288	0.175	0.055	0.0331	0.0794	0.42	0.00513	0.302	0.0407	0.000141	2.45e-06	1.66e-05	0.00105	0.12	0.0794	0.038	0.0575	0.0055
Hapmap57048-rs29017217	11	85574952	0.0331	0.333	0.00347	0.284	0.124	0.0166	0.377	8.32e-05	0.787	0.000525	0.341	2.69e-09	0.601	0.728	0.461	0.516	0.724	0.943	0.405	0.00813	0.11	0.0589	0.0148	0.055	0.0316	0.408	0.538	0.455	0.988	0.0692	0.0302
Hapmap60852-rs29024026	6	89479553	0.0331	0.484	0.0219	0.135	0.814	0.000912	1.32e-08	0.872	0.119	0.34	0.00331	0.871	0.301	0.485	0.653	0.15	0.898	0.000245	0.866	0.987	0.15	0.0155	0.488	0.352	0.564	0.315	0.14	0.185	0.774	0.361	0.516
Hapmap53031-rs29011318	4	10933419	0.0331	0.136	0.111	0.461	0.335	0.001	0.743	1.41e-05	0.178	0.571	0.0282	0.823	0.764	0.526	0.882	0.458	0.447	0.167	0.485	0.0676	0.0676	0.0575	0.316	0.0617	0.75	3.8e-08	0.0145	0.115	0.265	0.172	0.908
ARS-BFGL-NGS-91517	11	81282660	0.0339	0.02	0.212	0.726	0.164	0.889	0.166	0.312	0.209	0.0832	0.484	0.0631	0.117	4.17e-07	0.000407	3.02e-06	0.000195	0.000575	0.0851	0.0692	0.0447	0.0832	0.00132	0.0646	0.0417	0.247	0.000603	0.764	1.12e-06	9.33e-06	3.55e-05
Hapmap51367-BTA-99264	11	79776541	0.0339	0.00295	0.0372	0.27	0.847	0.219	0.0275	0.0525	0.0724	0.286	0.685	5.5e-06	0.0912	5.89e-09	0.00525	0.000186	0.0468	0.00151	0.441	0.113	0.0151	0.0282	0.00692	0.288	0.203	0.971	4.9e-05	0.819	4.27e-05	0.00214	0.0011
Hapmap49374-BTA-91097	13	6460644	0.0339	0.0537	0.463	0.944	0.0257	0.641	0.202	0.0219	0.269	0.423	0.0933	0.586	0.396	0.000912	0.000129	0.000513	3.24e-07	0.129	0.456	0.00427	0.195	0.0324	0.295	0.0269	0.12	0.682	0.0174	0.02	2.04e-06	0.00162	0.00151
ARS-BFGL-NGS-35982	5	5693439	0.0339	0.0155	0.155	0.583	0.191	0.0224	0.396	0.515	0.528	0.343	0.353	0.0631	0.0129	0.207	0.415	0.251	0.723	0.821	0.198	0.156	0.63	0.24	0.819	0.0661	0.103	4.68e-06	0.0398	0.19	0.0513	0.0186	0.465
BTB-01086812	1	94923462	0.0339	0.482	0.493	0.143	0.0316	0.0324	0.0151	0.153	0.622	0.0302	0.0603	0.0107	0.0759	0.982	0.375	0.225	0.00676	0.352	0.0851	0.427	0.394	0.298	0.0282	0.024	0.0145	0.0186	0.0224	7.08e-06	0.608	0.325	0.671
BFGL-NGS-117267	2	37675264	0.0347	0.282	0.0024	0.335	0.0724	0.249	0.0148	0.882	0.00115	0.000245	0.764	0.826	0.00288	0.000407	1.58e-06	6.61e-05	0.00126	0.161	0.0776	0.00102	0.0024	0.0257	0.0832	0.00692	0.0832	0.168	0.527	0.00933	0.0589	0.238	0.000155
Hapmap49429-BTA-107409	16	69963515	0.0347	0.502	0.0759	0.124	0.908	0.766	0.753	0.0562	0.76	0.718	0.102	0.111	0.219	0.0813	0.177	0.0204	0.011	0.000407	0.011	0.000191	0.0135	0.00427	1.48e-07	0.000224	2.51e-05	0.223	0.0977	0.239	0.0398	0.0813	0.000316
BFGL-NGS-115242	22	31087678	0.0347	0.131	0.0174	0.596	0.807	0.604	0.118	0.441	0.321	0.634	0.0955	0.1	0.536	0.286	0.564	0.404	0.0024	0.055	0.166	1.86e-06	0.00302	0.000245	1.58e-05	0.00145	9.12e-05	0.132	0.719	0.0813	0.0537	0.261	0.000457
ARS-BFGL-NGS-101011	8	111180295	0.0347	0.055	0.276	0.99	0.167	0.000138	2.34e-06	0.245	0.000316	0.188	0.0537	0.425	7.76e-06	0.0589	0.0479	0.0275	0.00398	0.355	0.0955	0.00813	0.0049	0.0182	1.02e-05	0.212	0.0813	0.0219	0.0049	0.621	7.94e-05	0.000316	0.000537
BTA-47365-no-rs	2	38770761	0.0347	0.00275	0.147	0.19	0.367	3.63e-06	0.000468	0.212	0.00603	0.00214	0.71	0.513	1.17e-06	0.0708	0.398	0.309	0.233	0.509	0.02	0.00129	0.0339	0.000302	0.0105	0.614	0.361	0.379	0.444	0.462	0.0339	0.00141	0.00575
BFGL-NGS-117139	20	9377909	0.0347	0.25	0.0513	0.362	0.928	0.507	0.76	0.0148	2.09e-08	2.75e-05	1.55e-06	0.883	0.219	0.184	0.257	0.209	0.245	0.25	0.417	0.195	0.0851	0.604	0.038	0.0186	0.0282	0.294	0.0219	0.02	0.0513	0.0525	0.102
Hapmap34400-BES9_Contig569_627	4	92960306	0.0347	0.012	0.0162	0.603	0.482	2.24e-05	0.00282	4.47e-07	0.839	0.0631	0.855	0.000437	0.491	0.236	0.998	0.598	0.684	0.112	0.29	0.188	0.652	0.392	0.821	0.471	0.402	0.47	0.0102	0.216	0.0537	0.149	0.874
ARS-BFGL-NGS-78530	10	93019985	0.0355	0.000851	0.000234	0.144	0.0162	0.00162	0.000263	0.002	0.604	0.0741	0.0813	0.598	0.527	0.0759	0.206	0.337	0.00219	0.638	0.922	2.24e-05	0.01	2.4e-06	0.304	0.838	0.615	0.242	0.0186	0.0038	0.252	0.54	0.0759
BTB-01247241	2	43042276	0.0355	0.0158	0.000631	0.611	0.012	0.983	0.152	0.895	2.88e-06	3.24e-06	0.0603	0.411	0.00437	0.0178	0.0603	0.0832	0.0398	0.116	0.0468	0.736	0.449	0.992	0.0871	0.0955	0.138	0.833	0.024	0.00138	0.0562	0.0275	0.242
ARS-BFGL-NGS-83161	2	76852429	0.0355	0.0537	0.378	3.09e-06	0.0229	0.533	0.697	0.381	0.00501	0.653	0.43	0.282	0.467	0.378	0.546	0.991	0.851	0.385	0.0741	0.505	0.74	0.0692	0.703	0.38	0.791	0.0479	0.168	0.504	0.484	0.841	0.871
ARS-BFGL-NGS-55482	6	818864	0.0363	0.882	0.392	0.0263	0.0269	0.42	0.0661	0.939	0.285	0.311	0.012	0.406	0.698	0.00302	0.000324	0.00263	3.89e-07	0.218	0.714	2.82e-06	0.161	3.63e-06	0.00832	0.00562	0.00589	0.994	0.34	0.288	0.0447	0.101	0.000135
ARS-BFGL-NGS-46085	22	10292162	0.0363	0.0182	0.0417	0.723	0.776	0.748	0.116	0.0174	0.213	0.557	0.122	0.577	0.00776	0.0186	0.286	0.0813	0.538	0.0135	0.558	0.0112	0.00603	0.0275	3.09e-05	0.00339	0.00141	0.743	0.000275	0.0525	0.00049	1.86e-06	0.000933
ARS-BFGL-NGS-36783	28	8758466	0.0363	0.275	0.689	0.439	3.72e-06	0.653	0.0479	0.873	0.169	0.655	0.577	0.689	0.662	0.18	0.325	0.424	0.902	0.551	0.953	0.049	0.0372	0.201	0.0102	0.00933	0.024	0.846	0.00513	0.0525	0.0214	0.000977	0.0145
ARS-BFGL-NGS-105337	19	35528889	0.0363	0.0759	0.787	1.32e-05	0.00269	0.00661	3.09e-07	0.0912	0.157	0.444	0.000115	0.525	0.135	0.61	0.918	0.44	0.574	0.0407	0.83	0.203	0.64	0.0219	0.703	0.566	0.314	0.668	0.703	0.0646	0.835	0.764	0.965
ARS-BFGL-NGS-69908	9	94683820	0.0372	0.0038	0.000589	0.226	0.0049	0.908	0.871	0.107	0.384	0.895	0.169	0.495	0.01	0.000162	0.0589	0.00525	0.0182	2.34e-06	0.195	0.00355	0.00024	0.144	0.0123	0.0112	0.0214	0.953	0.0407	0.11	0.318	0.0537	4.17e-05
Hapmap29482-BTA-146449	9	38804655	0.0372	0.00195	0.00309	0.178	0.168	0.00117	0.24	5.75e-07	0.0794	0.665	0.049	0.0195	0.394	0.0214	0.107	0.112	0.69	0.0479	0.577	0.421	0.0347	0.795	0.497	0.791	0.91	9.12e-06	3.02e-06	3.24e-07	0.000209	0.00575	0.0933
Hapmap48988-BTA-101434	21	39822586	0.0372	0.00316	0.00537	0.33	0.408	0.0012	0.0589	3.89e-07	0.283	0.0537	0.0129	0.000309	0.935	0.187	0.0851	0.33	0.146	0.206	0.438	0.0224	0.188	0.00195	0.794	0.628	0.309	0.423	0.253	0.179	0.693	0.407	0.192
BTB-00404625	9	90080368	0.0372	0.0813	0.0646	0.902	0.809	0.000174	0.451	1.86e-07	0.816	0.241	0.467	0.00708	0.627	0.000234	0.0105	0.0209	0.0891	0.119	0.229	0.87	0.653	0.514	0.641	0.381	0.771	0.897	3.24e-06	0.0275	6.03e-05	0.0138	0.196
Hapmap58395-rs29019857	11	27550202	0.038	0.317	0.0347	0.244	0.929	0.00794	0.697	0.443	0.0646	0.106	0.827	0.194	0.518	0.012	0.313	0.0398	0.0012	0.00646	0.716	6.03e-05	0.00257	6.46e-05	3.89e-07	0.0316	0.00676	0.461	0.303	0.242	0.545	0.0191	5.89e-05
UA-IFASA-7694	7	22181187	0.038	0.0309	0.0871	0.912	0.361	0.0457	0.703	4.17e-07	0.597	0.109	0.528	0.115	0.757	0.0372	0.972	0.24	0.34	0.000912	0.896	0.665	0.124	0.484	0.187	0.789	0.824	0.0794	0.538	0.586	0.203	0.382	0.0309
BFGL-NGS-118141	2	15993240	0.038	0.149	0.593	0.511	0.0024	0.00468	0.404	0.144	0.938	0.055	0.0214	2.95e-09	0.0182	0.24	0.0891	0.352	0.049	0.413	0.63	0.212	0.625	0.442	0.895	0.483	0.622	0.83	0.0562	0.0776	0.0162	0.703	0.952
ARS-BFGL-NGS-79395	11	90215622	0.0389	0.112	0.0646	0.601	0.673	0.00501	0.239	1e-06	0.174	0.608	0.0955	2.4e-06	0.54	0.667	0.00105	0.00324	0.0174	0.846	0.377	0.00309	0.00174	0.622	0.612	0.166	0.452	0.274	0.0219	0.373	0.15	0.412	0.0302
ARS-BFGL-NGS-95965	6	72028756	0.0389	0.00141	0.5	0.203	0.00398	0.000776	0.296	0.889	0.012	0.31	0.00603	0.0204	0.00129	0.136	0.0302	0.167	0.219	0.154	0.662	0.682	0.429	0.478	0.151	0.00708	0.00562	0.00676	0.00195	1.78e-05	0.233	0.0209	0.698
BFGL-NGS-114168	11	100108508	0.0407	0.175	0.102	0.681	0.827	0.00955	0.468	0.0708	0.843	0.00933	0.632	2.63e-07	0.949	4.9e-07	0.00049	0.000191	0.00269	0.00708	0.774	0.0145	0.000174	0.132	0.425	0.0851	0.385	0.26	0.000257	0.0724	0.00135	0.0347	0.00158
ARS-BFGL-NGS-34176	1	72573950	0.0407	0.017	0.00851	0.414	0.386	1.32e-05	0.462	6.17e-09	0.369	0.344	0.247	0.936	0.795	0.0117	0.0372	0.012	0.0309	0.00132	0.506	0.682	0.655	0.555	0.011	0.00794	0.0049	0.841	0.0363	0.199	0.0174	0.0617	0.104
BTB-00385217	9	24949214	0.0407	0.049	0.0398	0.89	0.874	0.823	0.759	0.148	0.0562	0.412	7.59e-05	0.432	0.181	0.579	0.154	0.0525	0.733	0.195	1e-05	0.0631	0.212	0.00977	0.295	0.261	0.958	2.34e-05	0.582	0.998	0.661	0.509	0.414
ARS-BFGL-NGS-79121	5	72618051	0.0417	4.79e-06	0.00363	0.00151	0.0891	0.179	0.614	0.00479	0.964	0.713	0.0447	0.119	0.0132	0.00148	0.0107	0.000724	0.0646	0.000182	0.274	0.0692	0.000309	0.522	0.000933	0.321	0.146	0.00257	0.00288	0.557	0.0135	0.000331	0.000174
BTA-79494-no-rs	7	61142271	0.0417	0.00447	0.0174	0.304	0.527	0.352	0.513	0.362	0.585	0.161	0.504	0.682	0.0562	0.000708	0.0049	0.000112	0.00263	4.07e-06	0.743	0.128	0.00302	0.938	0.0447	0.127	0.0776	0.502	0.121	0.49	0.0724	0.0759	0.00331
Hapmap60952-rs29020997	7	2525964	0.0417	0.667	0.00115	0.0661	0.038	1.15e-06	5.62e-05	0.024	0.0776	0.0138	0.845	0.267	0.15	0.112	0.0324	0.182	0.832	0.012	0.00871	0.002	0.209	0.000126	0.59	0.989	0.78	0.199	0.00145	0.0012	0.112	0.000132	0.0398
BTB-01737920	3	39360570	0.0417	0.37	0.467	0.216	2.09e-06	0.319	0.0851	0.698	0.85	0.108	0.439	0.00245	0.897	0.175	0.126	0.411	0.684	0.565	0.448	0.834	0.433	0.499	0.658	0.22	0.236	0.356	0.00049	0.00219	0.00112	3.72e-05	0.317
ARS-BFGL-BAC-32991	20	5194729	0.0427	0.0145	0.0468	0.458	0.959	0.215	0.134	0.0129	0.52	0.288	0.00813	0.0245	0.318	4.79e-05	7.94e-07	4.07e-09	8.91e-07	1.23e-05	0.299	0.0933	0.462	0.778	2.19e-05	7.24e-05	0.000955	0.864	0.0776	0.318	0.00191	0.00355	0.000138
BTB-01782545	17	3599671	0.0427	0.169	0.0776	0.498	0.661	0.977	0.0977	0.767	0.406	0.748	0.00912	0.783	0.398	4.9e-05	0.000603	0.000166	1.12e-07	0.163	0.656	0.000347	0.185	0.000132	1.51e-05	0.0234	0.0191	0.953	0.494	0.228	0.586	0.41	0.01
Hapmap43976-BTA-95999	5	84964936	0.0427	3.8e-06	0.00646	0.00102	0.372	0.0525	0.194	0.000525	0.78	0.954	0.958	0.979	0.0603	0.055	0.0813	0.0355	0.183	0.00794	0.794	0.532	0.0479	0.718	0.0269	0.211	0.155	0.274	0.174	0.911	0.055	0.0158	0.012
ARS-BFGL-NGS-37982	9	42819938	0.0427	0.00324	0.0158	0.289	0.356	0.448	0.878	0.251	0.867	0.131	0.131	0.0832	0.0182	0.207	0.0309	0.272	0.313	0.513	0.988	0.144	0.0389	0.366	0.0129	0.024	0.00724	0.0151	0.192	2e-06	0.1	0.361	0.376
ARS-BFGL-NGS-20636	30	130773887	0.0427	0.232	0.0224	0.42	0.459	0.0851	0.01	0.00537	0.687	0.983	0.0871	2.14e-09	0.813	0.43	0.708	0.364	0.345	0.0501	0.161	0.334	0.91	0.476	0.569	0.375	0.324	0.399	0.288	0.508	0.0603	0.223	0.414
ARS-BFGL-NGS-65419	7	68281468	0.0427	0.0282	0.18	0.789	0.244	0.843	0.132	0.0891	0.352	0.182	0.586	0.453	0.132	0.107	0.966	0.407	0.83	0.322	0.875	0.582	0.494	0.858	0.0891	0.295	0.892	3.31e-06	0.114	0.603	0.798	0.39	0.993
Hapmap26526-BTC-001269	25	5104091	0.0437	0.0794	0.0155	0.757	0.382	0.124	0.178	9.33e-05	0.787	0.327	0.586	0.427	0.144	1.66e-06	0.000234	9.77e-06	0.000575	1.02e-05	0.757	1.78e-05	0.000123	0.000575	1.51e-07	6.31e-06	1.66e-05	0.621	0.0219	0.428	0.00178	0.00162	1.23e-08
ARS-BFGL-NGS-23299	1	118752046	0.0437	0.136	0.000955	0.625	0.0107	0.339	0.0708	0.111	0.857	0.211	0.216	0.515	0.0437	0.000224	0.0123	0.00708	0.317	0.00324	0.152	0.000155	0.000105	0.0132	0.00562	0.00145	0.00112	0.49	4.07e-05	0.00158	5.5e-06	5.5e-06	4.27e-06
ARS-BFGL-NGS-102132	5	81500113	0.0437	0.00617	0.137	0.31	0.334	0.352	0.689	0.0324	0.0912	0.0105	0.259	0.301	0.176	0.00132	0.00282	0.000112	0.0055	2.09e-05	0.448	0.0398	0.00209	0.969	0.000437	0.63	0.222	1.58e-06	0.262	0.822	0.439	0.0115	3.31e-05
ARS-BFGL-NGS-38771	7	28088313	0.0437	0.0251	0.0112	0.752	0.386	0.189	0.937	0.262	0.0479	0.00126	0.601	0.34	0.0871	0.0224	0.00148	5.5e-06	2.29e-05	1.38e-07	0.431	0.0214	0.0275	0.682	0.00363	3.63e-05	0.000295	0.585	0.762	0.00891	0.252	0.542	0.000407
Hapmap23146-BTA-123179	5	22847985	0.0437	0.296	0.00575	0.411	0.286	0.000794	0.00105	0.00525	0.817	0.00955	0.881	0.00288	1.41e-05	0.00891	0.00813	0.0186	0.0525	0.253	0.942	0.0263	0.0132	0.0251	0.000295	0.0447	0.0102	0.34	0.0186	0.348	0.00427	8.91e-05	0.00214
Hapmap38253-BTA-78537	7	22236584	0.0437	0.0355	0.0759	0.926	0.518	0.038	0.604	2.69e-07	0.757	0.115	0.687	0.0977	0.774	0.0457	0.901	0.319	0.378	0.000851	0.969	0.615	0.0933	0.42	0.15	0.76	0.771	0.0794	0.461	0.552	0.176	0.37	0.0302
BTB-01955346	24	2094260	0.0437	0.0309	0.001	0.825	0.0245	0.0891	0.582	0.785	0.116	0.343	0.00309	0.31	0.0002	0.52	0.774	0.736	0.109	0.397	0.608	0.83	0.335	0.547	0.996	0.4	0.605	0.303	4.57e-05	0.000891	3.98e-05	2.24e-06	0.0468
ARS-BFGL-NGS-100910	19	53208781	0.0437	0.055	0.137	0.928	0.124	0.213	0.224	0.00631	0.0316	0.313	1.02e-05	0.978	0.681	0.978	0.67	0.769	0.992	0.783	0.049	0.0302	0.513	0.17	0.757	0.0676	0.355	0.00245	0.437	0.0132	0.526	0.628	0.528
BFGL-NGS-117820	11	54855548	0.0447	0.892	0.0661	0.0178	0.521	4.79e-05	0.28	0.344	0.0316	0.0195	0.0977	0.0631	0.000269	0.661	0.424	0.614	0.32	0.423	0.432	1.78e-05	0.0229	5.89e-07	0.00011	0.000186	0.000269	0.0724	0.00891	0.769	0.0112	0.000195	0.000302
ARS-BFGL-NGS-61040	5	96905414	0.0447	0.0138	0.1	2.34e-07	0.512	0.0347	0.399	0.957	0.011	4.47e-05	0.388	0.793	0.238	0.19	0.359	0.285	0.866	0.983	0.247	0.0537	0.000759	0.137	0.0851	0.832	0.805	0.305	0.189	0.41	0.107	0.00891	0.0324
ARS-BFGL-NGS-54745	7	96815359	0.0447	0.33	0.814	0.319	0.00011	1.23e-08	0.00214	0.0214	0.000427	0.00148	0.0646	0.00676	0.000302	0.277	0.569	0.959	0.332	0.825	0.458	0.204	0.21	0.0661	0.103	0.368	0.372	0.0417	0.11	0.0398	0.569	0.012	0.565
BFGL-NGS-116994	5	51967497	0.0447	0.152	0.0447	0.489	0.897	0.18	0.396	0.0457	0.557	0.542	0.308	0.565	0.49	0.0148	0.0324	0.0302	0.394	0.456	5.13e-07	0.585	0.255	0.443	0.61	0.235	0.435	0.944	0.719	0.507	0.333	0.592	0.581
BFGL-NGS-116714	30	135074635	0.0457	0.38	0.816	0.2	0.001	0.123	0.000676	0.809	0.0977	0.0977	0.473	0.189	0.0676	1.05e-08	1.05e-08	8.51e-09	7.76e-09	0.00891	0.19	1.95e-05	0.0955	2.75e-05	0.024	0.372	0.582	0.928	0.173	0.932	0.0186	0.00214	3.98e-06
ARS-USMARC-Parent-DQ846692-rs2	14	80082923	0.0457	0.627	0.202	0.00537	0.23	0.6	0.76	0.445	0.0562	0.00537	0.0417	0.322	0.644	0.1	0.0155	0.049	0.505	0.64	0.973	0.011	6.03e-06	0.106	0.565	0.894	0.769	0.403	0.676	0.225	0.309	0.263	0.00646
ARS-BFGL-NGS-40554	20	64776245	0.0457	0.153	0.397	0.601	6.31e-07	0.555	0.577	0.0708	0.0132	0.227	0.238	0.735	0.553	0.721	0.122	0.479	0.845	0.0525	0.216	0.229	0.543	0.249	0.303	0.378	0.885	0.898	0.232	0.0692	0.395	0.537	0.525
BTB-00981789	28	24751304	0.0457	0.127	0.516	0.711	0.0209	0.0269	0.856	0.194	0.522	0.121	0.000776	1.91e-05	0.403	0.452	0.506	0.144	0.247	2.09e-06	0.618	0.0251	0.36	0.00316	0.41	0.565	0.757	0.826	0.00457	1.29e-06	0.0832	0.049	0.97
Hapmap56639-rs29021780	30	7313040	0.0468	0.0891	0.00741	0.64	0.178	0.112	0.171	0.0209	0.791	0.346	0.966	0.762	0.0302	0.00174	2.19e-05	4.27e-06	0.000316	0.133	0.0562	0.000162	0.0603	0.00145	3.89e-07	0.00123	0.000331	0.373	0.00269	0.343	1.74e-05	8.13e-05	0.000126
ARS-BFGL-NGS-72947	9	102301291	0.0468	0.716	0.692	0.0117	3.39e-05	0.117	0.0204	0.017	0.00251	0.0468	0.192	0.000741	0.991	0.76	0.552	0.822	0.533	0.119	0.00186	0.0692	0.617	0.0661	0.00316	3.55e-05	7.94e-05	0.252	0.000537	0.0219	1.1e-06	0.000102	0.00155
Hapmap59372-rs29018442	11	79801116	0.0468	0.00339	0.0398	0.231	0.729	0.164	0.0214	0.0468	0.0851	0.208	0.759	4.27e-06	0.117	5.89e-09	0.00339	0.000155	0.0501	0.00316	0.373	0.175	0.0331	0.0355	0.00933	0.316	0.224	0.877	4.37e-05	0.785	3.8e-05	0.00204	0.00155
ARS-BFGL-NGS-10194	7	22114622	0.0468	0.0575	0.0355	0.95	0.982	0.00617	0.574	1.78e-07	0.582	0.106	0.624	0.108	0.869	0.0316	0.596	0.13	0.401	0.000372	0.525	0.484	0.147	0.541	0.136	0.745	0.412	0.0339	0.161	0.873	0.0776	0.172	0.0123
BTB-00790682	20	59599733	0.0468	0.002	0.00012	0.187	0.0024	0.0141	1.07e-05	0.000776	0.735	0.724	0.106	0.757	0.163	0.248	0.906	0.874	0.833	0.0589	0.0186	0.605	0.0692	0.936	0.412	0.171	0.107	0.419	2.95e-07	0.0129	9.12e-06	1e-05	0.0195
BTB-00251047	6	42216599	0.0468	0.0646	2.29e-06	0.92	2.63e-07	0.353	0.778	0.265	0.245	0.406	0.236	0.00933	0.00112	0.00813	0.0631	0.0017	0.0479	1.2e-05	0.0977	0.293	0.45	0.141	0.00245	0.153	0.0417	0.00513	0.0102	0.519	0.0776	0.00447	0.055
ARS-BFGL-NGS-107467	21	21859000	0.0468	0.00631	0.00437	0.337	0.199	0.617	0.245	0.259	0.0398	2.45e-06	0.16	0.00158	0.101	0.175	0.0575	0.148	0.0135	0.536	0.038	0.0794	0.314	0.0117	0.723	0.681	0.826	0.0355	0.867	0.776	0.327	0.366	0.409
ARS-BFGL-BAC-35319	16	68107424	0.0468	0.0417	0.117	4.47e-06	0.497	0.0107	0.24	0.0174	0.991	0.628	0.174	0.0562	0.0513	0.401	0.289	0.501	0.336	0.242	0.231	0.659	0.427	0.881	0.667	0.0724	0.0977	0.638	0.163	0.00501	0.703	0.162	0.581
ARS-BFGL-NGS-15498	5	97115280	0.0468	0.00129	0.0646	1.35e-09	0.521	0.233	0.592	0.953	0.977	0.395	0.963	0.607	0.412	0.608	0.853	0.425	0.49	0.964	0.967	0.53	0.296	0.729	0.906	0.038	0.0933	0.597	0.0977	0.296	0.187	0.86	0.587
INRA-192	3	120905034	0.0468	0.0055	0.0174	0.394	0.676	0.668	0.88	0.203	0.0282	0.551	6.76e-06	0.794	0.0112	0.923	0.816	0.868	0.0501	0.898	0.0219	0.706	0.387	0.649	0.977	0.251	0.334	0.431	0.337	0.286	0.352	0.409	0.798
BFGL-NGS-112382	16	60496060	0.0468	0.0468	0.00295	0.935	0.0955	0.049	0.244	0.0724	0.999	0.384	0.268	0.0617	0.537	0.156	0.564	0.382	0.0646	0.0001	1.17e-05	0.287	0.242	0.169	0.0398	0.0135	0.0407	0.00135	0.542	0.333	0.802	0.745	0.976
UA-IFASA-5103	1	52306846	0.0479	0.646	0.184	0.118	0.202	0.00302	0.324	0.489	0.0316	0.225	1.12e-06	0.191	0.0148	0.35	0.965	0.813	0.774	0.803	0.337	0.0525	0.0468	0.00398	0.0646	0.453	0.158	0.187	0.292	0.61	0.404	0.719	0.292
ARS-BFGL-NGS-39459	22	50474049	0.0479	0.00871	0.0724	0.48	0.676	0.167	0.241	0.0513	0.385	0.305	0.207	0.201	0.577	0.0631	0.333	0.0501	0.0912	0.0562	6.92e-06	0.682	0.514	0.369	0.129	0.0182	0.0575	0.296	0.448	0.597	0.228	0.764	0.373
ARS-BFGL-BAC-33156	22	31759270	0.049	0.0339	0.00977	0.819	0.423	0.69	0.0115	0.915	0.186	0.432	0.348	0.144	0.172	0.000646	0.0257	0.0162	0.000372	0.0331	0.603	3.98e-06	0.00427	3.16e-06	0.000105	0.012	0.00214	0.243	0.303	0.226	0.0186	0.0661	9.55e-05
BFGL-NGS-110497	26	45870133	0.049	0.00871	0.134	0.341	0.541	0.994	0.88	0.0178	0.4	0.939	0.452	0.0055	0.0513	0.0107	0.0309	0.00955	0.00251	0.0447	0.213	0.00575	0.00437	0.188	0.00309	0.000776	0.00617	0.372	3.47e-05	0.172	3.8e-06	0.000123	0.000138
BTB-01597787	7	42293409	0.049	0.00126	0.1	0.105	0.793	0.465	0.00977	0.201	0.0933	0.656	0.242	0.13	0.00617	7.41e-06	4.68e-06	1.55e-07	3.89e-07	0.00126	0.869	0.00468	0.0132	0.424	0.251	0.462	0.587	0.0331	0.622	0.393	0.181	0.35	0.00295
BTB-01395754	9	56094640	0.049	0.0479	0.275	0.913	0.0724	1.26e-07	0.0229	1.35e-07	0.762	0.731	0.565	0.00427	0.0407	0.0871	0.184	0.0661	0.224	0.195	0.661	0.249	0.516	0.122	0.76	0.509	0.408	0.365	0.368	0.57	0.753	0.233	0.771
BTB-01387869	14	41169239	0.049	0.00331	0.00049	0.264	0.00794	0.0347	0.362	0.0398	0.00661	0.00708	0.0562	0.684	6.03e-06	0.811	0.983	0.647	0.225	0.736	0.505	0.713	0.162	0.851	0.205	0.447	0.197	0.372	0.19	0.106	0.216	0.139	0.87
BTB-00283603	6	109719477	0.0501	0.0219	0.0148	0.607	0.214	0.671	0.459	0.168	0.491	0.0229	0.845	0.346	0.0339	0.000105	0.000257	0.000407	5.5e-05	0.112	0.0741	0.274	0.243	0.288	0.000525	0.000447	0.00214	0.541	2.24e-06	0.0708	2.82e-07	6.17e-06	0.00288
BTB-00214261	5	2673240	0.0501	0.0224	0.0955	0.532	0.745	3.16e-06	0.000417	0.0427	0.0501	0.667	0.597	0.934	3.16e-06	0.00138	0.0117	0.00457	8.51e-05	0.208	0.424	0.0479	0.333	0.012	0.000145	0.0174	0.0214	0.329	0.0158	0.96	0.402	0.0316	0.00603
BTB-00031535	1	62842581	0.0501	0.29	0.0562	0.34	0.982	0.000398	0.00813	8.32e-07	0.318	0.0794	0.157	0.151	0.31	0.0832	0.0661	0.0537	0.0589	0.0525	0.0794	0.74	0.198	0.541	0.455	0.706	0.535	0.167	0.213	0.256	0.188	0.284	0.12
BTA-41804-no-rs	17	67131762	0.0501	0.0417	0.509	2.63e-06	0.00708	0.547	0.969	0.397	0.45	0.339	0.658	0.484	0.839	0.746	0.871	0.819	0.133	0.594	0.541	0.119	0.353	0.049	0.0741	0.0158	0.0447	0.578	0.631	0.612	0.858	0.267	0.274
Hapmap42216-BTA-45665	19	45934555	0.0501	0.455	0.126	0.179	0.252	0.147	0.231	0.649	0.723	0.0288	0.658	0.124	0.864	0.264	0.1	0.385	0.601	0.23	0.684	0.0562	0.112	0.148	0.00977	0.0692	0.049	2.24e-06	0.0575	0.000162	0.117	0.276	0.395
BFGL-NGS-110096	11	103410170	0.0501	0.112	0.0589	0.676	0.845	2.34e-09	0.0324	1.95e-07	0.0724	0.233	0.144	1e-09	0.0174	0.0195	0.569	0.14	0.436	0.00191	0.00224	0.157	0.512	0.112	0.614	0.0776	0.155	0.159	0.541	0.215	0.887	0.0741	0.764
BTA-121690-no-rs	5	72938296	0.0513	0.0105	0.0389	0.303	0.822	0.753	0.403	0.0832	0.443	0.000759	0.495	0.113	0.0251	0.000457	0.000692	3.8e-06	0.000955	1.55e-07	0.892	0.000275	3.16e-07	0.123	1.26e-11	7.94e-06	8.91e-07	0.569	0.0302	0.347	0.00112	3.98e-06	8.32e-10
BFGL-NGS-113889	3	87632354	0.0513	0.192	0.551	0.000219	1.23e-06	0.102	0.102	0.476	0.0355	0.412	0.0251	0.0309	0.998	0.185	0.491	0.257	0.55	0.632	0.803	0.457	0.849	0.565	0.143	0.655	0.531	0.0794	0.566	0.172	0.917	0.49	0.254
BTB-00771199	20	8664370	0.0513	0.0107	0.18	0.409	0.254	0.172	0.173	0.84	2.4e-06	0.000832	0.000229	0.1	0.0117	0.54	0.213	0.136	0.0229	0.14	0.774	0.638	0.582	0.854	0.369	0.814	0.625	0.659	0.117	0.00012	0.245	0.262	0.337
Hapmap42420-BTA-109576	11	55264686	0.0525	0.000372	0.303	0.0631	0.125	9.33e-05	0.00501	0.956	0.762	0.596	0.285	0.00977	2.45e-05	0.0479	0.0288	0.00195	0.178	0.00302	0.117	4.37e-05	5.62e-06	0.0155	0.000105	0.0692	0.0347	0.14	0.653	0.879	0.152	0.00692	2.69e-06
ARS-BFGL-NGS-100374	4	4258236	0.0525	0.0132	0.0389	0.393	0.834	0.589	0.206	0.0537	0.222	0.382	0.345	0.63	0.0955	0.0355	0.00708	0.00129	0.124	0.0002	0.419	0.0186	0.00708	0.646	6.61e-05	2.09e-07	7.76e-07	0.955	0.0741	0.344	0.0646	0.049	0.000158
BTB-00366930	8	95003606	0.0525	0.00912	0.0457	0.313	0.872	0.0977	0.385	0.201	0.000363	0.0603	0.0107	0.33	0.00123	0.323	0.972	0.76	0.514	0.126	0.656	0.791	0.0468	0.542	0.111	0.569	0.844	0.0933	0.00269	0.00977	3.98e-06	2.4e-07	0.0162
ARS-BFGL-NGS-70263	11	87824167	0.0525	0.153	0.135	0.671	0.455	0.0148	0.0891	0.00661	0.0135	0.773	0.171	1e-09	0.864	8.91e-06	0.0871	0.00309	0.143	0.00417	0.0977	0.355	0.785	0.955	0.208	0.844	0.679	0.244	0.000224	0.394	0.00012	0.00661	0.148
Hapmap59070-rs29016931	10	103280130	0.0525	0.49	0.0347	0.194	0.841	0.787	0.132	0.00871	0.338	0.95	0.967	0.0257	0.286	0.389	0.0977	0.119	0.557	0.515	0.308	0.00115	0.0245	0.00724	0.119	0.0603	0.171	6.17e-07	0.952	0.475	0.32	0.649	0.254
ARS-BFGL-NGS-19031	11	90416748	0.0525	0.506	0.124	0.244	0.581	0.0251	0.212	0.00562	0.505	0.00398	0.872	2.51e-11	0.431	0.024	0.0977	0.0794	0.346	0.558	0.0759	0.358	0.757	0.316	0.123	0.955	0.603	0.258	0.0603	0.0224	0.1	0.693	0.915
Hapmap60349-rs29021239	30	14062133	0.0537	0.0174	0.131	0.432	0.509	2.88e-05	0.000708	0.502	2.24e-05	0.0692	0.000562	0.997	7.59e-06	0.00115	0.0692	0.0269	0.152	0.0316	0.757	0.0191	0.000813	0.0234	0.00631	0.509	0.476	0.299	0.000123	0.0575	0.000724	9.33e-07	0.000162
Hapmap23389-BTA-116094	21	50697604	0.0537	0.847	0.0288	0.0204	0.558	0.0182	0.413	0.0447	0.502	0.0135	0.575	1.62e-08	0.491	0.916	0.152	0.336	0.0891	0.332	0.854	0.435	0.369	0.304	0.644	0.852	0.99	0.318	0.95	0.757	0.214	0.518	0.649
ARS-BFGL-NGS-59769	14	3006509	0.0537	4.57e-05	0.897	6.31e-12	0.000132	0.938	0.479	0.671	0.321	0.356	0.107	0.336	0.177	0.0646	0.255	0.0724	0.695	0.353	0.535	0.326	0.615	0.949	0.37	0.171	0.301	0.961	0.915	0.57	0.783	0.726	0.837
BTB-00217058	6	79592589	0.0537	0.325	0.387	0.00174	0.0794	0.774	0.958	0.627	0.183	1.74e-06	0.791	0.778	0.98	0.0708	0.86	0.301	0.00977	0.0513	0.0363	0.453	0.29	0.934	0.0617	0.0245	0.0288	0.146	0.995	0.844	0.824	0.897	0.997
Hapmap36217-SCAFFOLD290026_216	20	7954374	0.055	0.27	0.0676	0.498	0.944	0.904	0.601	0.108	0.735	0.52	0.467	0.00309	0.343	8.91e-07	7.76e-07	2e-07	0.000646	0.00692	0.283	0.00347	0.00115	0.0427	0.0158	0.238	0.125	7.94e-06	0.0617	0.404	0.0204	0.0589	7.41e-05
UA-IFASA-2589	9	80429014	0.055	0.812	0.664	0.0166	0.00562	0.000589	0.465	0.0275	0.00055	0.000135	0.214	0.119	0.0126	0.0417	0.0589	0.0741	0.00708	0.762	0.114	4.37e-06	1.29e-06	1.74e-05	3.72e-08	0.0145	0.00214	0.501	0.258	0.592	0.203	0.000759	8.51e-05
BFGL-NGS-115653	7	90900133	0.055	0.514	0.0204	0.176	0.348	0.157	0.655	0.02	0.625	0.319	0.405	0.148	0.318	0.000107	0.752	0.0603	0.661	1.74e-06	0.81	0.0174	0.00251	0.00891	7.41e-05	0.000162	5.5e-05	0.00646	0.0355	0.936	0.0437	0.0302	0.000501
BTA-11431-rs29017191	27	10864282	0.055	0.0468	0.0229	0.785	0.507	0.971	0.348	0.0141	0.963	0.446	0.649	0.423	0.0537	0.000692	0.0166	0.0178	0.249	0.153	0.0724	0.435	0.115	0.186	0.00389	0.0174	0.0158	0.522	0.000115	0.00123	2.09e-06	8.13e-07	0.0316
ARS-BFGL-NGS-21533	10	51307984	0.055	0.00759	0.0204	0.344	0.705	0.00912	0.103	0.00372	0.387	0.0389	0.991	0.00661	0.472	0.00631	0.0302	0.01	0.000115	0.0794	0.264	0.0309	0.262	0.0263	0.203	0.816	0.972	0.746	0.0372	6.03e-06	0.00186	0.0776	0.1
ARS-BFGL-NGS-100124	22	21431682	0.055	0.231	0.923	0.412	0.000871	3.16e-07	0.000138	0.000776	0.387	0.0316	0.502	7.94e-05	6.31e-05	0.228	0.412	0.818	0.838	0.26	0.187	0.791	0.676	0.115	0.612	0.551	0.303	0.598	0.0977	0.326	0.809	0.0107	0.714
ARS-BFGL-NGS-98654	5	72818557	0.0562	0.0174	0.0112	0.375	0.314	0.608	0.114	0.0891	0.799	0.0468	0.618	0.337	0.0151	0.00447	0.00229	6.61e-05	0.00794	5.13e-06	0.551	0.000813	2.09e-06	0.163	3.72e-07	0.000955	0.000575	0.247	0.0295	0.349	0.000955	2.19e-06	2.82e-08
Hapmap54015-rs29022799	6	88421804	0.0562	0.565	0.0138	0.00457	0.474	0.00251	1.02e-09	0.716	0.369	0.0794	0.038	0.256	0.0933	0.0229	0.00166	0.0105	0.00302	0.129	0.251	0.000138	0.12	2.29e-05	0.00631	0.241	0.415	0.122	0.0603	0.0437	0.0162	0.00398	0.000617
BTA-31466-no-rs	12	90483656	0.0562	0.514	0.465	0.0117	0.0501	0.0038	0.285	0.286	0.0324	0.299	0.286	0.98	0.247	2.29e-10	1.7e-06	2.88e-07	4.68e-07	4.47e-05	0.0347	0.0372	0.0245	0.0513	0.0245	0.00195	0.00155	0.352	0.301	0.888	0.787	0.783	0.00155
Hapmap44566-BTA-76618	6	11998522	0.0562	0.00372	0.0501	0.208	0.673	0.0234	0.314	7.08e-06	0.575	0.0589	0.285	4.37e-09	0.475	0.0138	0.188	0.215	0.2	0.152	0.783	0.0891	0.00309	0.317	0.1	0.741	0.611	0.107	0.0603	0.055	0.104	0.771	0.118
ARS-BFGL-NGS-30404	27	27375867	0.0562	0.0603	0.322	0.861	0.0794	1.58e-05	0.001	0.0708	1.26e-08	5.13e-05	0.406	0.0339	0.0001	0.0832	0.0661	0.13	0.857	0.721	0.475	0.97	0.582	0.852	0.706	0.55	0.182	0.339	0.115	0.618	0.124	0.802	0.46
ARS-BFGL-NGS-106494	11	55170733	0.0575	0.000363	0.294	0.055	0.153	0.000141	0.00479	0.963	0.655	0.684	0.246	0.00851	2.69e-05	0.0501	0.0263	0.00195	0.183	0.00363	0.133	4.37e-05	5.62e-06	0.0148	0.000151	0.0759	0.0447	0.114	0.67	0.938	0.173	0.00708	3.31e-06
ARS-BFGL-NGS-18402	16	63210323	0.0575	0.024	0.298	0.568	0.137	0.855	0.661	0.45	0.221	0.169	0.405	0.412	0.0617	2.57e-08	0.00363	7.59e-05	0.00138	0.000182	0.242	0.00417	0.132	0.000339	0.00302	0.0214	0.024	0.189	0.000295	0.708	0.00891	0.000468	3.16e-05
Hapmap58408-rs29020693	4	88153350	0.0575	0.158	0.0513	0.598	0.93	2.14e-05	9.33e-05	0.0204	0.00676	0.237	0.0661	0.295	0.269	0.112	0.29	0.454	0.0933	0.0398	0.378	0.00126	0.776	8.91e-08	0.248	0.65	0.733	0.679	0.8	0.852	0.543	0.791	0.391
ARS-BFGL-NGS-37630	11	46590323	0.0575	0.0513	0.0479	0.907	0.668	6.17e-08	0.928	1.26e-05	0.484	0.705	0.44	8.32e-09	0.0977	0.0282	0.0389	0.0324	0.00288	0.00708	0.63	0.655	0.348	0.0182	0.447	0.282	0.628	0.485	0.507	0.234	0.387	0.245	0.893
ARS-BFGL-NGS-109135	20	4886018	0.0589	0.197	0.14	0.561	0.656	0.109	0.00269	0.703	0.241	0.144	0.519	0.615	0.00912	1.86e-05	4.79e-06	8.71e-07	7.08e-06	0.00389	0.851	2.24e-05	0.000417	0.00537	2.69e-06	2.57e-06	7.24e-06	0.494	0.000195	0.716	1.29e-05	5.13e-06	2.24e-07
BTA-102832-no-rs	4	36095751	0.0589	0.0891	0.0166	0.825	0.329	0.22	0.191	0.237	0.336	0.536	0.668	1.05e-08	0.204	0.000295	0.0562	0.01	0.0603	0.0135	0.0288	0.0776	0.103	0.189	0.00851	0.264	0.211	0.292	0.0269	0.569	0.0794	0.0832	0.038
ARS-BFGL-NGS-11368	7	54360523	0.0589	0.348	0.431	0.356	0.0479	0.827	0.632	0.685	0.96	0.553	0.367	0.608	0.764	0.659	0.793	0.144	0.603	0.221	0.594	0.0891	0.0832	0.0589	0.442	0.00646	0.0372	8.32e-07	0.000407	2.29e-05	0.0562	0.0724	0.454
ARS-BFGL-NGS-65462	22	21455286	0.0589	0.214	0.943	0.456	0.000832	2.69e-07	0.000123	0.000741	0.395	0.0331	0.557	0.000102	5.25e-05	0.183	0.438	0.797	0.804	0.275	0.22	0.752	0.641	0.112	0.578	0.502	0.3	0.701	0.0646	0.393	0.706	0.00631	0.719
Hapmap45417-BTA-23529	27	20717328	0.0603	0.0182	0.0295	0.647	0.759	0.206	0.403	0.00234	0.505	0.00631	0.926	0.277	0.106	4.9e-05	0.0275	0.00115	0.00214	4.9e-07	0.322	0.00851	0.000191	0.0347	3.39e-06	0.00055	0.000316	0.341	0.0132	0.0661	0.00407	0.000186	2.4e-06
BTA-99686-no-rs	3	39654642	0.0603	0.871	0.791	0.0447	0.00302	0.502	0.135	0.43	0.233	0.481	0.75	0.0724	0.486	0.0355	0.0166	0.0955	0.135	0.57	0.00309	0.0437	0.00724	0.0288	0.0603	0.94	0.641	0.151	0.000316	0.002	8.71e-07	3.55e-07	0.0011
BTB-00633561	16	31630574	0.0603	1.1e-05	0.000229	0.00457	0.00204	0.16	0.00135	0.000309	0.155	0.992	0.0038	0.101	0.02	0.167	0.457	0.507	0.0525	6.03e-05	0.558	0.0437	0.0479	0.274	0.000257	1.95e-05	6.61e-06	0.0049	0.317	0.0234	0.00166	0.00204	0.00234
ARS-BFGL-NGS-16708	17	15107947	0.0603	0.0372	0.0295	0.594	0.366	0.349	0.185	0.817	1.51e-06	0.00302	0.202	0.0759	0.0135	0.343	0.173	0.869	0.334	0.00105	0.14	0.00933	0.012	0.00513	3.31e-05	0.00162	0.000589	0.113	0.0398	0.698	0.0158	0.00525	0.00282
BTB-01849217	6	91023863	0.0603	0.987	0.22	0.0372	0.403	0.308	4.68e-08	0.143	0.0955	0.00316	0.159	0.272	0.0794	0.00347	0.222	0.546	8.32e-05	0.873	0.452	0.0214	0.0468	0.000324	0.0214	0.429	0.206	0.931	0.0182	0.0692	0.108	0.101	0.0209
ARS-BFGL-NGS-72484	14	59929251	0.0603	0.0135	0.858	3.24e-07	0.00024	0.0562	0.115	0.0145	0.32	0.0813	0.00933	0.00513	0.00479	0.306	0.0977	0.2	0.627	0.818	0.459	0.348	0.0759	0.574	0.872	0.959	0.903	0.234	0.245	0.255	0.935	0.215	0.163
BTB-00183944	4	47262921	0.0603	0.0447	0.0759	0.708	0.856	0.00832	0.361	0.0603	0.000129	0.131	2.57e-06	0.00209	0.000525	0.587	0.493	0.518	0.233	0.951	0.288	0.919	0.27	0.743	0.134	0.0933	0.108	0.472	0.049	0.0851	0.00646	0.00501	0.262
Hapmap39512-BTA-79353	10	90906002	0.0603	0.0417	0.301	0.811	0.191	0.00195	0.684	0.849	0.398	0.0794	0.457	0.532	0.0219	0.0339	0.526	0.21	0.883	0.284	0.558	0.53	0.627	0.279	0.811	0.00117	0.0229	3.02e-06	0.75	0.335	0.397	0.192	0.343
BTB-01995337	7	68784628	0.0603	0.0251	0.0741	0.703	0.869	0.54	0.306	0.0912	0.497	0.681	0.0275	0.521	0.0389	0.226	0.711	0.997	0.984	0.57	0.509	0.618	0.479	0.0832	0.0912	0.545	0.592	1.17e-06	0.0316	0.793	0.351	0.135	0.564
BTA-93494-no-rs	9	31669195	0.0603	0.0398	0.00661	0.726	0.175	0.0186	0.961	3.63e-05	0.675	0.00363	0.757	1.66e-08	0.813	0.653	0.138	0.377	0.44	0.936	0.603	0.868	0.928	0.208	0.953	0.185	0.467	0.123	0.272	0.0977	0.049	0.508	0.743
ARS-BFGL-BAC-19843	14	79952134	0.0617	0.368	0.368	0.349	0.0513	0.0661	0.0525	0.0331	0.545	0.0589	0.933	0.00955	0.54	0.000525	0.000589	2.88e-07	0.000759	5.25e-07	0.35	0.149	0.0708	0.773	0.000891	0.000126	8.32e-05	0.594	0.0813	0.738	0.372	0.157	0.000331
Hapmap38596-BTA-41284	24	24220391	0.0617	0.0141	0.0794	0.589	0.87	0.0794	0.0708	0.000389	0.449	0.773	0.00708	2e-11	0.441	0.0129	0.641	0.0724	0.321	0.000166	0.0251	0.542	0.0912	0.927	0.00309	0.0324	0.024	0.759	0.0112	0.851	0.0324	0.0155	0.0282
BFGL-NGS-114741	8	106110117	0.0617	0.13	0.00398	0.695	0.0708	0.00646	0.0575	0.02	0.484	0.000427	0.184	5.89e-10	0.829	0.0646	0.206	0.107	0.0363	0.0331	0.774	0.471	0.451	0.92	0.814	0.538	0.59	0.75	0.915	0.687	0.569	0.937	0.321
ARS-BFGL-NGS-11603	3	87904203	0.0617	0.0575	0.449	7.24e-06	0.0347	0.299	0.425	0.617	0.173	0.284	0.841	0.745	0.243	0.431	0.934	0.714	0.684	0.182	0.264	0.684	0.526	0.943	0.0933	0.161	0.129	0.172	0.545	0.353	0.948	0.6	0.593
BTA-40122-no-rs	16	74212100	0.0631	0.251	0.0891	0.437	0.594	0.801	0.679	0.258	0.191	0.118	0.41	0.897	0.183	0.883	0.553	0.316	0.247	0.0398	0.521	0.00324	0.896	0.0871	0.0794	0.000186	0.00302	6.03e-06	0.149	0.00309	0.791	0.541	0.183
ARS-BFGL-NGS-94491	15	37027165	0.0631	0.467	0.424	0.00661	1.66e-06	0.175	0.162	0.403	0.541	0.906	0.514	0.161	0.94	0.818	0.74	0.573	0.35	0.482	0.0398	0.516	0.0191	0.759	0.989	0.964	0.701	0.57	0.28	0.644	0.276	0.569	0.359
ARS-BFGL-NGS-13434	30	52698168	0.0631	0.982	0.457	0.0724	3.02e-06	0.598	0.34	0.384	0.791	0.0891	0.912	0.0708	0.435	0.109	0.555	0.0851	0.177	0.216	0.0162	0.681	0.664	0.665	0.000692	0.865	0.261	0.904	0.966	0.675	0.329	0.444	0.874
Hapmap26025-BTC-050671	25	5728001	0.0646	0.00132	0.00708	0.12	0.0776	0.483	0.171	0.452	0.394	0.985	0.443	0.634	0.000245	7.41e-05	5.37e-06	5.37e-07	0.000646	0.000759	0.324	1.48e-07	3.31e-07	0.000813	2.34e-08	5.89e-09	1.86e-07	0.856	0.000891	0.63	4.27e-05	4.17e-05	1.26e-11
BTA-109124-no-rs	4	10324170	0.0646	0.0617	0.192	0.953	0.427	0.617	0.921	0.269	0.108	0.00513	0.275	0.247	0.115	0.000132	0.00513	0.000182	0.00417	0.00158	0.11	0.148	0.0195	0.326	3.72e-07	0.00794	0.000302	0.139	0.0234	0.935	0.0525	0.00977	0.000158
BTB-01351245	4	45835326	0.0646	0.152	0.323	0.638	0.0759	0.264	0.0479	0.055	0.288	0.516	0.976	0.363	0.903	0.142	0.00871	0.00447	0.00269	0.038	0.183	0.424	0.107	0.0794	0.23	0.706	0.625	3.89e-07	0.571	0.424	0.049	0.11	0.0295
ARS-BFGL-NGS-103321	14	4542563	0.0646	0.00537	0.762	1.62e-07	0.00331	7.41e-05	0.109	0.152	0.165	0.785	0.11	0.352	0.00162	0.956	0.328	0.46	0.104	0.916	0.321	0.0251	0.154	0.00813	0.00562	0.713	0.363	0.157	0.339	0.392	0.855	0.439	0.187
ARS-BFGL-NGS-21041	21	35003844	0.0646	0.695	0.31	0.0107	0.0851	0.282	0.615	0.815	0.0603	0.951	1.1e-05	0.0891	0.504	0.438	0.304	0.0955	0.216	0.0309	0.545	0.311	0.447	0.98	0.424	0.854	0.632	0.0038	0.0209	0.000708	0.223	0.127	0.317
ARS-BFGL-NGS-23438	13	72297854	0.0646	5.25e-06	0.125	0.000776	0.411	0.347	0.0427	0.00166	0.000912	0.296	0.0195	0.00501	0.00224	0.0372	0.831	0.504	0.664	0.0851	0.105	0.837	0.767	0.461	0.78	0.403	0.491	0.378	0.0105	0.011	0.0794	0.0102	0.527
ARS-BFGL-NGS-38275	5	72771241	0.0661	0.0234	0.0132	0.4	0.306	0.565	0.103	0.106	0.746	0.0525	0.603	0.338	0.0182	0.00692	0.00417	0.000135	0.00977	7.94e-06	0.61	0.00107	3.02e-06	0.169	4.17e-07	0.00132	0.000646	0.251	0.0427	0.297	0.00151	4.07e-06	7.24e-08
Hapmap47226-BTA-25234	18	63572848	0.0661	0.148	0.0145	0.74	0.424	0.407	0.904	0.337	0.305	0.577	0.332	0.327	0.102	0.000234	2.45e-07	7.94e-06	0.000759	0.521	0.33	0.00661	0.00692	0.0257	0.0417	0.217	0.147	0.000123	0.379	0.577	0.413	0.631	0.00129
ARS-BFGL-NGS-80859	30	61237718	0.0661	0.149	0.344	0.000741	1.91e-07	0.00759	0.136	0.443	0.00331	4.57e-07	0.0309	0.0102	0.611	0.00178	0.0178	4.9e-05	0.0224	0.0229	1.95e-05	0.452	0.334	0.481	1.48e-05	0.126	0.11	0.29	0.641	0.232	0.211	0.0148	0.14
ARS-BFGL-NGS-37116	16	2050487	0.0676	0.379	0.213	0.317	0.249	0.392	0.857	0.204	0.213	0.44	0.382	0.398	0.0646	0.0112	0.0513	0.00479	0.0288	0.000871	0.867	1.51e-06	1.66e-06	0.00479	3.09e-06	0.000129	6.17e-05	0.495	0.000912	0.319	0.000288	0.000141	6.03e-08
Hapmap50874-BTA-113205	12	66444916	0.0676	0.167	0.0832	0.723	0.888	0.161	2.51e-07	0.404	0.743	0.169	0.906	0.714	0.658	0.0741	0.293	0.299	0.862	0.344	0.383	0.158	0.547	0.000741	0.394	0.395	0.864	0.139	0.0407	0.267	0.799	0.112	0.243
BFGL-NGS-114863	7	105560604	0.0692	0.101	0.237	0.855	0.238	0.266	0.151	0.0933	0.956	0.0234	0.178	0.0955	0.449	0.109	0.361	0.0209	0.000832	3.47e-06	0.00012	0.0126	0.01	0.368	0.0112	0.017	0.00646	0.728	0.288	0.000209	0.0138	0.138	0.0012
BTB-00371115	8	101796474	0.0692	0.0513	0.0117	0.853	0.185	0.118	0.553	0.0447	0.228	0.285	0.532	0.0129	0.395	0.00182	0.0912	0.00468	0.23	4.79e-06	0.221	0.13	0.055	0.665	0.00447	0.00138	0.000912	0.546	0.498	0.0537	0.434	0.0794	0.00214
ARS-BFGL-NGS-317	2	117946210	0.0692	0.0049	0.00955	0.17	0.13	4.9e-05	0.468	0.00525	6.92e-05	0.00012	0.000676	0.0617	3.02e-07	0.506	0.42	0.71	0.399	0.67	0.649	0.0316	0.0263	0.157	0.184	0.191	0.214	0.713	0.00851	0.00174	0.000151	3.55e-05	0.0117
ARS-BFGL-NGS-103649	1	146677989	0.0692	0.221	0.1	0.587	0.76	0.967	0.252	0.0513	0.00427	0.0457	9.33e-06	0.888	0.286	0.407	0.934	0.662	0.834	0.416	0.573	0.61	0.959	0.553	0.731	0.658	0.882	0.000562	0.984	0.254	0.0794	0.893	0.783
BTB-01631465	26	32336734	0.0708	0.0038	0.00813	0.156	0.161	0.533	0.287	0.00363	0.159	0.11	0.485	0.0186	0.0372	0.000158	0.00234	0.00251	1.1e-05	0.0263	0.397	0.000132	0.000191	0.0145	0.0389	0.219	0.171	0.208	0.000309	0.024	2e-06	1.23e-05	3.09e-05
BTB-00054661	1	123335404	0.0708	0.112	0.0676	0.938	0.883	0.935	0.0398	0.00813	0.857	0.0117	0.433	0.6	0.0977	4.07e-07	0.00178	0.000102	0.00417	9.33e-05	0.237	0.0209	0.00955	0.0708	3.39e-05	0.0158	0.0038	0.011	0.00417	0.812	0.000562	0.00309	0.000135
ARS-BFGL-NGS-108612	14	45945108	0.0708	0.38	0.219	0.228	0.148	0.00407	0.509	7.76e-08	0.384	0.317	0.156	0.0692	0.511	0.0186	0.0832	0.00851	5.01e-05	0.000275	0.32	0.00525	0.00575	0.101	0.000309	0.323	0.0263	0.00759	0.112	0.646	0.0603	0.119	0.000309
BTA-89331-no-rs	5	50479815	0.0708	0.0437	0.0417	0.581	0.829	0.644	0.535	0.314	0.224	0.0398	0.604	0.351	0.0245	2.63e-07	0.00102	0.000398	0.00288	0.0214	0.0457	0.1	0.0158	0.00776	0.000355	0.239	0.0955	0.0724	0.0158	0.785	0.0437	0.000219	0.00055
ARS-BFGL-NGS-30681	17	45403748	0.0708	0.00741	0.177	0.268	0.483	0.982	0.0245	0.528	0.297	0.621	0.525	0.362	0.34	0.0182	0.104	0.104	0.261	0.698	0.462	0.000204	0.137	3.89e-06	0.0724	0.017	0.0417	0.239	0.0631	0.27	0.0741	0.0275	0.0309
ARS-BFGL-NGS-81054	2	43966884	0.0708	0.67	0.0708	0.0955	0.904	0.00589	0.231	0.0871	0.221	0.48	0.0955	0.333	0.478	0.524	0.267	0.182	0.169	0.67	1.12e-05	0.0191	0.0363	0.0166	0.213	0.364	0.992	0.428	0.147	0.179	0.447	0.452	0.0603
ARS-BFGL-BAC-18252	15	72001676	0.0708	0.0295	0.187	0.795	0.31	2.14e-06	0.249	0.21	0.0407	0.205	0.92	0.825	1.17e-05	0.35	0.0851	0.481	0.855	0.161	0.728	0.0501	0.341	0.0794	4.79e-06	0.0178	0.00513	0.409	0.283	0.698	0.375	0.049	0.153
ARS-BFGL-NGS-42369	20	8284256	0.0708	0.644	0.344	0.189	0.167	0.635	0.136	0.288	3.09e-07	0.000347	0.000347	0.944	0.451	0.638	0.225	0.119	0.359	0.117	0.687	0.69	0.314	0.421	0.816	0.409	0.995	0.968	0.0724	0.0129	0.158	0.142	0.241
Hapmap54718-rs29022960	9	63574601	0.0708	7.59e-07	0.00759	0.000309	0.143	0.745	0.0741	0.00224	0.0724	0.973	0.122	0.82	0.0024	0.196	0.703	0.916	0.0575	0.262	0.914	0.298	0.945	0.0138	0.0123	0.556	0.206	0.164	0.277	0.00331	0.384	0.158	0.776
BTA-73296-no-rs	5	26526934	0.0724	0.585	0.76	0.202	0.0155	0.99	0.133	0.218	0.384	0.5	0.158	0.471	0.684	0.000105	0.00457	0.00191	0.0631	0.0832	2e-09	0.234	0.055	0.203	0.0794	0.797	0.933	0.00977	0.418	0.371	0.583	0.417	0.0372
BTB-00016701	1	34934516	0.0724	0.652	0.0398	0.0178	0.94	0.472	0.964	0.899	0.00186	0.697	2.69e-06	0.0257	0.185	0.493	0.973	0.513	0.731	0.516	0.132	0.678	0.152	0.551	0.63	0.684	0.542	0.825	0.435	0.411	0.00316	0.132	0.55
BTB-00380322	9	15802561	0.0741	0.0871	0.0166	0.983	0.351	0.0955	0.049	0.443	0.0355	0.581	0.493	0.00339	0.000851	4.68e-05	4.17e-05	4.68e-06	8.51e-05	0.00129	0.384	0.000263	1.26e-06	0.00302	0.00617	0.0178	0.00178	0.438	0.168	0.819	0.0389	0.0891	5.25e-06
ARS-BFGL-NGS-48254	6	88486150	0.0741	0.856	0.00912	0.0692	0.187	0.000288	8.71e-07	0.533	0.711	0.0851	0.00275	3.55e-05	0.0692	0.0191	4.17e-05	0.00302	0.0024	0.0288	0.0229	7.76e-06	0.038	3.8e-07	0.00339	0.267	0.294	0.396	0.0011	0.00708	0.00316	0.000204	0.000324
Hapmap41762-BTA-117570	5	18943987	0.0741	0.0447	0.0191	0.782	0.406	0.21	0.393	0.0933	0.352	0.0324	0.0955	0.0295	0.182	0.00832	0.416	0.302	0.409	0.182	0.575	0.692	0.32	0.0661	0.212	0.391	0.172	0.132	3.72e-06	0.0427	0.000398	0.00589	0.118
ARS-BFGL-NGS-103753	2	116628431	0.0741	0.00204	0.0011	0.114	0.0182	0.00126	0.231	0.251	0.0513	0.00138	0.131	0.0191	7.24e-06	0.0525	0.276	0.0537	0.0933	0.0282	0.00832	0.849	0.977	0.863	0.665	0.611	0.625	0.598	0.114	0.0537	0.000832	0.00132	0.915
Hapmap55005-rs29021777	19	23220366	0.0741	0.129	0.484	0.884	0.1	0.055	0.993	0.0166	0.78	8.91e-05	0.0275	7.94e-12	0.472	0.369	0.474	0.221	0.35	0.169	0.122	0.908	0.0832	0.0776	0.359	0.611	0.964	0.0708	0.919	0.714	0.845	0.324	0.999
BTB-00670806	17	10307653	0.0759	0.438	0.29	0.305	0.292	0.514	0.762	0.5	0.825	0.0417	0.769	0.541	0.0513	0.0011	0.277	0.0186	0.0219	2.45e-05	0.361	0.00017	4.07e-07	0.000295	2.14e-08	0.0468	0.001	0.456	0.00741	0.873	0.000204	0.000158	4.57e-07
ARS-BFGL-NGS-103423	30	124915751	0.0759	0.0398	0.0776	0.716	0.909	0.0151	0.0417	0.512	0.000468	3.47e-09	0.574	0.279	0.000309	0.000832	0.255	0.0269	0.000537	0.000224	0.318	1.26e-07	2.57e-05	6.76e-07	7.94e-06	0.000692	0.000427	0.0024	0.231	0.0245	0.00955	0.0123	7.24e-06
Hapmap49309-BTA-78604	7	24655689	0.0759	0.0776	0.00427	0.951	0.0537	0.71	0.612	0.783	0.0794	0.00155	0.861	0.932	0.00331	0.000676	0.0372	0.00324	4.57e-05	5.5e-05	0.108	0.00437	1.55e-06	0.0447	0.00316	0.687	0.212	0.2	0.285	0.354	0.0513	0.0398	2.45e-05
Hapmap43283-BTA-51056	20	64648481	0.0759	0.0631	0.00178	0.703	0.0229	0.00282	0.049	3.16e-05	0.804	0.114	0.49	5.37e-09	0.74	0.0457	0.33	0.356	0.757	0.462	0.0646	0.00871	0.0129	0.0209	0.286	0.138	0.238	0.794	0.000724	0.00288	0.0011	0.00977	0.0117
BTA-120998-no-rs	14	68722604	0.0759	0.0245	0.0813	0.479	0.836	0.789	0.533	0.0245	0.257	0.897	0.262	2.75e-09	0.328	0.124	0.0234	0.0479	0.0282	0.726	0.0417	0.705	0.377	0.378	0.374	0.872	0.652	0.334	0.571	0.192	0.594	0.394	0.448
ARS-BFGL-NGS-36880	16	73736551	0.0759	0.0141	0.038	0.361	0.614	0.399	0.486	0.661	0.936	0.638	0.605	0.132	0.0347	0.887	0.951	0.886	0.111	0.407	1.26e-06	0.854	0.118	0.839	0.864	0.374	0.757	0.00107	0.115	0.000813	0.112	0.264	0.918
ARS-BFGL-NGS-20849	5	65743920	0.0776	0.0776	0.0132	0.852	0.22	0.942	0.321	0.0759	0.603	0.00513	0.245	0.00891	0.0191	1.38e-07	2.34e-10	1.12e-09	5.5e-05	2.82e-05	0.76	4.37e-08	3.16e-06	0.00117	3.24e-08	1.78e-07	7.41e-08	0.658	0.000331	0.114	0.00251	7.76e-06	6.31e-12
ARS-BFGL-NGS-45290	25	7192237	0.0776	0.112	0.0646	0.889	0.89	0.0112	0.3	0.0112	0.985	0.363	0.201	0.628	0.502	1.02e-05	0.000229	9.55e-07	0.00513	3.02e-07	0.0407	0.00776	0.0055	0.118	0.000209	5.62e-05	2.51e-05	0.012	0.247	0.0324	0.0166	0.0251	1.66e-06
ARS-BFGL-NGS-106176	23	23411261	0.0776	0.00174	0.0355	0.147	0.684	0.0955	0.745	0.283	0.0191	1.91e-05	0.0575	0.843	0.000316	0.12	0.381	0.391	0.949	0.476	0.413	0.0148	0.00302	0.0617	0.13	0.0309	0.0692	0.402	1.66e-07	0.00123	3.31e-05	2.69e-06	0.0011
BTB-01235513	8	85903941	0.0776	0.0708	0.0513	0.937	0.981	0.0209	0.00132	0.0049	0.0219	0.0123	0.836	0.194	0.776	0.011	0.0257	0.00331	0.192	0.00191	0.0912	0.0107	0.192	0.376	0.0155	5.62e-07	1.17e-05	0.00955	0.36	0.76	0.555	0.188	0.00457
Hapmap33207-BTA-142657	4	111413395	0.0776	0.706	0.849	0.00933	0.000191	0.0017	0.689	0.0457	0.299	0.0427	0.0141	0.0302	0.378	0.00708	0.0275	0.175	0.038	0.314	0.1	0.0355	2.95e-07	0.0912	0.122	0.618	0.752	0.055	5.62e-05	0.0195	0.0977	0.024	0.00631
BTB-01039324	30	2700233	0.0776	0.528	0.101	0.206	0.86	4.68e-07	0.55	0.000275	0.632	0.339	0.24	0.261	0.179	0.00427	0.372	0.204	0.0407	0.00646	0.303	0.356	0.96	0.428	0.049	0.0339	0.0234	0.154	0.557	0.316	0.0234	0.6	0.172
ARS-BFGL-NGS-22429	9	3158770	0.0776	0.302	0.149	0.00275	0.552	0.0912	0.0141	0.1	0.00148	0.000219	0.00427	0.15	0.107	0.581	0.107	0.379	0.809	0.287	3.31e-07	0.632	0.127	0.115	0.362	0.00513	0.0871	0.317	0.362	0.0204	0.218	0.00832	0.274
Hapmap51479-BTA-66720	5	64330943	0.0794	0.385	0.0389	0.384	0.741	0.0776	0.29	0.001	0.721	0.00437	0.526	0.858	0.653	0.000324	1.55e-07	4.07e-07	3.55e-05	0.000186	0.305	1.78e-05	0.000776	0.0525	8.91e-05	4.07e-07	5.37e-07	0.348	0.0162	0.721	0.0186	0.00776	4.17e-09
ARS-BFGL-NGS-32158	12	90983897	0.0794	0.592	0.0617	0.229	0.919	4.9e-05	0.821	0.000692	0.394	0.228	0.00661	4.27e-05	0.482	7.94e-05	0.231	0.00437	0.00372	5.89e-08	0.0186	0.000251	1.05e-06	0.00851	3.47e-06	0.00178	0.000129	0.249	0.106	0.0741	0.00195	0.0151	3.47e-06
Hapmap33690-BTA-82490	10	100111921	0.0794	0.462	0.831	0.0038	0.000955	0.637	0.0891	0.0129	0.892	0.352	0.71	0.011	0.296	0.596	0.794	0.733	0.0891	0.215	0.0871	0.00372	0.00155	0.0676	7.41e-07	0.00123	1.62e-05	0.705	0.0407	0.899	1.02e-05	3.16e-05	0.000589
ARS-BFGL-NGS-34250	7	28006905	0.0794	0.0708	0.0692	0.785	0.822	0.00355	0.249	0.127	0.109	0.0832	0.0331	0.524	0.991	0.00135	0.00269	5.25e-05	0.00269	2.51e-06	0.361	0.127	0.00214	0.826	0.437	0.714	0.783	0.00661	0.569	0.00331	0.15	0.719	0.00479
ARS-BFGL-NGS-73521	13	45234264	0.0794	0.929	0.163	0.0263	0.424	0.374	0.0437	0.124	0.454	0.462	0.0234	0.0933	0.386	0.000158	4.37e-06	3.8e-06	0.00049	0.249	0.146	0.0214	0.198	0.0724	3.72e-05	0.012	0.00589	0.163	0.0112	0.102	0.0186	0.0141	0.0245
ARS-BFGL-NGS-13914	11	57131335	0.0794	0.995	0.0447	0.0603	0.53	4.68e-07	0.43	0.00724	0.575	0.848	0.386	1.48e-06	0.0708	0.000955	0.00148	0.002	1.15e-06	0.00263	0.248	0.114	0.171	0.848	0.348	0.0132	0.0229	0.882	0.192	0.815	0.0692	0.516	0.0646
BFGL-NGS-117407	14	51230877	0.0794	0.141	0.2	0.7	0.476	0.478	0.519	0.91	1.07e-07	0.118	0.00245	0.348	0.0324	0.117	0.987	0.644	0.138	0.627	0.769	0.0115	0.0355	0.899	0.334	0.0832	0.0724	0.603	0.634	0.898	0.185	0.947	0.423
ARS-BFGL-NGS-19442	5	70997483	0.0813	0.13	0.718	0.872	0.0269	0.854	0.0138	0.0741	0.934	0.00324	0.527	0.000794	0.181	2.45e-06	2.75e-06	1.35e-07	3.39e-08	2.4e-06	0.499	0.00148	0.000141	0.0331	9.55e-07	0.0372	0.00933	0.565	0.451	0.398	0.0427	0.00174	1e-08
ARS-BFGL-NGS-12807	5	71778071	0.0813	0.0129	0.424	0.265	0.0741	0.443	0.436	0.0275	0.382	0.583	0.19	0.0275	0.233	0.000437	1.95e-05	1.23e-05	0.000138	0.000339	0.665	0.0372	0.000871	0.627	0.000132	0.0708	0.0141	0.049	0.0182	0.0977	0.000891	0.000107	1.32e-07
BTB-01636657	20	7626481	0.0813	0.16	0.109	0.913	0.962	0.388	0.0794	0.0437	0.11	0.676	0.00158	0.0525	0.384	2.82e-07	3.8e-07	8.71e-09	4.57e-08	1.38e-05	0.173	0.00245	0.0178	0.124	1.78e-07	0.000141	1.32e-05	0.0398	0.00977	0.43	0.0024	0.00741	1.55e-06
ARS-BFGL-NGS-102682	10	84612420	0.0813	0.000309	0.415	0.0204	0.0776	7.76e-07	0.284	0.885	0.0646	0.00363	0.0776	0.21	7.24e-06	0.00661	0.0166	0.000562	0.00398	0.00288	0.568	2.24e-07	0.000105	0.000263	0.00012	0.0316	0.0339	0.619	0.684	0.024	0.417	0.00457	2.09e-06
ARS-BFGL-NGS-1591	29	2369574	0.0813	0.0138	0.321	0.356	0.288	0.000251	0.242	0.0282	0.726	0.0646	0.838	2.19e-05	2.95e-05	0.0269	0.0661	0.017	0.00049	0.00603	0.5	4.17e-07	0.000162	0.00186	3.39e-06	0.00324	0.00282	0.0977	0.125	0.186	0.0479	0.000813	3.72e-06
BTB-00134756	3	69640070	0.0813	0.837	0.454	0.118	0.13	0.701	0.937	0.174	0.852	0.29	0.334	0.837	0.968	5.01e-05	1.58e-05	3.89e-08	3.47e-06	1.74e-06	0.362	0.0282	0.000708	0.882	0.00891	0.0155	0.0166	0.217	0.586	0.00631	0.957	0.787	6.31e-05
Hapmap43386-BTA-87090	17	37386292	0.0813	0.641	0.288	0.216	0.419	0.895	0.284	0.277	0.676	0.0832	0.00617	0.283	0.718	0.0129	0.172	0.138	0.376	0.618	0.597	5.01e-05	0.242	2.14e-06	0.00575	2.14e-05	0.000603	0.0132	0.0955	0.136	0.259	0.224	0.0295
Hapmap44375-BTA-37785	15	16362189	0.0813	0.196	0.0295	0.653	0.552	0.00589	0.271	3.02e-08	0.458	0.372	0.284	0.0417	0.971	0.252	0.558	0.897	0.416	0.1	0.00437	0.552	0.974	0.915	0.0141	0.02	0.0138	0.283	0.00324	0.769	0.0174	0.0282	0.33
Hapmap58547-rs29023020	23	35911017	0.0813	0.0288	0.164	0.597	0.69	0.055	0.405	0.000135	0.00661	0.0794	0.618	0.000363	0.962	0.0148	0.327	0.00339	0.248	3.63e-06	0.316	0.249	0.283	0.0257	0.0955	0.049	0.122	0.797	0.0174	0.932	0.00204	0.00339	0.372
ARS-BFGL-NGS-59699	17	7557992	0.0832	0.000115	0.00145	0.0107	0.0141	0.625	0.458	0.678	0.0263	0.321	0.11	0.00123	0.0155	3.55e-05	3.8e-05	0.000145	3.55e-09	0.951	0.127	0.000708	0.216	0.000204	0.00132	0.0933	0.1	0.231	0.656	0.0692	0.891	0.913	0.011
Hapmap55111-rs29019556	4	45743508	0.0832	0.136	0.416	0.766	0.0589	0.259	0.0813	0.0331	0.278	0.478	0.896	0.313	0.82	0.0871	0.00589	0.00209	0.00129	0.0186	0.269	0.504	0.126	0.11	0.172	0.855	0.537	8.13e-07	0.605	0.61	0.0708	0.146	0.0166
BTA-92608-no-rs	20	54754012	0.0832	0.0309	0.84	8.32e-06	0.000468	0.434	0.912	0.993	0.953	0.945	0.198	0.869	0.119	0.104	0.63	0.136	0.363	0.0224	0.177	0.967	0.277	0.711	0.232	0.794	0.848	0.304	0.00955	0.478	0.0741	0.01	0.0776
ARS-BFGL-NGS-43179	22	50533222	0.0832	0.0126	0.128	0.399	0.661	0.148	0.316	0.0427	0.501	0.499	0.238	0.116	0.708	0.0282	0.155	0.017	0.0347	0.0417	8.32e-06	0.999	0.681	0.458	0.0891	0.00562	0.0257	0.384	0.409	0.603	0.248	0.842	0.217
BTA-74498-no-rs	5	85980094	0.0851	0.102	0.0251	0.836	0.443	0.99	0.531	0.0182	0.394	9.33e-05	0.237	0.00135	0.0575	3.63e-06	1.29e-07	3.55e-08	0.00204	0.000832	0.406	0.000741	0.000617	0.0457	5.25e-07	0.000214	7.94e-05	0.0525	0.00372	0.378	0.00182	0.0001	9.77e-08
Hapmap46795-BTA-30632	30	131766182	0.0851	0.531	0.895	0.272	0.01	0.286	0.135	0.53	0.0537	1.51e-06	0.535	0.286	0.213	2.75e-08	0.00011	1e-06	5.13e-10	7.41e-05	0.357	3.39e-06	0.000112	0.000135	7.08e-06	0.0427	0.0195	0.886	0.112	0.118	0.00229	0.00933	7.08e-07
UA-IFASA-2047	2	113716333	0.0851	0.228	0.0741	0.685	0.849	0.367	0.564	0.52	0.0871	0.631	0.0224	0.2	0.0288	8.32e-06	0.00204	0.000229	0.0324	0.00209	0.0646	0.000182	4.37e-05	0.00617	3.16e-05	3.39e-05	0.000234	0.241	0.00105	0.114	6.46e-05	2.14e-06	1.66e-06
BTA-39763-no-rs	16	67192692	0.0851	0.00794	0.0631	0.396	0.518	0.333	0.381	0.0234	0.643	0.272	0.129	0.331	0.112	0.00102	0.00309	1.29e-05	7.24e-05	9.77e-08	0.267	0.00479	0.0017	0.0891	7.24e-09	0.00038	1.07e-05	0.278	0.0204	0.0339	0.00148	0.00224	6.17e-06
BTA-106726-no-rs	8	34511209	0.0851	0.017	0.038	0.435	0.638	0.0363	0.00457	0.183	0.1	0.471	0.804	1.91e-05	0.000155	2.04e-07	1.17e-08	6.17e-08	1.38e-06	0.0631	0.536	0.000457	0.0174	0.00148	3.63e-06	0.00263	0.000427	0.229	2.34e-05	0.485	0.0324	0.00282	1.07e-05
ARS-BFGL-NGS-35579	26	26058953	0.0851	0.335	0.0234	0.385	0.448	0.0589	6.92e-07	0.166	0.282	0.384	0.017	0.158	0.718	0.0251	0.000309	0.00115	0.000339	0.692	0.632	0.333	0.113	0.466	0.141	0.23	0.729	0.499	0.171	0.522	0.38	0.135	0.132
BTB-00113625	2	116317216	0.0851	0.428	0.279	0.295	0.142	0.743	0.215	0.16	0.647	0.991	0.782	0.526	0.98	0.562	0.186	0.522	0.351	0.385	1.12e-07	0.161	0.00692	0.585	0.899	0.492	0.346	0.125	0.0759	0.226	0.0117	0.00457	0.265
Hapmap48757-BTA-42449	18	12988265	0.0851	0.0832	0.1	0.908	0.899	0.112	0.0055	0.213	0.49	0.0776	0.235	0.187	0.00832	0.382	0.157	0.153	0.178	0.565	6.03e-06	0.685	0.778	0.294	0.378	0.874	0.748	0.564	0.0219	0.705	0.000933	0.011	0.577
ARS-BFGL-NGS-34469	11	103821456	0.0851	0.164	0.0162	0.693	0.196	2.29e-07	0.227	4.47e-05	0.215	0.0195	0.0437	1.15e-06	0.115	0.0316	0.121	0.0479	0.118	0.00933	0.0912	0.952	0.9	0.236	0.542	0.00955	0.0603	0.038	0.163	0.573	0.321	0.285	0.612
ARS-BFGL-NGS-1750	9	19269845	0.0871	0.48	0.0617	0.318	0.882	0.0316	0.146	0.187	0.857	0.759	0.687	0.281	0.695	0.00363	0.0813	0.0195	0.0257	0.0977	0.333	0.00204	1.41e-06	0.00661	0.01	0.585	0.434	0.0537	0.357	0.207	0.49	0.385	0.000813
ARS-BFGL-NGS-77250	10	52814326	0.0871	0.0427	0.0339	0.634	0.755	0.965	0.0132	0.574	0.587	0.843	0.482	0.367	0.148	0.00912	0.000355	0.000794	2e-07	0.244	0.53	0.02	0.124	0.279	0.135	0.307	0.6	0.0575	0.492	0.838	0.182	0.156	0.00661
BTB-01066381	4	53777012	0.0871	0.631	0.151	0.172	0.675	0.292	0.508	0.417	0.017	0.414	0.00676	0.0676	0.724	0.233	0.64	0.367	0.0427	0.038	0.865	0.0309	0.667	0.311	0.011	1.29e-06	8.13e-07	0.711	0.055	0.75	0.0331	0.151	0.0295
BFGL-NGS-114733	22	842301	0.0871	0.0977	0.234	0.971	0.423	0.18	0.948	0.0145	0.0661	0.0148	0.598	0.403	0.489	0.141	0.202	0.2	0.649	0.221	0.134	0.867	0.944	0.759	0.0525	0.00794	0.017	0.948	2.82e-06	0.00288	3.09e-06	4.07e-06	0.0646
ARS-BFGL-NGS-29090	29	7749930	0.0871	0.0933	0.0525	0.986	0.605	0.0269	0.558	0.0102	0.652	0.0646	0.697	2.57e-08	0.57	0.229	0.984	0.766	0.146	0.0513	0.705	0.442	0.00603	0.983	0.999	0.92	0.909	0.00324	0.0263	0.175	0.101	0.139	0.107
BTB-01961486	7	57607536	0.0871	0.948	0.193	0.049	0.552	0.837	0.112	0.316	0.264	0.127	0.778	0.681	0.526	0.69	0.931	0.449	0.0661	0.0955	0.0245	0.139	0.662	0.195	0.00417	0.573	0.0575	0.0055	0.0245	2.57e-06	0.0891	0.251	0.158
BTB-00771036	20	7725080	0.0891	0.468	0.00955	0.352	0.149	0.6	0.0204	0.136	0.558	0.538	0.611	0.479	0.235	1.35e-05	3.89e-08	1.78e-09	1.91e-06	0.000138	0.478	0.115	0.055	0.8	1.95e-05	0.00145	0.000891	0.505	0.0229	0.564	0.119	0.00912	6.03e-06
BTA-70211-no-rs	10	49594273	0.0891	0.222	0.0661	0.585	0.828	0.178	0.536	0.235	0.227	0.00282	0.845	0.61	0.0141	0.327	0.911	0.571	0.115	0.0126	0.565	6.03e-05	0.000603	0.0024	4.68e-05	4.79e-07	1.86e-06	0.0155	0.964	0.793	0.605	0.13	0.00186
Hapmap51695-BTA-16700	8	15893813	0.0891	0.261	0.46	0.665	3.63e-06	0.262	0.0759	0.284	0.137	0.716	0.0955	0.502	0.494	0.0363	0.00229	0.000631	0.000158	0.161	0.655	0.0191	0.139	0.0955	0.0759	0.879	0.962	0.0724	0.833	0.0457	0.526	0.226	0.00302
ARS-BFGL-NGS-68512	30	104393600	0.0891	0.658	0.411	0.0129	0.161	0.773	0.0178	0.472	0.129	0.000676	0.471	0.049	0.384	0.00427	8.91e-05	0.000513	4.79e-07	0.44	0.399	0.000417	0.0347	0.00186	0.000676	0.00331	0.00295	0.0562	0.647	0.287	0.586	0.906	0.00977
Hapmap43676-BTA-75936	6	42782178	0.0891	0.441	3.16e-06	0.356	6.46e-08	0.0457	0.808	0.275	0.0166	0.0813	0.93	0.327	0.0912	0.0389	0.00912	0.0105	0.0708	0.0955	0.00646	0.713	0.113	0.863	0.306	0.607	0.294	0.00245	0.0575	0.294	0.104	0.4	0.0912
BFGL-NGS-114320	26	45669303	0.0912	0.236	0.203	0.793	0.462	0.793	0.0447	0.16	0.303	0.644	0.33	0.0155	0.0933	6.61e-06	3.31e-05	5.5e-06	0.0017	0.0204	0.514	0.00347	0.000617	0.0186	0.0017	0.107	0.105	0.144	8.32e-08	0.00324	1.26e-05	1.82e-06	1.7e-05
Hapmap39445-BTA-84115	9	71389287	0.0912	0.69	0.144	0.243	0.59	0.00316	0.0646	0.102	0.0631	1.66e-06	0.897	0.119	0.00195	0.055	0.498	0.402	0.00794	0.272	0.693	0.002	0.00955	0.00138	6.17e-07	0.0204	0.00724	0.429	0.302	0.714	0.1	0.00832	0.00117
BTB-00216812	5	7314405	0.0912	0.628	0.804	0.203	0.00832	0.473	0.718	0.628	0.389	0.987	0.218	0.836	0.766	0.322	0.000575	0.00135	0.0141	0.127	0.448	0.000269	0.288	0.205	0.0562	6.76e-07	0.000158	5.62e-05	0.406	0.863	0.965	0.852	0.0158
ARS-BFGL-NGS-12976	13	42503102	0.0912	0.887	0.963	0.0708	0.00158	0.00891	0.191	0.812	1.95e-06	2e-05	0.00562	0.0049	0.361	0.000708	0.000741	0.00437	0.00174	0.678	0.221	0.00112	0.000813	0.00759	0.144	0.4	0.222	0.516	0.0204	0.201	0.19	0.192	0.0282
BTA-39866-no-rs	16	73822080	0.0912	0.00832	0.00708	0.2	0.0851	0.114	0.0871	0.0676	0.251	0.458	0.4	0.301	0.00182	0.389	0.395	0.141	0.0347	0.0107	0.00195	0.0107	0.011	0.118	0.0562	0.0603	0.0389	0.414	0.0269	3.8e-06	0.491	0.24	0.0603
BTA-94339-no-rs	8	33290613	0.0912	0.16	0.0794	0.684	0.929	0.928	0.406	0.0776	0.00155	0.00832	0.249	0.024	0.148	0.113	0.711	0.289	0.276	0.198	7.94e-06	0.306	0.836	0.131	0.625	0.272	0.427	0.0575	0.0871	0.735	0.0513	0.156	0.185
BTB-00195629	4	77954275	0.0912	0.00617	0.0389	0.24	0.574	0.282	0.656	0.0468	0.802	0.755	0.0851	0.581	0.0316	0.4	0.365	0.196	0.919	0.497	0.273	0.557	0.371	0.479	0.883	0.605	0.908	0.216	0.00178	0.00288	3.16e-06	3.89e-05	0.2
ARS-BFGL-NGS-58052	9	102811076	0.0912	0.981	0.323	0.0457	0.394	0.00182	0.147	0.0191	0.419	0.338	0.673	2.75e-10	0.167	0.00347	0.434	0.236	0.0891	0.0479	0.000275	0.885	0.845	0.755	0.681	0.151	0.667	0.883	0.0776	0.313	0.378	0.998	0.455
BTB-00437757	10	81069177	0.0912	0.146	0.0661	0.795	0.987	1.86e-05	0.586	0.7	3.47e-07	2.75e-06	0.000195	0.0234	0.000214	0.0105	0.0479	0.0195	0.194	0.598	0.0427	0.0692	0.214	0.203	0.555	0.593	0.859	0.379	0.155	0.713	0.374	0.865	0.543
ARS-BFGL-NGS-17707	29	46619278	0.0912	6.03e-06	0.00347	0.00132	0.0263	0.895	0.0661	0.818	0.535	0.416	0.619	0.442	0.00575	0.536	0.74	0.194	0.337	0.0427	0.185	0.0501	0.848	0.00398	0.778	0.851	0.766	0.833	0.132	0.184	0.0339	0.0174	0.7
Hapmap60500-rs29024426	9	81821734	0.0933	0.973	0.012	0.0661	0.109	0.308	0.0501	0.963	0.0105	0.122	0.401	0.873	0.0126	0.145	0.0912	0.0832	0.000275	0.0331	0.0417	5.5e-05	2.29e-06	0.000661	3.8e-06	0.00282	0.000646	0.394	0.0933	0.84	0.148	0.00661	7.24e-05
Hapmap41279-BTA-49700	2	128216477	0.0933	0.0479	0.0501	0.748	0.948	0.149	0.498	0.86	0.726	0.552	0.409	0.698	0.0794	0.000661	0.00295	0.000427	0.00148	0.0024	0.142	1.15e-05	0.000112	0.00178	1.26e-06	5.13e-07	7.08e-06	0.0437	0.63	0.348	0.313	0.209	7.41e-05
ARS-BFGL-NGS-79865	10	54485911	0.0933	0.899	0.207	0.103	0.285	0.355	0.00832	0.366	0.671	0.43	0.388	0.806	0.466	0.00224	0.000603	0.000479	3.63e-08	0.0178	0.258	0.0407	0.0372	0.333	0.0575	0.0661	0.176	0.195	0.277	0.617	0.055	0.0275	0.00129
BTA-110434-no-rs	7	95554033	0.0933	0.927	0.447	0.0933	0.0794	0.0117	0.169	0.132	0.0115	0.166	0.00676	0.904	0.35	0.218	0.195	0.206	0.299	0.0794	0.292	0.0347	0.55	0.122	0.00692	7.94e-07	1.41e-05	0.000468	0.0676	0.803	0.0617	0.208	0.0204
ARS-BFGL-NGS-41525	1	6383413	0.0933	0.0468	0.577	0.757	0.0355	0.923	0.144	0.137	0.705	0.0977	0.974	0.00219	0.86	0.466	0.614	0.406	0.37	0.397	0.334	0.017	0.00741	0.0891	0.000229	8.91e-05	1.62e-06	0.0204	0.665	0.303	0.776	0.564	0.0724
ARS-BFGL-BAC-38208	25	31298619	0.0933	0.855	0.454	0.0871	0.0631	0.0603	0.0871	0.21	0.000269	0.105	4.9e-06	2.95e-05	0.108	0.282	0.342	0.14	0.00457	0.0933	0.463	0.11	0.193	0.406	0.0832	0.0955	0.0776	0.0214	0.446	0.579	0.0447	0.457	0.191
UA-IFASA-6878	14	2002873	0.0933	2.04e-08	0.587	2.51e-17	0.024	0.038	0.0513	0.405	0.542	0.607	0.557	0.834	0.00186	0.189	0.452	0.277	0.75	0.804	0.119	0.978	0.665	0.37	0.812	0.745	0.856	0.593	0.986	0.459	0.344	0.832	0.774
Hapmap40135-BTA-57587	24	23562954	0.0933	0.179	0.187	0.711	0.601	0.0417	0.335	0.00372	0.0759	0.0575	0.238	1.7e-09	0.787	0.552	0.347	0.782	0.467	0.241	0.000174	0.0977	0.409	0.164	0.614	0.232	0.308	0.69	0.146	0.144	0.0955	0.234	0.927
ARS-BFGL-NGS-31985	2	1524538	0.0955	0.0832	0.615	0.000158	0.0282	0.647	2.45e-09	0.778	0.00269	0.804	0.000191	0.024	0.0912	0.794	0.314	0.828	0.52	0.00269	0.0741	0.865	0.911	0.386	0.0174	0.000117	7.59e-05	0.18	0.417	0.319	0.905	0.675	0.564
BTA-112797-no-rs	9	31644651	0.0955	0.038	0.00955	0.57	0.146	0.0234	0.947	0.000182	0.0692	0.00055	0.43	3.72e-09	0.858	0.842	0.0398	0.14	0.228	0.867	0.919	0.98	0.987	0.214	0.459	0.662	0.879	0.158	0.117	0.153	0.0123	0.313	0.665
Hapmap42164-BTA-27725	20	5173580	0.0977	0.183	0.0891	0.881	0.78	0.177	0.184	0.0224	0.553	0.252	0.0562	0.00589	0.675	0.000468	5.13e-05	1.91e-06	1.38e-05	0.000339	0.149	0.114	0.238	0.812	0.000589	0.000214	0.00245	0.86	0.166	0.411	0.00316	0.0135	0.001
BTA-43315-no-rs	1	6254730	0.0977	0.0162	0.275	0.37	0.267	0.847	0.0891	0.122	0.825	0.234	0.924	0.00708	0.547	0.556	0.743	0.762	0.244	0.0776	0.298	0.002	0.000776	0.0457	2.14e-06	1.32e-05	2.4e-08	0.419	0.561	0.122	0.975	0.375	0.0123
ARS-BFGL-NGS-105314	21	67195140	0.0977	0.121	0.248	0.00049	4.57e-07	0.424	0.0933	0.803	0.00537	0.175	0.0871	0.914	0.294	0.012	0.00398	0.00182	0.00871	0.186	0.0933	0.134	0.741	0.247	0.594	0.266	0.637	0.57	0.301	0.254	0.0302	0.0708	0.187
Hapmap31192-BTA-161586	30	52673047	0.0977	0.805	0.187	0.0603	2.14e-07	0.684	0.919	0.184	0.811	0.221	0.577	0.327	0.314	0.251	0.198	0.0537	0.00229	0.583	0.00257	0.224	0.472	0.139	5.75e-05	0.438	0.0813	0.216	0.647	0.823	0.126	0.472	0.376
ARS-BFGL-NGS-12159	7	19220954	0.1	0.799	0.243	0.0933	0.251	0.115	0.827	0.268	0.00692	0.000724	0.656	0.123	0.701	0.0692	0.212	0.00813	0.0269	4.9e-06	0.418	0.0407	0.00331	0.468	0.00724	0.389	0.158	0.337	0.692	0.207	0.598	0.237	0.000427
BFGL-NGS-115716	14	81379203	0.1	0.78	0.0776	0.126	0.871	0.498	0.172	0.131	0.336	0.155	0.632	0.00912	0.259	0.0209	0.0912	0.0759	0.038	0.325	0.561	0.0912	0.0324	0.105	0.000871	0.154	0.0316	0.0562	4.9e-06	0.0182	2.95e-06	1.32e-06	0.0148
Hapmap26402-BTA-141183	3	28461525	0.1	0.331	0.569	0.0049	4.37e-05	0.18	0.96	0.667	0.774	0.475	0.641	0.597	0.0631	0.412	0.448	0.196	0.972	0.516	0.748	0.0692	0.00437	0.00794	0.675	0.995	0.721	0.303	8.13e-06	0.000676	4.07e-06	2.19e-05	0.0759
ARS-BFGL-NGS-89351	3	83242603	0.1	0.76	0.305	0.108	0.128	0.00102	0.951	0.0851	0.524	0.33	0.274	0.187	0.0398	0.377	0.424	0.794	0.578	0.158	0.35	0.0251	0.251	0.395	0.407	0.853	0.952	0.804	2.34e-05	7.76e-08	0.00195	0.00708	0.116
Hapmap24398-BTC-062971	14	57584280	0.101	0.186	0.287	0.941	0.337	0.791	0.728	0.832	0.1	1.12e-06	0.596	0.000794	0.115	0.000107	0.0389	0.000269	0.00316	1.51e-07	0.521	0.136	0.0363	0.164	0.00145	0.0955	0.0661	0.573	0.916	0.327	0.718	0.0245	0.000741
ARS-BFGL-NGS-96376	16	1854268	0.101	0.0214	0.0324	0.494	0.619	0.228	0.012	0.0209	0.659	0.69	0.0603	0.000263	0.889	0.0851	0.000275	0.0174	8.13e-06	0.108	0.0513	2.63e-07	8.71e-05	7.08e-05	0.049	0.189	0.295	0.844	0.11	0.0741	0.0479	0.197	0.00245
ARS-BFGL-NGS-10238	11	107043330	0.101	0.0977	0.0468	0.961	0.54	0.209	0.726	0.207	0.0107	5.01e-05	4.07e-06	6.17e-06	0.85	0.794	0.766	0.361	0.601	0.166	0.735	0.514	0.247	0.213	0.245	0.731	0.729	0.27	0.631	0.791	0.562	0.294	0.501
ARS-BFGL-NGS-6162	11	72732727	0.101	0.0186	0.676	3.55e-06	0.0234	0.127	0.106	0.608	0.521	0.718	0.859	0.0724	0.0794	0.716	0.494	0.934	0.214	0.536	5.62e-05	0.34	0.504	0.394	0.204	0.656	0.985	0.0977	0.038	0.22	0.18	0.298	0.545
BTB-00439685	10	82546242	0.102	0.556	0.64	0.299	0.0525	0.00102	0.00129	0.0245	4.57e-05	1.23e-05	3.98e-05	0.157	0.0224	6.76e-06	1.7e-06	6.76e-06	1.1e-06	0.0661	0.049	1.58e-07	1.82e-05	3.55e-07	0.00224	0.0372	0.0603	0.579	0.767	0.0407	0.853	0.218	6.03e-07
ARS-BFGL-NGS-4312	5	26911621	0.102	0.714	0.644	0.237	0.0724	0.321	0.953	0.0224	0.796	0.785	0.646	0.142	0.721	1.26e-06	0.000162	0.0001	0.00813	0.0891	3.72e-07	0.0055	0.0105	0.00759	0.288	0.778	0.979	1.41e-05	0.532	0.406	0.757	0.906	0.00302
ARS-BFGL-NGS-41778	22	14514444	0.102	0.892	0.1	0.0562	0.898	0.321	8.32e-07	0.808	0.126	0.557	0.00776	0.82	0.482	0.0178	0.161	0.0692	0.435	0.54	0.0479	0.333	0.188	0.133	0.0437	0.897	0.757	0.101	0.167	0.743	0.585	0.0692	0.0776
ARS-BFGL-NGS-108278	6	92497641	0.102	0.107	0.479	0.986	0.0427	0.193	5.75e-07	0.719	0.593	0.675	0.0692	0.597	0.456	0.208	0.219	0.74	0.0151	0.209	0.0123	0.0575	0.117	0.00324	0.0603	0.498	0.252	0.67	0.0331	0.0363	0.0148	0.0263	0.148
Hapmap52798-ss46526455	14	1923292	0.102	6.17e-08	0.536	2.51e-16	0.0363	0.173	0.367	0.7	0.478	0.99	0.53	0.583	0.00891	0.458	0.303	0.324	0.851	0.783	0.0708	0.757	0.681	0.901	0.405	0.723	0.996	0.268	0.812	0.705	0.346	0.681	0.99
Hapmap53842-rs29014609	23	31407257	0.103	0.649	0.157	0.179	0.713	0.267	0.304	0.323	0.627	0.317	0.516	0.594	0.545	0.101	0.0457	0.0708	0.234	0.597	0.0813	1.29e-06	0.000331	0.0012	0.00155	0.000603	0.00102	0.693	0.00708	0.705	0.0162	0.0141	0.000617
ARS-BFGL-NGS-100235	15	16331203	0.103	0.202	0.0347	0.728	0.5	0.00661	0.229	4.57e-08	0.43	0.423	0.292	0.0389	0.973	0.25	0.575	0.901	0.432	0.115	0.00513	0.537	0.974	0.912	0.0132	0.02	0.0135	0.255	0.00316	0.745	0.0166	0.0295	0.351
ARS-BFGL-NGS-102663	22	14535643	0.104	0.963	0.0741	0.0676	0.887	0.288	2.57e-07	0.978	0.127	0.575	0.0219	0.713	0.484	0.0135	0.168	0.0813	0.267	0.575	0.0794	0.265	0.156	0.0813	0.0457	0.914	0.791	0.12	0.251	0.992	0.778	0.112	0.0977
BTB-01762552	8	37192348	0.104	0.537	0.0562	0.18	0.979	0.443	0.986	0.767	0.291	0.197	0.262	0.0692	0.133	0.776	0.349	0.992	0.673	0.249	1.62e-06	0.705	0.555	0.614	0.101	0.124	0.038	0.954	0.413	0.000257	0.56	0.745	0.735
BTB-02096198	15	80003887	0.104	0.693	0.836	0.0251	0.00933	0.864	0.587	0.0955	0.439	0.587	0.17	0.00347	0.532	0.922	0.867	0.444	0.11	0.0457	6.03e-06	0.938	0.551	0.525	0.42	0.115	0.209	0.878	0.0162	0.0115	0.00251	0.00331	0.992
ARS-BFGL-NGS-35886	26	45642121	0.105	0.00363	0.271	0.0977	0.234	0.621	0.252	0.000933	0.875	0.759	0.389	0.335	0.0501	0.0123	0.0891	0.049	0.0398	0.055	0.778	0.0166	0.0102	0.134	0.000107	0.000174	0.000269	0.35	1.86e-08	0.0135	6.03e-09	6.03e-08	9.77e-05
BFGL-NGS-117203	2	136697236	0.105	0.28	0.232	0.603	0.632	0.514	0.653	0.854	0.222	0.203	0.349	0.000871	0.225	0.0141	0.00871	0.0427	0.0138	0.515	0.332	3.72e-05	4.07e-07	0.0355	0.428	0.45	0.536	0.049	0.00282	0.1	0.00174	0.00355	0.000275
BTB-02072771	9	2095979	0.105	0.215	0.126	0.00209	0.812	0.535	0.0617	0.873	0.00661	0.0575	0.0224	0.291	0.41	0.0295	0.000155	0.000813	0.0447	0.662	6.92e-07	0.537	0.375	0.511	0.925	0.00224	0.0302	0.421	0.876	0.00955	0.861	0.256	0.401
Hapmap43927-BTA-73874	5	65301359	0.106	0.15	0.0468	0.959	0.527	0.536	0.2	0.00977	0.682	0.0245	0.329	0.101	0.143	5.5e-06	2.95e-09	1.58e-08	1.38e-05	0.000355	0.757	1.32e-07	1.86e-05	0.00724	8.91e-06	7.94e-05	0.000195	0.209	0.0141	0.748	0.0355	0.000724	5.01e-10
Hapmap53060-rs29020888	26	25032529	0.106	0.406	0.164	0.373	0.625	0.305	0.00126	0.509	0.161	0.0316	0.0759	0.0182	0.74	0.000776	3.24e-06	1.45e-06	9.33e-07	0.0148	0.342	0.00631	0.000302	0.229	0.00427	0.45	0.2	0.934	0.0537	0.681	0.115	0.0513	0.000309
Hapmap42397-BTA-100823	30	22622655	0.106	0.615	0.376	0.0269	3.24e-06	0.000871	0.662	0.0263	0.000245	2.14e-05	0.00132	9.55e-05	0.00871	0.254	0.949	0.63	0.568	0.0427	0.00117	0.55	0.414	0.333	0.00692	0.0525	0.0646	0.829	0.00891	0.0447	0.196	0.0295	0.0692
BTA-78680-no-rs	7	26618374	0.106	0.944	0.289	0.0851	0.232	0.778	0.818	0.904	2.4e-07	7.94e-06	0.0012	0.218	0.436	0.574	0.923	0.302	0.109	0.0138	0.71	0.177	0.0617	0.443	0.0155	0.37	0.377	0.85	0.281	0.308	0.538	0.997	0.205
ARS-BFGL-NGS-34960	11	99096532	0.106	0.236	0.0891	0.789	0.817	0.0126	0.604	0.00427	0.209	0.162	0.0055	2.29e-08	0.697	0.164	0.798	0.247	0.766	0.00339	0.814	0.978	0.0158	0.233	0.113	0.258	0.226	0.728	0.138	0.607	0.377	0.524	0.274
ARS-BFGL-NGS-3506	5	70897603	0.107	0.216	0.649	0.941	0.0813	0.743	0.0204	0.126	0.884	0.00195	0.562	0.000295	0.235	5.25e-06	2.04e-05	1.62e-06	1.29e-07	2.95e-06	0.535	0.00224	0.000117	0.0309	1.66e-06	0.0468	0.0115	0.507	0.593	0.548	0.0603	0.00234	3.24e-08
BTA-97034-no-rs	21	43399424	0.107	0.888	0.0851	0.0617	0.911	0.012	0.305	0.0245	0.153	1.58e-05	0.0661	2.04e-09	0.281	0.589	0.731	0.977	0.612	0.211	0.011	0.433	0.865	0.0269	0.86	0.647	0.597	0.109	0.427	0.118	0.463	0.937	0.638
BTA-93995-no-rs	10	78114917	0.109	0.00603	0.0132	0.129	0.258	3.24e-05	0.635	0.946	0.00145	0.000513	0.000363	0.0562	8.32e-06	0.658	0.348	0.4	0.368	0.282	0.276	0.012	0.0525	0.0891	0.733	0.209	0.399	0.206	0.565	0.37	0.556	0.393	0.0155
ARS-BFGL-NGS-40760	11	43942195	0.109	0.678	0.155	0.18	0.973	4.9e-07	0.553	0.00257	0.202	0.203	0.164	0.0324	0.0155	0.903	0.615	0.762	0.105	0.216	0.424	0.0813	0.0501	0.0012	0.0158	0.317	0.921	0.0933	0.0302	0.833	0.0347	0.000145	0.0912
Hapmap48235-BTA-17587	12	23340411	0.109	0.31	0.163	0.553	0.447	0.00603	0.832	0.0102	1.23e-06	0.0186	0.0234	0.146	0.00166	0.972	0.748	0.39	0.741	0.494	0.501	0.518	0.00355	0.446	0.701	0.24	0.305	0.879	0.187	0.0339	0.64	0.259	0.458
Hapmap41804-BTA-24071	1	91554463	0.11	0.0832	0.59	0.752	0.116	0.049	1.74e-06	0.564	0.597	0.232	0.29	0.787	0.00513	0.0148	0.0372	0.024	0.0759	0.103	0.69	0.000631	0.488	0.000123	0.0158	0.0437	0.193	0.19	0.038	0.798	0.00631	0.00912	0.000933
BTB-00758263	19	49752648	0.11	0.36	0.0437	0.506	0.594	0.0117	3.39e-08	0.166	0.329	0.00148	0.0912	0.178	0.203	0.0316	0.961	0.951	0.00245	0.748	0.382	0.000372	0.236	1.55e-05	0.0457	0.594	0.621	0.00661	0.187	0.847	0.391	0.179	0.0288
Hapmap55537-rs29016129	5	64380551	0.111	0.847	0.109	0.146	0.823	0.358	0.557	0.0339	0.518	0.0148	0.562	0.741	0.621	0.00145	2.14e-06	5.13e-06	0.000209	0.000871	0.264	2.29e-05	0.000871	0.038	0.000115	6.31e-07	8.32e-07	0.305	0.0537	0.981	0.0398	0.0191	1.35e-08
ARS-BFGL-NGS-45685	16	67159362	0.111	0.318	0.0562	0.395	0.379	0.399	0.245	0.0724	0.936	0.262	0.31	0.229	0.404	0.00525	0.0214	0.000263	0.000151	8.51e-08	0.162	0.00851	0.0447	0.149	1.86e-07	0.000355	7.59e-05	0.74	0.22	0.00776	0.0229	0.0603	0.000102
ARS-BFGL-NGS-28310	30	92689325	0.111	0.803	0.0145	0.128	0.119	0.394	0.59	0.199	0.00309	0.00355	0.857	0.414	0.215	0.269	0.0195	0.00661	0.000288	0.00912	0.357	0.0229	0.121	0.846	0.000275	9.55e-06	2.34e-06	0.227	0.447	0.145	0.752	0.957	0.0219
Hapmap59100-rs29024884	20	11770435	0.112	0.425	0.0204	0.535	0.18	0.0158	0.0234	0.00182	6.17e-07	0.024	0.000288	0.134	0.869	0.0525	0.0501	0.0457	0.135	0.0891	0.969	0.668	0.0316	0.231	0.94	0.337	0.495	0.0107	0.0138	0.0257	0.242	0.055	0.223
Hapmap39106-BTA-18647	14	44349969	0.112	0.989	0.29	0.0708	0.199	0.12	0.527	1.26e-06	0.305	0.776	0.545	0.0447	0.242	0.865	0.605	0.705	0.288	0.0234	0.392	0.646	0.69	0.705	0.00363	0.251	0.0537	0.131	0.245	0.113	0.153	0.109	0.528
BTA-102946-no-rs	30	79511665	0.113	0.252	0.0166	0.628	0.127	0.404	0.343	0.833	0.277	0.867	0.125	0.394	0.225	0.000741	0.0024	0.00263	4.27e-07	0.0209	0.533	0.00372	0.0339	0.0138	0.0224	0.0309	0.00912	0.52	0.244	0.342	0.0759	0.423	0.00398
BTB-01727935	21	31492233	0.113	0.243	0.69	0.846	0.0537	7.41e-06	1.29e-06	0.0832	0.147	0.456	0.141	0.918	0.00024	0.521	0.318	0.411	0.557	0.656	0.996	0.109	0.408	0.105	0.142	0.444	0.652	0.993	0.367	0.358	0.432	0.0145	0.0692
Hapmap40735-BTA-43736	18	4899308	0.114	0.0126	0.0324	0.283	0.325	0.00295	0.0417	0.705	0.647	0.109	0.405	0.0151	6.31e-05	0.31	0.89	0.193	0.23	0.0145	0.00871	0.00832	0.0661	0.00741	1e-10	0.00389	1.55e-05	0.325	0.0295	0.152	0.00501	3.47e-05	0.000186
ARS-BFGL-NGS-2080	9	93144071	0.114	0.00617	0.00575	0.0741	0.0275	0.168	0.485	0.00589	0.0055	0.459	0.0832	0.2	0.0708	0.00269	7.94e-07	2.29e-06	0.00141	0.0398	0.999	0.00933	0.00759	0.242	5.01e-05	6.03e-05	5.13e-05	0.0708	5.89e-05	0.0191	0.000269	0.000813	0.000224
Hapmap42288-BTA-66236	10	8639882	0.114	0.000389	0.000661	0.0263	0.00302	0.00257	0.28	3.47e-05	0.811	0.9	0.436	0.458	0.174	0.171	0.676	0.312	0.755	1.58e-06	0.854	0.971	0.337	0.331	0.00407	0.0331	0.00151	0.188	0.336	0.43	0.000562	0.00141	0.00501
ARS-BFGL-NGS-96151	1	145009246	0.114	0.164	0.187	0.88	9.12e-08	0.0151	0.0117	0.183	0.0813	0.000501	0.834	0.000107	0.0309	0.0851	0.256	0.0398	0.0813	0.00912	0.711	0.0427	0.000891	0.217	0.0589	0.586	0.915	0.782	0.893	0.4	0.818	0.116	0.0269
ARS-BFGL-BAC-25195	14	51509743	0.114	0.261	0.174	0.638	0.994	0.582	0.92	0.333	4.37e-08	0.0174	0.00631	0.655	0.0257	0.452	0.408	0.395	0.161	0.394	0.649	0.0219	0.000759	0.583	0.0129	0.02	0.0102	0.195	0.868	0.795	0.484	0.787	0.206
BTB-00377789	9	2048367	0.114	0.229	0.133	0.00275	0.826	0.556	0.0603	0.921	0.00741	0.0603	0.0269	0.282	0.424	0.0275	0.000145	0.000708	0.0427	0.604	1.05e-06	0.499	0.416	0.527	0.978	0.00186	0.0257	0.391	0.819	0.00891	0.787	0.303	0.353
BTB-02002785	6	49130874	0.114	0.0269	0.142	0.36	0.896	0.491	0.055	0.0191	0.787	0.44	0.055	0.545	0.146	0.237	0.906	0.395	0.221	0.149	9.77e-06	0.388	0.196	0.684	0.495	0.561	0.689	0.687	0.201	0.64	0.989	0.658	0.373
ARS-BFGL-NGS-61974	8	1745249	0.115	0.564	0.406	0.242	0.0776	0.146	0.454	0.0759	0.438	0.119	0.561	0.649	0.227	0.000933	0.0955	0.00955	0.00049	0.000204	0.421	0.0245	0.274	0.124	3.24e-07	1.12e-05	5.01e-06	0.316	0.0178	0.643	0.0102	0.00389	0.0115
Hapmap40676-BTA-121691	5	75461246	0.116	0.0269	0.117	0.361	0.969	0.245	0.939	0.239	0.165	0.713	0.395	0.00209	0.0158	0.00955	0.00977	0.0017	0.0324	0.000676	0.437	0.00141	1.32e-06	0.0575	3.09e-05	0.132	0.0282	0.169	0.318	0.841	0.0214	0.00282	6.46e-07
BTB-00432294	10	61994339	0.116	0.664	0.486	0.225	0.123	0.00832	0.157	0.347	0.484	0.000107	0.425	0.797	0.14	0.136	0.578	0.138	0.0102	4.57e-06	0.411	0.22	0.0275	0.439	0.00389	0.0776	0.0186	0.555	0.0891	5.75e-05	0.817	0.331	0.0295
Hapmap53250-rs29027200	5	24934918	0.116	0.553	0.421	0.272	0.166	0.352	0.61	0.397	0.668	0.547	0.656	0.213	0.847	6.76e-05	0.000562	6.31e-05	0.0288	0.0309	4.47e-09	0.973	0.841	0.673	0.158	0.757	0.911	4.27e-06	0.438	0.614	0.519	0.177	0.0575
ARS-BFGL-NGS-107956	5	74886585	0.116	0.951	0.762	0.138	0.0269	0.965	0.553	0.186	0.0813	0.0178	0.655	0.132	0.92	0.42	0.15	0.133	0.124	0.176	2.75e-06	0.757	0.773	0.245	0.565	0.485	0.479	0.628	0.979	0.296	0.878	0.635	0.288
BTB-00121290	3	6046690	0.116	0.461	0.385	0.0102	0.211	0.117	8.91e-08	0.0603	0.264	0.135	0.793	0.78	0.0525	0.553	0.977	0.679	0.372	0.118	0.735	0.017	0.0776	0.000776	0.78	0.405	0.481	0.382	0.269	0.0661	0.397	0.344	0.321
BTB-00527644	13	48553389	0.116	0.532	0.000813	0.308	0.00219	4.47e-08	0.00562	0.0102	0.376	0.484	0.541	0.0331	0.229	0.361	0.656	0.489	0.536	0.617	0.0038	0.277	0.177	0.0204	0.274	0.489	0.456	0.693	0.478	0.241	0.258	0.656	0.839
ARS-BFGL-NGS-106748	11	84974574	0.117	0.373	0.13	0.43	0.848	0.0813	0.708	0.00269	0.0468	0.00038	0.0129	1.86e-08	0.531	0.878	0.555	0.697	0.447	0.63	0.902	0.0107	0.00209	0.354	0.0257	0.0617	0.0562	0.809	0.659	0.406	0.303	0.0871	0.0331
BTB-00735179	18	64494781	0.117	0.001	0.0186	0.0302	0.178	0.00155	0.000355	0.361	1.91e-05	0.0398	0.00363	0.897	4.47e-06	0.173	0.881	0.379	0.508	0.155	0.00195	0.18	0.194	0.134	0.501	0.499	0.618	0.0282	0.622	0.82	0.783	0.109	0.261
UA-IFASA-8461	16	74452786	0.118	0.00457	0.00219	0.11	0.00891	0.0832	0.119	0.142	0.348	0.57	0.386	0.275	0.000676	0.373	0.309	0.0832	0.0105	0.01	0.00603	0.0316	0.00631	0.358	0.251	0.419	0.271	0.0741	0.0129	1.02e-05	0.424	0.172	0.0851
BFGL-NGS-114918	5	51029985	0.118	0.456	0.412	0.302	0.205	0.543	0.432	0.476	0.767	0.142	0.429	0.526	0.619	0.242	0.131	0.461	0.173	0.0295	0.0229	0.282	0.443	0.594	0.138	0.00269	0.00447	2.88e-07	0.505	0.738	0.0209	0.175	0.31
ARS-BFGL-NGS-53886	16	2005666	0.119	0.566	0.31	0.282	0.266	0.49	0.571	0.189	0.211	0.536	0.382	0.326	0.119	0.0347	0.107	0.0132	0.0759	0.00214	0.679	4.27e-06	4.9e-06	0.00871	1e-05	0.000282	0.00017	0.53	0.00148	0.281	0.00055	0.000275	2.19e-07
ARS-BFGL-NGS-11391	16	75999067	0.119	0.00302	0.00646	0.112	0.0269	0.456	1	0.724	0.167	0.604	0.757	0.255	0.00871	0.317	0.433	0.165	0.0398	0.128	0.00525	0.0282	0.0229	0.147	0.926	0.829	0.834	0.0309	0.00178	5.62e-07	0.0562	0.0603	0.356
BFGL-NGS-113394	13	55751790	0.119	0.564	0.891	0.163	0.00562	0.182	0.14	0.143	0.000282	2.34e-08	0.00295	0.000363	0.12	0.708	0.628	0.799	0.406	0.724	0.0631	0.504	0.752	0.38	0.185	0.0437	0.0776	0.0776	0.255	0.845	0.402	0.48	0.583
Hapmap50852-BTA-104990	16	39310197	0.119	0.533	0.537	0.0251	0.000257	0.00174	0.895	0.00955	0.0148	0.00813	0.0251	9.77e-05	0.173	0.412	0.46	0.764	0.286	0.499	0.987	0.967	0.748	0.399	0.752	0.0468	0.115	4.17e-06	0.766	0.0316	0.918	0.381	0.944
Hapmap49407-BTA-101030	11	64433929	0.12	0.322	0.512	0.553	0.13	0.00977	0.841	0.474	0.569	0.0324	0.46	0.207	0.01	0.42	0.888	0.687	0.443	0.738	0.627	0.001	3.02e-05	0.000617	0.011	0.0245	0.0112	0.252	0.0012	0.0316	7.08e-06	2.29e-06	0.000646
Hapmap48128-BTA-94056	11	18480826	0.121	0.408	0.0955	0.42	0.848	0.16	0.78	0.0776	3.98e-07	0.0457	0.0251	0.136	0.0263	6.31e-05	0.0794	0.0107	0.0295	0.02	0.448	0.383	0.81	0.0355	0.519	0.685	0.736	0.00933	0.97	0.136	0.928	0.971	0.146
ARS-BFGL-NGS-25575	10	9761530	0.121	0.00234	0.000617	0.0933	0.00245	3.8e-06	0.378	1.58e-06	0.658	0.981	0.497	0.345	0.891	0.329	0.676	0.752	0.921	0.00316	0.182	0.0562	0.49	0.0407	0.476	0.216	0.0776	0.632	0.251	0.356	0.153	0.416	0.564
BTB-00803315	21	10347391	0.121	0.00776	0.0269	0.262	0.346	7.41e-05	0.139	0.017	0.0151	0.0724	0.0148	0.0324	7.59e-06	0.54	0.99	0.931	0.0851	0.729	0.809	0.978	0.791	0.513	0.449	0.736	0.916	0.244	0.0234	0.125	0.0389	0.000724	0.577
BTA-98030-no-rs	14	56224870	0.121	0.0589	0.85	4.68e-05	0.00141	0.221	0.139	0.0631	0.195	0.344	0.45	0.0661	0.0891	0.024	0.242	0.199	0.143	0.923	0.0724	0.826	0.53	0.101	0.844	0.0589	0.159	3.39e-06	0.698	0.286	0.975	0.928	0.719
BTA-73902-no-rs	5	71526049	0.122	0.0871	0.116	0.627	0.89	0.675	0.299	0.0617	0.533	0.0123	0.218	0.0186	0.117	6.17e-08	2.19e-06	5.37e-08	1.66e-07	3.09e-08	0.724	0.000331	7.24e-05	0.00832	2.45e-07	0.0145	0.00427	0.0363	0.0525	0.495	0.00178	2.95e-06	4.27e-10
Hapmap45428-BTA-47987	2	72214554	0.122	0.232	0.236	0.771	0.625	0.344	0.682	0.39	0.000302	0.000933	0.0024	0.731	0.281	0.00316	0.391	0.0457	0.0282	0.000174	0.476	0.00372	0.00204	0.00479	4.68e-08	0.000912	1.12e-05	0.452	0.506	0.02	0.514	0.0741	0.000776
ARS-BFGL-BAC-2259	16	71886071	0.122	0.305	0.407	0.553	0.164	0.0457	0.7	0.18	0.0389	0.125	0.233	0.764	0.0437	0.149	0.268	0.0661	0.357	0.00398	0.00148	0.415	0.11	0.938	0.221	0.000148	0.00417	6.92e-07	0.0562	0.00363	0.598	0.282	0.736
ARS-BFGL-NGS-13451	16	70728849	0.124	0.135	0.0589	0.943	0.453	0.74	0.569	2.4e-06	0.482	0.286	0.43	0.247	0.225	0.467	0.246	0.0708	0.256	0.0646	0.524	0.0129	0.552	0.117	0.0151	0.000372	0.000676	0.982	0.469	0.055	0.374	0.979	0.0776
ARS-BFGL-BAC-22086	14	4964634	0.124	0.00776	0.916	2.69e-06	0.00676	0.17	0.294	0.75	0.625	0.0282	0.541	0.395	0.0661	0.0105	0.526	0.17	0.564	0.33	0.142	0.571	0.312	0.0191	0.0282	0.15	0.748	0.942	0.0214	0.614	0.00912	0.000251	0.116
ARS-BFGL-NGS-18146	19	54539527	0.124	0.419	0.282	0.457	0.381	0.143	0.168	0.0282	0.0011	6.76e-08	0.104	0.0407	0.652	0.0813	0.0316	0.0794	0.601	0.764	0.443	0.684	0.764	0.865	0.895	0.897	0.726	0.0589	0.0186	0.158	0.552	0.608	0.556
BTB-00019582	1	42493010	0.124	0.47	0.0832	0.553	0.995	0.309	0.0617	0.173	0.215	0.975	8.13e-07	0.0269	0.205	0.682	0.81	0.785	0.0832	0.826	0.297	0.155	0.292	0.256	0.0851	0.2	0.17	0.038	0.603	0.997	0.317	0.952	0.713
Hapmap52282-rs29018722	9	102996425	0.125	0.0794	0.0148	0.621	0.0912	0.0427	0.583	0.0132	0.191	0.769	0.28	0.00832	0.621	0.259	0.235	0.0575	0.22	0.000776	0.18	0.154	0.389	0.932	0.000417	5.75e-07	3.8e-06	0.207	0.0724	0.762	0.024	0.0562	0.00151
Hapmap43554-BTA-31822	12	22481119	0.125	0.329	0.0562	0.553	0.508	0.716	0.0692	0.607	1.23e-07	0.00457	0.00155	0.113	0.174	0.00389	0.000708	0.00166	0.00676	0.327	0.871	0.287	0.0331	0.547	0.0427	0.155	0.135	0.336	0.697	0.411	0.488	0.939	0.0316
ARS-BFGL-NGS-64868	16	74844828	0.125	0.00468	0.0661	0.193	0.485	0.000447	0.557	0.0933	0.562	0.347	0.907	0.897	0.000138	0.11	0.575	0.455	0.313	0.638	0.303	0.555	0.424	0.111	0.038	0.493	0.156	0.723	6.31e-06	0.362	0.000603	0.000141	0.129
Hapmap22807-BTA-153197	22	19286702	0.126	0.2	0.199	0.675	0.585	0.361	0.00123	0.532	0.819	0.103	0.622	0.327	0.4	0.000141	0.0347	0.0117	0.00309	0.144	0.27	0.00145	0.00363	1.15e-05	5.62e-08	0.01	0.0012	0.628	0.002	0.907	0.0162	0.000794	0.000708
ARS-BFGL-NGS-36483	30	25731651	0.126	0.687	0.984	0.28	0.00234	0.049	0.237	0.441	0.0468	0.318	0.139	0.213	0.527	0.000933	1.91e-05	1.2e-06	0.00158	0.00417	0.359	0.252	0.926	0.811	0.12	0.0148	0.0933	0.797	0.261	0.516	0.0851	0.0724	0.0372
ARS-BFGL-NGS-56290	29	25716188	0.126	0.104	0.945	0.822	0.00479	0.0851	0.0331	0.128	0.836	0.228	0.13	0.0933	0.316	0.252	0.192	0.484	0.0631	0.845	1.2e-05	0.231	0.0355	0.118	0.773	0.586	0.307	0.941	0.509	0.967	0.698	0.981	0.119
BTB-01494257	5	40969028	0.126	0.0151	0.31	0.252	0.132	0.838	0.661	0.33	0.19	0.795	0.45	0.412	0.184	0.0115	0.21	0.164	0.267	0.401	0.101	0.866	0.426	0.104	0.705	0.109	0.3	3.72e-06	0.121	0.348	0.755	0.202	0.372
BTB-00250665	6	41795944	0.127	0.0389	0.0562	0.48	0.326	0.00372	0.0191	0.00457	0.145	0.00813	0.299	0.0214	0.000191	3.39e-06	8.32e-08	2.29e-09	3.02e-05	0.00155	0.055	0.00257	0.000178	0.111	0.0151	0.6	0.456	0.00457	0.119	0.682	0.204	0.0224	1.51e-05
BFGL-NGS-117851	22	29476244	0.128	0.111	0.01	0.866	0.0776	0.0407	0.0813	0.0355	0.0646	0.969	0.202	0.693	0.913	0.00525	0.28	0.155	0.0017	0.133	0.356	1.26e-05	9.12e-05	3.16e-06	0.00141	0.668	0.109	0.954	0.831	0.136	0.34	0.444	0.00275
ARS-BFGL-NGS-14434	13	71987095	0.128	2.14e-06	0.0275	0.000141	0.351	0.603	0.658	0.0457	0.0537	0.0447	0.118	0.011	0.00513	0.823	0.94	0.667	0.0257	0.0871	0.0977	0.903	0.0708	0.0617	0.581	0.54	0.624	0.279	0.605	0.104	0.858	0.468	0.257
ARS-BFGL-NGS-29557	5	81612132	0.129	0.451	0.1	0.497	0.85	0.0123	0.787	0.799	0.103	0.00224	0.575	0.0617	0.00347	0.00708	0.0813	0.0282	0.0871	0.0126	0.933	0.000724	0.00417	0.00269	2.51e-05	0.00309	0.00209	0.938	0.000977	0.83	0.000191	3.39e-06	0.000182
ARS-BFGL-NGS-29834	29	36803768	0.129	0.524	0.194	0.355	0.441	0.53	0.361	0.207	0.545	0.94	0.713	0.0275	0.743	0.00219	6.46e-06	0.000646	2.57e-07	0.522	0.0282	0.0288	0.00692	0.0537	0.444	0.794	0.976	0.264	0.000676	0.012	0.0129	0.00813	0.00468
ARS-BFGL-NGS-17016	11	19410756	0.129	0.481	0.368	0.31	0.253	0.00389	0.203	0.0224	0.277	0.502	0.979	0.0525	0.0457	0.00209	0.00372	0.0105	0.0105	0.771	0.127	0.262	0.985	0.0692	0.226	0.0174	0.0174	0.199	5.25e-08	0.00813	3.98e-05	0.00166	0.179
BTA-30199-no-rs	30	61689647	0.129	0.252	0.00646	0.748	0.0257	0.000339	0.891	0.00316	0.0174	0.00977	0.0135	1e-10	0.441	0.352	0.746	0.703	0.335	0.0363	0.375	0.238	0.558	0.0692	0.713	0.207	0.133	0.455	0.156	0.824	0.891	0.337	0.848
BTA-23621-no-rs	5	10735432	0.13	0.00851	0.00562	0.151	0.0126	0.0447	0.404	0.0209	0.474	0.676	0.743	0.447	0.0708	0.000145	0.00138	0.000162	0.00151	0.000355	0.172	0.0129	0.000813	0.132	0.000741	0.0457	0.0209	0.0708	0.000447	0.83	0.00427	0.00389	9.12e-07
ARS-BFGL-NGS-107817	18	13061132	0.13	0.0851	0.158	0.719	0.816	0.0537	0.0166	0.257	0.785	0.103	0.481	0.37	0.0107	0.485	0.172	0.197	0.376	0.65	8.13e-06	0.841	0.659	0.312	0.479	0.929	0.782	0.186	0.0741	0.558	0.00912	0.0525	0.731
ARS-BFGL-NGS-103264	22	26355258	0.131	0.239	0.0166	0.671	0.133	0.521	0.0603	0.466	0.00209	0.581	0.02	0.518	0.614	0.00724	0.0468	0.0355	0.00646	0.108	0.305	1.74e-07	0.000178	3.47e-06	3.98e-05	0.0219	0.00224	0.531	0.0776	0.632	0.0457	0.0603	3.09e-05
BTA-109896-no-rs	2	16238330	0.131	0.00141	0.00692	0.0407	0.0251	0.0977	0.0513	0.778	0.2	0.585	0.706	0.191	0.256	0.0741	0.0813	0.389	0.00178	0.279	0.894	0.000166	0.565	2.45e-06	0.516	0.239	0.705	0.6	0.248	0.469	0.147	0.167	0.0447
ARS-BFGL-NGS-59259	25	36234087	0.132	0.71	0.743	0.0363	0.0407	0.909	0.115	0.34	0.903	0.925	0.0107	0.164	0.42	0.181	0.266	0.0162	0.238	0.00309	0.249	0.998	0.919	0.311	0.967	0.891	0.917	0.33	0.0141	4.57e-06	0.0195	0.0166	0.82
Hapmap60671-rs29023031	16	28006296	0.133	0.861	0.548	0.186	0.000195	0.767	0.117	0.603	0.433	0.129	0.207	0.0513	0.705	0.0234	0.0372	0.0851	0.0741	0.495	0.134	0.795	0.153	0.397	0.682	0.0468	0.1	8.13e-07	0.92	0.458	0.417	0.762	0.849
BFGL-NGS-111082	16	48405692	0.134	0.111	0.0692	0.814	0.692	6.17e-07	0.0138	0.000513	0.0331	0.937	0.0174	0.279	0.205	0.000148	0.0055	0.000912	0.0234	2.69e-05	0.0646	0.242	0.0724	0.822	0.0891	0.00049	0.00269	0.000141	0.933	0.114	0.0537	0.131	0.0115
BTA-85297-no-rs	9	14794389	0.135	0.406	0.279	0.439	0.413	0.151	0.324	0.226	0.348	0.0813	0.214	0.0269	0.776	5.62e-05	0.00162	0.000251	1.1e-08	0.038	0.89	0.00155	0.119	0.000288	6.46e-05	0.0661	0.00851	0.618	0.47	0.438	0.214	0.141	9.33e-05
BTB-01654826	6	88891318	0.135	0.124	0.0537	0.909	0.37	0.00912	5.25e-08	0.467	0.00257	0.000575	0.002	0.689	0.000166	0.114	0.378	0.913	0.0186	0.321	0.705	0.0513	0.277	0.001	0.000589	0.1	0.024	0.835	0.000832	0.00501	0.0589	0.0126	0.0363
UA-IFASA-8925	3	14084731	0.136	0.237	0.0331	0.946	0.235	0.412	1.05e-05	0.962	0.392	0.012	0.0851	0.269	0.0174	1.78e-06	1.41e-06	4.57e-06	3.55e-06	0.055	0.0912	0.0288	0.0126	0.0525	0.0479	0.293	0.191	0.224	0.00562	0.017	0.049	0.0724	0.000282
BTB-01152492	17	8632882	0.136	0.708	0.0676	0.249	0.452	0.0741	0.592	0.31	0.854	0.562	0.906	0.106	0.711	0.000977	0.162	0.0132	0.0105	1.48e-06	0.0562	0.0398	4.27e-05	0.108	0.00891	0.794	0.462	0.0372	0.451	0.024	0.198	0.152	0.00204
ARS-BFGL-NGS-25164	20	2557876	0.137	0.259	0.221	0.829	0.934	0.774	0.00288	0.334	0.846	0.187	0.618	0.721	0.0891	4.9e-08	2e-11	5.01e-11	1.58e-09	0.000692	0.00631	3.89e-05	0.000813	0.0407	6.92e-05	3.24e-08	6.76e-06	0.771	0.00437	0.943	0.000871	0.00631	7.41e-08
BTB-00771394	20	8439673	0.137	0.0457	0.0219	0.583	0.117	0.151	0.011	0.127	1.58e-06	0.0407	0.0145	0.0174	0.682	0.038	0.00457	0.0324	0.102	0.97	0.478	0.0117	0.00468	0.00871	0.542	0.975	0.713	0.992	0.969	0.138	0.675	0.745	0.00692
BTB-01346626	9	56522192	0.137	0.0468	0.714	0.597	0.0219	0.00759	0.0759	0.22	0.0224	0.71	0.678	0.399	0.0269	0.239	0.812	0.668	0.215	0.119	0.661	0.91	0.491	0.597	0.0347	0.000525	0.000447	6.61e-06	0.718	0.0741	0.795	0.708	0.475
BTA-89233-no-rs	23	31819343	0.138	0.546	0.0813	0.365	0.63	0.892	0.634	0.767	0.0398	0.631	0.793	0.0562	0.785	0.14	0.00166	0.0129	0.00209	0.833	0.804	6.76e-09	0.00692	0.000219	0.01	0.00049	0.00646	0.736	0.387	0.601	0.366	0.275	5.01e-05
BTA-49748-no-rs	2	129515246	0.138	0.295	0.161	0.805	0.818	0.641	0.304	0.542	0.0575	0.0537	0.0794	0.942	0.0282	0.0129	0.115	0.0724	0.0331	0.049	0.41	8.51e-05	6.03e-06	0.00501	0.000912	0.00708	0.0155	0.347	0.337	0.0955	0.0355	0.024	0.000646
ARS-BFGL-NGS-40557	17	26040363	0.139	0.455	0.963	0.48	0.00457	0.055	0.541	0.907	0.373	0.195	0.0324	0.119	0.0372	0.00145	0.132	0.0759	0.0437	0.0832	0.439	4.57e-06	0.00891	1.74e-07	0.000257	0.000204	0.0017	0.668	0.01	0.0275	0.00178	0.000151	0.000141
BFGL-NGS-110016	1	96217131	0.139	0.42	0.471	0.0132	0.299	0.37	0.0155	0.53	0.605	0.959	0.87	0.4	0.501	0.000479	2.63e-05	2.4e-05	3.47e-07	0.159	0.274	0.00437	0.101	0.00447	0.00372	0.729	0.318	0.0105	0.319	0.000417	0.468	0.815	0.000468
BTB-00475139	11	60203243	0.139	0.0012	0.0832	0.0182	0.469	0.125	0.00537	0.119	0.377	0.271	0.0229	0.416	0.115	0.000417	8.32e-06	2.57e-05	5.01e-08	0.0174	0.293	0.00229	0.0151	0.176	0.316	0.145	0.356	0.69	0.0933	0.492	0.024	0.37	0.00174
Hapmap54562-rs29009834	16	23108285	0.139	0.653	0.455	0.0417	0.000155	0.00631	1.55e-06	0.785	0.024	0.00229	0.0158	0.149	0.0912	0.001	0.00107	0.00224	0.0741	0.731	0.218	0.00427	0.0813	0.000457	0.0617	0.776	0.59	0.00447	0.0759	0.551	0.237	0.0166	0.00251
BTA-02498-no-rs	8	16971151	0.139	0.679	0.308	0.312	2.57e-06	0.28	0.43	0.698	0.017	0.548	0.261	0.119	0.968	0.0288	0.00219	0.00145	0.00468	0.716	0.95	0.0525	0.429	0.128	0.156	0.454	0.548	0.127	0.84	0.225	0.822	0.611	0.0229
ARS-BFGL-NGS-4970	10	15492812	0.139	0.217	0.661	0.76	0.0525	0.962	0.726	0.738	0.152	0.598	0.0295	0.229	0.363	0.0407	0.0724	0.144	0.753	0.83	0.728	0.944	0.0562	0.919	0.322	0.689	0.509	0.301	5.75e-06	0.00186	7.08e-05	4.27e-06	0.155
BTA-118117-no-rs	6	86460153	0.139	0.267	0.138	0.00209	0.812	7.41e-06	0.716	0.00112	0.156	0.1	0.00479	5.75e-09	0.0155	0.399	0.333	0.782	0.108	0.0234	0.769	0.484	0.892	0.627	0.147	0.452	0.0603	0.385	0.7	0.491	0.891	0.308	0.913
BTB-01524822	20	18719808	0.14	0.39	0.966	0.533	0.00603	0.631	0.173	0.0288	0.621	0.489	0.0457	0.00195	0.979	2.88e-07	0.00851	3.55e-05	0.00501	3.63e-05	0.965	0.0363	0.0832	0.0437	0.038	0.791	0.795	0.00741	0.000676	0.171	0.00204	0.00209	0.00263
ARS-BFGL-NGS-104544	8	36293755	0.14	0.9	0.101	0.0724	0.97	0.294	0.398	0.0112	0.332	0.634	0.255	1.45e-08	0.668	0.39	0.0155	0.108	0.504	0.2	0.131	0.333	0.374	0.0891	0.45	0.0759	0.228	0.118	0.887	0.608	0.204	0.625	0.938
Hapmap28985-BTA-73836	5	70338965	0.141	0.02	0.0661	0.172	0.54	0.664	0.643	0.049	0.288	0.0479	0.0871	0.0275	0.038	3.02e-07	6.61e-09	3.72e-10	6.61e-07	3.24e-07	0.489	1.62e-06	6.92e-07	0.00933	2e-10	1.45e-05	1.58e-06	0.141	0.000955	0.769	0.000145	9.12e-07	2e-12
BTA-123273-no-rs	2	26883836	0.142	0.818	0.913	0.0389	0.00234	0.00891	0.274	0.049	0.000155	2.69e-06	0.913	0.257	0.218	0.281	0.00186	0.0646	0.132	0.242	0.884	0.56	0.675	0.965	0.36	0.0871	0.302	0.467	0.00257	0.00589	0.0162	0.535	0.622
ARS-BFGL-NGS-27142	4	108904498	0.143	0.323	0.038	0.82	0.288	0.56	0.854	0.71	0.152	0.0132	0.631	0.2	0.0871	0.000339	0.000158	0.000407	0.0123	0.0603	0.204	3.72e-07	6.92e-07	0.000794	0.0309	0.0741	0.0912	0.907	0.0427	0.776	0.174	0.0891	2.4e-05
UA-IFASA-4222	5	10511028	0.143	0.0646	0.0912	0.56	0.745	0.165	0.00151	0.206	0.787	0.959	0.0759	0.145	0.00166	0.0204	0.26	0.618	0.339	0.861	0.273	0.0372	0.00407	0.00977	0.366	0.711	0.81	0.0741	2.75e-05	1.1e-05	0.353	0.131	0.109
ARS-BFGL-NGS-13101	16	27489237	0.143	0.000891	0.000646	0.0631	0.00148	0.0155	1.32e-06	1e-05	0.15	0.625	0.049	0.0794	0.335	0.885	0.0316	0.35	0.825	0.00525	0.25	0.358	0.25	0.39	0.000955	3.47e-05	5.89e-07	3.55e-05	0.441	0.107	0.0251	0.116	0.139
ARS-BFGL-NGS-78015	8	49550836	0.144	0.853	0.392	0.104	0.211	0.108	0.0214	0.924	0.745	0.407	0.0182	0.333	0.0302	0.00182	0.0135	0.00955	9.33e-05	0.117	0.038	0.000174	0.002	0.000447	0.00155	0.488	0.275	0.184	2e-06	0.0219	0.00513	0.000105	2.24e-05
Hapmap34166-BES2_Contig374_121	24	24961929	0.144	0.789	0.195	0.164	0.939	0.403	0.055	0.703	0.0309	0.429	0.679	0.203	0.124	0.0288	0.0912	0.00182	0.00676	1.15e-06	0.186	0.00145	0.00115	0.137	0.000166	0.0832	0.0309	0.124	0.638	0.0112	0.32	0.139	2.29e-05
Hapmap49884-BTA-121649	4	95163344	0.144	0.949	0.0933	0.0933	0.75	0.00513	0.00589	0.27	0.548	0.353	0.812	0.0234	0.187	0.038	0.317	0.252	0.0162	0.908	0.0603	9.12e-05	0.0562	4.17e-06	0.31	0.569	0.617	0.931	0.864	0.4	0.109	0.0832	0.00182
UA-IFASA-8621	4	49535036	0.144	0.647	0.272	0.324	0.678	0.697	0.318	0.189	7.08e-05	0.00813	3.31e-06	0.276	0.644	0.177	0.63	0.449	0.836	0.406	0.0617	0.264	0.265	0.371	0.0363	0.92	0.483	0.0257	0.0575	0.243	0.153	0.0275	0.508
Hapmap34753-BES7_Contig483_215	1	108154057	0.147	0.307	0.106	0.736	0.752	0.304	0.708	0.189	0.966	0.448	0.989	0.362	0.143	0.00355	0.0891	0.0295	0.0347	5.01e-05	0.98	4.07e-06	1.66e-05	0.00457	0.000174	5.13e-07	4.57e-06	6.46e-05	0.00427	0.357	4.57e-05	4.68e-05	2.29e-06
ARS-BFGL-NGS-17109	26	24278776	0.147	0.000288	0.0417	0.0141	0.247	0.943	0.172	0.011	0.385	0.217	0.678	0.716	0.0135	0.0832	0.522	0.35	0.122	0.0447	0.177	0.00209	0.00138	0.0214	0.0186	0.19	0.143	0.982	0.000955	0.0977	1.32e-06	1.29e-05	0.000398
Hapmap53599-rs29010851	30	13284114	0.147	0.448	0.74	0.465	0.0129	5.13e-08	0.00617	0.001	0.165	0.0178	0.918	0.000933	0.00363	0.778	0.0398	0.0871	0.898	0.329	0.922	0.0631	0.01	0.0174	0.526	0.421	0.628	0.934	0.173	0.00316	0.552	0.867	0.385
BTB-01197460	20	7351732	0.147	0.857	0.685	0.212	0.0661	0.179	0.861	0.321	2.82e-06	2.69e-05	0.0309	0.358	0.179	0.738	0.566	0.586	0.498	0.979	0.807	0.518	0.904	0.215	0.743	0.441	0.916	0.916	0.316	0.294	0.358	0.226	0.869
ARS-BFGL-NGS-105436	1	63951419	0.147	0.0427	0.0295	0.418	0.177	5.01e-07	0.00204	1.38e-06	0.197	0.0331	0.119	0.939	0.233	0.234	0.328	0.437	0.197	0.379	0.65	0.0479	0.944	0.0282	0.412	0.0891	0.23	0.0832	0.169	0.573	0.262	0.368	0.967
Hapmap61126-rs29016507	14	59770268	0.148	0.646	0.394	0.0324	0.173	0.849	0.349	0.242	0.1	0.919	0.809	0.948	0.75	1.15e-06	0.00024	9.77e-05	0.00132	0.0141	0.693	0.00363	0.184	0.00182	0.225	0.291	0.376	0.00309	0.038	0.9	0.174	0.0389	0.00234
Hapmap27802-BTA-49707	5	68946279	0.149	0.319	0.234	0.767	0.706	0.407	0.481	0.0525	0.379	0.0162	0.0219	0.278	0.328	2.24e-06	1.05e-07	4.17e-08	1.95e-06	3.31e-05	0.0589	8.13e-07	7.41e-07	0.00513	2.88e-10	1.2e-09	5.01e-10	0.703	0.0182	0.652	0.00229	0.000661	3.98e-11
ARS-BFGL-NGS-71420	6	106668742	0.149	0.0776	0.0933	0.587	0.668	0.608	0.1	0.29	0.00132	0.0282	0.272	0.562	0.391	0.46	0.232	0.146	0.00933	0.0447	0.306	0.858	0.0977	0.325	0.292	0.826	0.393	0.98	0.00339	0.726	2.82e-06	0.000708	0.038
BTB-00322594	7	82000943	0.15	0.16	0.548	0.968	0.0617	0.324	4.47e-05	0.521	0.0661	0.37	0.0257	0.697	0.338	0.000759	0.00692	0.00407	0.00251	0.0288	0.82	5.13e-06	0.000275	6.03e-05	3.31e-06	2.63e-06	4.9e-07	0.0316	7.59e-05	0.0977	0.00155	0.000891	9.12e-06
ARS-BFGL-NGS-55810	30	132620448	0.15	0.472	0.321	0.378	0.408	0.000209	0.0794	0.000661	0.279	0.0038	0.863	0.0776	0.000479	0.000112	0.00871	0.00251	1.78e-05	0.0115	0.75	8.32e-08	2.63e-05	1.05e-06	0.212	0.569	0.614	0.833	0.438	0.0955	0.928	0.521	1.95e-05
Hapmap54877-rs29016859	5	70785518	0.15	0.1	0.177	0.764	0.868	0.678	0.834	0.258	0.568	0.00282	0.936	0.0145	0.115	8.32e-06	0.00282	1.12e-05	0.00692	1.95e-06	0.0132	0.0263	0.0288	0.0324	9.12e-05	0.573	0.23	0.0257	0.407	0.0117	0.472	0.00513	0.000166
ARS-BFGL-NGS-52939	19	56244442	0.15	0.32	0.331	0.6	0.265	0.317	1.29e-06	0.172	0.208	0.664	0.104	0.818	0.557	0.0049	0.0468	0.0263	1.58e-05	0.266	0.289	0.0011	0.206	8.71e-05	0.00191	0.0302	0.0372	0.926	0.36	0.489	0.916	0.687	0.02
ARS-BFGL-NGS-14104	13	42192875	0.151	0.382	0.239	0.493	0.518	0.0562	0.226	0.59	3.16e-06	0.000407	0.0145	0.0407	0.211	0.0525	0.0437	0.1	0.0562	0.565	0.825	0.0661	0.0575	0.0331	0.0933	0.42	0.0977	0.419	0.298	0.208	0.594	0.738	0.164
ARS-BFGL-NGS-84228	16	54846459	0.151	0.875	0.689	0.148	0.0724	0.166	0.809	0.721	0.135	0.208	0.205	0.978	0.569	0.0049	0.0891	0.055	0.00617	0.0457	3.98e-06	0.989	0.888	0.296	0.286	0.179	0.621	0.378	0.854	0.31	0.914	0.766	0.546
Hapmap52513-rs29024428	32	0	0.153	0.898	0.256	0.145	3.63e-06	0.505	0.0132	0.174	0.413	0.546	0.785	0.759	0.251	0.632	0.785	0.353	0.746	0.388	0.551	0.336	0.0178	0.311	0.893	0.818	0.561	0.821	0.000891	0.0263	0.0055	0.00145	0.557
ARS-BFGL-NGS-16093	28	12717523	0.154	0.872	0.907	0.0832	0.00112	0.762	0.429	0.231	0.0661	0.212	0.673	0.237	0.336	0.284	0.998	0.509	0.232	0.0158	0.00537	4.68e-06	0.000398	0.00263	9.55e-08	4.07e-07	2.24e-06	0.614	7.24e-06	0.0933	0.00141	4.9e-06	7.24e-05
BTB-00051535	1	118072379	0.155	0.468	0.00741	0.548	0.0126	0.533	0.986	0.111	0.165	0.0363	0.2	0.868	0.126	1.35e-06	0.000832	0.000813	0.0589	0.0269	0.228	1.38e-05	7.08e-06	0.000145	0.017	0.0417	0.0603	0.0195	0.000309	0.261	0.000132	1.58e-05	1.02e-05
ARS-BFGL-NGS-15574	2	36329629	0.155	0.0603	0.166	0.577	0.785	0.0017	0.000813	0.339	0.621	0.00513	0.322	0.55	8.13e-05	3.63e-05	0.0275	0.0151	0.00646	0.0794	0.955	0.000631	9.55e-05	0.000148	9.77e-05	0.0724	0.0398	0.511	0.00832	0.207	0.000794	1.66e-06	0.00012
BFGL-NGS-114315	20	9627990	0.155	0.228	0.124	0.999	0.644	0.0871	0.619	0.0251	0.276	0.002	0.423	0.644	0.81	1.05e-05	5.89e-05	4.9e-07	0.0002	6.31e-06	0.274	0.0105	0.0145	0.314	6.61e-07	3.47e-05	3.89e-05	0.655	0.0182	0.31	0.00525	0.00186	0.000178
BTB-01235703	6	19897267	0.155	0.33	0.676	0.687	0.132	0.0012	0.0011	0.548	1.74e-06	0.0603	0.0178	0.00275	0.00912	0.176	0.0107	0.0129	0.774	0.537	0.855	0.00174	0.00891	0.00398	0.371	0.253	0.501	0.373	0.624	0.711	0.601	0.593	0.926
Hapmap1389-BTA-110081	7	28032016	0.157	0.668	0.475	0.255	0.24	0.055	0.582	0.182	0.769	0.0708	0.451	0.0575	0.498	4.47e-07	0.000676	1.7e-06	6.17e-05	4.47e-06	0.592	0.157	0.152	0.378	0.0389	0.56	0.406	0.00891	0.815	0.0195	0.23	0.833	0.0141
ARS-BFGL-NGS-99155	29	46646575	0.157	0.364	0.54	0.00708	0.115	0.109	0.407	0.597	0.757	0.0162	0.357	0.0427	0.203	0.608	0.723	0.798	0.182	0.157	6.31e-06	0.0575	0.0776	0.0501	0.5	0.47	0.752	0.0347	0.00191	0.0295	0.00331	0.00324	0.173
BTB-00756767	19	38786724	0.157	0.635	0.856	0.289	0.0105	0.0741	8.91e-07	0.716	0.489	0.917	0.258	0.692	0.0891	0.789	0.494	0.897	0.278	0.239	0.0912	0.00562	0.381	0.0117	0.641	0.555	0.233	0.326	0.92	0.84	0.729	0.514	0.238
BTB-00113596	2	116261117	0.157	0.575	0.446	0.323	0.154	0.619	0.139	0.12	0.553	0.985	0.858	0.524	0.719	0.766	0.308	0.664	0.531	0.393	2e-07	0.269	0.0204	0.789	0.942	0.583	0.399	0.155	0.122	0.243	0.0234	0.00776	0.361
ARS-BFGL-NGS-70863	16	74741746	0.158	0.000129	0.0275	0.0102	0.116	1.29e-05	0.0229	0.0398	0.655	0.0575	0.0776	0.469	1.55e-07	0.0603	0.346	0.31	0.665	0.711	0.326	0.753	0.488	0.0676	0.0174	0.646	0.206	0.89	1.23e-07	0.0372	7.94e-05	6.31e-06	0.0631
BFGL-NGS-117685	18	51592949	0.16	0.36	0.0158	0.823	0.0437	0.718	0.845	0.291	0.356	0.828	0.0468	0.155	0.0309	1.45e-06	0.0155	0.00038	0.172	3.72e-06	0.95	0.000269	0.000389	0.00115	7.94e-06	0.00145	0.000195	0.162	0.000603	0.177	0.00331	7.41e-06	3.16e-08
ARS-BFGL-NGS-102004	7	28127119	0.16	0.126	0.0776	0.836	0.569	0.46	0.872	0.532	0.0851	2.88e-05	0.218	0.509	0.158	0.0427	0.00195	2e-05	1.48e-05	1.1e-06	0.521	0.00347	0.0302	0.752	0.00832	8.51e-07	4.37e-05	0.103	0.803	0.0107	0.0479	0.218	6.31e-05
UA-IFASA-1553	13	5128166	0.16	0.0347	0.705	0.482	0.148	0.597	0.719	0.735	0.469	0.562	0.714	0.716	0.198	2.45e-05	3.72e-08	1.17e-07	6.76e-07	0.132	0.138	0.00331	0.0692	0.0214	0.000224	0.000575	0.000174	0.223	0.00363	0.00398	7.24e-05	0.000891	8.91e-05
ARS-BFGL-NGS-10781	30	12754120	0.16	0.00038	0.0126	0.00955	0.131	0.0219	0.217	3.55e-06	0.467	0.187	0.272	0.00132	0.233	0.001	0.00229	0.00141	0.187	0.15	0.596	0.0776	0.126	0.103	0.000224	2.63e-05	4.9e-05	0.254	7.94e-08	0.244	1.82e-10	1.66e-06	0.000692
Hapmap52537-rs29011369	2	116210744	0.16	0.551	0.406	0.34	0.177	0.893	0.277	0.173	0.55	0.905	0.789	0.55	0.914	0.497	0.163	0.397	0.362	0.558	6.03e-08	0.177	0.00692	0.714	0.953	0.56	0.4	0.146	0.0933	0.219	0.0126	0.00537	0.226
ARS-BFGL-NGS-73087	2	123191539	0.16	0.00891	0.0331	0.132	0.245	0.00269	0.387	0.0219	0.000182	7.41e-07	0.000724	4.79e-05	4.47e-05	0.578	0.973	0.597	0.678	0.318	0.516	0.69	0.757	0.444	0.884	0.574	0.56	0.29	0.0891	0.0107	0.0871	0.00661	0.381
Hapmap54937-rs29013687	2	13597108	0.16	0.612	0.773	0.0204	0.000794	0.00295	0.333	0.628	0.188	7.94e-05	0.055	2.57e-08	0.132	0.161	0.0229	0.0372	0.733	0.528	0.986	0.322	0.682	0.0363	0.193	0.972	0.969	0.178	0.176	0.0977	0.497	0.625	0.909
BTA-53082-no-rs	21	68194734	0.161	0.012	0.00166	0.188	0.00105	0.282	0.955	0.392	0.169	0.662	0.147	0.479	0.0245	0.0355	0.24	0.0832	0.00112	0.000661	0.171	0.00112	0.0692	0.00741	1.51e-07	6.46e-06	6.76e-07	0.0537	0.0427	0.000891	0.000501	0.00851	6.76e-05
ARS-BFGL-BAC-35676	19	50053727	0.161	0.949	0.187	0.129	0.681	0.0055	3.72e-08	0.0891	0.0575	0.000155	0.19	0.407	0.0676	0.186	0.916	0.902	0.00912	0.866	0.449	0.00288	0.287	2.24e-05	0.313	0.99	0.942	0.0186	0.89	0.299	0.394	0.519	0.0759
ARS-BFGL-NGS-26950	15	75749702	0.161	0.169	0.144	0.882	0.892	7.76e-08	0.0275	1.62e-05	0.55	0.0123	0.57	1.66e-07	0.0214	0.678	0.299	0.868	0.0275	0.13	0.0676	0.011	0.308	0.000794	0.586	0.731	0.916	0.442	0.9	0.515	0.582	0.192	0.1
Hapmap50084-BTA-74042	5	75417666	0.162	0.0417	0.132	0.392	0.862	0.139	0.652	0.456	0.197	0.895	0.328	0.000741	0.0102	0.000891	0.000832	0.000224	0.002	0.00155	0.535	0.000275	2.82e-06	0.00955	8.13e-06	0.0741	0.0182	0.458	0.197	0.978	0.0263	0.00234	1.02e-07
BFGL-NGS-116397	22	3593166	0.162	0.967	0.0603	0.104	0.316	0.0282	0.381	0.574	0.0676	0.67	0.388	0.0891	0.355	0.0339	0.00389	0.00676	0.0126	0.771	0.02	7.59e-07	0.0155	8.91e-06	0.0214	0.0617	0.118	0.413	0.282	0.406	0.611	0.216	0.00105
BFGL-NGS-118081	14	4267053	0.162	0.00355	0.721	1.02e-06	0.000977	0.00646	0.0251	0.34	0.481	0.577	0.424	0.295	0.00575	0.038	0.287	0.288	0.00676	0.631	0.519	0.0977	0.815	0.0105	0.146	0.82	0.724	0.634	0.0977	0.789	0.176	0.195	0.148
ARS-BFGL-NGS-21145	19	51215413	0.162	0.868	0.327	0.152	0.352	0.634	0.137	0.147	0.00195	1.66e-06	0.436	0.293	0.911	0.0933	0.0692	0.115	0.358	0.851	0.782	0.98	0.215	0.816	0.465	0.282	0.45	0.00186	0.0132	0.0676	0.438	0.685	0.824
ARS-BFGL-NGS-35798	10	79877539	0.163	0.782	0.716	0.0692	0.00389	0.427	0.0229	0.587	0.293	0.0676	0.29	0.473	0.185	3.63e-06	1.51e-07	5.25e-06	3.63e-06	0.221	0.0302	3.39e-05	0.00275	3.55e-05	0.61	0.175	0.596	0.29	0.979	0.297	0.133	0.59	3.63e-05
BFGL-NGS-115061	4	94468924	0.163	0.93	0.0347	0.123	0.318	0.0178	0.324	0.327	0.116	0.773	0.111	0.782	0.706	0.00372	0.0195	0.0107	0.00269	0.893	0.0603	3.72e-05	0.0832	2.19e-06	0.333	0.782	0.812	0.417	0.306	0.954	0.0501	0.0661	0.00363
Hapmap57853-rs29019570	4	94499928	0.164	0.942	0.0347	0.119	0.316	0.0178	0.31	0.324	0.119	0.769	0.114	0.764	0.703	0.00363	0.0195	0.0105	0.00288	0.892	0.0575	3.89e-05	0.0832	2.14e-06	0.341	0.802	0.793	0.42	0.305	0.935	0.0525	0.0676	0.00355
ARS-BFGL-NGS-94605	19	53332410	0.164	0.0417	0.445	0.521	0.0832	0.64	0.23	0.0832	0.00407	0.156	2.04e-07	0.687	0.465	0.741	0.107	0.133	0.397	0.286	0.226	0.128	0.6	0.916	0.182	0.0148	0.0955	0.0245	0.337	0.024	0.999	0.992	0.176
BTA-40408-no-rs	17	17408409	0.165	0.000933	0.00501	0.0263	0.0141	0.215	0.0741	0.216	0.995	0.017	0.937	0.00447	0.182	1.7e-05	0.000129	0.000191	1.82e-06	0.589	0.349	1.41e-06	0.0195	1.66e-05	0.000178	0.0302	0.0617	0.29	0.774	0.851	0.55	0.361	8.32e-05
ARS-BFGL-NGS-66266	25	39424763	0.165	0.0955	0.13	0.659	0.719	0.63	0.0219	0.203	0.641	0.0513	0.538	0.697	0.0347	0.0174	0.00676	0.000617	0.00776	0.0257	0.0417	0.148	0.574	0.291	2.34e-07	0.000427	2.75e-06	0.753	0.127	0.741	0.038	0.00676	0.0049
ARS-BFGL-NGS-47927	9	56072341	0.165	0.1	0.432	0.776	0.16	4.47e-05	0.0251	8.13e-07	0.719	0.434	0.532	0.00724	0.0692	0.18	0.504	0.139	0.593	0.122	0.547	0.185	0.628	0.202	0.874	0.397	0.247	0.498	0.105	0.107	0.453	0.491	0.745
ARS-BFGL-NGS-104591	9	105587941	0.166	0.178	0.305	0.899	0.407	0.173	0.495	0.652	0.783	0.973	0.104	0.0195	0.806	0.179	0.869	0.913	0.103	0.951	0.0148	3.39e-05	1.55e-05	1.91e-06	0.0676	0.972	0.262	0.266	0.0229	0.693	0.119	0.0525	0.000724
ARS-BFGL-NGS-28381	5	97069860	0.166	0.00117	0.303	6.03e-08	0.312	0.923	0.171	0.581	0.451	0.912	0.618	0.785	0.514	0.882	0.988	0.488	0.562	0.612	0.545	0.745	0.35	0.824	0.978	0.0871	0.177	0.78	0.123	0.323	0.144	0.731	0.673
ARS-BFGL-NGS-7934	19	51269027	0.167	0.879	0.337	0.153	0.349	0.631	0.128	0.147	0.00195	1.78e-06	0.439	0.295	0.901	0.1	0.0724	0.121	0.372	0.82	0.745	0.967	0.209	0.816	0.485	0.298	0.475	0.00195	0.0132	0.0676	0.438	0.687	0.848
BTB-02067445	13	58988091	0.167	0.00955	0.0204	0.124	0.129	0.242	0.825	0.738	7.59e-07	0.0162	0.00692	0.6	0.02	0.308	0.481	0.242	0.352	0.281	0.682	0.675	0.405	0.353	0.769	0.154	0.321	0.055	0.914	0.872	0.878	0.435	0.85
ARS-BFGL-NGS-38652	16	27671754	0.168	0.00631	0.0024	0.197	0.00347	0.324	0.00186	0.0933	0.101	0.000219	0.907	0.0977	0.0229	0.411	0.0138	0.0617	0.824	0.0437	0.0191	0.31	0.0166	0.933	0.00832	0.000166	4.79e-05	7.59e-08	0.684	0.518	0.0055	0.0331	0.0891
Hapmap60668-rs29018280	5	57681031	0.168	0.0117	0.308	0.174	0.412	0.0282	0.141	7.08e-07	0.806	0.017	0.869	0.791	0.802	0.0724	0.531	0.24	0.926	0.00955	0.0603	0.676	0.152	0.701	0.723	0.692	0.817	0.933	0.296	0.883	0.495	0.568	0.296
BTB-00863238	8	23589695	0.168	0.45	0.6	0.017	0.2	0.435	0.13	0.223	0.00537	0.00174	2.24e-06	0.955	0.53	0.957	0.12	0.641	0.33	0.0174	0.443	0.0174	0.476	0.00589	0.0288	0.121	0.0575	0.963	0.85	0.117	0.39	0.199	0.764
BTA-85289-no-rs	9	14961721	0.168	0.272	0.213	0.858	0.843	0.241	0.139	0.385	0.731	0.827	0.0126	0.615	0.641	0.327	0.0933	0.0263	0.147	0.0871	5.5e-06	0.644	0.428	0.101	0.0646	0.0851	0.038	0.158	0.656	0.989	0.223	0.389	0.873
ARS-BFGL-NGS-12348	11	103555170	0.169	0.512	0.176	0.389	0.981	2.4e-08	0.00741	1.17e-05	0.0417	0.259	0.435	0.000324	0.00575	0.147	0.817	0.499	0.853	0.0832	0.00257	0.0955	0.0871	0.222	0.917	0.134	0.193	0.0468	0.787	0.998	0.671	0.0324	0.138
Hapmap56996-rs29010816	3	16881296	0.169	0.00776	0.238	0.102	0.661	0.513	0.75	0.244	0.467	0.853	0.136	0.434	0.323	0.0617	0.204	0.527	0.561	0.229	0.0141	0.00263	0.00776	0.132	0.0537	0.0912	0.0447	0.121	2.29e-05	4.57e-07	0.0871	0.0776	0.35
BTA-107196-no-rs	1	82468782	0.169	0.942	0.491	0.175	0.265	0.297	0.135	0.234	0.776	0.0398	0.933	0.0617	0.501	0.0832	0.735	0.668	0.726	0.562	1.26e-05	0.00631	0.102	0.217	0.855	0.824	0.527	0.478	0.017	0.0282	0.668	0.721	0.352
ARS-BFGL-NGS-102196	18	61182535	0.17	0.178	0.475	0.00155	0.22	0.45	0.631	0.0355	0.0646	0.312	0.000148	0.118	0.414	0.002	4.79e-05	0.000692	0.0138	0.548	0.00309	0.0851	0.0324	0.771	0.247	0.825	0.868	0.264	1.82e-06	0.000219	0.000589	8.13e-06	0.00372
BTA-103078-no-rs	2	116998234	0.17	0.0155	0.0229	0.153	0.0912	4.17e-05	0.149	0.00275	0.00229	0.00229	0.0525	0.997	3.89e-06	0.125	0.296	0.44	0.811	0.908	0.187	0.111	0.0759	0.239	0.292	0.692	0.652	0.37	0.0186	0.0135	0.000708	0.00011	0.0447
ARS-BFGL-NGS-1409	22	40167931	0.17	0.378	0.614	0.581	0.174	0.155	0.267	0.78	0.382	0.452	0.723	0.932	0.19	0.416	0.551	0.258	0.946	0.308	1.26e-06	0.404	0.755	0.453	0.44	0.23	0.753	0.951	0.167	0.846	0.055	0.103	0.178
Hapmap59408-ss46526398	19	57040897	0.17	0.0155	0.119	0.18	0.773	0.49	0.139	0.269	4.17e-06	0.00692	8.32e-05	0.409	0.0407	0.835	0.33	0.945	0.218	0.0794	1.29e-05	0.509	0.923	0.161	0.213	0.569	0.273	0.482	0.568	0.0141	0.701	0.489	0.675
Hapmap47932-BTA-38182	16	25185581	0.17	0.00105	0.0017	0.0525	0.00813	0.00178	7.76e-07	0.0012	0.00347	0.552	0.00302	0.506	0.661	0.0132	0.00457	0.0145	0.23	0.342	0.382	0.433	0.966	0.0794	0.803	0.436	0.0468	0.00525	0.144	0.102	0.805	0.361	0.782
ARS-BFGL-NGS-108015	20	17240999	0.17	0.874	0.0427	0.195	0.258	0.0186	0.00155	0.129	0.0178	0.533	3.09e-06	0.0182	0.743	0.401	0.558	0.502	0.915	0.879	0.37	0.458	0.00891	0.569	0.627	0.968	0.997	0.311	0.947	0.124	0.55	0.46	0.864
ARS-BFGL-NGS-101993	7	85544523	0.171	0.889	0.0832	0.157	0.565	0.416	0.0263	0.74	0.874	0.493	0.513	0.925	0.00933	0.00126	0.162	0.0575	0.145	0.00135	0.107	1.17e-06	9.33e-08	5.13e-06	4.37e-05	0.000407	4.07e-05	0.363	0.0178	0.428	0.0141	0.00617	4.79e-07
BTB-01641095	1	134467319	0.171	0.419	0.815	0.67	0.0049	0.282	0.0269	0.824	0.000955	4.27e-07	0.531	0.049	0.242	0.0617	0.313	0.357	0.352	0.357	0.0331	0.676	0.0646	0.568	0.714	0.915	0.846	0.0794	0.5	0.574	0.181	0.184	0.0468
BTB-01946639	6	89550253	0.171	0.888	0.0955	0.182	1.48e-07	0.881	0.292	0.186	0.573	0.932	0.684	0.393	0.297	0.00912	0.0741	0.0309	0.116	0.406	0.00407	0.409	0.0933	0.158	0.785	0.0955	0.265	0.0229	0.0776	0.778	0.332	0.0676	0.215
Hapmap51800-BTA-109764	4	29528497	0.171	0.162	0.538	0.994	0.107	0.055	0.965	6.17e-07	0.181	0.495	0.787	0.325	0.547	0.25	0.193	0.168	0.439	0.135	0.871	0.991	0.11	0.839	0.319	0.233	0.578	0.729	0.00525	0.0407	0.0182	0.017	0.374
ARS-BFGL-NGS-40677	23	10957659	0.171	0.574	0.00603	0.389	0.0112	1.26e-06	0.201	0.000832	0.177	0.167	0.344	0.237	0.27	0.343	0.0676	0.259	0.185	0.555	0.00132	0.288	0.373	0.838	0.389	0.0055	0.0234	0.597	0.201	0.543	0.736	0.547	0.386
Hapmap41713-BTA-04854	8	56124303	0.173	0.24	0.0631	0.909	0.441	0.703	0.716	0.482	0.0224	0.000234	0.409	0.228	0.168	0.601	0.226	0.239	0.303	0.928	1.35e-05	0.0724	0.161	0.0741	0.805	0.509	0.628	0.0132	0.0676	0.836	0.131	0.345	0.179
ARS-BFGL-NGS-27736	7	50577792	0.173	0.531	0.409	0.646	0.485	0.0871	0.163	0.0145	0.806	0.404	0.76	0.78	0.163	0.0295	0.0589	0.000427	0.011	0.00138	0.262	0.711	0.327	0.895	0.0955	0.129	0.678	0.0132	2.69e-05	2.69e-09	0.00302	0.0186	0.347
ARS-BFGL-NGS-105092	19	60165029	0.174	0.224	0.861	0.937	0.00282	0.435	0.114	0.317	0.627	0.661	0.352	0.354	0.907	0.00912	0.0617	0.103	3.31e-08	0.0617	0.02	0.000355	0.00389	0.000117	0.0135	0.114	0.0708	0.272	0.724	0.0525	0.255	0.793	0.00631
Hapmap25417-BTC-036670	6	37801349	0.174	1.1e-05	0.00282	0.000316	0.00646	0.0741	0.755	0.799	0.258	0.223	0.277	0.364	8.71e-05	0.127	0.0741	0.16	0.0457	0.292	0.0219	0.11	0.0631	0.459	0.56	0.322	0.251	0.0479	0.0589	0.373	0.0055	0.00302	0.0288
BTA-76288-no-rs	10	79854150	0.176	0.935	0.849	0.135	0.0115	0.286	0.00759	0.495	0.121	0.0251	0.184	0.314	0.168	1e-05	1.15e-07	5.5e-06	3.39e-06	0.261	0.0251	2.04e-05	0.00457	3.55e-05	0.541	0.206	0.596	0.682	0.887	0.24	0.177	0.662	2.82e-05
ARS-BFGL-NGS-1328	16	27334730	0.176	0.924	0.785	0.28	0.00832	0.293	0.049	0.703	0.24	0.507	0.0646	0.146	0.32	0.00708	0.000525	0.000224	0.000468	0.0182	0.00275	0.00417	0.00269	0.119	0.0309	0.718	0.693	1.74e-06	0.42	0.412	0.176	0.0195	8.32e-05
BTB-00349308	8	51460409	0.176	0.513	0.921	0.422	0.00372	0.0661	0.94	0.811	0.684	0.764	0.869	0.00186	0.548	0.00275	0.625	0.57	0.233	0.00631	0.0155	0.925	0.0269	0.16	0.00407	0.647	0.224	0.124	2.51e-06	0.139	0.012	0.00282	0.157
BTB-00647391	16	54814128	0.176	0.932	0.759	0.148	0.0692	0.168	0.705	0.733	0.144	0.205	0.212	0.957	0.515	0.00417	0.0891	0.0537	0.0049	0.0427	6.31e-06	0.953	0.969	0.329	0.271	0.206	0.649	0.432	0.805	0.311	0.856	0.675	0.507
BFGL-NGS-113861	5	72464363	0.177	0.00407	0.0269	0.0759	0.181	0.603	0.774	0.000457	0.298	0.543	0.457	0.239	0.038	0.000813	0.284	0.0631	0.0692	0.000437	0.0708	0.000151	5.13e-05	0.000148	5.75e-05	0.0832	0.0209	0.138	3.72e-05	0.407	2.04e-06	5.75e-06	3.63e-06
Hapmap61061-rs29020453	8	89859523	0.177	0.00295	0.149	0.0288	0.917	6.46e-05	0.0708	0.147	0.0191	0.0339	0.479	0.0646	9.77e-06	0.904	0.855	0.809	0.376	0.42	0.849	0.518	0.223	0.524	0.25	0.393	0.413	0.276	0.569	0.932	0.108	0.00759	0.0977
Hapmap42190-BTA-37588	15	72142927	0.177	0.0912	0.675	0.708	0.0676	1.38e-08	0.253	0.024	0.76	0.881	0.237	0.379	8.32e-05	0.452	0.398	0.723	0.412	0.99	0.714	0.183	0.353	0.166	0.0245	0.701	0.376	0.835	0.801	0.45	0.0501	0.02	0.262
Hapmap59876-rs29018046	2	13853729	0.177	0.0269	0.00589	0.292	0.0209	0.00891	0.488	0.0363	0.789	0.0457	0.0562	1e-10	0.61	0.344	0.299	0.196	0.144	0.0912	0.0851	0.757	0.515	0.0676	0.745	0.78	0.974	0.0155	0.177	0.752	0.0234	0.446	0.826
ARS-BFGL-NGS-19570	16	57399441	0.177	0.875	0.806	0.211	0.00324	0.996	0.493	0.582	0.00724	0.242	3.02e-07	0.000251	0.807	0.526	0.337	0.799	0.485	0.478	0.327	0.896	0.208	0.565	0.898	0.745	0.437	0.327	0.226	0.126	0.589	0.246	0.922
ARS-BFGL-NGS-31139	4	114565961	0.177	0.577	0.728	0.0288	0.049	0.162	0.172	0.652	0.0117	0.583	6.61e-07	0.151	0.35	0.308	0.509	0.261	0.0692	0.14	0.74	0.236	0.038	0.604	0.0263	0.12	0.0676	0.0251	0.863	0.011	0.587	0.966	0.951
ARS-BFGL-NGS-1751	20	17412441	0.179	0.272	0.234	0.011	0.908	0.472	0.526	0.46	0.0741	0.251	0.134	0.0347	0.908	4.57e-06	7.41e-06	6.76e-06	1.12e-05	0.0123	0.118	6.46e-05	2.95e-07	0.00617	0.00309	0.0214	0.0178	0.0776	0.000617	0.0372	0.00851	0.00347	1.41e-06
ARS-BFGL-NGS-66366	8	85833568	0.179	0.279	0.236	0.743	0.507	0.112	0.00105	0.277	0.0135	0.000832	0.887	0.00447	0.808	0.00468	0.00891	0.0024	0.0794	0.0141	0.101	0.00191	0.165	0.0832	0.00575	4.9e-07	1.05e-05	0.00257	0.399	0.479	0.771	0.491	0.00372
Hapmap31616-BTC-042811	6	71873004	0.179	0.83	0.226	0.0759	0.736	0.0049	0.11	0.0589	0.0257	0.0182	0.00166	1.12e-08	0.104	0.0468	0.141	0.0955	0.0479	0.131	0.703	0.425	0.54	0.614	0.703	0.618	0.797	0.414	0.296	0.997	0.635	0.569	0.316
BTA-03959-no-rs	18	62221442	0.179	0.0123	0.892	9.12e-06	0.0302	0.0871	0.0513	0.75	0.622	0.913	0.223	0.361	0.9	0.151	0.0204	0.0417	0.344	0.808	0.00117	0.272	0.249	0.32	0.593	0.628	0.302	0.321	0.038	0.115	0.00316	0.0107	0.641
ARS-BFGL-NGS-29366	11	60738925	0.181	0.00347	0.299	0.0417	0.687	2.88e-05	1.62e-05	0.333	0.526	0.357	0.493	0.433	1.41e-05	0.00389	0.0126	0.00302	0.000776	0.0631	0.682	9.33e-05	5.13e-05	0.000282	0.00871	0.247	0.198	0.123	0.24	0.67	0.0355	0.002	7.41e-06
Hapmap48101-BTA-85178	9	101220656	0.181	0.00794	0.0263	0.0912	0.135	0.238	0.0708	0.00794	0.0339	0.0562	0.0251	0.479	0.144	0.0339	0.607	0.189	0.00933	0.00372	0.11	0.36	0.0741	0.752	0.0617	0.0631	0.0537	0.752	0.000155	0.28	4.68e-06	0.000295	0.0214
ARS-BFGL-NGS-101613	14	50245422	0.181	0.22	0.196	0.92	0.867	0.144	0.856	0.0933	3.31e-08	1.32e-05	0.00123	0.0138	0.00813	0.711	0.977	0.646	0.877	0.0186	0.54	0.00355	0.00115	0.469	0.0437	0.0229	0.0141	0.861	0.538	0.701	0.0912	0.87	0.0295
BFGL-NGS-111445	26	48120342	0.182	0.0933	0.0661	0.618	0.214	0.581	0.27	0.56	0.0145	0.124	0.535	0.0708	0.0309	0.000468	0.146	0.1	0.0195	0.0229	0.303	0.000275	0.000126	0.000166	0.00135	0.0115	0.0158	0.0407	2.45e-05	0.117	4.17e-06	1.29e-05	0.00011
BFGL-NGS-115726	10	66852021	0.182	0.0794	0.00851	0.552	0.0741	0.18	0.00117	0.0933	0.209	0.693	0.108	0.251	0.397	1.38e-06	0.00245	0.000245	3.24e-07	0.0178	0.501	0.000562	0.0407	0.000537	0.0151	0.112	0.155	0.652	0.797	0.0166	0.755	0.811	0.00129
ARS-BFGL-NGS-27657	16	75305757	0.182	0.0174	0.0692	0.311	0.272	3.72e-05	0.0324	0.0891	0.847	0.179	0.806	0.743	3.47e-05	0.0537	0.32	0.374	0.173	0.869	0.415	0.297	0.676	0.0141	0.0204	0.342	0.0933	0.99	1.51e-06	0.225	3.24e-05	5.5e-05	0.0525
UA-IFASA-9514	19	16810968	0.182	0.13	0.292	0.652	0.558	0.829	0.0741	0.302	0.165	0.11	0.569	9.77e-09	0.504	0.165	0.767	0.343	0.695	0.449	0.22	0.176	0.337	0.287	0.843	0.0182	0.0501	0.0468	0.703	0.388	0.938	0.557	0.988
Hapmap44484-BTA-75324	10	76931362	0.183	0.979	0.528	0.155	0.218	0.506	0.221	0.49	0.961	0.65	0.0182	0.00158	0.857	0.000204	0.00174	3.16e-05	4.57e-08	1.41e-05	0.288	0.00182	0.00115	0.0155	0.00794	0.00115	0.0123	0.0288	0.0437	1.1e-05	0.637	0.474	0.000661
BTA-68322-no-rs	3	69905106	0.183	0.0708	0.183	0.528	0.841	0.01	0.16	0.00324	0.655	0.14	7.24e-06	0.01	0.548	0.316	0.685	0.481	0.653	0.000562	0.552	0.242	0.0741	0.125	0.428	0.00661	0.0724	0.298	0.0741	0.0148	0.71	0.279	0.126
Hapmap36276-SCAFFOLD205344_100	16	75747590	0.183	0.00977	0.0741	0.224	0.345	4.27e-05	0.0135	0.0024	0.692	0.171	0.986	0.916	1.35e-05	0.4	0.43	0.514	0.711	0.618	0.653	0.649	0.748	0.0309	0.409	0.243	0.671	0.681	0.0129	0.925	0.0302	0.0158	0.351
ARS-BFGL-NGS-58314	20	10871544	0.184	0.783	0.35	0.315	0.473	0.965	0.00204	0.467	0.216	0.0309	0.74	0.665	0.104	6.31e-11	3.98e-09	1.58e-11	2.34e-08	2.69e-07	0.45	7.24e-09	4.17e-08	3.55e-05	2.51e-12	6.46e-09	7.59e-10	0.838	0.000537	0.821	0.0347	0.000214	2e-12
BFGL-NGS-114979	23	16991375	0.184	0.118	0.401	0.891	0.309	0.783	0.394	0.748	0.236	0.52	0.363	0.81	0.149	0.0407	0.0182	0.011	0.00214	0.0437	0.573	0.001	0.212	0.131	0.000363	4.68e-08	5.75e-06	0.937	0.152	0.326	0.0407	0.205	0.0038
BFGL-NGS-111520	15	75937148	0.184	0.0316	0.011	0.396	0.0457	0.055	0.0115	0.294	8.91e-06	5.25e-10	0.00245	0.00102	1.74e-05	0.197	0.142	0.525	0.00282	0.969	0.292	6.61e-05	0.00191	9.33e-05	0.228	0.377	0.408	0.489	0.135	0.36	0.154	0.0525	0.00813
BTB-00402806	9	86310626	0.184	0.56	0.0631	0.385	0.427	1.15e-06	0.15	3.24e-06	0.736	0.00724	0.745	1.95e-05	0.0363	0.643	0.372	0.797	0.165	0.0427	0.0513	0.0417	0.2	0.00331	0.112	0.907	0.919	0.0912	0.34	0.793	0.33	0.0589	0.556
BTA-33284-no-rs	9	66717079	0.185	0.00295	0.239	0.0832	0.721	0.44	0.7	0.975	0.383	0.0282	0.00112	0.217	0.303	0.383	0.556	0.233	0.375	0.2	0.0832	0.00105	0.0676	0.00263	6.03e-08	2.34e-05	1.58e-06	0.101	0.111	0.00912	0.284	0.0295	0.00316
BTB-02038315	7	42521261	0.186	0.455	0.996	0.565	0.0355	0.00407	0.579	0.107	0.0398	0.0724	0.953	0.69	0.0631	0.0501	0.0234	0.0275	0.00302	0.223	0.0525	0.0162	0.19	0.35	0.239	0.407	0.493	0.0288	0.01	5.5e-06	0.00251	0.0012	0.0141
ARS-BFGL-NGS-16806	25	17581256	0.186	0.0117	0.0288	0.116	0.15	0.0741	0.392	0.881	1.78e-06	0.305	0.00447	0.156	0.00562	0.00182	0.00178	0.00575	0.000166	0.746	0.000832	0.11	0.195	0.0263	0.0269	0.295	0.13	0.258	0.193	0.225	0.215	0.313	0.167
Hapmap41812-BTA-27269	5	19983794	0.186	0.024	0.0617	0.277	0.587	0.999	0.476	0.946	0.0437	1.15e-06	0.939	0.01	0.185	0.446	0.0851	0.209	0.155	0.818	0.898	0.0288	0.986	0.475	0.0724	0.0457	0.17	0.0589	0.0145	0.0933	0.365	0.773	0.181
Hapmap32713-BTC-036432	6	41752613	0.186	0.858	0.573	0.303	0.000794	0.512	0.00204	0.853	0.222	0.344	0.233	0.000468	0.448	0.396	0.024	0.0955	0.219	0.197	0.105	0.113	0.423	0.247	0.932	0.227	0.272	7.41e-06	0.244	0.182	0.395	0.374	0.307
ARS-BFGL-NGS-3364	30	30086175	0.187	0.668	0.175	0.337	0.693	1.12e-07	0.122	7.41e-07	0.00389	0.00024	0.00038	0.794	0.0229	0.144	0.665	0.608	0.953	0.872	0.0355	0.104	0.192	0.0288	0.45	0.0794	0.00575	0.049	0.122	0.936	0.34	0.00457	0.17
ARS-BFGL-NGS-106924	13	13706672	0.188	0.0182	0.0295	0.242	0.137	0.332	0.000646	0.447	0.242	0.0162	0.877	0.257	0.0234	0.1	0.682	0.635	0.301	0.00186	0.858	0.0912	0.00708	0.124	0.00107	0.0468	0.00372	0.481	0.00537	0.205	7.59e-05	4.47e-06	0.000562
Hapmap44439-BTA-108216	3	2390095	0.188	0.0631	0.173	0.548	0.852	0.00794	0.0525	0.684	0.0741	0.0525	0.813	0.0708	0.00195	0.00263	0.00955	0.0132	0.157	0.359	8.32e-06	0.1	0.0871	0.364	0.0501	0.156	0.415	0.0589	0.00234	0.00457	0.0145	0.000562	0.0158
BTB-01326963	3	115439388	0.188	0.183	0.212	0.856	0.948	0.0813	0.69	0.668	0.474	0.163	3.02e-06	0.0155	0.0741	0.352	0.919	0.731	0.223	0.0692	0.185	0.364	0.807	0.815	0.289	0.0309	0.0257	0.0372	0.00182	0.0102	0.0417	0.0646	0.594
ARS-BFGL-NGS-18365	14	2117455	0.189	0.000398	0.849	2e-08	0.00437	0.812	0.11	0.846	0.384	0.323	0.864	0.914	0.2	0.448	0.363	0.449	0.22	0.646	0.387	0.0851	0.94	0.436	0.038	0.147	0.361	0.106	0.662	0.971	0.729	0.373	0.271
Hapmap28099-BTA-150614	1	102249245	0.19	0.444	0.281	0.63	0.752	0.262	0.338	0.743	0.587	0.463	0.966	0.0912	0.0257	0.000692	0.00813	0.002	0.002	0.000282	0.276	8.91e-07	8.13e-05	0.00186	8.51e-05	0.000417	0.000447	0.701	0.000759	0.387	2.95e-05	2.14e-06	3.47e-06
BFGL-NGS-111842	7	101530636	0.19	0.0162	0.818	0.156	0.0562	0.251	0.0832	0.441	0.000794	0.831	0.000437	0.297	0.153	0.0676	0.024	0.00933	0.024	0.00479	0.171	0.00105	0.00155	0.0813	3.16e-05	1.91e-07	2.19e-07	0.128	0.962	0.0204	0.112	0.675	0.000309
Hapmap43078-BTA-84358	11	16911160	0.191	0.185	0.0158	0.838	0.129	0.285	1	0.0575	0.234	0.198	0.00155	0.201	0.111	0.165	0.82	0.867	0.558	0.556	0.24	0.752	0.809	0.421	0.0331	0.0437	0.0407	0.605	2.51e-08	0.00525	1.32e-06	1.23e-05	0.398
Hapmap33513-BTA-158474	30	7163976	0.191	0.326	0.00427	0.721	0.0468	9.33e-09	5.13e-05	2.14e-09	0.83	0.53	0.617	0.238	0.0631	0.281	0.476	0.543	0.425	0.144	0.391	0.472	0.643	0.0269	0.995	3.02e-05	0.0012	0.0309	0.78	0.892	0.199	0.871	0.723
Hapmap38898-BTA-51152	20	6736039	0.192	0.958	0.562	0.238	0.282	0.0631	0.000141	0.504	0.285	0.0038	0.512	0.431	0.0708	6.61e-07	5.13e-06	1.58e-07	3.63e-05	0.000339	0.245	2.14e-05	0.000263	0.00219	5.62e-09	2.04e-06	7.76e-07	0.949	0.000427	0.906	0.000331	2.51e-05	1.2e-08
ARS-BFGL-NGS-102139	3	22235265	0.192	0.00178	0.0603	0.0398	0.29	0.139	0.348	0.845	0.104	0.667	0.324	0.269	0.0126	0.00977	0.00302	0.000813	1.78e-06	0.0372	0.00107	0.000468	0.000575	0.0141	0.366	0.587	0.498	0.377	0.0676	1.45e-05	0.465	0.397	0.00447
ARS-BFGL-NGS-100146	24	36464131	0.192	0.119	0.109	0.706	0.57	0.389	0.213	0.489	0.107	0.168	2.63e-06	4.17e-05	0.257	0.522	0.478	0.569	0.038	0.282	0.834	0.0617	0.425	0.586	0.897	0.171	0.418	0.337	0.568	0.303	0.301	0.752	0.15
Hapmap45933-BTA-53323	1	134528341	0.193	0.436	0.78	0.697	0.0055	0.301	0.0191	0.853	0.00102	5.01e-07	0.545	0.055	0.272	0.0631	0.305	0.354	0.406	0.351	0.0363	0.632	0.0589	0.54	0.753	0.998	0.791	0.0977	0.451	0.49	0.17	0.159	0.0398
Hapmap34027-BES1_Contig459_655	4	111938821	0.194	0.129	0.00603	0.757	0.00389	0.25	0.181	0.0117	0.00851	0.718	0.00158	0.0145	0.229	0.724	0.774	0.81	0.936	0.107	0.119	0.0219	6.92e-06	0.569	0.451	0.421	0.361	0.00955	0.497	0.131	0.778	0.491	0.0437
BFGL-NGS-111905	11	100263289	0.194	0.562	0.11	0.571	0.377	0.00955	0.603	0.0891	0.478	0.102	0.94	2e-08	0.569	0.254	0.86	0.548	0.776	0.0141	0.743	0.986	0.1	0.279	0.817	0.811	0.904	0.122	0.214	0.166	0.333	0.733	0.394
Hapmap54030-rs29026423	9	93731471	0.195	0.541	0.801	0.604	0.0891	0.116	0.175	0.653	0.649	0.344	0.0263	2.57e-09	0.123	0.695	0.29	0.997	0.22	0.356	0.00955	0.000525	0.0191	0.00055	0.055	0.231	0.0513	0.446	0.0479	0.145	0.203	0.00589	0.0389
Hapmap49930-BTA-24651	10	103599828	0.195	0.316	0.0257	0.736	0.102	0.741	0.442	0.00263	0.76	0.483	0.198	0.125	0.207	0.226	0.0692	0.107	0.449	0.33	0.0389	0.00166	0.00871	0.00575	0.0302	0.0457	0.11	3.55e-06	0.631	0.86	0.302	0.785	0.113
ARS-BFGL-BAC-28144	32	0	0.198	0.238	0.583	0.87	0.167	0.0331	0.13	0.798	0.00126	0.0537	0.00794	0.956	0.0269	4.9e-05	0.00126	0.000145	0.0129	0.25	0.359	0.00229	0.148	0.00141	0.000479	0.134	0.0525	0.0372	0.00513	0.896	0.00479	0.000871	9.77e-07
Hapmap42991-BTA-59734	13	76443044	0.2	0.769	0.0251	0.257	0.0933	2.88e-06	0.038	2.45e-08	0.208	0.279	0.106	1.38e-08	0.0724	0.112	0.82	0.484	0.531	0.00871	0.598	0.634	0.472	0.525	0.309	0.00151	0.00525	0.109	0.049	0.462	0.0933	0.359	0.685
BTB-01402397	10	27589941	0.201	0.729	0.569	0.337	0.167	0.226	0.0251	0.993	0.505	0.521	0.145	0.000102	0.229	3.72e-08	7.76e-05	1.12e-05	0.00204	0.0049	0.000589	0.00166	0.00832	0.0011	0.0389	0.0204	0.118	0.614	0.02	0.782	0.0269	0.00148	2.82e-05
Hapmap54162-rs29026900	15	72113534	0.201	0.0794	0.67	0.597	0.0871	5.37e-08	0.289	0.0427	0.612	0.693	0.435	0.385	0.000145	0.726	0.598	0.975	0.296	0.878	0.769	0.185	0.318	0.147	0.0251	0.661	0.382	0.885	0.809	0.381	0.055	0.0302	0.238
BFGL-NGS-118114	29	30003729	0.201	0.729	0.193	0.448	3.09e-06	0.0174	0.0024	0.407	0.295	0.832	0.767	0.361	0.315	0.558	0.533	0.561	0.264	0.365	0.017	0.596	0.755	0.5	0.199	0.556	0.522	0.0776	0.172	0.228	0.962	0.687	0.49
BTA-40792-no-rs	32	0	0.202	0.1	0.0724	0.741	0.511	0.6	0.0174	0.0038	0.0794	0.194	0.000537	0.146	0.0204	0.00219	0.0724	0.0105	0.0776	0.000575	0.356	0.0275	0.00955	0.0871	2.45e-05	0.000251	1.95e-05	0.436	5.13e-08	0.000372	3.8e-05	2e-06	2.95e-05
ARS-BFGL-NGS-1831	21	68496541	0.202	0.0468	0.000891	0.428	7.59e-05	0.0603	0.71	0.0912	0.225	0.934	0.458	0.622	0.0977	0.0479	0.478	0.16	0.00214	0.000708	0.0151	0.00135	0.0437	0.0115	1.86e-08	3.98e-07	1.07e-08	0.192	0.00537	0.00851	3.89e-05	0.00123	0.000129
Hapmap32205-BTC-033063	6	33468196	0.202	4.07e-05	2.95e-05	0.00145	2.75e-07	0.0537	0.182	0.000912	0.661	0.333	0.0776	0.528	0.024	0.0955	0.0692	0.156	0.0214	0.724	0.872	0.143	0.01	0.216	0.797	0.634	0.797	0.676	0.0219	0.225	0.0646	0.684	0.0355
BTA-43943-no-rs	30	133537229	0.203	0.4	0.3	0.655	0.561	4.07e-06	0.0457	0.00129	0.0162	0.00407	0.334	0.283	3.89e-05	0.000174	0.0229	0.00275	5.25e-05	0.0209	0.708	5.5e-07	7.76e-05	1.86e-06	0.00398	0.475	0.652	0.85	0.577	0.0692	0.99	0.376	6.17e-06
ARS-BFGL-NGS-30004	23	17013312	0.203	0.0269	0.364	0.329	0.424	0.644	0.319	0.292	0.55	0.222	0.906	0.31	0.0871	0.0372	0.0794	0.0302	0.00513	0.00631	0.392	0.000229	0.0692	0.143	0.000105	2.51e-07	6.03e-06	0.998	0.0316	0.343	0.00275	0.0331	0.000537
ARS-BFGL-NGS-86219	4	36148430	0.203	0.618	0.136	0.456	0.846	0.695	0.134	0.0646	0.000302	0.055	3.98e-07	0.118	0.287	0.107	0.762	0.917	0.668	0.646	0.804	0.467	0.548	0.49	0.399	0.646	0.887	0.411	0.0162	0.127	0.126	0.0295	0.574
Hapmap40459-BTA-68361	3	74946979	0.204	0.106	0.156	0.605	0.998	0.00871	0.0724	0.0363	0.0977	0.348	6.17e-06	0.00347	0.0012	0.0741	0.474	0.771	0.55	0.463	0.813	0.454	0.59	0.238	0.808	0.14	0.243	0.931	0.0501	0.365	0.908	0.0776	0.822
Hapmap57636-rs29027540	30	145800155	0.206	0.431	0.0389	0.647	0.237	0.0112	0.000251	0.00191	0.782	0.116	0.436	0.00776	0.292	3.98e-07	7.94e-05	0.000468	4.68e-05	0.482	0.499	0.00851	0.0148	3.09e-05	0.215	0.0288	0.425	0.417	0.161	0.182	0.902	0.0676	0.00355
Hapmap43810-BTA-22040	6	93935328	0.206	0.344	0.313	0.721	0.533	0.00741	1.23e-09	0.0891	0.413	0.241	0.138	0.955	0.189	0.939	0.42	0.441	0.101	0.349	0.644	0.837	0.876	0.183	0.229	0.979	0.994	0.0851	0.676	0.227	0.851	0.452	0.882
Hapmap43954-BTA-83607	9	46961905	0.207	0.425	0.0912	0.769	0.769	0.00513	0.511	0.00741	0.0603	0.425	0.132	0.933	0.532	0.384	0.665	0.615	0.0676	0.555	0.0661	9.77e-05	0.0692	4.17e-06	0.841	0.577	0.305	0.458	0.0257	0.172	0.214	0.492	0.0407
BTA-116769-no-rs	1	20458627	0.208	0.125	0.547	0.656	0.388	0.332	0.646	0.379	0.795	0.839	0.126	0.242	0.0447	0.0955	0.365	0.131	0.417	0.049	0.202	0.00794	0.0105	0.13	0.000501	1.66e-07	4.47e-07	0.017	0.00132	0.0316	0.00513	0.00513	0.000331
BTB-01468045	6	4890621	0.209	0.14	0.0603	0.873	0.34	0.0166	0.0275	0.0447	0.147	0.757	0.65	0.375	0.0178	0.217	0.271	0.442	0.0589	0.397	0.0295	0.127	0.0794	0.0195	0.661	0.00776	0.0631	1.62e-07	0.562	0.587	0.643	0.361	0.321
ARS-BFGL-NGS-43063	30	123004618	0.21	0.0692	0.0891	0.419	5.25e-08	3.31e-06	0.24	0.362	0.0174	0.02	0.266	0.603	0.00501	0.124	0.0339	0.0195	0.385	0.938	0.113	6.46e-05	0.00129	0.00229	0.236	0.646	0.936	0.536	0.024	0.129	0.00537	0.000871	0.000513
BTB-01711686	6	12521271	0.21	0.31	0.215	0.63	0.96	0.796	0.172	0.012	0.0891	0.649	0.783	0.00011	0.269	0.0562	0.282	0.104	0.00055	0.0182	0.615	0.000129	9.55e-07	0.0234	0.0162	0.284	0.789	0.00813	0.851	0.634	0.808	0.668	0.00562
BFGL-NGS-112812	6	38627070	0.21	0.055	0.116	0.000437	9.12e-08	0.909	0.592	0.132	0.896	0.352	0.152	0.381	0.177	0.0282	0.00708	0.00447	0.0398	0.0794	0.0794	0.625	0.138	0.766	0.705	0.76	0.791	0.416	0.428	0.859	0.213	0.213	0.0195
Hapmap35944-SCAFFOLD165677_144	4	116969378	0.21	0.16	0.169	0.661	2.57e-06	0.00447	0.182	0.0251	0.743	0.0708	0.0427	0.507	0.186	0.0912	0.0186	0.0158	0.113	0.647	0.0513	0.978	0.736	0.979	0.592	0.209	0.326	0.269	0.0832	0.711	0.466	0.502	0.816
ARS-BFGL-NGS-79240	23	30684605	0.211	0.505	0.241	0.512	0.943	0.144	0.0708	0.2	0.845	0.531	0.513	0.893	0.399	0.221	0.16	0.16	0.245	0.385	0.0209	2.14e-06	0.000204	0.00257	0.00123	0.000617	0.000776	0.575	0.00794	0.878	0.00776	0.00794	0.000447
BTB-01589169	30	668787	0.211	0.000589	0.0324	0.00389	0.204	0.24	0.137	6.61e-09	0.731	0.158	0.0158	0.469	0.273	0.0355	0.038	0.00851	0.845	0.0355	0.803	0.39	0.143	0.535	0.652	0.0389	0.2	0.783	0.000692	0.155	2.29e-05	0.000191	0.0263
ARS-BFGL-NGS-98138	1	136443961	0.211	0.143	0.238	0.00229	8.51e-06	0.234	0.507	0.101	0.0324	0.698	0.00269	0.00191	0.038	5.37e-07	0.0107	0.000282	0.00398	0.00141	0.622	0.522	0.0832	0.179	0.0955	0.569	0.911	0.0347	0.587	0.0123	0.318	0.658	0.0389
BTB-00818199	21	38802228	0.211	0.118	0.00871	0.735	0.00851	3.31e-06	0.055	0.000355	0.371	0.0162	0.236	9.12e-09	0.166	0.698	0.322	0.502	0.0302	0.23	0.925	0.0135	0.583	0.000186	0.0275	0.431	0.417	0.181	0.292	0.787	0.615	0.406	0.158
ARS-BFGL-NGS-5949	21	31003599	0.212	0.0513	0.685	0.288	0.0955	0.167	0.000178	0.0692	0.0355	0.165	0.000525	0.251	0.00617	4.27e-05	0.00575	0.001	0.00457	0.00324	0.812	6.31e-06	0.000661	2.34e-06	4.27e-08	0.00115	6.46e-05	0.0437	0.000759	0.399	0.00575	0.000132	2.34e-08
Hapmap27859-BTA-125757	10	76984307	0.212	0.899	0.661	0.118	0.153	0.53	0.265	0.456	0.743	0.596	0.0126	0.002	0.946	0.000589	0.00288	7.41e-05	5.62e-07	3.63e-05	0.252	0.00437	0.00282	0.0339	0.0316	0.00309	0.0331	0.0398	0.0468	2.95e-05	0.656	0.419	0.0024
BTA-16900-no-rs	22	23502867	0.214	0.793	0.445	0.278	0.463	0.134	0.000525	0.952	0.448	0.0832	0.461	0.0468	0.0234	0.001	0.904	0.0891	0.0117	0.000145	0.264	0.0437	0.00513	0.00631	7.76e-09	0.000977	4.68e-05	0.532	0.000234	0.252	0.0776	0.000407	0.00148
ARS-BFGL-NGS-93566	15	42032171	0.214	0.156	0.0145	0.81	0.0347	0.000851	0.0977	2.57e-05	0.124	0.406	0.816	0.223	0.378	0.0417	0.0316	0.104	0.000339	0.753	2.69e-06	4.47e-06	0.00457	1.2e-05	0.217	0.904	0.845	0.0331	0.521	0.148	0.585	0.867	0.0049
ARS-USMARC-629	5	25738874	0.214	0.216	0.625	0.822	0.262	0.159	0.555	0.195	0.628	0.222	0.407	0.135	0.773	0.00132	0.000646	0.000174	0.00501	0.055	1.55e-06	0.865	0.676	0.361	0.631	0.991	0.583	0.000347	0.877	0.832	0.603	0.791	0.13
ARS-BFGL-NGS-108417	6	27389222	0.214	0.135	0.706	0.797	0.00355	2.75e-07	0.0245	0.0794	0.000501	0.000123	0.248	0.00646	0.00117	0.959	0.234	0.753	0.785	0.821	0.364	0.543	0.378	0.199	0.134	0.0832	0.302	0.0537	0.767	0.797	0.716	0.0501	0.376
BTB-00031464	1	62811670	0.214	0.562	0.159	0.396	0.719	0.0135	0.00191	0.333	0.88	0.85	0.351	0.446	0.00479	0.641	0.837	0.265	0.593	0.0112	0.622	0.338	0.265	0.105	0.378	0.0912	0.0794	0.573	0.00186	1.91e-07	0.0437	0.012	0.437
Hapmap48859-BTA-70287	4	41919165	0.214	0.229	0.47	0.874	0.247	2e-05	0.0631	0.287	0.000302	5.89e-07	0.000457	0.000339	0.000891	0.385	0.269	0.291	0.29	0.194	0.0955	0.695	0.967	0.222	0.39	0.766	0.911	0.846	0.903	0.286	0.589	0.448	0.877
ARS-BFGL-NGS-104171	18	43966013	0.215	0.00123	0.0427	0.0214	0.0589	0.697	0.513	0.0269	0.152	0.662	0.979	0.000355	0.0275	0.0407	0.421	0.275	0.132	0.0501	0.0148	5.62e-05	0.000589	0.0468	0.00389	0.00676	0.0263	0.911	1.17e-05	0.215	2.45e-07	1.62e-05	9.33e-05
BFGL-NGS-111714	26	34074630	0.215	0.424	0.294	0.571	0.428	0.411	0.842	0.304	3.09e-06	0.00269	0.0513	0.207	0.988	0.0933	0.145	0.157	0.134	0.372	0.41	0.55	0.603	0.891	0.104	0.323	0.106	0.915	0.207	0.149	0.0002	0.0245	0.234
BFGL-NGS-111576	5	88276496	0.216	0.194	0.231	0.919	0.843	0.0102	0.0417	0.0813	0.117	0.816	0.695	0.234	0.603	0.198	0.286	0.109	0.466	0.394	0.378	0.53	0.679	0.431	0.557	0.198	0.522	5.75e-06	0.719	0.675	0.948	0.706	0.262
BTA-23545-no-rs	18	50686020	0.217	0.256	0.0525	0.913	0.267	0.457	0.43	0.776	0.0269	0.0282	0.213	0.769	0.0117	0.00537	0.0107	0.00229	0.000257	0.000692	0.0224	0.000186	0.0135	0.00708	4.47e-05	0.000708	0.000263	0.908	0.00145	0.396	1.48e-05	1.35e-06	2.14e-06
Hapmap34051-BES7_Contig165_112	20	5044097	0.217	0.508	0.518	0.526	0.242	0.343	0.000794	0.877	0.00437	0.447	0.00891	0.449	0.434	0.00126	4.47e-07	5.37e-08	5.25e-08	0.00912	0.855	0.194	0.762	0.877	0.000513	0.00537	0.00407	0.558	0.374	0.0195	0.592	0.568	0.000355
ARS-BFGL-NGS-39448	3	118214045	0.217	0.459	0.782	0.0257	0.118	0.00692	0.00251	0.00724	0.172	0.726	0.024	0.187	0.00813	0.0407	0.0234	0.139	0.0661	0.356	0.0912	3.98e-05	0.00631	3.16e-06	0.681	0.802	0.665	0.748	0.247	0.608	0.205	0.179	0.0141
ARS-BFGL-NGS-68909	10	69451664	0.217	0.00347	0.00724	0.0447	0.0138	0.104	0.0575	0.0407	0.294	0.111	0.876	0.247	0.145	0.00158	0.148	0.00813	6.92e-07	0.0263	0.367	0.0245	0.193	0.00525	0.0479	0.952	0.944	0.685	0.00794	1.7e-07	0.104	0.251	0.0794
ARS-BFGL-NGS-70551	13	67467905	0.218	0.00275	0.406	0.0372	0.515	0.0813	0.00479	0.397	0.482	0.276	0.741	0.0977	0.0204	0.208	0.211	0.211	0.658	0.766	0.521	0.938	0.289	0.84	0.0148	2.88e-06	1.51e-06	0.00219	0.0661	0.0347	0.00447	0.012	0.443
ARS-BFGL-NGS-13528	17	44758501	0.219	0.0151	0.25	0.148	0.708	0.424	0.65	0.0759	0.607	0.417	0.603	0.766	0.17	0.0372	0.6	0.809	0.394	0.0794	0.194	0.000501	0.64	1.62e-06	0.863	0.163	0.366	0.86	0.137	0.976	0.497	0.874	0.733
BFGL-NGS-112619	1	104991163	0.22	0.0447	0.687	0.00024	0.00501	0.333	0.848	0.156	0.14	0.397	0.0871	0.243	0.333	0.00661	0.000209	0.00012	2.69e-08	0.00575	0.0741	1.55e-05	0.00282	0.0398	0.0457	0.0214	0.0501	0.504	0.29	0.0851	0.0871	0.0813	1.15e-05
ARS-BFGL-NGS-11806	28	24545660	0.22	0.0631	0.55	0.458	0.372	0.000562	0.112	0.0501	0.339	0.0195	0.00174	7.76e-07	0.107	0.481	0.437	0.267	0.831	0.000295	0.471	0.00891	0.0933	0.000214	0.547	0.939	0.855	0.282	0.00282	9.55e-06	0.055	0.0107	0.515
ARS-BFGL-NGS-68638	30	2720744	0.22	0.698	0.103	0.313	0.428	3.72e-10	0.354	4.57e-07	0.586	0.894	0.714	0.147	0.0155	0.113	0.985	0.679	0.364	0.0195	0.433	0.82	0.664	0.912	0.13	0.0407	0.0295	0.279	0.163	0.0661	0.478	0.832	0.701
ARS-BFGL-NGS-91567	18	43470260	0.222	0.631	0.721	0.524	0.00195	0.00398	0.0398	0.321	0.109	0.82	0.262	0.357	0.0178	0.207	0.288	0.483	0.479	0.705	0.249	1.91e-07	0.00024	1.82e-05	0.000794	0.000501	0.00363	0.249	0.00302	0.362	0.14	0.0275	0.000209
UA-IFASA-8451	14	68026718	0.222	0.405	0.0251	0.0186	0.116	1.95e-05	0.478	2.19e-06	0.328	0.755	0.917	0.00129	0.0457	0.0794	0.0631	0.0389	0.164	0.0347	0.00107	0.817	0.317	0.552	0.00676	0.0117	0.00661	0.2	0.305	0.0457	0.296	0.979	0.158
ARS-BFGL-NGS-14613	18	61874014	0.223	0.9	0.378	0.158	0.574	0.601	0.356	0.905	0.839	0.0123	0.00182	0.56	0.868	0.000141	2.88e-08	1.51e-06	0.000347	0.397	0.125	0.000692	0.000234	0.123	0.0537	0.404	0.452	0.00851	0.000269	0.0038	0.0166	0.000759	0.000126
ARS-BFGL-NGS-85045	1	24779790	0.223	0.0575	0.0676	0.395	0.301	4.47e-07	0.0148	3.16e-07	0.00724	0.716	0.281	0.288	0.229	0.00138	0.23	0.0631	0.262	0.00135	0.93	0.38	0.0263	0.617	0.0437	0.844	0.356	0.244	0.0151	0.369	0.017	0.0457	0.0724
BTA-45006-no-rs	4	33987224	0.223	0.88	0.231	0.153	0.745	0.394	0.159	0.211	4.79e-06	0.000741	9.77e-06	0.773	0.234	0.00794	0.0776	0.123	0.0135	0.75	0.00933	0.416	0.471	0.598	0.155	0.909	0.733	0.158	0.103	0.0759	0.678	0.11	0.508
BTB-01483706	21	43364207	0.224	0.594	0.214	0.0617	0.938	0.00661	0.303	0.0295	0.219	2.34e-05	0.0955	6.03e-10	0.133	0.582	0.627	0.887	0.489	0.282	0.0123	0.406	0.916	0.0316	0.881	0.628	0.518	0.0562	0.473	0.169	0.592	0.934	0.543
Hapmap27298-BTC-035654	6	39773228	0.224	0.0955	7.76e-05	0.562	1.82e-06	0.266	0.818	0.397	0.638	0.442	0.827	0.608	0.00794	0.451	0.344	0.868	0.816	0.239	0.0759	0.314	0.852	0.371	0.349	0.259	0.57	0.628	0.346	0.65	0.838	0.679	0.687
ARS-BFGL-NGS-79474	15	75344319	0.224	0.34	0.533	0.75	0.268	0.0123	0.3	0.00123	0.532	0.112	0.821	2.88e-09	0.279	0.791	0.155	0.418	0.196	0.406	0.0339	0.324	0.284	0.168	0.391	0.604	0.248	0.285	0.577	0.323	0.187	0.698	0.974
ARS-BFGL-NGS-102750	22	57619786	0.225	0.168	0.208	0.713	0.809	0.107	0.0263	0.573	0.00537	0.00204	0.236	0.0302	0.00389	0.136	0.119	0.0389	0.024	0.0708	1.7e-07	0.0355	0.0562	0.0427	0.00603	0.78	0.782	0.0049	0.711	0.00038	0.0129	0.00214	0.00117
ARS-BFGL-NGS-57543	3	121098536	0.225	0.12	0.926	0.695	0.0263	0.00912	0.277	0.762	0.00158	0.54	7.08e-09	0.986	0.0331	0.736	0.942	0.641	0.0912	0.0209	0.21	0.658	0.634	0.404	0.251	0.131	0.11	0.0324	0.102	0.0055	0.289	0.285	0.873
ARS-BFGL-NGS-22987	18	51644121	0.226	0.662	0.0355	0.564	0.0724	0.757	0.797	0.378	0.442	0.838	0.0708	0.146	0.0724	6.76e-06	0.0427	0.00151	0.225	1.15e-05	0.813	0.000457	0.000912	0.00129	1.51e-05	0.00347	0.000372	0.16	0.00263	0.337	0.00912	4.17e-05	2.82e-07
BTB-00743148	19	23732618	0.226	0.0204	0.0661	0.167	0.288	9.33e-06	0.000646	6.61e-07	0.235	0.0324	0.207	6.46e-06	0.312	0.0324	0.854	0.195	0.637	0.00324	0.186	0.877	0.244	0.644	0.1	0.0741	0.0513	0.987	0.00575	0.204	0.0141	0.153	0.138
BTB-01365869	6	18286930	0.227	0.0589	0.00575	0.265	0.00537	0.944	0.000141	0.592	0.681	0.484	0.905	0.00331	0.00589	0.000537	1.26e-07	1.15e-06	7.59e-06	0.243	0.489	0.498	0.0813	0.994	0.153	0.607	0.922	0.661	0.313	0.321	0.104	0.273	0.0302
BTB-01665387	1	63061634	0.227	0.863	0.104	0.104	0.493	0.587	0.15	0.258	0.641	0.687	0.136	0.578	0.107	0.055	0.807	0.701	0.647	0.698	0.01	0.353	0.0813	0.00955	0.0912	0.551	0.243	0.914	3.47e-08	3.72e-07	6.92e-05	3.63e-05	0.159
Hapmap35191-BES11_Contig367_10	7	55144387	0.228	0.0891	0.675	0.514	0.127	0.753	0.767	0.75	0.659	0.63	0.221	0.275	0.656	0.845	0.692	0.302	0.611	0.0251	0.0513	0.474	0.661	0.207	0.762	0.0891	0.4	0.000182	0.000234	4.68e-06	0.165	0.0933	0.647
BFGL-NGS-114055	30	128453895	0.229	0.966	0.745	0.298	0.213	0.0513	0.000132	0.541	0.308	0.00955	0.604	0.522	0.0537	0.000513	0.383	0.0977	0.0155	0.0269	0.124	0.000631	0.000724	1.55e-05	2.14e-07	0.11	0.00977	0.81	0.185	0.00214	0.0955	0.0832	0.00562
ARS-BFGL-NGS-90246	8	109679615	0.229	0.376	0.247	0.706	0.684	0.0417	0.97	0.748	1.62e-07	0.0017	1.17e-05	0.74	0.0324	0.745	0.827	0.967	0.953	0.773	0.361	0.225	0.106	0.28	0.537	0.181	0.197	0.959	0.958	0.915	0.769	0.766	0.589
ARS-BFGL-NGS-13852	30	139818794	0.23	0.987	0.876	0.187	0.049	0.159	0.104	0.81	0.959	0.0155	0.667	0.0302	0.133	0.000204	0.0275	0.0049	9.12e-06	0.000851	0.759	3.89e-06	0.00347	1.05e-06	0.00389	0.296	0.228	0.218	0.577	0.387	0.533	0.134	6.76e-05
ARS-BFGL-NGS-25314	4	47971872	0.23	0.685	0.344	0.118	0.622	0.0316	0.844	0.157	0.00229	0.0347	2.19e-06	0.000589	0.144	0.402	0.0871	0.0166	0.00851	0.00871	0.154	0.262	0.918	0.565	0.121	0.00661	0.00589	0.766	0.787	0.745	0.427	0.731	0.12
ARS-BFGL-NGS-108096	8	57619690	0.23	0.0513	0.0851	0.35	0.412	0.00708	0.0145	0.171	0.612	0.23	0.00038	0.0661	0.735	0.991	0.773	0.307	0.455	0.0347	0.173	0.506	0.581	0.0851	0.783	0.0316	0.107	0.0102	0.000363	7.24e-06	0.244	0.0525	0.837
ARS-BFGL-NGS-64891	12	742930	0.231	0.0178	0.0234	0.215	0.139	0.163	0.212	0.111	0.413	0.0955	0.278	0.0316	0.00398	0.0055	0.225	0.0933	0.0407	0.00832	0.934	0.011	0.0501	0.0107	0.011	0.0129	0.0251	0.0501	6.31e-05	0.00214	0.000129	4.37e-07	0.00049
BTA-30687-no-rs	30	137012896	0.231	0.017	0.665	0.162	0.00214	6.31e-07	0.0724	0.127	0.0126	0.0158	0.233	0.175	0.00012	0.119	0.0603	0.012	0.681	0.426	0.222	0.0251	0.0141	0.0575	5.5e-05	0.634	0.388	0.0832	0.0468	0.364	0.0209	0.000339	0.0012
Hapmap30327-BTA-162257	13	21363395	0.232	0.00186	0.394	0.0162	0.643	0.804	0.113	0.24	0.375	0.405	0.394	0.299	0.0437	0.00324	0.102	0.155	0.921	0.875	0.189	0.0891	0.972	0.0055	0.804	0.442	0.748	0.125	1.74e-08	0.000295	1.41e-06	6.76e-05	0.0229
BTB-01195588	3	91433659	0.232	0.000851	0.658	2.4e-07	0.001	0.94	0.323	0.574	0.764	0.471	0.78	0.012	0.0794	0.883	0.724	0.807	0.76	0.16	0.157	0.632	0.213	0.194	0.662	0.166	0.169	0.378	0.362	0.28	0.558	0.25	0.724
ARS-BFGL-NGS-1970	26	26124236	0.233	0.515	0.0525	0.5	0.291	0.0871	7.41e-07	0.228	0.139	0.156	0.0398	0.166	0.624	0.0129	0.00017	0.000123	0.000166	0.185	0.98	0.468	0.113	0.999	0.237	0.259	0.624	0.521	0.446	0.612	0.573	0.292	0.0871
ARS-BFGL-NGS-17557	20	1763076	0.234	0.284	0.287	0.0186	0.814	0.0575	0.395	0.000355	0.055	9.12e-06	0.0617	1.51e-08	0.106	0.148	0.0479	0.0324	0.958	0.853	0.312	0.921	0.541	0.774	0.547	0.217	0.501	0.894	0.565	0.857	0.826	0.379	0.507
ARS-BFGL-NGS-21687	13	57016938	0.235	0.726	0.0457	0.505	0.123	0.00145	2.51e-09	0.0339	0.913	0.0617	0.96	0.00309	0.0832	0.668	0.509	0.385	0.969	0.000372	0.127	0.0398	0.713	0.000407	0.708	0.903	0.884	0.0166	0.0603	0.604	0.129	0.171	0.824
BTA-31571-no-rs	12	15430493	0.236	0.0151	0.0105	0.0891	0.00603	0.000282	0.867	1.82e-06	0.0468	0.833	0.164	0.0724	0.799	0.0229	0.0501	0.0204	0.0676	0.00148	0.0224	0.318	0.0776	0.89	0.327	0.0977	0.0398	0.0417	0.102	0.332	0.337	0.504	0.0148
ARS-BFGL-NGS-43536	30	128474399	0.237	0.969	0.771	0.315	0.201	0.0501	0.000145	0.562	0.282	0.00851	0.61	0.573	0.0537	0.000617	0.441	0.116	0.0191	0.0251	0.115	0.000661	0.000631	1.41e-05	1.95e-07	0.117	0.00955	0.825	0.174	0.00219	0.0933	0.0724	0.00562
ARS-BFGL-NGS-87162	6	3961860	0.238	0.0501	0.31	0.254	0.695	0.195	0.318	0.318	0.627	0.851	0.55	0.199	0.0282	0.0155	0.0178	0.0102	0.000151	0.122	0.421	0.000347	0.00245	0.00145	1.66e-08	7.59e-05	1.05e-06	0.603	0.0269	0.875	0.00537	0.0024	5.89e-06
Hapmap57586-rs29015232	13	6396120	0.239	0.988	0.531	0.343	0.00468	0.376	0.000275	0.89	0.431	0.604	0.624	0.491	0.61	1.45e-06	1.82e-06	5.37e-06	5.89e-07	0.21	0.245	0.00871	0.239	0.00282	0.207	0.321	0.673	0.00661	0.0417	0.177	0.0166	0.0575	0.00214
BFGL-NGS-118188	29	2324336	0.24	0.442	0.641	0.752	0.212	0.1	0.495	0.318	0.949	0.201	0.801	0.0617	0.0447	0.00257	0.00977	0.00302	1.78e-05	0.00145	0.882	4.57e-07	2.95e-05	0.00174	2.4e-06	0.000692	0.000724	0.299	0.00123	0.468	0.00049	4.68e-06	4.57e-08
Hapmap44077-BTA-45213	1	105754655	0.24	0.0102	0.12	0.0776	0.582	0.3	0.0708	0.0646	0.478	0.825	0.0115	0.123	0.0195	0.00372	0.0501	0.000229	0.00269	1.07e-06	0.422	1.17e-05	0.00794	0.00447	4.37e-06	0.000269	0.000437	0.207	0.811	0.000513	0.237	0.0851	8.13e-06
BTB-00491138	12	45731646	0.24	0.388	0.169	0.817	0.827	0.0912	0.118	0.314	2.82e-06	9.77e-08	0.0692	0.351	0.0105	0.0178	0.243	0.134	0.0229	0.0372	0.0708	0.0055	0.0263	0.0339	7.08e-06	0.00302	0.00049	0.0224	5.5e-06	0.33	0.00407	1.35e-06	0.000229
BTB-01073083	9	24782825	0.241	0.562	0.839	0.0316	0.17	0.0562	0.615	0.594	0.00871	0.049	0.281	0.474	0.176	0.0794	0.975	0.379	0.0575	0.00437	0.919	0.00309	0.00182	0.00166	3.47e-07	0.00275	9.55e-05	0.944	0.269	0.369	0.00501	0.000148	3.39e-05
Hapmap49833-BTA-103929	13	18657767	0.242	0.00479	0.0126	0.055	0.0339	0.0955	0.0135	0.601	0.436	0.0912	0.00195	0.405	0.000891	0.593	0.671	0.635	0.41	0.585	0.0891	0.689	0.113	0.326	0.195	0.151	0.0741	0.117	8.32e-05	0.0204	1.17e-06	9.33e-07	0.0759
ARS-BFGL-NGS-3384	8	21627091	0.242	0.0347	0.055	0.21	0.26	0.569	0.167	0.0166	0.465	0.855	0.0525	0.46	0.329	0.00178	0.0347	0.0234	0.188	0.0759	1.82e-06	0.871	0.892	0.519	0.337	0.0692	0.0676	0.234	0.0355	0.00759	0.248	0.101	0.348
BFGL-NGS-111782	18	63029071	0.242	0.622	0.19	0.376	0.87	1.12e-07	0.00132	2.88e-06	2.88e-07	0.000708	0.00741	0.177	7.24e-06	0.926	0.927	0.965	0.347	0.41	0.505	0.212	0.486	0.0759	0.959	0.901	0.493	0.2	0.336	0.581	0.662	0.697	0.481
BFGL-NGS-111298	19	52096701	0.242	0.791	0.424	0.0933	0.376	0.168	0.308	0.173	0.0001	2.51e-07	0.167	0.12	0.432	0.145	0.0513	0.0955	0.336	0.628	0.888	0.908	0.335	0.943	0.941	0.76	0.99	0.00186	0.0269	0.055	0.692	0.798	0.93
ARS-BFGL-NGS-59828	25	33273586	0.242	0.453	0.017	0.816	0.0316	0.643	0.851	0.556	0.408	0.0513	0.857	0.297	0.0955	0.332	0.569	0.444	0.955	0.0331	0.319	0.643	0.261	0.766	0.323	0.308	0.555	0.488	0.011	3.8e-06	0.01	0.0912	0.984
INRA-346	3	104311603	0.243	0.113	0.055	0.665	0.348	1.55e-05	0.00309	0.0295	0.0049	0.0513	1.62e-06	0.000832	1.86e-06	0.163	0.153	0.229	0.204	0.834	0.208	0.000234	0.000126	0.00776	0.0195	0.473	0.256	0.32	0.0977	0.291	0.61	0.038	0.00603
Hapmap53237-rs29021167	10	63095461	0.244	0.467	0.675	0.675	0.32	0.0871	0.568	0.649	0.622	0.375	0.0562	0.617	0.286	6.31e-05	0.00708	8.71e-06	6.92e-09	1.74e-09	0.909	0.000479	2.57e-05	0.167	0.000324	0.00234	0.00603	0.0871	0.785	0.0617	0.125	0.0105	1.86e-06
BTB-01542456	24	36432834	0.244	0.0617	0.0933	0.378	0.455	0.184	0.502	0.647	0.00562	0.145	0.387	0.509	0.0126	0.55	0.41	0.449	0.188	0.249	0.224	0.0251	3.98e-06	0.0708	0.582	0.864	0.912	0.693	0.573	0.426	0.583	0.803	0.121
ARS-BFGL-NGS-80584	26	33153900	0.244	0.769	0.376	0.0891	0.524	0.15	0.0501	0.0355	0.49	0.519	0.531	0.929	0.587	0.252	0.122	0.635	0.204	0.0209	0.764	0.826	0.81	0.157	0.00832	9.77e-06	4.79e-06	0.00955	0.0407	0.505	0.0589	0.102	0.287
Hapmap47978-BTA-51560	20	17462836	0.245	0.225	0.205	0.0123	0.735	0.284	0.583	0.488	0.223	0.394	0.3	0.011	0.946	1.74e-07	7.59e-07	6.46e-07	1.91e-07	0.00692	0.226	2.51e-05	3.47e-08	0.00219	0.00275	0.0186	0.011	0.0603	0.000162	0.0214	0.00363	0.00158	2.29e-07
Hapmap42869-BTA-21180	16	66676299	0.245	0.547	0.421	0.532	0.664	0.184	0.268	0.00851	0.205	0.492	0.0437	0.143	0.924	8.71e-05	0.0214	5.5e-05	0.000107	3.63e-09	0.701	2.82e-05	0.0631	0.00245	1.66e-08	4.37e-06	4.79e-05	0.711	0.16	0.000257	0.214	0.155	3.98e-05
BTB-01948148	3	112286655	0.245	0.195	0.597	0.74	0.452	0.0912	7.08e-05	0.946	0.644	0.312	0.302	0.681	0.293	0.0049	0.0141	0.0933	0.0138	0.0933	0.204	7.08e-05	0.0117	3.72e-08	0.00851	0.65	0.519	0.236	0.00537	0.255	0.0339	0.0214	0.0355
BTA-23892-no-rs	12	10423968	0.246	0.547	0.773	0.514	0.158	0.000339	0.427	0.227	0.938	0.186	0.685	0.0145	0.29	2.14e-06	0.000324	3.47e-05	0.00676	0.00132	0.773	0.0525	0.00331	0.307	0.00363	0.0355	0.0295	0.0407	0.00372	0.259	0.108	0.0166	0.00245
Hapmap34927-BES7_Contig453_116	1	40621580	0.246	0.574	0.29	0.0363	0.873	0.19	0.11	0.964	1.55e-06	0.000102	0.0427	0.421	0.608	0.038	0.0537	0.0339	0.343	0.552	0.714	0.118	0.31	0.0832	0.33	0.206	0.6	0.434	0.219	0.359	0.0437	0.0324	0.0372
BFGL-NGS-114786	25	7952738	0.247	0.0158	0.234	0.161	1	0.00813	0.926	2.45e-06	0.679	0.142	0.829	0.0631	0.94	0.0135	0.0148	0.00562	0.385	0.00977	0.757	0.347	0.11	0.753	0.361	0.0302	0.198	0.939	0.00251	0.257	0.0011	0.0692	0.0112
BFGL-NGS-118823	4	100706047	0.247	0.00692	0.115	0.0646	0.624	0.481	0.447	0.393	0.605	0.0513	0.714	0.37	0.0372	3.8e-07	0.0011	6.46e-05	0.000575	0.0427	0.297	0.0269	0.585	0.000195	0.0282	0.546	0.665	0.0513	0.0661	0.0575	0.185	0.0891	0.0155
ARS-BFGL-NGS-54290	18	51571629	0.248	0.382	0.0331	0.973	0.0468	0.785	0.711	0.315	0.546	0.913	0.0589	0.16	0.0468	3.24e-06	0.0263	0.000724	0.211	6.92e-06	0.908	0.000234	0.000741	0.000562	1.23e-05	0.00174	0.000224	0.206	0.00135	0.33	0.00759	2.82e-05	1e-07
ARS-BFGL-NGS-25631	2	125585810	0.248	0.0537	0.214	0.388	0.983	0.735	0.313	0.462	0.57	0.356	0.247	0.597	0.455	0.0661	0.0562	0.00603	0.0501	0.00794	0.848	0.000468	0.00324	0.0372	0.000263	2.09e-06	0.000166	0.148	0.74	0.0102	0.531	0.333	0.00138
ARS-BFGL-NGS-100232	1	40722332	0.248	0.569	0.302	0.0407	0.867	0.209	0.0537	0.987	2.63e-06	9.77e-05	0.0209	0.449	0.556	0.0468	0.0501	0.0398	0.48	0.713	0.449	0.114	0.378	0.0692	0.412	0.221	0.668	0.586	0.137	0.622	0.0224	0.0224	0.0398
ARS-BFGL-NGS-102902	3	88136761	0.248	0.0603	0.853	0.000501	0.0288	0.884	0.951	0.67	0.391	0.182	0.02	0.197	0.284	0.325	0.436	0.84	0.0186	0.569	0.83	0.392	0.104	0.541	0.908	0.726	0.685	0.172	0.00302	4.07e-06	0.0055	0.000851	0.438
BTB-02036754	9	1952163	0.248	0.139	0.176	0.00501	0.836	0.0269	0.00776	0.203	0.00102	0.0288	0.00513	0.394	0.0776	0.393	0.000468	0.00603	0.0646	0.995	3.63e-06	0.435	0.856	0.276	0.871	0.00011	0.00339	0.142	0.569	0.0049	0.668	0.177	0.46
ARS-BFGL-NGS-96402	6	70025545	0.248	0.11	0.658	0.587	0.191	0.782	0.473	0.806	0.0245	0.00138	0.979	0.284	0.721	0.733	0.195	0.363	0.662	0.169	0.953	0.167	0.364	0.356	0.708	0.00302	0.0174	2.29e-06	0.53	0.719	0.197	0.614	0.461
BTB-01188142	16	69937124	0.249	0.7	0.371	0.392	0.908	0.689	0.481	0.102	0.321	0.56	0.0741	0.0295	0.41	0.152	0.252	0.0468	0.0151	0.00174	0.00372	0.0002	0.0123	0.00575	8.32e-07	0.000832	9.12e-05	0.115	0.11	0.244	0.0229	0.113	0.000263
ARS-BFGL-NGS-33600	7	49999470	0.249	0.254	0.583	0.752	0.33	0.909	0.693	0.512	0.562	0.179	0.762	0.675	0.693	0.0851	0.262	0.00776	0.024	0.00479	0.0309	0.892	0.701	0.719	0.161	0.154	0.421	0.00331	0.000977	4.9e-06	0.049	0.0282	0.776
BTA-87865-no-rs	7	101481295	0.251	0.0891	0.957	0.437	0.0427	0.0562	0.33	0.57	0.00324	0.545	0.0158	0.0813	0.206	0.00417	0.00182	0.000457	0.002	0.000776	0.0631	6.46e-05	2.69e-05	0.0141	9.77e-07	3.16e-07	2.45e-08	0.421	0.189	0.104	0.00102	0.0437	1.41e-06
ARS-BFGL-NGS-94143	25	21779048	0.251	0.0141	0.429	0.0676	0.608	0.733	0.74	0.849	0.369	0.00447	1.32e-07	0.787	0.433	0.271	0.249	0.12	0.0224	0.0468	0.309	0.868	0.752	0.736	0.192	0.352	0.647	0.00339	0.149	0.00263	0.906	0.78	0.662
BTB-01399092	8	50379563	0.252	0.959	0.526	0.289	0.509	0.785	0.329	0.414	0.828	0.388	0.465	0.114	0.312	0.11	0.944	0.659	0.0813	0.143	2.24e-05	0.191	0.0447	0.0589	0.012	0.892	0.236	0.0123	1.62e-08	0.47	8.32e-05	4.47e-06	0.011
ARS-BFGL-NGS-101997	16	66404619	0.252	0.268	0.00219	0.89	0.00148	0.462	0.246	0.509	0.0933	0.128	0.125	0.673	0.0891	0.000347	0.00115	0.000282	8.32e-06	0.18	0.238	0.0562	0.731	0.0115	0.21	0.44	0.329	6.31e-07	0.866	0.000891	0.363	0.348	0.0525
Hapmap49068-BTA-17115	8	37508875	0.252	0.0316	0.0891	0.337	0.344	0.391	0.336	0.918	0.556	0.612	0.659	0.0389	0.381	0.597	0.175	0.255	0.0741	0.478	7.59e-08	0.855	0.934	0.444	0.583	0.108	0.185	0.0479	0.105	0.254	0.00871	0.038	0.673
BFGL-NGS-110023	16	48501656	0.253	0.0631	0.017	0.409	0.0316	0.00295	0.32	0.00275	0.00389	0.187	0.000891	0.0302	0.902	0.000245	0.0112	0.000257	0.0141	3.89e-06	0.0417	0.18	0.356	0.469	0.0794	0.00158	0.00692	0.000138	0.585	0.0316	0.114	0.401	0.00562
ARS-BFGL-NGS-4016	13	55808723	0.255	0.498	0.974	0.417	0.0309	0.158	0.127	0.185	0.000219	2.4e-08	0.00646	0.00117	0.145	0.545	0.322	0.454	0.179	0.689	0.0324	0.656	0.64	0.521	0.163	0.0562	0.0891	0.0316	0.131	0.555	0.262	0.208	0.647
ARS-BFGL-NGS-17585	20	63356077	0.256	0.509	0.829	0.662	0.0257	0.0158	0.12	0.0224	0.425	0.376	0.465	0.272	0.288	0.00363	0.0107	0.00832	0.181	0.0692	0.0191	0.00324	0.00112	0.049	0.000437	0.00148	0.00102	0.858	1.48e-06	0.0331	7.59e-06	3.47e-06	3.31e-05
Hapmap31265-BTC-019439	25	6126326	0.258	0.000437	0.0525	0.00288	0.0646	0.346	0.394	0.000309	0.0708	0.209	0.349	0.0741	0.0603	0.055	0.0407	0.00447	0.203	0.000813	0.383	0.00257	3.09e-05	0.482	3.31e-06	5.89e-05	4.47e-06	0.171	3.16e-06	0.0479	3.09e-05	3.72e-06	3.09e-07
Hapmap38773-BTA-70157	10	49132397	0.258	0.00741	0.0316	0.0537	0.0355	0.049	0.188	0.000288	0.528	0.143	0.216	0.32	0.188	0.0912	0.102	0.017	0.00055	0.000182	0.0912	0.000355	1.05e-06	0.265	1.82e-05	0.000324	2.14e-05	0.345	0.403	0.855	0.00117	0.0024	8.32e-06
ARS-BFGL-NGS-21603	11	1025277	0.258	0.0617	0.0741	0.399	0.258	0.839	0.504	0.54	0.693	0.528	0.296	0.0537	0.0141	0.000447	0.000316	0.0234	0.0186	0.658	0.244	4.47e-06	0.00631	1.51e-06	0.00191	0.00661	0.00407	0.22	6.31e-05	0.0372	0.00224	0.00288	0.000123
ARS-BFGL-NGS-28874	9	54916913	0.258	0.964	0.0151	0.208	0.017	0.000891	0.271	0.000759	0.0955	0.0692	0.151	3.63e-08	0.263	0.113	0.75	0.585	0.373	0.00269	0.501	0.741	0.243	0.855	0.29	0.00776	0.00525	0.498	0.0832	0.787	0.348	0.635	0.328
Hapmap43757-BTA-107542	28	13159624	0.259	0.225	0.049	0.986	0.122	0.262	0.294	0.368	0.388	0.356	0.868	0.597	0.0339	0.711	0.757	0.439	0.228	0.745	0.422	0.262	0.0537	0.952	0.979	0.3	0.429	0.208	1.45e-06	0.000204	2.75e-06	6.76e-06	0.0603
Hapmap48557-BTA-100941	27	1413956	0.259	0.759	0.265	0.11	0.93	0.2	0.109	0.667	3.09e-06	0.00339	0.187	0.0339	0.392	0.614	0.635	0.769	0.299	0.944	0.157	0.177	0.519	0.0269	0.109	0.102	0.0631	0.954	0.948	0.482	0.975	0.88	0.108
ARS-BFGL-NGS-60491	6	85703164	0.259	0.354	0.0417	0.897	0.168	0.789	0.793	0.449	0.0251	9.55e-08	0.0724	0.000123	0.107	0.454	0.598	0.231	0.593	0.624	0.881	0.3	0.125	0.402	0.909	0.558	0.822	0.978	0.0871	0.328	0.0977	0.105	0.127
BFGL-NGS-110202	3	54228642	0.259	0.251	0.928	0.884	0.0661	0.296	0.89	0.532	0.21	0.343	0.0234	0.354	0.493	0.0661	0.82	0.412	0.33	0.673	1.95e-06	0.0437	0.0038	0.644	0.515	0.476	0.504	0.0631	0.476	0.538	0.638	0.308	0.485
BTB-00614032	15	71013018	0.26	0.00148	0.214	0.00977	0.891	0.00813	0.0389	4.9e-07	0.463	0.524	0.312	0.514	0.973	0.711	0.86	0.759	0.37	0.0525	0.452	0.486	0.13	0.28	0.982	0.914	0.246	0.735	0.796	0.774	0.811	0.571	0.405
BFGL-NGS-114359	11	106308481	0.261	0.356	0.0513	0.894	0.178	9.33e-05	0.00891	1.82e-06	0.541	0.641	0.254	0.00479	0.209	0.108	0.00288	0.0209	0.147	0.132	0.155	0.0776	0.0115	0.158	0.239	0.00912	0.0115	0.00813	0.197	0.00372	0.0427	0.515	0.207
BTA-29033-no-rs	12	12414267	0.262	0.0708	0.164	0.353	0.753	0.8	0.675	0.188	0.0162	2.82e-07	0.0646	0.0589	0.151	0.906	0.736	0.586	0.902	0.11	0.157	0.166	0.743	0.137	0.627	0.56	0.574	0.133	0.757	0.468	0.322	0.207	0.546
BTB-01237150	12	50125707	0.262	0.286	0.573	0.946	0.00372	0.435	0.000724	0.706	2.95e-07	9.33e-07	0.191	0.0251	0.171	0.721	0.778	0.899	0.366	0.612	0.0759	0.813	0.903	0.569	0.349	0.505	0.587	0.413	0.149	0.0759	0.872	0.185	0.979
ARS-BFGL-NGS-13411	30	24147183	0.263	0.149	0.675	0.525	0.0049	1.05e-07	0.368	0.304	0.0002	6.03e-06	0.000933	0.000813	0.000851	0.274	0.201	0.938	0.74	0.226	0.492	0.818	0.931	0.0339	0.00437	0.671	0.851	0.104	0.16	0.156	0.0363	0.000603	0.254
ARS-USMARC-Parent-DQ470475-no-	5	7651053	0.263	0.842	0.334	0.275	0.996	0.0347	0.848	0.592	0.729	0.797	0.959	0.0447	0.519	0.986	0.455	0.361	0.486	0.643	0.312	0.15	0.914	0.234	0.229	0.0011	0.0129	2.45e-06	0.814	0.621	0.867	0.372	0.413
BFGL-NGS-112656	13	66336246	0.264	0.888	0.771	0.141	0.112	0.841	0.665	0.899	0.00145	1.91e-06	0.0813	0.879	0.774	0.533	0.147	0.243	0.647	0.605	0.412	0.401	0.199	0.806	0.954	0.105	0.298	0.0347	0.86	0.467	0.3	0.562	0.634
Hapmap60682-rs29013346	4	83996686	0.264	0.723	0.0024	0.388	0.00182	4.79e-05	9.33e-07	0.0174	0.837	0.507	0.466	0.384	0.169	0.537	0.429	0.337	0.148	0.0794	0.263	0.177	0.738	0.0151	0.743	0.456	0.678	0.14	0.372	0.693	0.571	0.624	0.961
BTB-01995287	1	105028357	0.265	0.225	0.705	0.01	0.00724	0.738	0.564	0.257	0.195	0.125	0.161	0.183	0.235	0.00851	0.000661	0.00155	7.59e-08	0.0407	0.0117	1.58e-06	0.00186	0.00288	0.000708	0.00282	0.00372	0.819	0.00977	0.476	0.00617	0.00145	4.17e-06
ARS-BFGL-NGS-23253	1	89900842	0.265	0.355	0.643	0.0224	0.177	0.248	0.00112	0.171	0.396	0.995	0.366	0.936	0.119	0.00155	0.00102	0.0135	0.14	0.909	0.282	4.47e-06	0.136	5.25e-06	0.0155	0.00617	0.0269	0.631	0.00692	0.114	4.9e-05	0.00126	0.000107
Hapmap49564-BTA-30684	30	20067404	0.265	0.159	0.109	0.00708	8.51e-07	0.678	0.132	0.134	0.0692	0.305	0.323	0.0646	0.0182	0.867	0.965	0.787	0.971	0.259	0.00129	0.486	0.289	0.793	0.624	0.411	0.486	0.533	0.61	0.689	0.931	0.255	0.205
ARS-BFGL-NGS-25586	7	55175470	0.265	0.135	0.783	0.61	0.116	0.632	0.853	0.74	0.698	0.684	0.241	0.245	0.833	0.814	0.771	0.264	0.552	0.0224	0.0631	0.481	0.682	0.188	0.78	0.0977	0.416	0.000309	0.000263	5.25e-06	0.191	0.0933	0.637
ARS-BFGL-NGS-8048	20	6123908	0.266	0.218	0.0501	0.97	0.192	0.0398	0.0107	0.432	0.182	0.186	0.333	0.000589	0.684	0.000162	1.82e-06	2.19e-06	0.00331	0.147	0.0525	0.00214	0.0229	0.00977	1.26e-05	0.000257	0.000447	0.297	0.0174	0.489	0.00631	0.000151	2.63e-05
Hapmap50204-BTA-107668	3	104541905	0.267	0.703	0.593	0.513	0.171	0.0457	0.486	0.793	0.618	0.282	9.12e-06	0.0447	0.0851	0.255	0.64	0.755	0.644	0.652	0.684	0.132	0.0178	0.0355	0.191	0.884	0.64	0.313	0.00562	0.0214	0.0155	0.00204	0.156
ARS-BFGL-NGS-55787	12	36475306	0.269	0.0055	0.184	0.0631	0.783	0.119	0.196	0.419	0.011	0.000776	0.721	0.428	0.0024	0.00912	0.0912	0.0417	0.0024	0.0513	0.0389	5.37e-06	2.82e-05	0.000575	7.41e-05	0.0479	0.0229	0.372	0.00525	0.849	0.102	0.00676	1.05e-06
ARS-BFGL-NGS-9848	18	64610767	0.269	0.000832	0.0479	0.011	0.112	0.528	0.868	0.0055	0.00178	0.632	0.167	0.0186	0.0562	0.0851	0.312	0.0288	0.113	0.000309	8.51e-09	0.154	0.00692	0.908	0.00204	0.757	0.183	0.00316	0.0851	0.322	0.002	6.31e-05	0.000195
Hapmap51234-BTA-44811	19	24039732	0.269	0.608	0.488	0.641	0.309	3.89e-07	0.000331	1.2e-07	0.194	0.0324	0.508	0.00575	0.0123	0.32	0.279	0.881	0.85	0.0302	0.958	0.711	0.933	0.614	0.189	0.234	0.0977	0.993	0.0309	0.514	0.0251	0.1	0.331
ARS-BFGL-NGS-34371	2	89478521	0.269	0.348	0.508	0.91	0.375	0.473	0.00209	0.274	0.435	0.909	0.055	0.25	0.232	0.0115	0.0525	0.00794	0.00537	0.0457	5.13e-06	0.813	0.0851	0.889	0.316	0.48	0.53	0.598	0.949	0.817	0.384	0.825	0.341
ARS-BFGL-NGS-31016	8	11478184	0.269	0.789	0.141	0.19	3.8e-06	0.31	0.818	0.69	0.0204	0.214	0.311	0.338	0.605	0.45	0.851	0.573	0.426	0.103	0.369	0.646	0.286	0.114	0.906	0.0339	0.0832	0.542	0.0537	0.0724	0.425	0.488	0.963
ARS-BFGL-NGS-20486	10	93946634	0.271	0.493	0.682	0.762	0.324	0.451	0.12	0.236	0.399	0.00794	0.938	0.99	0.799	0.144	0.135	0.139	0.908	0.555	0.109	0.000603	5.75e-06	0.0316	0.0871	0.0562	0.0302	0.055	0.135	0.1	0.0126	0.00603	0.00166
ARS-BFGL-NGS-3688	7	27300328	0.272	0.00204	0.356	1.15e-06	0.000174	0.251	1	0.983	0.13	0.024	0.0447	0.822	0.178	0.54	0.0182	0.0309	0.0049	0.565	0.0692	0.356	0.0389	0.656	0.797	0.459	0.351	0.809	0.658	0.87	0.557	0.95	0.197
Hapmap49904-BTA-19486	18	21584927	0.274	0.0174	0.0282	0.163	0.0135	0.531	4.57e-08	0.412	0.948	0.366	0.57	0.489	0.553	0.00977	0.147	0.12	0.665	0.871	0.948	0.531	0.0724	0.0617	0.365	0.0263	0.0708	0.0759	0.143	0.711	0.293	0.137	0.145
ARS-BFGL-NGS-19926	19	51956162	0.275	0.163	0.494	0.745	0.183	0.468	0.312	0.188	0.000282	0.00603	4.68e-08	0.16	0.582	0.836	0.474	0.251	0.333	0.0617	0.294	0.0513	0.117	0.541	0.0955	0.0372	0.15	0.214	0.114	0.00741	0.536	0.757	0.1
BTA-117735-no-rs	7	86169121	0.276	0.0589	0.153	0.394	0.473	0.589	0.00676	0.414	0.726	0.049	0.75	0.277	0.0038	0.000708	0.00263	0.000275	0.00851	0.000269	0.383	2.75e-06	6.31e-06	0.00195	2.95e-05	6.61e-05	2.24e-05	0.561	0.00263	0.848	0.000912	0.000617	2.82e-07
BFGL-NGS-113623	23	27254728	0.276	0.156	0.841	0.592	0.0457	0.134	0.00457	0.352	0.0708	0.0977	0.0407	0.565	0.0692	0.0355	0.000794	0.000891	1.78e-05	0.0794	0.797	6.03e-07	0.00132	0.00162	0.000813	0.000145	0.00123	0.21	0.106	0.415	0.175	0.0741	3.8e-05
Hapmap32290-BTA-126325	11	24445657	0.276	0.661	0.141	0.593	0.547	0.661	0.308	0.222	0.00417	0.161	0.00123	0.279	0.138	0.00123	0.0479	0.1	0.25	0.624	0.335	0.38	0.52	0.61	0.226	0.0158	0.0282	2.75e-07	0.00309	0.00269	0.0692	0.0245	0.603
BTB-00598959	7	87359924	0.277	0.055	0.0832	0.407	0.234	0.805	0.00132	0.867	0.821	0.0324	0.488	0.878	0.00794	0.000537	0.00257	0.000912	0.00589	0.00105	0.67	4.07e-06	7.08e-06	0.000832	0.000155	2.82e-05	3.8e-06	0.234	0.0316	0.71	0.0138	0.0234	9.77e-07
BFGL-NGS-116139	10	83350003	0.277	0.573	0.641	0.0631	0.399	5.25e-05	0.0661	0.00355	0.00871	0.0288	0.00813	0.0912	0.00295	0.0151	0.105	0.196	0.0347	0.842	0.0912	6.03e-07	7.76e-05	3.16e-07	0.154	0.745	0.966	0.223	0.856	0.0501	0.76	0.243	0.00107
BTA-84543-no-rs	11	13389841	0.277	0.992	0.728	0.183	0.0912	0.994	0.383	0.968	0.28	0.944	0.783	0.774	0.922	0.22	0.415	0.328	0.797	0.974	0.719	0.536	0.908	0.903	0.374	0.605	0.697	9.55e-07	0.256	0.615	0.828	0.6	0.662
BTA-69986-no-rs	4	32205395	0.279	0.789	0.553	0.43	0.352	0.582	0.134	0.767	0.000145	0.0135	7.08e-06	0.183	0.263	0.261	0.773	0.78	0.219	0.476	0.214	0.0708	0.105	0.979	0.494	0.603	0.547	0.483	0.017	0.359	0.0631	0.00562	0.695
ARS-BFGL-NGS-107896	8	113012644	0.282	0.223	0.049	0.947	0.162	0.00363	0.597	0.000245	0.0513	0.243	0.0427	4.07e-06	0.821	0.000112	0.0617	0.00513	0.00178	0.0012	0.873	0.0302	0.0537	0.0295	2.04e-06	0.000447	0.000288	0.505	2e-07	0.226	2.95e-06	3.8e-06	7.41e-05
ARS-BFGL-NGS-43985	11	64184454	0.282	0.0135	0.852	0.129	0.0513	1.41e-07	0.166	0.126	0.819	0.132	0.483	0.000631	5.5e-05	0.00891	0.0151	0.0174	0.0295	0.333	0.144	0.0724	0.117	0.0309	0.284	0.261	0.399	0.158	0.653	0.577	0.805	0.0363	0.217
ARS-BFGL-NGS-12185	30	145243690	0.283	0.962	0.698	0.336	0.156	0.994	0.453	0.252	0.963	0.0129	0.497	0.0427	0.566	0.01	0.372	0.0166	0.0002	3.72e-06	0.53	0.00309	0.0245	0.00355	0.000741	0.154	0.0288	0.488	0.542	0.00214	0.522	0.531	0.00372
ARS-BFGL-BAC-13721	12	53040643	0.283	0.922	0.0562	0.226	0.161	0.0182	0.573	0.194	0.319	0.256	0.318	0.381	0.822	0.0012	0.0112	0.000331	0.000479	2.4e-06	0.583	0.0851	0.0575	0.871	0.00204	0.000126	0.000186	0.789	0.907	0.000813	0.387	0.806	0.00813
ARS-BFGL-NGS-43721	32	0	0.284	0.0245	0.0275	0.132	0.0417	1.38e-05	0.414	0.00145	0.0038	0.000871	0.00759	0.0603	2.51e-06	0.189	0.249	0.457	0.84	0.631	0.344	0.0407	0.0646	0.0759	0.121	0.449	0.348	0.353	0.0282	0.00347	0.00245	0.000174	0.0178
BTA-39836-no-rs	16	69167269	0.286	0.377	0.0912	0.894	0.309	0.0871	0.49	0.124	0.11	0.598	0.0195	0.419	0.0162	0.000347	0.00126	2.82e-06	1.32e-05	1.32e-06	0.00339	0.229	0.635	0.829	0.000135	0.000501	0.00141	0.255	0.334	6.46e-05	0.923	0.371	0.0631
Hapmap47581-BTA-34891	14	49032157	0.286	0.126	0.39	0.689	0.878	0.0912	0.346	0.901	0.0112	0.0427	0.682	0.6	0.024	0.0933	0.0245	0.0692	0.237	0.29	0.0891	0.0832	0.564	0.338	0.0186	2.51e-06	4.07e-05	0.0038	0.682	0.00049	0.891	0.587	0.571
Hapmap42724-BTA-91683	30	12556511	0.286	0.0347	0.00219	0.192	0.000355	1.15e-06	0.00282	1.12e-07	0.992	0.525	0.53	0.0407	0.565	0.919	0.61	0.979	0.934	0.556	0.235	0.228	0.362	0.0295	0.617	0.012	0.165	0.13	0.000575	0.00398	3.55e-05	0.142	0.889
Hapmap58554-rs29023204	27	12151538	0.287	0.641	0.156	0.108	0.344	0.0871	0.157	0.901	0.00105	0.525	5.62e-06	0.931	0.573	0.00708	0.000813	0.0115	0.000912	0.766	0.507	0.0162	0.055	0.186	0.8	0.372	0.718	0.832	0.297	0.447	0.966	0.773	0.195
BTB-01040425	30	8630657	0.288	0.0389	0.118	0.259	0.416	8.51e-10	0.136	2.82e-08	0.359	0.237	0.38	0.433	0.0891	0.0468	0.00437	0.00661	0.106	0.0562	0.721	0.619	0.379	0.525	0.0309	0.0331	0.00447	0.0355	0.000107	0.00138	0.01	0.0708	0.12
BTB-00942916	26	41230320	0.289	0.00813	0.0447	0.0575	0.0525	0.102	0.679	0.0138	7.94e-08	0.0427	0.199	0.236	0.00347	0.0692	0.982	0.488	0.787	0.0741	0.113	0.498	0.678	0.0251	0.0741	0.0245	0.012	0.903	0.0562	0.843	0.0102	0.0759	0.258
ARS-BFGL-NGS-80648	4	40066281	0.289	0.991	0.303	0.378	0.972	0.0151	0.152	0.0708	0.00891	0.0389	7.94e-08	3.89e-05	0.0282	0.767	0.655	0.474	0.213	0.00676	0.86	0.213	0.681	0.565	0.442	0.161	0.144	0.365	0.0525	0.137	0.181	0.0871	0.543
ARS-BFGL-NGS-11902	3	65567581	0.29	0.56	0.39	0.49	0.671	0.02	0.0794	0.000631	0.0407	0.47	0.955	1.15e-08	0.221	0.0331	0.000186	0.00107	0.488	0.983	0.635	0.132	0.0933	0.195	0.0851	0.155	0.185	0.719	0.947	0.981	0.239	0.462	0.0447
BTA-105510-no-rs	3	65600037	0.29	0.561	0.364	0.489	0.713	0.0115	0.0724	0.000209	0.0708	0.553	0.793	7.59e-09	0.179	0.0427	0.000204	0.00155	0.59	0.861	0.569	0.144	0.117	0.221	0.108	0.155	0.205	0.748	0.88	0.743	0.253	0.411	0.055
ARS-BFGL-BAC-28338	23	27058749	0.292	0.678	0.0676	0.515	0.109	0.0437	0.753	0.11	0.841	0.7	0.771	0.0933	0.332	0.0347	0.00468	0.0107	0.0055	0.862	0.716	1.55e-07	0.0263	0.000155	0.000589	0.00112	0.00977	0.473	0.151	0.468	0.0661	0.02	6.92e-05
BTB-00091195	2	27412491	0.292	0.536	0.508	0.721	0.398	0.0372	0.316	0.335	0.0525	0.182	0.371	5.62e-05	0.0224	0.0155	3.09e-05	0.000513	0.00209	0.706	0.038	0.0155	0.0589	0.119	0.000708	0.0182	0.00977	0.271	0.000363	0.000851	7.24e-07	6.31e-07	0.000513
BFGL-NGS-112516	2	16919889	0.292	0.575	0.195	0.583	0.575	0.0024	0.0129	0.15	0.435	0.0589	0.858	0.412	0.0891	0.491	0.383	0.809	0.0575	0.658	0.0589	9.55e-07	0.00105	8.32e-06	0.409	0.553	0.706	0.422	0.429	0.264	0.173	0.0692	0.00251
BTA-00676-rs29013829	4	20854629	0.292	0.32	0.386	0.868	0.718	0.011	0.531	0.0155	2.75e-07	1.32e-07	0.0024	4.79e-07	0.00977	0.823	0.272	0.398	0.127	0.585	0.322	0.0447	0.581	0.447	0.351	0.63	0.774	0.473	0.0562	0.882	0.757	0.0145	0.731
Hapmap46949-BTA-119904	21	63236456	0.293	0.129	0.209	0.484	0.643	0.611	0.191	0.861	0.866	0.215	0.165	0.96	0.163	0.0234	4.27e-05	4.79e-05	8.13e-08	0.0339	0.84	5.37e-06	0.0468	0.00851	5.75e-06	6.61e-07	1.58e-06	0.767	0.96	0.0145	0.845	0.757	0.000132
BTB-00096447	3	70592505	0.294	0.649	0.637	0.6	0.3	0.000372	0.223	1.12e-05	0.0112	0.0158	1.1e-07	7.41e-05	0.0162	0.0676	0.383	0.687	0.521	0.0891	0.486	0.107	0.128	0.00692	0.618	0.012	0.0282	0.126	0.204	0.187	0.347	0.0676	0.659
BFGL-NGS-112783	30	62953985	0.295	0.0355	0.318	0.162	0.596	0.344	0.0234	0.934	0.346	0.329	0.152	0.00617	0.157	0.02	0.0229	0.0316	8.71e-07	0.55	0.319	0.00661	0.0457	0.0148	0.159	0.292	0.162	0.126	0.53	0.802	0.992	0.344	0.163
ARS-BFGL-NGS-55625	32	0	0.295	0.478	0.0603	0.0316	3.8e-07	0.814	0.681	0.958	0.76	0.652	0.201	0.0012	0.252	0.0891	0.525	0.229	0.997	0.153	0.00724	0.564	0.132	0.98	0.863	0.359	0.364	0.402	0.355	0.667	0.39	0.516	0.291
Hapmap49015-BTA-110076	7	27846451	0.296	0.983	0.268	0.213	0.948	0.237	0.378	0.524	0.000759	1.35e-07	0.153	0.0295	0.12	0.00794	0.0776	0.00275	0.0102	0.000145	0.321	0.101	0.0049	0.0891	0.00191	0.104	0.0513	0.17	0.0372	9.33e-05	0.649	0.921	0.01
ARS-BFGL-NGS-77002	27	30883081	0.297	0.92	0.953	0.327	0.0891	0.143	0.789	0.604	0.828	0.161	0.799	0.0219	0.927	0.382	0.0219	0.0479	0.405	0.93	0.251	0.168	0.904	0.321	0.000195	5.37e-07	8.13e-07	0.000575	0.293	0.708	0.84	0.752	0.159
Hapmap59840-rs29022170	13	60781323	0.297	0.352	0.721	0.898	0.13	0.592	0.0813	0.753	0.0631	0.21	0.233	0.157	0.887	0.193	0.849	0.94	0.0631	0.344	0.0269	0.113	0.693	0.024	0.0708	0.012	0.0141	1.29e-06	0.0912	0.0155	0.0155	0.0513	0.849
BFGL-NGS-110902	23	2849432	0.299	0.459	0.307	0.855	0.953	0.259	0.402	0.0661	0.981	0.0933	0.618	0.0631	0.284	0.00427	0.267	0.0724	0.0105	0.0145	0.566	0.0479	0.0417	0.0724	7.08e-05	1.7e-06	6.92e-06	0.627	0.128	0.205	0.14	0.217	0.0209
BFGL-NGS-119194	10	102819188	0.299	0.598	0.538	0.432	0.355	0.000398	0.711	0.169	0.0257	0.127	0.246	0.283	0.109	0.668	0.0871	0.225	0.00316	0.299	0.000295	9.77e-07	0.0145	2.4e-05	0.211	0.194	0.361	0.441	0.497	0.309	0.195	0.416	0.0912
BTB-01295144	4	92557035	0.299	0.731	0.0162	0.111	0.01	1.91e-07	0.00115	0.0562	0.914	0.999	0.665	0.000427	0.0398	0.687	0.607	0.635	0.468	0.152	0.746	0.368	0.14	0.0234	0.3	0.397	0.783	0.247	0.263	0.0851	0.482	0.9	0.53
ARS-BFGL-NGS-103075	11	9884327	0.301	0.00955	0.242	0.0708	0.962	0.128	0.525	0.88	0.435	0.493	0.0245	0.0692	0.0105	0.128	0.333	0.175	0.461	0.207	0.0661	0.907	0.397	0.847	0.0525	0.877	0.122	2.82e-07	0.0182	0.855	0.141	0.0275	0.2
ARS-BFGL-NGS-99674	12	17265269	0.301	0.597	0.418	0.0692	0.000479	0.678	0.746	0.327	1.2e-06	0.5	0.0468	0.498	0.137	0.981	0.84	0.579	0.363	0.0295	0.284	0.213	0.318	0.0513	0.23	0.184	0.162	0.906	0.0204	0.434	0.783	0.543	0.952
BTA-101164-no-rs	23	48094367	0.302	0.502	0.0263	0.0617	0.0251	8.51e-05	1.51e-07	0.00219	0.049	0.285	0.158	0.726	0.107	0.562	0.518	0.219	0.509	0.00603	0.631	0.00933	0.000692	0.245	0.00479	2.4e-05	4.17e-05	0.0339	0.242	0.632	0.0933	0.135	0.00813
ARS-BFGL-NGS-102845	26	24401843	0.304	0.148	0.177	0.619	0.337	0.845	0.743	0.00603	0.0316	0.299	0.773	1.78e-08	0.419	0.612	0.236	0.543	0.0209	0.184	0.627	0.467	0.723	0.117	0.0741	0.00708	0.00631	0.455	0.0123	0.112	0.00363	0.00468	0.647
BFGL-NGS-115333	7	3248028	0.306	0.0832	0.484	0.321	0.671	0.0331	0.504	0.34	0.498	0.506	0.305	0.787	0.0437	0.0204	0.308	0.294	0.592	0.54	0.285	0.0129	0.0324	0.00661	0.0182	0.355	0.14	0.0295	3.39e-05	0.0724	0.000324	4.17e-07	0.0129
Hapmap48071-BTA-74589	5	95149822	0.307	3.98e-06	0.108	2.88e-05	0.335	0.0912	0.27	0.603	0.637	0.828	0.049	0.0339	0.00141	0.385	0.866	0.697	0.565	0.898	0.0759	0.978	0.0741	0.226	0.879	0.0813	0.226	0.0214	0.497	0.385	0.697	0.115	0.56
ARS-BFGL-NGS-99429	23	19478135	0.308	0.0309	0.596	0.152	0.556	0.0813	1.12e-06	0.0214	0.22	0.74	0.359	0.495	0.00457	0.000132	0.000141	2.04e-05	1.66e-05	0.0437	0.274	0.0138	0.251	0.0191	0.00251	0.00151	0.0209	0.296	0.424	0.676	0.471	0.474	0.011
Hapmap55415-ss46526681	2	44754820	0.308	0.371	0.185	0.902	0.442	0.703	0.805	0.431	0.000135	1.2e-06	0.0316	0.791	0.121	0.00977	0.697	0.233	0.348	0.0263	0.0155	0.514	0.486	0.364	0.0115	0.0145	0.0145	0.297	0.121	0.655	0.41	0.0309	0.427
ARS-BFGL-NGS-74921	3	21683257	0.31	0.251	0.0575	0.664	0.0661	0.643	0.28	0.776	0.126	0.0646	0.0209	0.21	0.107	0.0603	0.568	0.939	0.808	0.316	0.00832	0.658	0.407	0.472	0.687	0.291	0.258	0.223	0.000575	3.72e-06	0.00263	0.000724	0.54
ARS-BFGL-NGS-84716	15	82479789	0.311	0.41	0.275	0.858	0.973	0.0263	0.0115	0.299	0.000126	3.8e-09	0.055	4.57e-06	0.00269	0.143	0.11	0.328	0.0275	0.864	0.00479	0.00288	0.309	0.00112	8.91e-05	0.00316	0.00324	0.0407	0.386	0.252	0.917	0.107	0.0229
BFGL-NGS-111869	16	69816467	0.312	0.904	0.711	0.276	0.271	0.587	0.458	0.156	0.423	0.64	0.948	0.845	0.785	0.928	0.53	0.622	0.247	0.944	5.37e-06	0.209	0.137	0.185	0.362	0.766	0.628	1.15e-05	0.55	0.0389	0.845	0.774	0.197
BFGL-NGS-110128	24	46964705	0.313	1	0.188	0.28	0.414	0.0331	0.0525	0.0741	3.72e-06	0.0389	0.108	0.91	0.0437	0.218	0.124	0.128	0.322	0.652	0.989	0.869	0.815	0.82	0.614	0.103	0.247	0.414	0.238	0.105	0.143	0.521	0.729
BTB-01575226	1	116518604	0.315	0.578	0.333	0.581	0.807	0.641	0.0389	0.226	0.137	0.0158	0.941	0.0891	0.483	1.45e-06	0.0339	0.0049	0.0851	0.00676	0.902	0.0331	0.00174	0.00832	0.00107	0.893	0.344	0.251	0.169	0.0955	0.0269	0.00692	0.0112
BFGL-NGS-111847	22	57579173	0.316	0.532	0.617	0.0933	0.0282	0.898	0.0741	0.425	0.228	0.000251	0.499	0.0603	0.773	0.000141	0.000501	1.74e-05	5.89e-07	0.0049	0.571	0.0813	0.631	0.0525	3.89e-06	0.0288	0.00407	0.376	0.582	0.0117	0.0447	0.0275	0.00174
Hapmap42094-BTA-119925	4	82923306	0.317	0.89	0.676	0.163	0.339	0.104	0.123	0.829	0.604	0.115	0.116	0.612	0.472	0.055	0.02	0.122	0.992	0.294	2.63e-06	0.944	0.453	0.837	0.292	0.516	0.844	0.488	0.489	0.00355	0.578	0.199	0.249
Hapmap39282-BTA-63744	8	85482389	0.318	0.232	0.357	0.874	0.622	0.46	0.00186	0.571	0.0257	6.92e-05	0.546	0.00309	0.49	0.00457	0.0479	0.00933	0.0955	0.0195	0.414	0.000389	0.121	0.00589	0.000562	8.51e-07	5.62e-06	0.00138	0.458	0.19	0.706	0.337	0.00234
Hapmap33044-BTA-152162	6	110962723	0.318	0.74	0.422	0.542	0.593	0.372	0.935	0.993	0.275	0.174	0.301	0.366	0.491	0.757	0.0851	0.0479	0.00501	0.313	0.533	0.0234	0.612	0.3	2.95e-05	2.19e-06	2.75e-05	0.0437	0.89	0.218	0.801	0.624	0.0398
ARS-BFGL-NGS-99064	1	44813737	0.319	0.274	0.936	0.81	0.142	0.665	0.0794	0.782	0.00933	7.94e-07	0.117	0.0117	0.189	5.13e-06	8.32e-05	2.57e-06	0.0234	0.00851	0.00617	0.0204	0.00851	0.0891	0.000224	0.0132	0.012	0.0955	0.0589	0.516	5.89e-06	3.89e-06	8.51e-06
BTB-01356178	20	2491375	0.32	0.741	0.942	0.605	0.388	0.135	0.038	0.478	0.667	0.00646	0.692	0.281	0.109	2.4e-09	7.94e-11	1.26e-11	1.1e-10	0.000955	0.313	3.39e-07	0.000457	0.000316	4.27e-09	1.82e-07	5.5e-07	0.948	0.0151	0.363	0.000148	0.000977	6.92e-09
ARS-BFGL-NGS-90194	25	7644483	0.32	0.419	0.231	0.887	0.631	0.151	0.0195	0.274	0.812	0.748	0.982	0.578	0.655	0.0234	0.055	0.00676	0.214	0.000251	0.151	0.00178	5.13e-05	0.0955	0.00372	0.000955	0.000661	0.817	0.0912	0.719	0.0126	0.00363	6.03e-07
Hapmap39110-BTA-30661	30	135748059	0.32	0.399	0.97	0.868	0.0646	1.02e-05	0.000575	0.012	0.000263	2.24e-05	0.0398	0.103	0.000316	0.000398	0.0209	0.00155	0.00589	0.0186	0.185	0.00138	0.00331	0.00457	3.98e-11	0.0182	0.000776	0.14	0.00479	0.21	0.0251	0.000126	2.95e-05
ARS-BFGL-NGS-3444	18	5721529	0.32	0.0024	0.0447	0.0182	0.0832	0.0347	0.0525	0.476	0.969	0.335	0.932	0.193	0.000195	0.143	0.115	0.0178	0.614	0.0676	0.00692	0.00891	0.00525	0.0126	1.74e-08	0.012	0.000135	0.202	0.0427	0.49	0.0269	0.000513	5.37e-05
ARS-BFGL-NGS-82028	2	15075787	0.32	0.406	0.468	0.857	0.551	0.59	0.449	0.498	0.000145	8.51e-07	0.000112	0.00049	0.176	0.241	0.624	0.975	0.342	0.132	0.156	0.653	0.121	0.649	0.219	0.105	0.172	0.701	0.394	0.877	0.661	0.365	0.465
ARS-BFGL-NGS-70915	7	100715757	0.321	0.166	0.0155	0.678	0.00646	0.318	0.239	0.0955	0.893	0.00955	0.376	0.728	0.155	0.0148	0.00427	0.0117	0.00955	0.0776	0.421	0.00603	0.71	0.0389	0.00145	3.98e-08	6.17e-07	0.175	0.001	0.017	0.000102	0.00214	0.002
Hapmap24851-BTA-149313	6	55643621	0.321	0.428	0.471	0.785	0.928	0.167	1.95e-06	0.703	0.0339	0.000832	0.00955	0.106	0.0174	0.225	0.0148	0.0912	0.00245	0.535	0.442	0.000479	0.483	0.00741	0.00617	0.0525	0.0468	0.959	0.14	0.324	0.256	0.0794	0.0105
Hapmap54010-rs29018717	14	65300637	0.322	3.09e-05	0.109	8.13e-05	0.228	0.00417	0.251	0.142	0.038	0.221	0.783	0.121	1.32e-05	0.000427	0.00437	0.00708	7.94e-05	0.0759	0.878	0.671	0.986	0.541	0.126	0.257	0.565	0.279	0.111	0.385	0.12	0.0891	0.419
BTB-00009271	1	25576064	0.324	0.02	0.114	0.133	0.231	0.00151	0.491	0.00126	0.0933	0.753	0.472	0.928	0.746	3.98e-07	0.00135	0.000407	0.00741	0.00186	0.625	0.0331	0.00324	0.0355	0.0158	0.421	0.236	0.158	0.000355	0.0759	0.00017	0.000347	0.000468
BTB-00195098	4	68062301	0.324	0.665	0.202	0.446	0.611	0.1	0.233	0.195	0.104	0.98	0.271	0.748	0.532	0.0302	0.0178	0.137	0.835	0.594	0.937	0.000603	0.0132	0.0245	0.0251	2.4e-07	7.41e-05	0.232	0.00631	0.000977	0.055	0.0112	0.00708
BTB-00189082	4	54203153	0.324	0.939	0.54	0.246	0.366	0.244	0.892	0.611	0.874	0.621	0.823	0.256	0.883	0.296	0.343	0.339	0.147	0.273	0.974	0.00245	0.0871	0.055	0.00186	1.58e-07	1.02e-06	0.185	0.16	0.827	0.0933	0.164	0.0447
ARS-BFGL-NGS-56645	16	27602073	0.325	0.0263	0.0117	0.237	0.0135	0.208	3.02e-06	0.0219	0.0776	0.703	0.161	0.169	0.384	0.946	0.0501	0.171	0.656	0.114	0.0355	0.86	0.136	0.919	0.0692	0.00794	0.000263	7.41e-06	0.656	0.96	0.0417	0.179	0.36
ARS-BFGL-NGS-104150	30	128803387	0.326	0.676	0.0977	0.146	5.13e-06	6.46e-05	0.000302	0.00832	0.0049	0.00646	0.399	0.371	0.0407	0.00224	0.000158	2.19e-05	0.000112	0.177	0.0537	1.35e-06	0.00525	0.000229	0.000407	0.0603	0.227	0.748	0.504	0.00871	0.745	0.153	3.09e-05
Hapmap43798-BTA-17697	5	92686353	0.326	0.864	0.65	0.352	0.386	0.966	0.943	0.638	0.641	0.0562	0.661	0.533	0.76	0.943	0.632	0.166	0.0933	0.319	3.47e-06	0.117	0.86	0.782	0.274	0.0759	0.0741	0.809	0.548	0.0708	0.703	0.738	0.333
ARS-BFGL-NGS-14089	13	38568755	0.327	0.0741	0.226	0.325	0.895	0.0457	0.215	0.668	2.75e-07	0.000123	0.00933	0.00468	0.0398	0.00724	0.0871	0.0525	0.0275	0.108	0.553	0.00155	0.000417	0.00166	0.0105	0.0427	0.00977	0.825	0.24	0.838	0.124	0.391	0.0126
Hapmap42284-BTA-65181	29	27465875	0.329	0.379	0.859	0.815	0.212	0.625	0.641	0.0525	0.0398	0.944	0.167	0.851	0.902	0.000178	1.51e-06	2.4e-06	5.75e-05	0.175	0.126	0.00631	0.0282	0.0363	0.0912	0.509	0.356	0.105	0.0407	0.373	0.0646	0.0912	5.89e-05
Hapmap49973-BTA-36846	15	42886086	0.33	0.0437	0.0295	0.245	0.0417	0.0102	0.186	0.000102	0.397	0.578	0.548	0.969	0.906	0.112	0.0191	0.0933	0.00024	0.414	1.12e-06	0.000955	0.0692	0.000437	0.664	0.224	0.203	0.0724	0.272	0.055	0.47	0.911	0.055
ARS-BFGL-NGS-38067	19	27444684	0.33	0.155	0.234	0.486	0.887	0.271	1.7e-06	0.024	0.0759	0.1	0.984	0.718	0.743	0.596	0.365	0.789	0.126	0.344	0.0676	0.0214	0.885	0.0661	0.85	0.182	0.482	0.00417	0.32	0.482	0.721	0.462	0.473
BTA-28910-no-rs	2	16157387	0.331	0.542	0.0692	0.82	0.0891	0.169	0.134	0.931	0.139	0.376	0.667	0.0851	0.00617	0.0174	0.313	0.382	0.0589	0.417	0.0525	2.45e-06	1.91e-06	2.24e-05	0.000115	0.132	0.0309	0.571	0.00302	0.614	1.82e-05	0.000162	1.07e-05
ARS-BFGL-NGS-86697	18	1260166	0.331	0.112	0.166	0.00295	0.479	0.65	0.323	0.371	0.0209	0.427	0.911	0.515	0.587	0.00832	0.0759	0.146	0.468	0.507	0.977	0.0363	0.0339	0.00288	0.825	0.541	0.753	0.271	3.8e-06	0.0724	0.0309	0.00107	0.0195
Hapmap26411-BTA-143246	28	16583296	0.333	0.0676	0.175	0.000955	0.482	0.185	0.857	0.24	0.426	0.132	0.209	0.944	0.896	0.000457	0.108	0.038	0.0537	0.00398	0.773	0.00589	6.46e-06	0.0316	0.00195	0.0141	0.0186	0.561	0.166	0.211	0.597	0.116	0.00575
UA-IFASA-8063	14	70387887	0.333	0.421	0.176	0.971	0.748	0.33	0.00117	0.502	0.316	0.757	0.766	0.049	0.0813	0.0794	0.049	0.187	0.0355	0.525	0.146	0.627	0.615	0.154	0.228	0.923	0.713	0.00245	5.5e-06	0.00115	0.000263	7.94e-05	0.231
BFGL-NGS-117622	19	54488129	0.333	0.465	0.498	0.0562	0.597	0.155	0.532	0.184	0.00219	7.59e-08	0.00692	0.0145	0.252	0.401	0.0741	0.0832	0.425	0.838	0.942	0.442	0.605	0.211	0.583	0.351	0.485	0.00355	0.151	0.411	0.887	0.824	0.524
ARS-BFGL-NGS-28462	22	23035110	0.334	0.336	0.0589	0.038	0.115	1.07e-05	6.17e-07	0.0012	0.0617	0.0209	0.627	0.0309	0.00813	0.0912	0.855	0.426	0.617	0.817	0.63	0.53	0.574	0.0617	0.625	0.0398	0.0676	0.00447	0.0708	0.887	0.199	0.0501	0.395
ARS-BFGL-NGS-45371	12	27807391	0.336	0.771	0.282	0.445	0.625	0.0178	0.219	0.319	0.237	0.00135	0.254	1.15e-08	0.19	0.0138	0.344	0.352	0.795	0.541	0.528	0.397	0.802	0.528	0.353	0.192	0.135	0.024	0.494	0.753	0.286	0.809	0.922
ARS-BFGL-NGS-53635	9	104094973	0.337	0.533	0.912	0.741	0.104	0.109	0.942	0.00263	0.024	0.762	0.513	0.607	0.449	0.341	0.762	0.644	0.177	0.171	0.107	5.37e-06	0.000741	4.37e-06	0.000295	0.0437	0.00148	0.681	0.0269	0.573	0.00219	0.01	9.77e-05
ARS-BFGL-NGS-101084	16	72322411	0.337	0.622	0.463	0.652	0.00209	0.823	0.0871	0.447	0.313	0.0288	0.0224	0.2	0.232	0.878	0.769	0.891	0.614	0.254	0.39	0.000457	0.00871	0.00575	0.00631	2.51e-06	4.47e-05	8.51e-05	0.107	0.25	0.279	0.19	0.0158
Hapmap54696-rs29024868	2	28957052	0.337	0.0437	0.126	0.169	0.313	0.102	0.0229	0.000676	0.161	0.00275	0.395	0.000145	0.433	0.199	0.00288	0.0759	0.0617	0.449	0.849	0.236	0.326	0.583	0.757	0.393	0.412	0.437	0.00282	3.47e-07	0.000661	0.179	0.283
ARS-BFGL-NGS-16680	19	50087148	0.338	0.937	0.451	0.303	0.789	0.00741	1.55e-07	0.724	0.724	0.499	0.0447	0.752	0.0174	0.00174	0.219	0.137	0.00525	0.267	0.85	0.024	0.286	0.00141	0.0107	0.377	0.243	0.29	0.024	0.326	0.102	0.116	0.0234
Hapmap51010-BTA-63256	27	12199787	0.338	0.993	0.433	0.355	0.909	0.186	0.969	0.513	4.37e-06	0.119	5.62e-08	0.693	0.545	0.136	0.0209	0.148	0.00794	0.611	0.263	0.0631	0.152	0.556	0.586	0.438	0.974	0.655	0.9	0.34	0.125	0.149	0.611
BTA-92731-no-rs	8	21645089	0.339	0.809	0.143	0.182	9.77e-07	0.441	0.618	0.661	0.0372	0.988	0.0537	0.282	0.693	0.28	0.0275	0.0741	0.00126	0.364	0.012	0.0245	0.23	0.0525	0.7	0.177	0.176	0.286	0.903	0.338	0.767	0.706	0.0389
BTA-01642-rs29012599	25	29065781	0.34	0.429	0.0191	0.0676	0.00851	0.41	0.514	0.344	2e-06	0.262	1.55e-05	0.939	0.769	0.0355	0.114	0.148	0.112	0.285	0.0214	0.00661	0.0138	0.0112	0.0331	0.247	0.164	0.0871	0.134	0.596	0.0417	0.0178	0.012
BTB-01739497	4	85404095	0.34	0.903	0.537	0.232	0.542	0.29	0.204	0.96	0.11	0.0417	0.697	0.231	0.963	0.983	0.766	0.608	0.178	0.243	7.41e-06	0.0661	0.114	0.548	0.0339	0.255	0.196	0.105	0.605	0.0204	0.907	0.689	0.0832
ARS-BFGL-NGS-33677	3	89758961	0.34	0.0355	0.049	0.15	0.0912	0.0158	0.678	0.00204	0.752	0.244	0.0162	0.0174	0.347	0.185	0.172	0.478	0.381	0.944	0.558	0.736	0.497	0.896	0.831	0.455	0.85	0.511	0.00017	2.51e-07	0.00708	0.0145	0.778
Hapmap40772-BTA-61438	4	54446327	0.341	0.805	0.676	0.614	0.359	0.282	0.329	0.607	2.75e-06	0.000871	0.00851	0.363	0.592	0.93	0.844	0.745	0.931	0.7	0.845	0.256	0.617	0.321	0.442	0.848	0.565	0.619	0.136	0.447	0.348	0.0676	0.832
BTB-01356219	20	2539179	0.342	0.5	0.757	0.942	0.0676	0.164	0.038	0.512	0.0295	0.621	0.264	0.835	0.251	1.62e-05	4.17e-06	7.94e-07	0.00166	0.02	0.252	0.0589	0.0501	0.251	0.00105	0.0407	0.0407	0.614	0.104	0.564	0.01	0.00646	0.000309
Hapmap50520-BTA-97804	30	19953258	0.342	0.176	0.565	0.00891	0.00501	0.168	0.803	0.762	0.184	0.992	0.149	0.979	0.0851	0.181	0.27	0.361	0.31	0.71	0.0407	0.625	0.528	0.54	0.247	0.0708	0.158	0.628	1.7e-07	0.00117	0.000129	6.76e-07	0.0347
Hapmap59291-rs29022102	19	14815755	0.342	0.918	0.929	0.236	0.185	0.000145	0.000891	0.000437	7.59e-07	0.275	0.0288	0.83	0.0138	0.38	0.0324	0.0229	0.147	0.0309	0.614	0.807	0.938	0.525	0.165	0.00407	0.00427	0.374	0.0794	0.53	0.00038	0.0219	0.0708
ARS-BFGL-NGS-27297	19	39152945	0.342	0.0316	0.0646	0.129	0.193	0.299	1.29e-06	0.415	0.0977	0.159	0.703	0.986	0.598	0.332	0.31	0.598	0.0347	0.463	0.655	0.00537	0.817	0.00447	0.963	0.562	0.795	0.146	0.864	0.272	0.95	0.147	0.34
BTB-01641194	1	117817906	0.343	0.411	0.0871	0.873	0.0871	0.00933	0.518	0.00437	0.647	0.545	0.593	0.00331	0.667	1.51e-08	4.79e-05	1.66e-06	0.0162	9.33e-05	0.98	0.00219	4.47e-05	0.0537	0.115	0.313	0.207	0.0132	0.00525	0.741	0.000251	0.000741	0.000129
BTA-85309-no-rs	32	0	0.343	0.931	0.812	0.374	0.247	0.499	0.216	0.492	0.425	0.111	0.0331	1.58e-09	0.746	0.0224	0.56	0.317	0.402	0.366	0.00132	0.491	0.438	0.583	0.706	0.661	0.565	0.634	0.0372	0.418	0.127	0.158	0.825
Hapmap61037-rs29016327	20	45106413	0.344	0.368	0.684	0.0457	0.389	0.00457	0.716	0.00794	0.908	0.0589	0.326	3.47e-09	0.0457	0.678	0.95	0.733	0.305	0.813	0.173	0.809	0.406	0.678	0.462	0.697	0.444	0.00191	0.671	0.189	0.973	0.334	0.661
Hapmap42761-BTA-05111	6	31442288	0.344	0.174	0.0501	0.653	0.108	8.32e-08	0.203	0.00692	0.0288	0.0389	0.00912	0.000282	0.195	0.298	0.573	0.661	0.433	0.518	0.635	0.928	0.892	0.766	0.469	0.189	0.271	0.693	0.0955	0.951	0.834	0.101	0.82
BTB-01133946	6	55796059	0.345	0.361	0.486	0.0537	0.548	0.00363	6.03e-07	0.133	0.288	0.000617	0.0398	0.0309	0.00813	0.00162	0.000851	0.0017	6.46e-07	0.432	0.811	7.94e-06	0.049	3.16e-05	9.77e-05	0.189	0.0309	0.111	0.0955	0.774	0.0708	0.00794	4.17e-05
ARS-BFGL-NGS-104379	11	86497486	0.347	0.427	0.339	0.967	0.84	0.253	0.831	0.0102	0.0501	1.91e-05	0.0776	6.31e-09	0.511	0.822	0.133	0.288	0.482	0.757	0.35	0.0055	0.00776	0.465	0.0024	0.0174	0.00955	0.853	0.612	0.541	0.342	0.1	0.0141
ARS-BFGL-NGS-3108	2	38636687	0.348	0.144	0.296	0.665	0.968	0.0631	0.0295	0.0617	0.405	0.611	0.024	0.0832	0.409	0.00107	0.00295	0.0024	0.00151	0.21	0.432	3.16e-06	0.00355	9.33e-07	2.63e-05	0.0017	0.00417	0.506	0.963	0.00912	0.217	0.33	8.32e-05
ARS-BFGL-NGS-54460	8	89151007	0.348	0.299	0.145	0.953	0.436	0.838	0.342	0.305	1.51e-05	3.72e-08	0.038	0.264	0.114	0.0832	0.75	0.187	0.408	0.00347	0.132	0.148	0.055	0.327	0.00115	0.000457	0.000148	0.0933	0.0575	0.0525	0.0589	0.0012	0.00912
Hapmap50179-BTA-02418	5	65777889	0.349	0.431	0.209	0.971	0.518	0.437	0.294	0.53	0.885	0.0182	0.774	0.00724	0.0589	6.46e-05	2.45e-07	1.2e-06	0.0024	0.00363	0.0617	9.77e-06	0.00372	0.00813	1.55e-05	1.07e-05	1.66e-05	0.886	0.000302	0.105	0.000562	6.61e-06	3.98e-08
BFGL-NGS-113194	15	64852830	0.349	0.14	0.0933	0.52	0.269	0.00851	0.574	0.402	0.603	0.778	0.458	0.278	0.797	7.41e-06	4.57e-08	1.12e-06	0.0002	0.276	0.184	0.172	0.64	0.474	0.149	0.113	0.612	0.0151	0.000372	0.195	0.0263	0.0646	0.0155
BFGL-NGS-119129	5	73214162	0.35	0.00316	0.415	0.00977	0.757	0.975	0.307	0.204	0.409	0.502	0.269	0.0105	0.0389	1.74e-06	7.94e-08	3.31e-09	1.51e-05	3.55e-06	0.292	0.00204	5.37e-05	0.196	3.39e-07	0.0302	0.0038	0.00024	0.0024	0.513	0.000288	1.95e-07	1.38e-10
BTB-00387837	9	32989113	0.35	0.123	0.258	0.465	0.796	0.987	0.74	0.237	3.09e-06	0.124	0.0126	0.627	0.0661	0.861	0.74	0.608	0.624	0.676	0.116	0.0589	0.158	0.145	0.0339	0.309	0.128	0.0129	0.0468	0.0955	0.0245	0.0129	0.0794
Hapmap57073-ss46526204	19	56072306	0.351	0.603	0.137	0.55	0.513	0.219	2.34e-07	0.659	0.038	0.0457	0.0129	0.421	0.582	0.119	0.449	0.413	0.00174	0.982	0.682	0.0155	0.356	0.00603	0.0437	0.313	0.276	0.247	0.553	0.8	0.967	0.698	0.272
BTB-00466225	11	22746644	0.352	0.532	0.568	0.0871	0.45	0.861	0.497	0.658	0.878	0.726	0.646	0.195	0.589	1.26e-09	0.000331	1.12e-06	9.12e-07	3.09e-05	0.953	0.000245	6.92e-05	1.51e-05	9.55e-05	0.135	0.0813	0.0741	0.00174	0.88	0.00363	0.00123	7.41e-07
BTB-01901596	10	99234390	0.352	0.659	0.0832	0.711	0.308	0.883	0.00186	0.0117	0.617	0.248	0.625	0.519	0.352	0.207	0.0219	0.171	0.801	0.000708	0.055	0.00229	2.75e-06	0.226	8.51e-06	0.00158	3.39e-05	0.0525	0.497	0.961	0.00955	0.00251	0.000251
BTA-88049-no-rs	6	643965	0.352	0.0912	0.116	0.00234	2.19e-06	0.936	0.404	0.569	0.782	0.233	0.601	0.637	0.0447	0.113	0.00776	0.0234	0.00525	0.426	0.226	0.00339	0.138	0.0372	0.00832	0.000437	0.000427	0.29	0.352	0.738	0.00257	0.0955	0.00309
ARS-BFGL-NGS-80568	6	18307093	0.352	0.0269	0.133	0.0776	0.232	0.825	4.17e-07	0.0295	0.00282	0.0501	0.00145	0.892	0.00933	0.0174	0.0166	0.0851	0.00269	0.842	0.545	0.0355	0.00219	0.0347	0.0219	0.194	0.982	0.00661	0.0372	0.241	0.0288	0.127	0.0269
Hapmap39989-BTA-30127	30	34118441	0.352	0.0447	0.00324	0.21	0.000501	0.0195	0.368	0.000741	0.0174	0.224	0.179	0.0331	0.316	0.61	0.0794	0.0813	0.71	0.0182	0.979	0.907	0.664	0.298	0.448	3.02e-07	0.000209	0.0398	0.0191	0.0912	0.000129	0.0316	0.0324
BTB-01199261	15	20435893	0.352	0.00174	0.94	6.92e-06	0.0851	0.154	0.0204	0.271	0.252	0.752	0.96	0.00141	0.049	0.124	0.274	0.19	0.0692	0.224	0.388	0.508	0.276	0.65	0.512	0.69	0.971	0.611	0.197	0.995	0.342	0.536	0.706
BTA-84362-no-rs	9	80634085	0.353	0.196	0.000437	0.679	1.2e-06	0.646	0.492	0.583	0.00724	0.297	0.264	0.632	0.0182	0.746	0.557	0.356	0.187	0.0229	0.129	0.0851	0.00933	0.348	0.00339	0.00398	0.0049	0.821	0.55	0.861	0.537	0.356	0.0447
Hapmap60448-rs29019313	19	31415962	0.354	0.258	0.377	0.995	0.748	0.158	0.827	0.0603	0.541	0.481	0.182	0.14	0.457	0.00776	0.0112	0.00229	0.00132	0.00513	0.376	0.000151	0.0676	0.00832	1.7e-06	1.74e-06	3.72e-06	0.0145	0.196	0.337	0.342	0.0295	0.000251
BTA-65971-no-rs	23	18113264	0.354	0.658	0.726	0.637	0.391	0.646	0.759	0.0692	0.185	0.0661	0.293	0.535	0.647	0.000537	0.000479	0.000347	1.62e-07	0.0407	0.611	0.0933	0.61	0.055	0.0575	0.00977	0.0794	0.693	0.769	0.133	0.933	0.643	0.0295
UA-IFASA-9742	15	42657355	0.354	0.396	0.825	0.977	0.0407	0.845	0.527	0.757	0.0832	0.847	0.528	0.112	0.632	0.619	0.993	0.879	0.0794	0.532	9.77e-06	0.245	0.0676	0.226	0.845	0.195	0.16	0.947	0.912	0.697	0.571	0.214	0.506
BTB-01202368	1	47788706	0.354	0.237	0.373	0.859	0.912	0.838	0.946	0.305	0.00331	0.00479	5.25e-07	0.494	0.364	0.545	0.693	0.952	0.938	0.267	0.644	0.251	0.356	0.148	0.71	0.88	0.703	0.803	0.871	0.74	0.0794	0.229	0.939
ARS-USMARC-Parent-AY841151-rs2	2	45832887	0.355	0.0132	0.355	0.0389	0.872	0.0275	0.0372	0.547	0.0204	0.00339	0.328	0.313	0.00398	0.418	0.319	0.339	0.0603	0.401	3.72e-07	0.01	0.0162	0.0209	0.113	0.864	0.643	0.668	0.393	0.0832	0.212	0.141	0.0525
ARS-BFGL-NGS-26201	16	68305243	0.356	0.394	0.454	0.925	0.817	0.929	0.649	0.181	0.357	0.191	0.617	0.723	0.45	0.0138	0.0178	0.00251	0.00148	0.00603	0.0186	0.00933	0.798	0.00724	0.00055	0.00851	0.0132	0.00741	0.615	2.34e-06	0.789	0.901	0.0126
ARS-BFGL-NGS-2915	12	68060288	0.356	0.0191	0.0933	0.0851	0.24	0.0339	1.35e-06	0.055	0.236	0.38	0.224	0.14	0.638	0.198	0.0457	0.0331	0.14	0.883	0.368	0.108	0.122	0.105	0.109	0.59	0.518	0.129	0.687	0.308	0.376	0.801	0.0708
BTB-01040153	30	5785992	0.357	0.681	0.488	0.526	0.00234	0.0331	0.952	1.62e-07	0.00977	0.158	0.0389	0.798	0.182	0.0012	0.182	0.0166	0.452	0.00759	0.561	0.0501	0.922	0.0347	0.00024	0.000813	0.000417	0.275	2.09e-08	0.00692	0.000191	1.17e-05	0.00468
BTA-25900-no-rs	13	18783020	0.357	0.0055	0.118	0.0282	0.371	0.0132	0.728	0.604	0.342	0.0316	0.000123	0.235	0.00102	0.0468	0.644	0.568	0.303	0.628	0.919	0.91	0.802	0.0871	0.157	0.212	0.117	0.00871	1.35e-07	0.000513	3.24e-06	2.4e-08	0.0676
ARS-BFGL-NGS-14193	3	23710738	0.357	0.753	0.783	0.133	0.324	0.614	0.6	0.825	0.213	0.298	1	0.00617	0.57	0.228	0.738	0.103	0.54	0.0331	0.501	0.56	0.931	0.489	0.592	0.991	0.689	0.163	0.002	4.9e-06	0.00741	0.0214	0.78
BTA-114831-no-rs	2	39709004	0.358	0.393	0.612	0.825	0.54	0.621	0.718	0.45	0.157	0.466	0.188	0.439	0.376	0.0427	1.91e-06	4.79e-06	0.0166	0.0708	0.482	0.0832	0.611	0.789	0.158	0.00182	0.0457	0.465	0.637	0.389	0.402	0.125	0.00324
BTB-01957176	7	42440064	0.358	0.214	0.911	0.676	0.247	0.0126	0.239	0.106	0.0126	0.0955	0.764	0.858	0.0525	0.0339	0.00407	0.00813	0.00245	0.472	0.0224	0.0372	0.303	0.44	0.35	0.638	0.809	0.0132	0.00417	1.51e-06	0.00138	0.00145	0.0363
Hapmap49788-BTA-88951	22	34311771	0.359	0.825	0.55	0.166	0.405	0.01	0.000219	0.128	0.011	0.00661	0.00107	0.27	0.0263	6.61e-06	0.000363	0.000195	0.00174	0.0513	0.0417	3.47e-06	5.89e-06	6.76e-07	0.000295	0.218	0.0407	0.0692	0.000537	0.822	0.0182	0.000427	6.03e-07
BTB-01448825	11	18390236	0.359	0.402	0.541	0.971	0.525	0.265	0.453	0.0269	0.178	0.437	0.575	0.0501	0.936	0.0269	0.334	0.19	0.509	0.338	0.251	0.743	0.0646	0.334	0.0389	0.515	0.153	2.88e-06	0.000398	0.907	0.107	0.0288	0.23
ARS-BFGL-NGS-103962	12	51461607	0.359	0.527	0.0398	0.11	0.0214	0.63	4.07e-09	0.871	0.123	0.105	0.172	0.575	0.601	0.142	0.249	0.0813	0.337	0.167	0.868	0.574	0.783	0.854	0.472	0.766	0.695	0.879	0.29	0.741	0.263	0.612	0.409
ARS-BFGL-NGS-83021	1	65937547	0.362	0.769	0.12	0.514	0.204	0.703	0.0871	0.355	0.823	0.649	0.255	0.643	0.15	0.00417	0.378	0.48	0.394	0.653	0.00977	0.288	0.249	0.00537	0.0562	0.322	0.149	0.698	1.95e-06	3.8e-05	0.00102	0.00209	0.17
BTB-00353329	8	63625209	0.364	0.0135	0.147	0.0676	0.721	0.767	0.111	0.938	0.125	2.19e-06	0.977	0.00282	0.0468	0.0537	0.231	0.0355	0.158	0.00832	0.00776	0.117	0.582	0.219	0.0447	0.00148	0.00741	0.00912	0.0832	6.03e-05	0.261	0.745	0.104
BTB-01970848	10	95658568	0.365	0.541	0.522	0.741	0.555	0.897	0.827	0.389	0.171	0.187	0.612	0.489	0.202	0.441	0.689	0.762	0.00263	0.301	0.0513	1.51e-06	5.01e-05	5.75e-06	0.0115	0.0355	0.00871	0.258	0.538	0.899	0.024	0.15	0.0012
ARS-BFGL-NGS-102212	16	30371064	0.365	0.207	0.277	0.0123	9.77e-05	0.437	0.82	0.452	0.102	0.148	0.248	0.99	0.199	0.222	0.448	0.619	0.0776	0.45	0.269	0.00038	0.0145	0.00832	0.000776	6.03e-07	6.31e-06	0.00038	0.337	0.547	0.0282	0.0977	0.00851
BTB-00943770	26	41679943	0.366	0.111	0.135	0.449	0.257	0.782	0.799	0.139	0.18	0.0891	0.405	0.456	0.0661	0.00288	0.255	0.055	0.00437	0.000457	0.455	0.00302	0.000117	0.0141	0.00224	0.0525	0.0155	0.421	0.00055	0.944	5.25e-06	0.0001	0.000132
Hapmap44276-BTA-69937	4	30068687	0.366	0.731	0.107	0.644	0.0955	0.393	0.000427	0.987	0.00302	0.0617	0.000589	0.0776	0.145	0.000355	0.000234	0.000224	8.51e-07	0.106	0.192	0.0468	0.129	0.0263	0.0174	0.0355	0.055	0.598	0.0309	0.53	0.386	0.13	0.00182
ARS-BFGL-BAC-18831	17	26010339	0.366	0.873	0.155	0.406	0.322	0.223	0.713	0.971	0.881	0.179	0.313	0.175	0.593	0.0126	0.0537	0.0132	0.00631	0.228	0.586	0.002	0.0457	0.000759	9.33e-07	0.00148	0.000398	0.682	0.0575	0.0209	0.148	0.011	0.00269
BTA-23303-no-rs	25	21808238	0.366	0.902	0.603	0.167	0.426	0.00912	0.43	0.455	0.00295	0.906	2.04e-07	0.0126	0.0871	0.00132	0.00977	0.00398	0.02	0.055	0.111	0.403	0.274	0.466	0.453	0.627	0.991	0.0129	0.564	0.107	0.038	0.426	0.0646
ARS-BFGL-NGS-35792	6	16607178	0.366	0.577	0.352	0.1	0.96	7.08e-07	0.00331	0.0174	0.101	0.925	0.755	0.69	0.0112	0.133	0.406	0.543	0.264	0.1	0.134	0.248	0.736	0.0204	0.348	0.105	0.198	0.00115	0.0537	0.336	0.658	0.0355	0.34
ARS-BFGL-NGS-105601	8	90007976	0.369	0.238	0.122	0.625	0.266	0.0158	0.0123	0.17	0.00112	0.000708	6.03e-06	2.51e-05	0.37	0.941	0.724	0.449	0.628	0.381	0.854	0.923	0.274	0.29	0.637	0.106	0.171	0.272	0.185	0.0158	0.695	0.144	0.93
ARS-BFGL-NGS-15094	10	64706581	0.372	0.805	0.483	0.547	0.915	0.998	0.21	0.0537	0.469	0.17	0.196	0.403	0.938	3.98e-05	0.0102	1.12e-05	8.13e-08	1.17e-08	0.684	0.00794	0.0117	0.24	0.000813	0.0191	0.0105	0.308	0.701	0.00166	0.391	0.273	8.32e-05
ARS-BFGL-NGS-36755	23	24252110	0.372	0.724	0.314	0.522	0.904	0.682	0.833	0.0191	0.443	0.543	0.386	0.0676	0.233	0.698	0.894	0.838	0.858	0.463	0.443	0.0676	0.0135	0.504	0.00162	0.000417	5.62e-05	0.794	4.17e-07	0.000468	0.000209	4.27e-05	0.0115
BTB-00578401	15	5791533	0.372	0.307	0.29	0.98	0.594	0.92	0.55	0.0427	0.821	0.339	0.716	0.000355	0.228	0.86	0.116	0.119	0.947	0.783	0.743	0.00191	7.76e-06	0.00316	0.243	0.221	0.157	0.0537	0.282	0.363	0.556	0.469	0.0537
ARS-BFGL-NGS-32753	20	9490782	0.372	0.257	0.998	0.708	0.15	0.658	0.19	0.724	3.55e-07	0.00214	0.00224	0.114	0.647	0.484	0.101	0.12	0.604	0.359	0.28	0.864	0.943	0.991	0.565	0.885	0.809	0.979	0.692	0.365	0.038	0.428	0.228
ARS-BFGL-NGS-101261	19	11833182	0.372	0.476	0.817	0.0776	0.0617	0.366	0.00204	0.468	5.37e-08	0.000129	0.158	0.547	0.568	0.514	0.209	0.708	0.561	0.239	0.313	0.423	0.748	0.865	0.0363	0.0102	0.00646	0.213	0.0631	0.151	0.0372	0.161	0.67
BTB-01873423	20	45266553	0.373	0.562	0.984	0.134	0.137	0.0955	0.904	0.0132	0.159	0.00229	0.466	3.63e-08	0.0741	0.24	0.0372	0.103	0.12	0.393	0.22	0.345	0.565	0.685	0.0372	0.0129	0.0251	0.0537	0.953	0.48	0.188	0.0324	0.109
BTB-01255583	10	99037336	0.374	0.646	0.143	0.759	0.463	0.946	0.0724	0.00389	0.866	0.378	0.438	0.193	0.406	0.495	0.579	0.953	0.0832	0.00562	0.0355	2.88e-05	6.46e-06	0.0617	0.000646	0.0195	0.0191	0.208	0.735	0.843	0.0245	0.0263	0.000692
Hapmap40670-BTA-120809	30	132924805	0.374	0.0525	0.388	0.256	0.00316	9.55e-10	2.24e-06	0.00158	0.163	0.0123	0.849	0.0214	1.05e-05	0.0912	0.0603	0.103	0.105	0.585	0.0525	7.76e-06	0.00525	0.00166	0.184	0.569	0.93	0.141	0.983	0.593	0.145	0.0166	0.000813
ARS-BFGL-NGS-35220	23	11438802	0.374	0.398	0.268	0.931	0.703	0.253	0.185	0.249	0.974	0.0195	0.414	0.802	0.655	0.00155	0.0692	0.0724	0.0135	0.318	0.729	2.04e-05	0.0891	2.69e-06	0.00275	0.0407	0.0372	0.607	0.419	0.37	0.454	0.437	0.00282
Hapmap42547-BTA-42724	18	21869056	0.374	0.0537	0.0794	0.251	0.0741	0.262	2.34e-07	0.229	0.0776	0.783	0.373	0.0955	0.955	0.000891	0.0011	0.000955	0.00794	0.351	0.834	0.0316	0.00933	0.0135	0.00151	0.851	0.193	0.0501	0.168	0.865	0.204	0.112	0.00603
BFGL-NGS-119528	1	104958924	0.377	0.205	0.527	0.0162	0.00631	0.831	0.435	0.324	0.198	0.145	0.135	0.168	0.191	0.0123	0.00107	0.00182	1.58e-07	0.0331	0.0191	1.17e-05	0.00501	0.0102	0.000794	0.00347	0.00427	0.796	0.0182	0.378	0.0126	0.00251	1.55e-05
ARS-BFGL-NGS-96040	17	12766838	0.377	0.00102	0.000316	0.0049	2.34e-06	0.194	0.746	0.117	0.643	0.00617	0.238	0.0102	0.0437	0.0126	0.11	0.126	0.134	0.726	0.024	0.0417	0.571	0.0191	0.177	0.617	0.716	0.386	0.13	0.556	0.121	0.637	0.204
ARS-BFGL-BAC-35973	17	21665559	0.378	0.207	0.689	0.605	0.333	0.653	0.287	0.0234	0.111	0.783	0.414	0.0407	0.108	0.000263	0.00891	0.0166	0.0955	0.26	0.857	7.41e-06	0.00479	1.95e-07	0.000282	0.00389	0.0002	0.804	0.00224	0.65	0.00302	0.00178	3.72e-05
ARS-BFGL-NGS-42563	26	47113178	0.378	0.846	0.34	0.566	0.692	0.556	0.622	0.267	0.789	0.0692	0.511	0.159	0.611	0.000955	0.168	0.0724	0.622	0.0309	0.9	0.27	0.0537	0.164	0.00661	0.00427	0.00126	0.498	3.39e-07	0.0166	0.00331	0.000347	0.00813
Hapmap53294-rs29016908	5	94645698	0.378	0.000646	0.879	6.92e-07	0.0759	0.516	0.272	0.0977	0.461	0.589	0.511	0.605	0.147	0.0055	0.0182	0.00832	0.00138	0.0195	0.899	0.646	0.778	0.723	0.017	0.997	0.337	5.01e-05	0.0398	0.0871	0.27	0.123	0.216
ARS-BFGL-NGS-107484	30	145303466	0.38	0.735	0.997	0.604	0.0955	0.0135	0.0038	0.325	0.0195	0.011	0.124	0.0676	0.00525	0.00575	0.000363	0.000145	0.000692	0.0912	0.965	4.27e-05	0.00105	0.000912	1.35e-07	0.001	0.000417	0.483	0.0234	0.233	0.00339	0.00049	7.76e-06
BTA-99061-no-rs	9	91883035	0.38	0.627	0.0832	0.692	0.119	0.685	0.839	0.351	0.484	0.412	0.359	0.00447	0.243	0.413	0.475	0.383	0.0182	0.0661	0.783	0.0263	0.0708	0.184	6.92e-05	2.4e-07	1.62e-06	0.00347	0.261	0.874	0.469	0.442	0.00708
ARS-BFGL-NGS-40481	5	11800467	0.38	0.00437	0.698	0.0115	0.498	0.12	0.0174	0.533	0.644	0.103	0.491	0.0275	0.0355	0.00245	0.0102	0.0178	0.197	0.849	0.532	0.371	0.333	0.172	0.594	0.983	0.89	8.13e-06	0.000372	0.00257	0.139	0.00955	0.0282
BTB-01108314	4	19510899	0.38	0.177	0.31	0.484	0.675	0.335	0.608	0.972	6.92e-07	6.46e-05	2.24e-06	0.00741	0.135	0.267	0.55	0.321	0.94	0.394	0.286	0.98	0.472	0.931	0.279	0.985	0.605	0.999	0.317	0.814	0.432	0.0603	0.329
Hapmap58303-ss46526468	19	37552530	0.381	0.652	0.92	0.482	0.0676	0.000676	0.806	6.92e-05	0.000741	2.04e-06	0.13	0.0759	0.0851	0.806	0.817	0.721	0.431	0.337	0.471	0.0724	0.498	0.287	0.408	0.301	0.721	0.723	0.00269	0.00055	0.0186	0.0955	0.514
Hapmap39897-BTA-18318	17	14357124	0.382	0.00933	0.00676	0.0562	0.00234	0.00955	0.0631	0.000603	0.00813	1.05e-06	0.137	0.00141	0.783	0.00288	0.0708	0.0851	0.00891	0.939	0.101	0.00257	0.892	5.5e-05	0.27	0.867	0.703	0.512	0.513	0.889	0.465	0.834	0.0295
ARS-BFGL-NGS-66978	19	53038373	0.382	0.743	0.0832	0.177	2.09e-06	0.787	0.0123	0.0214	0.4	0.524	0.64	0.465	0.685	0.2	0.939	0.673	0.427	0.263	0.01	0.00269	0.274	0.0055	0.00794	0.0372	0.0537	0.124	0.302	0.331	0.465	0.196	0.0646
ARS-BFGL-NGS-70114	7	100787445	0.385	0.0891	0.0427	0.34	0.0229	0.255	0.366	0.049	0.376	0.049	0.551	0.919	0.268	0.055	0.0257	0.049	0.0407	0.235	0.723	0.0288	0.774	0.0617	0.0151	1.29e-07	7.24e-06	0.0275	0.0851	0.0575	0.00891	0.105	0.02
Hapmap52712-rs29025610	8	32507727	0.385	0.401	0.182	0.88	0.48	0.553	0.934	0.12	0.0417	0.0537	0.231	0.0589	0.326	0.974	0.318	0.719	0.665	0.745	1.05e-06	0.937	0.378	0.333	0.608	0.0363	0.0525	0.0794	0.542	0.226	0.118	0.486	0.825
UA-IFASA-6120	29	37014709	0.386	0.624	0.961	0.625	0.0794	0.708	0.525	0.43	0.246	0.61	0.845	0.0107	0.706	0.16	0.364	0.252	0.353	0.858	0.455	0.723	0.872	0.881	0.783	0.0741	0.226	2.69e-06	0.908	0.823	0.0724	0.195	0.568
BTB-00722506	3	73526172	0.386	0.74	0.703	0.132	0.191	1.35e-06	0.0324	0.00331	0.542	0.339	0.29	0.00339	0.00603	0.771	0.813	0.974	0.774	0.646	0.618	0.952	0.776	0.52	0.467	0.0575	0.168	0.658	0.543	0.807	0.63	0.137	0.826
BTA-121735-no-rs	6	31462484	0.388	0.194	0.0575	0.635	0.0977	5.5e-08	0.194	0.00617	0.0166	0.0288	0.00759	0.000219	0.16	0.287	0.531	0.64	0.423	0.562	0.583	0.978	0.896	0.843	0.456	0.199	0.268	0.773	0.0955	0.955	0.835	0.0912	0.846
BFGL-NGS-118037	3	109036828	0.389	0.442	0.818	0.0537	0.205	0.6	0.456	0.201	0.0055	0.00129	9.12e-07	0.455	0.493	0.00224	0.000468	0.00234	0.0195	0.532	0.646	0.375	0.607	0.454	0.391	0.81	0.967	0.234	0.106	0.259	0.757	0.824	0.253
ARS-BFGL-NGS-38131	6	11447723	0.389	0.0275	0.755	0.145	0.526	0.049	0.55	0.00148	0.0646	0.0603	0.857	9.77e-09	0.962	0.624	0.546	0.887	0.615	0.59	0.0513	0.368	0.206	0.561	0.491	0.729	0.716	0.168	0.866	0.131	0.857	0.274	0.879
BTA-73768-no-rs	5	67031023	0.39	0.409	0.938	0.82	0.157	0.608	0.165	0.0617	0.0501	7.76e-05	0.44	0.00398	0.243	0.000676	2.63e-07	1.32e-06	1.86e-06	0.0102	0.146	5.01e-07	3.55e-05	0.0126	9.12e-07	4.07e-07	2.45e-06	0.305	0.000457	0.0302	3.31e-05	1e-05	4.68e-10
BTA-83295-no-rs	9	35083835	0.39	0.439	0.289	0.998	0.823	0.0501	0.0309	0.147	0.219	0.209	0.896	0.926	0.353	0.02	0.156	0.0741	0.000107	0.223	0.00813	6.03e-08	0.000479	6.03e-08	0.0158	0.611	0.518	0.617	0.124	0.0107	0.621	0.85	0.000158
ARS-BFGL-NGS-106959	26	17225652	0.39	0.48	0.45	0.0794	0.685	0.0389	1.66e-06	0.891	0.024	0.449	0.0417	0.767	0.0513	0.0676	0.00676	0.00275	0.0363	0.146	0.946	0.00158	0.00117	0.0372	0.00251	0.0324	0.0166	0.718	0.00759	0.681	0.0148	0.00851	0.000407
BFGL-NGS-116063	28	45805830	0.39	0.493	0.165	0.119	0.415	4.9e-05	0.049	0.00832	0.112	0.000372	0.00234	5.13e-09	0.0123	0.762	0.653	0.844	0.466	0.1	0.836	0.00513	0.495	0.000851	0.0631	0.698	0.388	0.126	0.415	0.724	0.923	0.178	0.0631
ARS-BFGL-NGS-10318	19	22841439	0.391	0.024	0.127	0.109	0.421	0.000676	0.189	0.00141	0.59	0.312	0.736	0.801	0.689	5.13e-06	0.00148	9.77e-06	3.24e-06	3.24e-07	0.612	0.00646	0.0257	0.0851	7.59e-08	4.27e-05	1.86e-05	0.317	0.00132	0.857	0.000525	0.000204	1.1e-06
BFGL-NGS-111140	12	31439132	0.392	0.132	0.521	0.524	0.463	0.00851	0.0191	0.0562	0.0302	0.0107	0.0182	1.35e-08	0.00148	0.0631	0.351	0.34	0.782	0.954	0.98	0.67	0.752	0.618	0.711	0.267	0.662	0.344	0.913	0.261	0.0661	0.852	0.743
ARS-BFGL-NGS-76692	5	71475195	0.393	0.612	0.836	0.767	0.248	0.268	0.741	0.0372	0.0708	0.0316	0.055	0.00776	0.884	5.25e-06	1.55e-06	6.17e-07	1.29e-06	3.63e-05	0.12	0.0148	0.00295	0.0776	6.61e-06	0.01	0.00174	0.321	0.453	0.506	0.0363	0.00724	1.02e-06
UA-IFASA-5305	19	59785045	0.393	0.0295	0.0891	0.0955	0.116	0.692	0.998	0.109	0.00933	0.00398	7.94e-06	0.0537	0.0145	0.552	0.731	0.839	0.824	0.753	0.541	0.347	0.102	0.259	0.0562	0.0955	0.0794	0.535	0.00234	0.0214	0.199	0.113	0.269
Hapmap54948-rs29009927	5	10482135	0.394	0.124	0.299	0.35	0.728	0.0513	0.000107	0.0589	0.771	0.844	0.156	0.33	0.00182	0.0105	0.113	0.429	0.103	0.587	0.243	0.01	0.00331	0.00182	0.248	0.723	0.785	0.0479	2.14e-05	4.9e-06	0.342	0.11	0.0575
ARS-BFGL-NGS-65709	21	39496121	0.394	0.141	0.0437	0.501	0.0513	7.59e-10	0.0603	7.08e-05	0.169	0.00562	0.0182	6.31e-10	0.0138	0.918	0.203	0.621	0.222	0.0741	0.771	0.000708	0.36	2.04e-05	0.0724	0.115	0.248	0.0155	0.175	0.459	0.668	0.272	0.0708
ARS-BFGL-NGS-19244	15	19632736	0.395	0.597	0.422	0.659	0.0024	0.215	2.29e-06	0.0288	0.163	0.157	0.708	0.0759	0.199	0.557	0.314	0.476	0.442	0.542	0.656	0.1	0.104	0.499	0.42	0.0708	0.106	0.0263	0.0182	0.208	0.0562	0.0501	0.173
ARS-BFGL-NGS-84257	6	32682527	0.396	0.0138	0.0245	0.000417	5.89e-08	0.111	0.0955	0.232	0.619	0.436	0.192	0.522	0.248	0.697	0.671	0.81	0.348	0.348	0.868	0.365	0.122	0.231	0.321	0.267	0.366	0.973	0.385	0.22	0.695	0.383	0.57
ARS-BFGL-NGS-72086	8	63580406	0.397	0.0126	0.175	0.0562	0.757	0.641	0.132	0.874	0.159	2.69e-06	0.898	0.00275	0.0447	0.0646	0.281	0.0501	0.197	0.0115	0.00708	0.113	0.617	0.2	0.0617	0.00229	0.0115	0.00955	0.0724	5.5e-05	0.192	0.671	0.122
ARS-BFGL-NGS-76550	26	48751188	0.398	0.226	0.408	0.0251	0.00123	0.829	0.233	0.164	0.133	0.0562	0.0617	0.71	0.904	1.66e-05	0.000389	0.000537	0.0012	0.0316	0.476	0.000282	0.000617	5.13e-05	0.00102	0.00589	0.0191	0.685	1.38e-06	0.00759	1.35e-06	2.57e-07	1.86e-06
Hapmap23820-BTA-149582	26	29838712	0.398	0.533	0.229	0.91	0.535	0.125	0.0186	0.049	0.000468	0.0513	3.98e-07	0.0158	0.368	0.331	0.0617	0.215	0.288	0.291	0.252	0.553	0.266	0.425	0.711	0.0832	0.212	0.0174	0.222	0.19	0.284	0.106	0.206
BTB-01331173	1	92331878	0.399	0.429	0.574	0.102	0.00617	0.535	0.055	0.0891	0.0708	0.0525	0.341	0.603	0.108	0.0135	0.617	0.601	0.2	0.248	0.291	1.91e-05	0.00263	2.14e-06	0.00024	0.0562	0.0182	0.697	0.0398	0.89	0.000178	0.00269	0.00126
ARS-BFGL-NGS-26099	3	13217260	0.399	0.418	0.816	0.0724	0.0427	0.000741	0.283	0.0024	0.251	0.0398	0.272	0.0155	0.0145	0.321	0.924	0.358	0.119	0.0117	0.00257	0.671	0.313	0.119	0.0275	0.0331	0.00234	0.925	0.024	4.37e-06	0.1	0.0251	0.501
ARS-BFGL-NGS-41049	28	32216055	0.4	0.122	0.479	0.308	0.766	0.00224	0.0251	2.4e-08	0.622	0.757	0.909	0.0501	0.752	0.0398	0.163	0.137	0.0575	0.276	0.334	0.0977	0.0138	0.188	0.0257	0.0776	0.0661	0.505	0.0661	0.408	0.198	0.31	0.011
Hapmap38362-BTA-94562	32	6017	0.402	0.145	0.116	0.00676	3.8e-06	0.814	0.34	0.445	0.38	0.109	0.64	0.697	0.0363	0.134	0.0166	0.0347	0.00363	0.306	0.187	0.00174	0.0724	0.0309	0.00191	4.9e-05	3.89e-05	0.2	0.466	0.95	0.00427	0.0813	0.00219
ARS-BFGL-NGS-30392	26	44539739	0.404	0.166	0.402	0.359	0.832	0.771	0.000219	0.0182	0.931	0.814	0.474	0.493	0.199	0.000102	1.41e-05	2.51e-05	0.0138	0.0537	0.949	0.345	0.0794	0.904	0.00229	0.0117	0.0219	0.218	4.47e-08	0.00589	2.45e-05	3.72e-06	0.00151
ARS-BFGL-NGS-212	8	85645138	0.404	0.262	0.382	0.805	0.745	0.327	0.000933	0.635	0.038	0.000129	0.708	0.00141	0.585	0.00479	0.0407	0.00794	0.122	0.0178	0.333	0.000631	0.109	0.0112	0.000891	2.04e-06	1e-05	0.0012	0.475	0.223	0.769	0.33	0.00224
BTA-43268-no-rs	18	43944803	0.404	0.814	0.153	0.533	0.402	0.394	0.0398	0.948	0.791	0.101	0.446	0.0832	0.638	0.928	0.413	0.703	0.138	0.778	0.000234	0.000708	2e-06	0.202	0.0457	0.731	0.794	0.185	0.384	0.28	0.394	0.129	0.011
Hapmap43138-BTA-107007	2	28994690	0.404	0.237	0.129	0.622	0.268	0.0427	0.171	0.0155	0.467	0.0295	0.873	0.0186	0.74	0.0155	7.24e-05	0.00234	0.024	0.773	0.371	0.0389	0.514	0.229	0.173	0.0347	0.0631	0.494	0.00692	6.92e-06	0.00427	0.22	0.0832
Hapmap47795-BTA-98172	9	64229989	0.405	0.714	0.985	0.668	0.11	0.00234	0.282	0.0363	0.7	0.571	0.239	0.392	0.283	0.000209	0.0191	0.0174	0.000437	0.00447	0.52	4.17e-06	5.75e-05	0.000162	0.000151	1.48e-05	7.94e-07	0.234	0.00977	0.136	0.0977	0.0851	3.63e-06
Hapmap54189-rs29022505	3	27554640	0.405	0.0676	0.18	0.364	0.356	0.151	0.634	0.143	0.483	0.397	0.123	0.38	0.0112	0.995	0.33	0.0832	0.41	0.272	0.311	0.678	0.0832	0.929	0.607	0.348	0.561	0.17	1.86e-05	8.32e-08	0.000115	4.37e-05	0.295
ARS-BFGL-NGS-29286	7	33908205	0.405	7.94e-06	0.397	5.13e-05	0.846	0.0295	0.141	0.000219	0.46	0.106	0.229	0.249	0.532	0.468	0.738	0.76	0.512	0.436	0.102	0.568	0.708	0.0245	0.0724	0.0468	0.488	0.296	0.101	0.0603	0.0182	0.253	0.845
BTA-23884-no-rs	12	10080455	0.406	0.038	0.197	0.000794	0.398	1.29e-07	0.00151	0.0204	0.446	0.755	0.83	0.287	0.00132	0.274	0.46	0.533	0.469	0.578	0.0741	0.146	0.302	0.0759	0.84	0.0631	0.202	0.971	0.605	0.614	0.847	0.441	0.267
BTA-113257-no-rs	15	61871659	0.407	0.137	0.285	0.462	0.644	0.327	0.147	0.475	0.288	0.451	0.553	0.429	0.292	0.000372	3.09e-06	0.000138	0.000234	0.935	0.00871	0.000372	0.507	0.000661	0.0251	0.017	0.0851	0.162	0.671	0.109	0.6	0.847	0.00309
ARS-BFGL-NGS-21130	26	25170222	0.408	0.197	0.221	0.582	0.298	0.941	0.195	0.00316	0.0224	0.458	0.931	1.41e-09	0.362	0.822	0.261	0.52	0.0275	0.228	0.928	0.976	0.449	0.54	0.0871	0.00933	0.0129	0.165	0.0017	0.0204	0.000468	0.001	0.359
ARS-BFGL-NGS-69947	7	83397036	0.41	0.369	0.955	0.86	0.0631	0.0955	0.0676	0.017	0.212	2.4e-06	0.88	0.0575	0.19	0.00372	0.000468	0.000407	0.000339	0.0151	0.399	1.62e-05	0.000355	0.00107	0.000195	0.0049	0.000603	0.327	0.843	0.253	0.509	0.612	0.00017
BFGL-NGS-119416	30	148597415	0.41	0.433	0.0646	0.0631	1.62e-06	0.0309	0.643	0.676	0.515	0.127	0.209	0.222	0.829	0.681	0.736	0.774	0.891	0.794	0.899	0.38	0.622	0.416	0.871	0.186	0.468	0.0891	0.0219	0.0661	0.272	0.117	0.927
BFGL-NGS-109784	20	909076	0.411	0.479	0.874	0.957	0.401	0.961	5.75e-07	0.0851	0.204	0.676	0.0724	0.0447	0.418	2.34e-09	5.62e-08	1e-08	4.27e-09	0.00437	0.0178	0.0012	0.00263	0.00178	4.37e-06	3.09e-05	0.000178	0.958	0.0049	0.799	0.00457	0.002	3.47e-06
ARS-BFGL-NGS-4505	23	23998263	0.412	0.785	0.313	0.198	0.00132	0.0174	0.428	0.186	0.0102	0.524	0.282	0.00257	0.239	0.551	0.00457	0.0148	0.00575	0.873	0.35	1.26e-06	0.00257	0.00631	0.00355	2.24e-05	0.000275	0.889	0.853	0.667	0.825	0.454	0.000195
Hapmap42030-BTA-02558	30	20453664	0.413	0.911	0.431	0.548	0.00398	0.000741	0.536	0.259	0.000331	0.0295	5.62e-06	0.222	0.194	0.713	0.271	0.309	0.442	0.0933	0.671	0.598	0.145	0.2	0.298	0.213	0.0372	0.312	0.137	0.622	0.00617	0.0955	0.367
BTB-01217732	7	74537346	0.415	0.00646	0.925	0.038	0.2	0.0437	0.736	0.189	0.177	0.159	0.421	0.204	0.882	0.000501	5.89e-06	3.89e-07	0.000324	0.0038	0.368	0.0676	0.255	0.873	0.17	0.0759	0.0955	0.0813	0.7	0.552	0.962	0.915	0.0589
ARS-BFGL-NGS-75049	28	3504349	0.415	0.755	0.176	0.16	0.461	2.04e-08	0.00501	2e-05	0.903	0.924	0.736	0.0603	0.00417	0.522	0.453	0.82	0.103	0.00288	0.244	0.146	0.425	0.0174	0.372	0.293	0.0741	0.933	0.54	0.946	0.982	0.494	0.701
ARS-BFGL-NGS-12168	1	37321005	0.416	0.586	0.236	0.815	0.605	0.847	0.536	0.135	0.279	0.206	0.251	0.653	0.374	0.468	0.359	0.118	0.00407	0.0813	0.179	0.0575	0.57	0.0631	0.00759	0.0038	0.0257	0.275	0.0158	1.07e-06	0.223	0.149	0.124
UA-IFASA-9665	10	90437684	0.417	0.152	0.236	0.569	0.568	0.0151	0.875	0.0282	0.175	0.0437	0.00501	0.0832	0.0129	0.163	0.163	0.0214	0.00166	0.000182	0.0741	0.0204	0.0741	0.462	0.0263	0.000151	0.00741	3.09e-06	0.0117	0.00038	0.234	0.123	0.0275
ARS-BFGL-NGS-4898	10	63027070	0.418	0.897	0.724	0.445	0.551	0.318	0.59	0.745	0.311	0.193	0.202	0.966	0.528	0.00447	0.038	0.000724	3.09e-07	3.98e-06	0.316	0.00832	0.00219	0.297	0.000794	0.0112	0.0123	0.0513	0.655	0.292	0.0759	0.0102	0.00024
ARS-BFGL-NGS-82968	11	105182939	0.418	0.389	0.393	0.887	0.00275	1.38e-06	0.00794	2.4e-05	0.0741	0.615	0.325	0.00209	0.00162	0.76	0.1	0.228	0.87	0.175	0.429	0.282	0.0851	0.615	0.385	0.241	0.149	0.493	0.414	0.196	0.286	0.223	0.225
ARS-BFGL-NGS-101886	7	93073890	0.419	0.682	0.681	0.29	0.546	0.0646	0.0263	0.854	0.404	0.891	0.446	0.421	0.0631	0.001	0.0191	0.00174	9.33e-05	0.00138	0.661	6.92e-05	3.09e-06	0.00151	2.88e-09	0.00138	1.74e-05	0.282	0.0603	0.0288	0.0813	0.00661	4.68e-06
BFGL-NGS-116172	9	31748811	0.42	0.546	0.906	0.736	0.352	0.00759	0.0339	0.0389	0.767	0.561	0.874	0.752	0.00776	0.00129	0.366	0.394	0.0933	0.12	0.991	4.57e-06	0.000112	1.29e-06	0.0871	0.618	0.491	0.721	0.0324	0.0676	0.0832	0.00603	8.32e-05
BTB-01414130	24	7838578	0.421	0.136	0.292	0.011	0.000309	0.0407	0.216	0.303	0.53	0.701	0.91	0.0661	0.499	5.37e-06	1.38e-05	1.74e-05	6.46e-06	0.00708	0.000105	5.89e-05	4.57e-06	0.00398	8.71e-05	0.038	0.0049	0.179	0.000282	0.315	0.000355	0.000129	1.12e-05
Hapmap58662-rs29014458	3	39777226	0.421	0.88	0.983	0.469	0.177	0.451	0.15	0.562	0.181	0.314	0.868	0.197	0.611	0.0141	0.0427	0.0427	0.191	0.259	0.289	0.434	0.191	0.264	0.00224	0.152	0.0316	0.121	0.000288	0.0135	1.78e-06	3.63e-07	0.00339
BTA-72900-no-rs	5	4441759	0.421	0.0513	0.126	0.164	0.112	0.00182	4.07e-07	0.638	0.0141	0.396	0.417	0.0288	0.000219	0.0603	0.0646	0.197	0.0468	0.708	0.834	0.00661	0.281	0.01	0.0229	0.0363	0.0501	0.55	0.00166	0.0794	0.34	0.0891	0.00851
ARS-BFGL-NGS-29047	6	45568520	0.423	0.411	0.049	0.94	0.0331	2.14e-09	4.57e-05	1.62e-06	0.000741	0.00229	0.574	0.238	0.0178	0.0813	0.0224	0.0151	0.0158	0.649	0.199	0.00234	0.631	0.00195	0.0479	0.829	0.982	0.0759	0.783	0.00794	0.126	0.622	0.0331
ARS-BFGL-NGS-105192	20	3456844	0.424	0.542	0.764	0.117	0.247	0.594	0.0141	0.745	0.149	0.055	0.359	0.59	0.859	0.00724	1.74e-06	3.39e-06	4.27e-06	0.151	0.455	0.0316	0.39	0.494	0.0105	0.00182	0.00692	0.757	0.0851	0.5	0.185	0.234	0.000316
ARS-BFGL-NGS-32828	10	18983183	0.424	0.238	0.439	0.0417	0.922	0.141	0.162	0.55	0.684	0.259	0.483	0.197	0.465	0.673	0.91	0.955	0.281	0.355	0.757	0.82	0.59	0.716	0.492	0.00339	0.0178	2.34e-06	0.684	0.17	0.574	0.935	0.372
BTB-00935528	26	24835410	0.425	0.00214	0.143	0.0132	0.197	0.766	0.14	0.0115	0.518	0.183	0.925	0.922	0.0708	0.0851	0.439	0.266	0.126	0.0339	0.211	0.0049	0.00347	0.0525	0.0132	0.112	0.0708	0.418	0.00129	0.0871	5.01e-07	1.35e-05	0.000631
BTA-28244-no-rs	21	52734525	0.425	0.186	0.299	0.601	0.608	0.038	0.22	0.386	0.416	0.0417	0.7	0.778	0.0457	0.849	0.782	0.583	0.0209	0.872	0.706	0.473	0.0646	0.783	0.562	0.979	1	0.476	0.000145	2.09e-05	0.00363	0.000661	0.397
ARS-BFGL-NGS-26401	13	56128139	0.427	0.396	0.484	0.816	0.838	0.139	1.95e-06	0.212	0.292	0.106	0.259	0.913	0.348	0.888	0.962	0.415	0.198	0.0589	0.0135	0.32	0.441	0.0891	0.501	0.287	0.855	0.0209	0.0468	0.574	0.0316	0.188	0.465
BTA-73310-no-rs	10	62675184	0.428	0.556	0.173	0.131	0.57	0.373	0.145	0.726	0.785	0.0263	0.0794	0.441	0.714	1.29e-05	0.00447	1.91e-05	7.08e-09	3.09e-07	0.665	0.000245	7.76e-05	0.0117	0.000209	0.00166	0.0024	0.922	0.474	0.0417	0.329	0.219	1.95e-05
Hapmap26725-BTA-153105	30	27674214	0.429	0.105	0.217	0.00603	0.000708	0.00219	0.637	0.21	0.203	0.0224	0.225	0.000589	0.000347	0.0955	0.0275	0.0245	0.706	0.192	0.0501	0.00398	0.29	0.0141	0.0155	7.59e-05	0.00178	0.21	1.55e-07	0.00955	1.05e-05	2.14e-07	0.000363
ARS-BFGL-NGS-34770	19	21145204	0.429	0.653	0.237	0.721	0.575	5.5e-08	3.02e-07	6.76e-05	0.0447	0.000166	0.24	0.0135	0.00741	0.644	0.687	0.75	0.872	0.038	0.608	0.607	0.0282	0.0513	0.8	0.789	0.505	0.0251	0.854	0.296	0.166	0.418	0.671
Hapmap50572-BTA-113037	1	48866528	0.43	0.687	0.676	0.829	0.499	0.000933	0.565	0.0447	0.141	0.0891	1.05e-07	0.282	0.0282	0.766	0.402	0.288	0.0513	0.213	0.0158	0.98	0.173	0.373	0.748	0.887	0.676	0.578	0.0513	0.0288	0.953	0.143	0.999
ARS-BFGL-NGS-108297	11	85982743	0.431	0.724	0.919	0.236	0.437	0.00871	0.978	0.00955	0.0138	2.95e-05	0.0525	7.76e-09	0.0457	0.705	0.608	0.593	0.757	0.308	0.348	0.000302	2.63e-06	0.11	0.0012	0.0776	0.0295	0.501	0.47	0.693	0.422	0.0427	0.00331
BTB-00474616	11	50467910	0.432	0.541	0.883	0.96	0.391	0.00178	0.845	0.538	0.00372	0.955	0.229	0.693	0.0933	6.31e-07	8.13e-05	1.62e-05	0.000162	0.00151	0.0123	0.282	0.315	0.624	0.236	0.211	0.182	0.00955	0.247	0.865	0.182	0.857	0.0316
BTB-01336729	23	49332018	0.432	0.193	0.0355	0.0166	0.0309	0.0447	0.0617	0.0871	0.0257	0.217	0.673	0.57	0.618	0.48	0.434	0.558	0.37	0.455	0.825	0.317	0.238	0.543	0.0661	0.000513	0.000195	3.8e-06	0.351	0.582	0.155	0.366	0.334
Hapmap43792-BTA-122725	13	83437845	0.433	0.0038	0.49	5.89e-06	0.99	0.0166	0.511	0.941	0.726	0.571	0.771	0.15	0.0468	0.133	0.0891	0.0269	0.114	0.00813	0.318	0.845	0.741	0.211	0.0162	0.00174	0.00331	0.225	0.449	0.986	0.34	0.719	0.307
BTA-113803-no-rs	12	44853729	0.434	0.439	0.638	0.954	0.448	0.832	0.0324	0.356	0.00288	0.00295	0.0617	0.586	0.144	0.209	0.95	0.932	0.403	0.321	0.177	0.0891	0.0776	0.213	0.00372	0.198	0.0245	0.0174	1.26e-06	0.000257	0.00407	0.00141	0.0676
BTB-00377933	9	1838505	0.435	0.0105	0.899	0.000204	0.11	0.87	0.617	0.421	0.0537	0.575	0.055	0.321	0.198	0.861	0.302	0.74	0.446	0.153	2.24e-06	0.198	0.00912	0.265	0.00339	0.791	0.568	0.228	0.432	0.02	0.318	0.0692	0.0832
Hapmap32438-BTC-019523	25	6155473	0.436	0.00129	0.0851	0.00316	0.0355	0.414	0.432	0.00117	0.138	0.156	0.315	0.0912	0.0692	0.0372	0.0275	0.00447	0.121	0.00145	0.44	0.00123	1.23e-05	0.312	4.79e-07	1.2e-05	7.76e-07	0.175	1.26e-06	0.0447	1.38e-05	1.38e-06	1.02e-07
ARS-BFGL-NGS-106007	19	25322120	0.436	0.225	0.553	0.0269	0.895	0.00316	0.0158	0.000263	0.0575	0.00977	0.19	0.0055	0.223	0.0182	0.794	0.243	0.442	0.000339	0.201	0.0501	0.0017	0.0794	9.55e-05	0.259	0.00933	0.226	0.000537	0.27	1.58e-06	2.57e-06	0.000145
Hapmap58477-rs29015713	21	63880634	0.436	0.389	0.76	0.843	0.536	0.876	0.491	0.593	0.138	0.555	0.0024	0.412	0.564	0.15	0.0105	0.00407	0.000151	0.0575	0.996	0.0166	0.8	0.23	1.2e-05	1.07e-05	3.55e-06	0.6	0.894	0.0135	0.275	0.474	0.0186
BTB-01449090	11	18364186	0.437	0.505	0.659	0.91	0.486	0.0437	0.245	0.0123	0.244	0.499	0.811	0.0537	0.522	0.00186	0.0813	0.0324	0.137	0.0977	0.214	0.665	0.0331	0.383	0.0251	0.45	0.12	2.88e-07	5.75e-05	0.681	0.0427	0.0123	0.0851
ARS-BFGL-NGS-102037	10	99006710	0.438	0.0977	0.0724	0.236	0.126	0.985	0.109	0.00174	0.601	0.63	0.41	0.055	0.0891	0.162	0.27	0.12	0.00562	0.00162	0.0617	0.000575	5.37e-07	0.00708	2.4e-05	0.0813	0.0049	0.718	0.055	0.656	9.12e-06	2.63e-05	1.29e-06
ARS-BFGL-NGS-71055	27	34904207	0.438	0.676	0.348	0.728	0.675	0.0955	0.719	0.00129	0.0603	0.796	0.229	0.00741	0.624	0.00295	0.13	0.000977	0.311	9.12e-07	0.379	0.017	0.000912	0.5	1.74e-06	0.00129	0.000219	0.293	0.00126	0.793	0.0145	0.00407	7.41e-05
ARS-BFGL-NGS-11794	15	39016114	0.438	0.862	0.875	0.36	0.216	0.0011	0.0617	0.000708	0.0182	0.162	0.201	0.296	0.0138	0.0135	0.0224	0.0603	0.000776	0.658	1.7e-07	5.75e-05	0.0038	0.000162	0.877	0.381	0.33	0.16	0.728	0.827	0.893	0.242	0.00457
ARS-BFGL-NGS-7298	28	28491461	0.439	0.337	0.177	0.0479	0.38	0.259	0.413	0.0347	0.787	0.16	0.0977	4.57e-05	0.25	0.913	0.776	0.222	0.992	0.0263	0.358	0.92	0.344	0.969	0.0447	0.857	0.585	0.493	0.0562	1.7e-05	0.447	0.403	0.241
BTA-35414-no-rs	14	71571894	0.439	0.000646	0.682	1.29e-06	0.56	0.000234	0.162	0.0107	0.551	0.272	0.158	0.000513	0.00017	0.22	0.236	0.244	0.000479	0.137	0.728	0.435	0.577	0.33	0.208	0.13	0.0479	0.556	0.771	0.381	0.655	0.551	0.863
BFGL-NGS-111070	23	18000445	0.44	0.94	0.427	0.4	0.911	2.57e-08	0.0234	0.000724	0.827	0.509	0.956	0.175	0.00209	0.501	0.268	0.0646	0.119	0.183	0.537	0.141	0.00832	0.53	0.00646	0.987	0.437	0.0107	0.545	0.665	0.00447	0.00158	0.00537
ARS-BFGL-BAC-19450	16	3762358	0.44	0.0316	0.32	0.0011	0.00234	0.728	0.0214	0.48	0.125	0.0437	0.245	0.858	0.191	0.00049	0.000117	0.000138	4.17e-07	0.0513	0.174	0.0309	0.785	0.117	0.0708	0.0759	0.209	0.181	0.566	0.776	0.467	0.789	0.0525
ARS-BFGL-NGS-1695	1	48063154	0.442	0.0851	0.652	0.00661	0.689	0.0275	0.981	0.000158	0.000776	0.0112	2.14e-08	0.0832	0.317	0.29	0.177	0.218	0.012	0.512	0.161	0.272	0.596	0.434	0.787	0.593	0.829	0.876	0.799	0.0525	0.0437	0.386	0.12
ARS-BFGL-NGS-92438	23	18461918	0.442	0.252	0.501	0.678	0.856	0.00457	1.78e-06	0.049	0.0269	0.955	0.229	0.798	0.185	0.369	0.515	0.321	0.344	0.0562	0.0417	0.1	0.118	0.752	0.236	0.0038	0.0275	0.00479	0.356	0.238	0.00977	0.243	0.211
ARS-BFGL-NGS-32005	20	8804216	0.442	0.87	0.778	0.564	0.379	0.389	0.543	0.855	1.78e-07	3.98e-06	0.000724	0.239	0.411	0.352	0.0525	0.0603	0.246	0.262	0.985	0.465	0.294	0.701	0.773	0.41	0.718	0.646	0.627	0.0741	0.653	0.454	0.247
ARS-BFGL-NGS-18886	2	113655775	0.443	0.782	0.806	0.624	0.0794	5.75e-07	0.163	0.0174	0.0437	0.137	0.684	0.0933	0.00214	0.144	0.99	0.716	0.328	0.292	0.00309	0.01	0.115	0.000145	0.0204	0.214	0.289	0.771	0.0155	0.00891	0.0186	0.00024	0.0427
ARS-BFGL-NGS-43501	28	18536733	0.443	0.622	0.188	0.128	0.351	0.00191	0.0427	0.00457	0.902	0.103	0.0269	2.24e-08	0.132	0.282	0.0851	0.676	0.783	0.000589	0.644	0.394	0.0501	0.592	0.122	0.689	0.587	0.828	0.415	0.85	0.171	0.244	0.306
ARS-BFGL-NGS-66672	22	6226915	0.445	0.55	0.157	0.841	0.197	0.659	0.0245	0.0263	0.142	0.813	0.385	0.368	0.214	0.0288	0.546	0.207	0.0759	0.0288	0.0437	0.0417	0.409	0.01	3.09e-07	4.37e-05	5.62e-06	0.167	0.0288	0.844	0.0038	0.01	0.00871
BFGL-NGS-119115	1	111060336	0.446	0.0759	0.00603	0.234	0.001	0.966	0.726	0.0151	0.714	0.778	0.167	0.915	0.0178	0.00447	0.0933	0.0468	0.551	0.0204	0.237	0.00324	0.0186	0.00195	4.57e-07	1.78e-05	8.91e-06	0.861	4.9e-06	0.0955	8.71e-06	8.91e-07	9.33e-05
Hapmap57216-rs29016177	6	90989420	0.447	0.176	0.484	0.508	0.495	0.0708	1.91e-10	0.478	0.249	0.0832	0.0724	0.314	0.414	0.194	0.347	0.708	0.0191	0.147	0.843	0.745	0.764	0.0417	0.107	0.365	0.356	0.653	0.333	0.0224	0.446	0.377	0.582
BTA-54217-no-rs	22	35707395	0.448	0.757	0.7	0.234	0.561	0.965	0.0372	0.28	0.813	0.184	0.736	0.34	0.259	0.000437	3.09e-05	6.17e-05	0.0011	0.0891	0.453	1.48e-06	0.000832	0.000245	0.00186	0.000288	0.000708	0.902	0.00398	0.337	0.00148	0.0049	1.58e-05
BTA-08756-no-rs	22	6190859	0.448	0.622	0.179	0.75	0.236	0.787	0.0646	0.0355	0.242	0.897	0.647	0.446	0.217	0.0257	0.533	0.177	0.0692	0.0155	0.0631	0.0282	0.237	0.00794	1.2e-07	3.8e-05	1.86e-06	0.137	0.038	0.915	0.00295	0.00955	0.00631
ARS-BFGL-NGS-6108	7	23789971	0.449	0.202	0.261	0.597	0.551	0.0501	0.509	0.000631	0.389	0.0288	0.208	0.303	0.98	0.0245	0.5	0.0295	0.011	5.37e-07	0.291	0.0224	0.000115	0.422	0.011	0.379	0.0851	0.147	0.949	0.274	0.0776	0.308	8.13e-05
Hapmap49872-BTA-115580	7	89967934	0.453	0.378	0.196	0.894	0.366	0.652	0.716	0.271	0.354	0.0302	0.14	0.0257	0.135	0.00158	0.000708	6.46e-05	0.00115	0.000417	0.632	0.000115	5.75e-05	0.0151	2.34e-08	4.27e-06	6.92e-08	0.155	0.175	0.0209	0.218	0.1	1.23e-06
ARS-BFGL-NGS-103164	10	62792747	0.453	0.762	0.0562	0.705	0.0692	0.528	0.0708	0.644	0.71	0.323	0.0676	0.568	0.723	0.000269	0.000871	5.01e-05	6.31e-11	0.000562	0.994	0.000741	0.00302	0.0372	0.000891	0.00776	0.00708	0.237	0.782	0.153	0.32	0.215	0.000186
BTA-73841-no-rs	32	0	0.453	0.449	0.294	0.824	0.618	0.115	0.828	0.149	0.959	0.0631	0.179	0.483	0.545	0.115	0.00214	0.0123	0.00339	0.157	0.0275	0.00933	0.00151	0.557	0.000617	2.4e-06	3.24e-06	0.207	0.0525	0.122	0.00437	0.0468	0.00055
ARS-BFGL-NGS-32916	29	4533981	0.454	0.207	0.0269	0.528	2.45e-07	0.151	0.0832	0.363	0.011	0.00871	0.0955	0.422	0.649	0.403	0.679	0.301	0.0871	0.6	0.601	0.52	0.282	0.533	0.279	0.247	0.463	0.0141	0.277	0.0214	0.997	0.457	0.989
ARS-BFGL-NGS-65447	25	4157331	0.455	0.0661	0.753	0.00692	0.664	0.17	0.963	0.338	0.902	0.721	0.64	0.112	0.528	0.000537	0.00372	0.00427	0.00417	0.116	0.0708	2.34e-06	0.0813	3.24e-07	0.000407	0.000676	0.00182	0.624	0.158	0.313	0.0112	0.0132	3.47e-06
ARS-BFGL-NGS-84700	14	41809705	0.455	0.389	0.122	0.888	0.292	0.038	0.904	0.00295	0.000355	0.0933	1.48e-06	0.0055	0.0145	0.225	0.524	0.902	0.0813	0.13	0.935	0.0741	0.22	0.979	0.0214	0.0269	0.0115	0.96	0.511	0.417	0.0759	0.437	0.118
BTA-12405-rs29024358	12	31555737	0.455	0.0646	0.457	0.254	0.842	0.00479	0.001	0.0398	0.0141	0.038	0.00437	1.32e-08	0.000257	0.0447	0.384	0.293	0.85	0.809	0.679	0.916	0.946	0.85	0.612	0.197	0.502	0.352	0.692	0.149	0.119	0.866	0.976
Hapmap25777-BTC-071814	25	4779974	0.456	0.106	0.344	0.251	0.614	0.171	0.0933	0.038	0.0038	0.0186	0.0724	0.288	0.224	0.00107	0.0257	0.00126	0.0479	0.00141	0.489	0.00132	0.00288	0.0295	0.00117	0.0158	0.0132	0.118	0.352	0.112	0.0234	0.0107	1.05e-06
Hapmap28373-BTA-160078	30	24528596	0.456	0.723	0.156	0.63	2.19e-05	0.11	0.405	0.242	1.38e-05	0.00513	9.12e-06	0.0891	0.104	0.631	0.863	0.335	0.656	0.108	0.474	0.558	0.752	0.478	0.644	0.139	0.966	0.0468	0.659	0.501	0.219	0.454	0.838
Hapmap48173-BTA-107833	9	101785435	0.458	0.88	0.352	0.462	0.887	0.84	0.263	0.00263	0.302	0.207	0.24	0.192	0.506	0.124	0.99	0.656	0.268	0.0468	0.525	8.91e-05	5.01e-06	3.02e-05	0.00288	0.0479	0.00178	0.251	0.401	0.223	0.0851	0.0776	0.000501
ARS-BFGL-NGS-17218	10	89905548	0.458	0.468	0.627	0.753	0.337	0.000427	0.0339	0.00214	0.486	0.0617	0.00117	0.000389	0.024	0.00155	2.57e-05	9.55e-06	6.17e-08	0.00407	0.882	0.0724	0.726	0.255	0.0851	0.0002	0.0417	0.000794	0.879	0.0195	0.0977	0.871	0.0126
Hapmap47704-BTA-71045	4	67115048	0.459	0.498	0.231	0.899	0.299	0.24	0.0457	0.76	0.481	0.675	0.388	0.202	0.0126	0.000427	0.000479	0.00049	1e-05	0.00363	0.209	2e-11	1.51e-06	5.01e-06	1.12e-05	3.31e-07	5.25e-06	0.394	0.00447	0.537	0.00282	0.00112	1.86e-08
BTA-49642-no-rs	2	125153787	0.462	0.274	0.389	0.0316	0.885	1.02e-06	1.45e-06	0.0245	0.0525	0.354	0.917	0.167	0.000759	0.764	0.69	0.676	0.989	0.603	0.796	0.299	0.334	0.177	0.197	0.774	0.47	0.966	0.335	0.531	0.505	0.0955	0.153
ARS-BFGL-NGS-15111	19	23314971	0.462	0.00741	0.766	0.0224	0.0955	0.357	0.665	0.0145	0.625	0.0148	0.429	1.32e-10	0.656	0.0219	0.103	0.00832	0.689	0.0224	0.0759	0.525	0.155	0.187	0.404	0.382	0.481	0.0407	0.493	0.194	0.357	0.668	0.676
UA-IFASA-9633	1	148088593	0.463	0.22	0.637	0.493	0.581	0.511	0.906	0.542	0.00288	0.14	4.27e-09	0.461	0.64	0.442	0.0955	0.0832	0.401	0.545	0.601	0.391	0.378	0.974	0.169	0.195	0.226	0.000631	0.299	0.958	0.986	0.518	0.47
BTA-99263-no-rs	11	79493646	0.465	0.0525	0.474	0.132	0.843	0.721	0.328	0.78	0.0132	1.45e-05	0.0115	0.396	0.136	6.31e-08	0.00174	2.45e-05	0.00501	0.000182	0.0309	0.0112	0.00105	0.0209	1.58e-05	0.0501	0.00891	0.658	0.0132	0.144	2.34e-06	7.59e-06	9.33e-06
ARS-BFGL-NGS-21141	17	2881443	0.465	0.00501	0.038	0.0204	0.00813	0.482	0.353	0.0741	0.443	0.424	0.878	0.0457	0.0288	0.00562	0.515	0.0776	0.0794	4.68e-06	0.163	0.0141	0.000646	0.0525	0.0017	0.0263	0.00355	0.64	0.00479	0.743	0.000562	0.000347	4.79e-05
BFGL-NGS-114713	17	8494957	0.465	0.102	0.0891	0.238	0.0692	0.0407	0.00363	0.194	0.00107	0.982	0.11	0.251	0.556	0.258	0.46	0.386	0.485	0.0166	0.145	0.000617	1.86e-06	0.135	0.105	0.0174	0.0324	0.438	0.0055	0.0832	0.00115	0.00525	0.00186
BFGL-NGS-118157	16	23162818	0.465	0.0209	0.0102	0.0977	0.00288	0.00138	2.57e-06	0.0562	0.135	0.145	0.0126	0.0759	0.804	0.00129	0.000724	0.00263	0.0708	0.719	0.316	0.0977	0.277	0.00407	0.441	0.112	0.0776	0.000631	0.111	0.276	0.724	0.0955	0.105
BTB-01941088	19	38752116	0.465	0.48	0.834	0.0741	0.189	0.924	4.07e-07	0.514	0.861	0.243	0.104	0.25	0.675	0.682	0.499	0.977	0.157	0.793	0.778	0.000813	0.635	0.00617	0.934	0.348	0.906	0.914	0.555	0.038	0.978	0.244	0.173
Hapmap33993-BES7_Contig58_410	14	32849098	0.466	0.366	0.927	0.951	0.153	2.51e-06	0.000447	0.000427	5.62e-09	0.0794	0.00155	0.391	0.000363	0.00724	0.011	0.00851	0.001	0.0741	0.884	0.592	0.386	0.892	0.472	0.603	0.415	0.137	0.0209	0.64	0.0457	0.582	0.582
ARS-BFGL-NGS-61325	30	24505176	0.466	0.755	0.143	0.611	1.66e-05	0.113	0.412	0.238	1.15e-05	0.00457	9.55e-06	0.0832	0.0955	0.608	0.827	0.327	0.655	0.119	0.46	0.548	0.782	0.475	0.671	0.125	0.986	0.038	0.647	0.52	0.235	0.462	0.81
ARS-BFGL-NGS-27587	11	90388849	0.467	0.352	0.986	0.866	0.222	0.596	0.735	0.54	0.385	0.284	0.353	0.219	0.289	0.000575	0.00115	3.31e-06	0.0229	0.001	0.63	0.00178	0.000234	0.156	6.76e-08	0.000575	0.000437	0.433	0.105	0.113	0.00355	0.00049	3.47e-05
ARS-BFGL-NGS-103736	10	92152083	0.468	0.00457	0.386	2.95e-05	0.724	0.0661	0.773	0.513	0.776	0.857	0.247	0.164	0.136	0.0832	0.0692	0.024	0.488	0.372	0.622	0.941	0.21	0.958	0.227	0.00135	0.0112	1.82e-06	0.574	0.42	0.729	0.227	0.342
ARS-BFGL-NGS-6556	3	14062781	0.469	0.0955	0.833	0.226	0.228	0.429	0.511	0.825	0.647	0.659	0.00603	0.00309	0.23	0.0794	0.583	0.764	0.0537	0.359	0.049	0.154	0.0759	0.935	0.279	0.126	0.0933	0.247	0.000575	2.88e-06	0.697	0.109	0.466
BFGL-NGS-110788	6	16575847	0.47	0.607	0.504	0.125	0.00724	0.855	0.898	0.223	0.234	0.729	0.121	0.127	0.575	0.000245	5.62e-07	1.91e-06	1.23e-05	0.678	0.575	0.799	0.783	0.916	0.0302	0.81	0.411	0.176	0.0339	0.773	0.0331	0.00891	0.0575
Hapmap47900-BTA-26234	3	11539490	0.471	0.147	0.104	0.356	0.0575	0.543	0.169	0.286	0.495	0.984	0.136	0.513	0.356	0.000155	0.000603	0.00214	0.213	0.231	0.01	0.956	0.474	0.608	0.947	0.596	0.847	0.0759	2.24e-05	7.08e-06	0.00479	0.00132	0.0302
BFGL-NGS-110190	28	45290843	0.471	0.773	0.821	0.581	0.308	4.68e-07	0.123	7.94e-06	0.256	0.0389	0.194	1.26e-08	0.00151	0.344	0.923	0.842	0.361	0.121	0.813	0.582	0.607	0.708	0.927	0.426	0.375	0.43	0.627	0.903	0.132	0.803	0.778
BTA-20298-no-rs	2	117735021	0.473	0.439	0.708	0.891	0.137	0.528	0.125	0.85	0.0151	0.762	0.0501	0.689	0.344	1.29e-06	0.00117	0.000148	0.0427	0.00166	1.23e-05	4.17e-05	4.27e-05	0.000427	0.000813	0.00389	0.00204	0.533	0.0275	0.0112	0.411	0.0933	2.09e-05
BTB-01944037	8	108772548	0.474	0.838	0.607	0.455	0.701	0.67	0.00479	0.541	0.656	0.809	0.296	0.82	0.215	0.000724	0.0214	0.00631	0.0282	0.0759	0.724	0.00955	0.0603	0.00141	2.63e-07	0.00117	0.000251	0.593	0.0309	0.671	0.129	0.0251	0.000151
ARS-BFGL-NGS-33808	9	77070363	0.475	0.731	0.468	0.687	0.905	0.000331	0.229	0.00331	0.0107	4.68e-05	0.999	0.931	0.0617	0.0631	0.0871	0.107	0.00123	0.831	0.355	0.000129	0.0141	0.000219	2.95e-07	0.0407	0.00372	0.762	0.202	0.659	0.457	0.0427	0.00257
Hapmap46790-BTA-27737	20	5140665	0.475	0.752	0.512	0.635	0.769	0.612	0.196	0.498	0.0049	0.78	0.00204	0.879	0.368	0.00417	4.17e-06	5.89e-07	1.38e-05	0.0324	0.524	0.188	0.532	0.991	0.0832	0.103	0.131	0.383	0.243	0.00263	0.575	0.493	0.00912
Hapmap31805-BTA-154485	8	34428004	0.478	0.796	0.196	0.621	0.215	0.126	0.114	0.783	0.204	0.0245	0.14	0.383	0.441	0.254	0.232	0.615	0.117	0.168	4.37e-06	0.0347	0.0251	0.00631	0.131	0.175	0.684	0.000525	0.00102	0.234	0.00708	0.00389	0.0631
Hapmap36009-SCAFFOLD65605_1145	27	13575459	0.478	0.518	0.568	0.101	0.782	0.372	0.217	0.0141	0.0389	0.423	9.12e-06	0.00302	0.142	0.283	0.351	0.555	0.915	0.667	0.755	0.362	0.0174	0.577	0.926	0.348	0.764	0.055	0.0955	0.311	0.724	0.0813	0.122
BTB-01474298	7	106398519	0.479	0.00126	0.403	0.00145	0.596	0.000186	1.51e-05	0.384	0.486	0.0263	0.233	9.33e-05	1.17e-05	0.00871	0.000851	0.000955	4.17e-05	0.195	0.901	0.00151	0.00447	0.0603	0.0251	0.158	0.177	0.776	0.00676	0.564	0.0105	0.00135	0.000123
BTA-99048-no-rs	13	45475151	0.48	0.582	0.954	0.145	0.128	0.104	0.161	0.0776	0.0692	0.511	0.00158	0.153	0.505	4.17e-06	4.37e-08	6.61e-08	0.00562	0.0417	0.918	0.0126	0.0245	0.11	0.00129	0.00692	0.011	0.153	0.169	0.589	0.0155	0.0589	0.00955
BTA-74084-no-rs	5	78956945	0.48	0.143	0.901	0.397	0.188	0.0102	0.27	0.000269	0.356	0.164	0.175	3.24e-08	0.273	0.155	0.746	0.814	0.996	0.593	0.000417	0.885	1	0.721	0.94	0.483	0.363	0.789	0.936	0.746	0.789	0.887	0.868
BFGL-NGS-115240	27	3852629	0.481	0.333	0.9	0.769	0.142	0.0851	0.208	0.99	0.299	0.658	0.864	0.522	0.263	0.107	0.0617	0.0912	0.000269	0.401	0.439	2.19e-06	0.000617	5.13e-05	2.82e-09	1.7e-05	1.51e-06	0.738	0.00724	0.387	0.0891	0.0049	0.000447
ARS-BFGL-NGS-13027	30	84566018	0.481	0.0501	0.731	0.00372	0.653	0.024	0.0347	0.0288	0.158	0.0158	0.0195	0.46	0.267	0.0427	0.0692	0.0055	2.51e-06	0.00724	0.978	0.00012	0.0501	0.00049	3.31e-10	7.94e-05	2.82e-06	0.24	0.0117	8.91e-05	0.55	0.555	0.000708
Hapmap31482-BTA-154189	9	81417658	0.481	0.726	0.895	0.277	0.378	0.00309	0.00708	0.139	0.42	0.149	0.122	0.6	0.0407	0.507	0.171	0.161	0.00398	0.362	0.402	0.000224	0.0049	0.00724	4.07e-07	0.00112	0.000589	0.97	0.0776	0.441	0.776	0.0229	0.00257
BTB-01612776	17	28304921	0.482	0.92	0.422	0.255	0.92	0.00275	0.124	0.733	0.392	0.357	0.00372	0.452	0.288	0.252	0.00562	0.00724	0.00126	0.117	0.839	0.0708	0.223	0.568	0.000204	2.19e-06	2.45e-05	0.251	0.197	0.984	0.0562	0.364	0.0389
ARS-BFGL-BAC-14429	1	37355979	0.482	0.601	0.264	0.886	0.55	0.791	0.596	0.124	0.228	0.158	0.169	0.671	0.426	0.583	0.37	0.122	0.0049	0.0955	0.131	0.0479	0.558	0.0575	0.00468	0.00151	0.0135	0.135	0.0162	5.37e-07	0.26	0.152	0.115
ARS-BFGL-NGS-13350	10	37830642	0.483	0.776	0.366	0.628	0.646	0.2	0.02	0.441	0.213	0.164	0.929	0.643	0.0977	0.00316	0.0741	0.00912	0.0162	0.000155	0.638	0.000182	1.41e-05	0.00204	0.000525	0.01	0.0251	0.406	0.436	0.149	0.34	0.0158	1.17e-06
BTB-00882425	24	11726699	0.483	0.884	0.7	0.393	0.607	0.0631	1.78e-06	0.264	0.055	0.634	0.158	0.0676	0.12	0.14	0.0209	0.0813	0.149	0.649	0.671	0.0214	0.0295	0.119	0.658	0.934	0.848	0.351	0.653	0.471	0.459	0.444	0.0977
BFGL-NGS-111972	7	31164207	0.484	0.83	0.652	0.641	0.049	0.679	0.303	0.0257	0.812	0.0295	0.528	2.75e-05	0.37	0.533	0.835	0.318	0.989	0.404	0.662	0.809	0.442	0.199	0.926	0.0575	0.233	3.8e-06	0.205	0.173	0.249	0.361	0.446
ARS-BFGL-NGS-41363	5	70305631	0.485	0.485	0.309	0.836	0.585	0.0955	0.793	0.175	0.885	0.0646	0.158	0.451	0.604	0.126	0.00191	0.0135	0.00372	0.223	0.017	0.0138	0.00324	0.622	0.000891	2.63e-06	4.17e-06	0.216	0.0933	0.139	0.0117	0.115	0.00115
BTB-01217707	7	74568754	0.485	0.00562	0.916	0.0229	0.283	0.0562	0.84	0.176	0.135	0.203	0.774	0.248	0.837	0.00107	6.76e-06	1.02e-06	0.000525	0.0135	0.514	0.0832	0.34	0.796	0.246	0.0912	0.129	0.0871	0.571	0.959	0.904	0.941	0.0912
BTB-02009158	8	81545238	0.485	0.641	0.553	0.226	0.0316	0.706	0.927	0.484	0.13	0.54	7.41e-06	0.00912	0.843	0.589	0.23	0.445	0.0676	0.378	0.382	0.218	0.596	0.153	0.535	0.0977	0.108	0.105	0.951	0.465	0.875	0.434	0.627
ARS-BFGL-NGS-109438	16	61759526	0.485	0.74	0.553	0.315	0.0363	0.0468	0.105	0.31	0.249	0.179	0.0214	0.017	0.483	0.0741	0.02	0.0891	0.0398	0.175	0.431	0.991	0.662	0.241	0.597	0.0229	0.0537	5.89e-06	0.0933	0.391	0.186	0.192	0.743
UA-IFASA-8997	14	2194228	0.486	0.00145	0.682	5.01e-06	0.0339	0.0055	0.52	0.0145	0.841	0.31	0.378	0.902	0.0123	0.147	0.0955	0.0741	0.0126	0.0955	0.135	0.00347	0.00724	0.0646	0.0525	0.556	0.573	0.055	0.741	0.962	0.641	0.518	0.0195
Hapmap41658-BTA-83101	2	114775268	0.488	0.222	0.556	0.0398	0.615	0.776	0.11	0.798	0.608	0.0145	0.0741	0.307	0.787	0.0001	1.48e-05	1.02e-06	5.62e-05	0.00646	0.00759	0.000977	0.00525	0.0692	0.00135	0.00186	0.000759	0.13	0.578	0.461	0.95	0.927	0.000209
BFGL-NGS-110061	4	8779979	0.488	0.859	0.41	0.481	0.943	0.154	0.121	0.174	0.0794	0.14	0.11	0.12	0.946	0.356	0.229	0.179	0.0631	0.13	0.721	0.00468	0.00331	0.0692	1.91e-06	2.14e-06	6.76e-06	0.00759	0.223	0.656	0.0676	0.0603	0.00339
Hapmap50429-BTA-64384	10	34042986	0.488	0.997	0.565	0.413	0.818	0.000603	0.01	0.000324	0.351	0.795	0.724	0.322	0.107	8.13e-05	0.0302	0.00389	0.887	4.37e-05	0.0186	0.206	0.0324	0.9	0.0955	0.00977	0.00309	0.225	4.17e-06	0.118	0.000832	0.000417	0.00617
BFGL-NGS-111592	4	112433116	0.489	0.656	0.44	0.235	0.00631	1.29e-06	0.261	5.13e-05	0.163	0.0832	0.424	0.0191	0.0309	0.0339	0.0138	0.0468	0.208	0.29	0.884	0.0275	0.0123	0.441	0.976	0.585	0.547	0.326	0.0105	0.0676	0.134	0.684	0.117
BTB-01889380	10	100288306	0.489	0.304	0.656	0.762	0.0661	0.878	0.193	0.697	0.566	0.0617	0.0437	0.167	0.991	0.187	0.548	0.38	0.298	0.799	0.0309	0.00162	0.0525	0.0741	0.024	0.00123	0.00468	3.89e-08	0.585	0.76	0.228	0.362	0.224
ARS-BFGL-NGS-57983	23	48197978	0.49	0.594	0.454	0.877	0.00479	0.107	0.292	0.361	0.111	0.163	0.194	0.455	0.745	0.0851	0.173	0.151	0.00437	0.122	0.049	1.95e-05	0.0282	0.00038	0.00012	1.05e-06	2.45e-05	0.00178	0.0174	0.252	0.237	0.0724	0.000355
ARS-BFGL-NGS-56480	12	31639399	0.49	0.0589	0.546	0.213	0.741	0.00457	0.00117	0.0468	0.0158	0.0398	0.00331	8.71e-09	0.000295	0.0525	0.446	0.361	0.798	0.872	0.733	0.988	0.857	0.913	0.682	0.244	0.578	0.406	0.701	0.174	0.125	0.832	0.924
ARS-BFGL-NGS-31361	20	26602523	0.491	0.731	0.701	0.304	0.527	0.0275	0.142	0.34	0.65	0.826	0.881	0.455	0.0457	0.00741	0.0145	0.00661	0.0158	0.0389	0.0871	2.09e-05	5.13e-06	5.5e-05	5.25e-06	0.0389	0.00126	0.467	0.0115	0.697	0.0407	0.000347	6.92e-07
Hapmap42678-BTA-79248	27	16971137	0.491	0.899	0.125	0.466	0.163	1.12e-05	0.828	2.09e-06	0.127	0.558	0.858	1.78e-08	0.0603	0.173	0.741	0.836	0.583	0.142	0.363	0.774	0.928	0.923	0.561	0.213	0.259	0.808	0.592	0.812	0.815	0.256	0.558
BTB-01503544	7	85418365	0.492	0.488	0.632	0.107	0.0234	0.291	0.0631	0.291	0.785	0.0355	0.807	0.0676	0.049	0.0407	0.00182	0.000603	0.0676	0.0631	0.501	0.00102	0.0107	0.126	0.00245	7.59e-06	2.82e-06	0.524	0.105	0.514	0.267	0.0676	0.000102
BTB-01731688	27	17722584	0.492	0.348	0.202	0.773	0.405	0.00389	0.225	7.08e-07	0.83	0.826	0.49	0.125	0.632	0.0447	0.646	0.171	0.453	0.00055	0.0851	0.353	0.0123	0.713	0.0447	0.352	0.0575	0.86	0.00191	0.273	0.000407	0.000631	0.00148
ARS-BFGL-NGS-8633	2	35898373	0.493	0.0302	0.195	0.0912	0.108	0.055	0.0309	0.85	0.818	0.00661	0.131	0.56	0.00178	8.51e-06	0.00126	0.000617	0.000851	0.00724	0.374	0.0001	3.63e-05	0.000389	9.12e-05	0.0295	0.00759	0.429	0.00794	0.295	0.000129	4.47e-06	5.75e-06
BTA-81395-no-rs	10	98176112	0.493	0.928	0.494	0.5	0.0204	0.24	0.449	0.729	0.362	0.239	0.208	2.63e-05	0.0692	0.676	0.396	0.804	0.02	0.925	0.0158	2.57e-06	0.01	2.09e-06	0.000513	5.5e-06	1e-05	0.00263	0.0398	0.646	0.00417	0.0234	0.00295
BTB-00442692	10	89923736	0.493	0.504	0.644	0.745	0.37	0.00049	0.0229	0.00195	0.573	0.0759	0.00138	0.000437	0.0288	0.00186	3.31e-05	1.23e-05	7.76e-08	0.00437	0.837	0.0724	0.753	0.259	0.0912	0.000204	0.0457	0.000912	0.848	0.0263	0.0912	0.896	0.0126
Hapmap59124-rs29023522	7	101248064	0.495	0.281	0.459	0.578	0.00776	0.207	0.259	0.532	0.00603	0.773	0.049	0.156	0.805	0.00468	0.000741	0.000324	0.000646	0.00107	0.113	2.04e-06	1.48e-06	0.00468	5.5e-08	2.29e-09	2.09e-10	0.16	0.0251	0.859	1.12e-05	0.000398	1.05e-08
ARS-BFGL-NGS-24810	22	18457027	0.495	0.348	0.141	0.713	0.113	0.681	0.0912	0.154	0.596	0.889	0.0851	0.183	0.914	0.00316	0.222	0.132	0.808	0.252	0.00513	1.02e-05	3.8e-05	6.92e-06	0.0024	0.112	0.0117	0.0288	0.0537	0.575	0.34	0.01	0.000603
BTB-00756676	19	39049389	0.495	0.313	0.104	0.578	0.179	0.146	1.78e-06	0.423	0.335	0.133	0.767	0.387	0.678	0.269	0.261	0.618	0.356	0.115	0.0708	0.00302	0.13	0.000275	0.0158	0.0631	0.114	0.105	0.76	0.69	0.689	0.915	0.126
Hapmap33607-BTA-163620	9	13886215	0.497	0.667	0.308	0.755	0.433	0.191	0.455	0.479	0.254	0.0692	0.333	0.0355	0.693	3.02e-05	0.000562	9.77e-05	5.62e-09	0.0245	0.988	0.000234	0.00513	0.000158	3.63e-05	0.129	0.0135	0.501	0.506	0.196	0.248	0.0912	1.23e-05
ARS-BFGL-NGS-96349	23	26995067	0.497	0.728	0.203	0.757	0.229	0.0708	0.511	0.166	0.764	0.548	0.927	0.28	0.239	0.153	0.0427	0.101	0.00776	0.817	0.741	2.29e-08	0.0162	1.74e-05	0.000501	0.00162	0.00813	0.361	0.145	0.759	0.283	0.103	0.000525
BFGL-NGS-113538	24	48566369	0.497	0.415	0.217	0.701	0.299	0.489	0.703	0.0676	2e-06	0.369	0.0102	0.326	0.56	0.402	0.0977	0.0724	0.248	0.64	0.296	0.733	0.583	0.764	0.484	0.223	0.297	0.296	0.369	0.379	0.33	0.949	0.484
BFGL-NGS-112539	24	7753085	0.497	0.0603	0.000363	0.147	1.74e-07	0.581	0.671	0.787	0.000513	0.71	0.00437	0.692	0.0102	0.684	0.541	0.322	0.476	0.728	0.27	0.495	0.0955	0.625	0.45	0.239	0.127	0.296	0.00166	0.0646	0.192	0.0676	0.711
ARS-BFGL-NGS-93375	1	118105327	0.499	0.705	0.277	0.287	0.309	0.757	0.486	0.434	0.548	0.128	0.665	0.689	0.419	0.00049	0.126	0.15	0.412	0.024	0.919	0.000257	1e-05	0.000891	0.0251	0.0372	0.055	0.913	4.37e-05	0.0123	1.91e-05	1.55e-06	0.000126
ARS-BFGL-NGS-13211	11	36088191	0.5	0.000447	0.97	3.09e-06	0.178	0.652	0.342	0.311	0.6	0.432	0.876	0.0724	0.186	3.24e-05	0.00363	0.000214	0.141	0.00126	0.345	0.229	0.0617	0.32	0.0437	0.0759	0.0977	0.577	0.0339	0.638	0.0282	0.00537	0.00417
[truncated: 532 more rows]
