# Supplementary material for: Effect of sample stratification on dairy GWAS results
Source: BMC Genomics. 2012 Oct 6;13:536. doi: 10.1186/1471-2164-13-536 (PMC3496570; doi:10.1186/1471-2164-13-536)
Supplement: Additional file 9 — Table S3. (Excel file) Output file of top 100 effects on 31 dairy traits with stratification correction based on principal component analysis (PCA) using to top 20 principal components as covariables. Chr30 is the X chromosome, and Chr32 indicates markers with unknown chromosome locations. MY, milk yield; FY, fat yield; PY, protein yield; FPC, fat percentage; PPC, protein percentage; SCS, somatic cell score; DPR, daughter pregnancy rate; PL, productive life; SCE, service-sire calving ease; DCE, daughter calving ease; SSB, service-sire stillbirth; DSB, daughter stillbirth; NM, net merit; STA, stature; STR, strength; BD, body depth; RW, rump width; DF, dairy form; RA, rump angle; FUA, fore udder attachment; RUH, rear udder height; UD, udder depth; UC, udder cleft; FTP, front teat placement; RTP, rear teat placement; TL, teat length; FA, foot angle; RLS, rear legs (side view); RLR, rear legs (rear view); FL, feet and legs; FS, final score. [file 1471-2164-13-536-S9.xlsx]

## Sheet: Sheet1
SNPID	Chr	Position	MY	FY	PY	FPC	PPC	PL	SCS	DPR	SCE	DCE	SSB	DSB	NM	STA	STR	BD	RW	DF	RA	FUA	RUH	UD	UC	FTP	RTP	TL	FA	RLS	RLR	FL	FS
ARS-BFGL-NGS-60213	30	103580976	8.02e-29	1.33e-17	5.54e-20	0.0295	2.24e-05	0.367	8.98e-82	0.000182	1.4e-61	9.3e-62	9.99e-83	5.15e-66	6.48e-12	0.13	0.263	0.408	0.525	3.9e-09	0.0176	0.0434	6.91e-06	0.583	0.13	0.00897	0.00282	0.0182	0.484	0.0405	0.15	0.098	0.000578
Hapmap40953-BTA-33887	13	2553974	8.61e-24	1.09e-24	1.39e-23	0.196	0.0191	0.0752	6.21e-06	6.11e-08	9.61e-07	0.0101	3.57e-08	0.000253	3.24e-16	2.37e-19	5.82e-12	4.86e-15	1.91e-14	2.19e-16	0.0578	5.54e-12	7.52e-16	1.38e-07	3.39e-07	4.06e-05	2.19e-05	1.49e-05	1.95e-13	0.0011	3.98e-17	2.94e-17	2.94e-20
BTB-00680348	17	59667304	3.63e-23	1.35e-14	3.06e-20	0.0593	0.0164	0.661	1.02e-72	3.71e-05	5.92e-60	5.92e-60	2.39e-65	3.71e-58	2.18e-07	0.377	0.219	0.296	0.126	7.13e-07	0.00349	0.577	2.61e-05	0.00362	0.323	0.4	0.573	0.0891	0.619	0.595	0.0471	0.397	0.0406
Hapmap49093-BTA-25033	30	21901454	1.2e-21	7.7e-13	4.29e-16	0.0288	0.00214	0.249	2.55e-30	0.000771	1.34e-23	2.97e-24	3.16e-28	9.57e-27	2.58e-10	0.0017	0.116	0.269	0.0783	3.89e-08	3.98e-05	0.002	2.14e-07	0.0116	0.00104	0.00488	0.00039	0.448	0.232	0.307	0.0478	0.00183	2.67e-05
BFGL-NGS-118636	17	60366064	1.52e-20	2.41e-12	9.21e-19	0.0424	0.297	0.462	1.12e-52	0.0242	3.05e-40	1.38e-42	2.59e-46	3.02e-41	1.22e-07	0.153	0.109	0.192	0.0538	0.000366	7.11e-05	0.27	0.000988	0.00433	0.112	0.481	0.741	0.297	0.462	0.42	0.489	0.485	0.394
BTB-01040227	30	5471559	1.88e-20	1.75e-14	8.68e-21	0.297	0.632	1.99e-05	7.01e-80	0.223	7.38e-61	1.24e-69	4.2e-81	3.53e-65	3.02e-19	0.366	0.345	0.348	0.395	0.000928	0.168	0.518	0.0567	0.591	0.00929	0.00115	0.00903	0.00909	0.319	0.486	0.8	0.1	0.0117
ARS-BFGL-NGS-12008	30	92853264	1.99e-20	5.98e-18	6.95e-21	0.284	0.186	0.232	5.79e-50	0.254	5.67e-38	1.19e-41	6.29e-45	4.46e-36	1.3e-11	0.305	0.0331	0.114	0.00362	0.0018	0.56	0.312	0.00151	0.00378	0.072	0.609	0.591	0.0178	0.304	0.00088	0.135	0.194	0.165
Hapmap52863-rs29024498	17	52960684	3.03e-20	2.51e-16	6.27e-19	0.557	0.458	0.31	9.38e-94	8.93e-05	4.08e-69	1.52e-75	1.4e-81	6.25e-79	1.52e-09	0.148	0.00216	0.0126	0.000453	0.00108	0.378	0.502	0.014	0.00995	0.249	0.371	0.521	0.209	0.169	0.0843	0.0898	0.305	0.487
BFGL-NGS-112922	17	22013752	1.75e-19	2.71e-16	6.37e-20	0.713	0.246	0.206	2.06e-41	0.000626	6.59e-33	7.88e-37	6.16e-42	6.94e-42	3.84e-08	0.347	1.11e-06	0.000359	2.33e-05	0.00113	0.859	0.0016	0.417	0.00652	0.0178	0.00879	0.0389	0.0584	0.584	0.699	0.628	0.344	0.245
Hapmap42016-BTA-96333	30	87071776	2.38e-19	3.05e-08	1.34e-13	0.000331	0.000582	0.00469	6.81e-19	0.254	7.07e-20	1.53e-16	9.2e-22	8.05e-17	1.68e-09	0.614	0.00902	0.195	0.00185	0.000157	0.141	0.806	0.0277	0.591	0.313	0.397	0.402	3.48e-07	0.00104	0.26	0.409	0.135	0.22
Hapmap25313-BTA-153969	13	4115711	5.47e-19	6.8e-21	4.7e-17	0.115	0.197	0.171	0.0021	5.3e-08	0.0126	0.0373	0.00339	0.000107	4.32e-12	6.2e-21	7.13e-12	6.37e-14	1.39e-09	6.55e-12	0.00126	3.96e-09	2.78e-11	3.24e-06	0.000506	0.0582	0.0185	3.61e-07	1.05e-11	0.00168	2.71e-15	7.01e-15	1.22e-15
BTB-00070977	1	152225008	1e-18	9.96e-14	2.98e-17	0.308	0.312	1.84e-06	1.11e-37	1.81e-17	3.22e-31	7.76e-26	1.71e-37	1.95e-38	0.0126	0.00233	0.0922	0.0393	0.449	1.57e-14	0.15	0.182	0.000333	0.482	0.00265	0.000236	5.17e-06	0.703	0.0488	0.0856	3.1e-06	0.0233	0.000172
ARS-BFGL-NGS-1096	30	12604306	1.48e-18	5.51e-11	1.53e-17	0.0581	0.194	0.00685	0	0.0791	8.15867e-222	6.38038e-235	1.73715e-298	2.81554e-226	7.97e-12	0.461	0.822	0.325	0.394	1.64e-09	0.416	0.118	2.73e-05	0.328	0.0449	0.0997	0.0728	0.461	0.218	0.432	0.0028	0.00246	0.00242
BTB-01569466	11	9790265	1.95e-18	4.64e-10	1.14e-13	0.0164	0.00316	0.0679	8.28e-36	0.762	1.87e-27	1.35e-33	2.72e-35	5.55e-29	1.57e-07	0.000192	0.000242	0.000316	3.85e-06	0.27	0.0567	0.00231	0.473	9.21e-06	6.4e-05	0.0254	0.00466	0.000901	0.00644	0.175	0.0042	0.01	0.0298
ARS-BFGL-NGS-102078	30	101916448	2.77e-18	2.7e-06	1.2e-12	9.05e-06	0.000375	5.2e-07	5.41e-62	0.382	6.06e-51	2.71e-49	1.14e-64	5.28e-48	3.96e-13	0.156	0.338	0.234	0.545	0.0151	0.00618	0.0295	0.0124	0.237	0.234	0.00118	0.0626	0.289	0.606	0.162	0.628	0.496	0.0194
Hapmap39109-BTA-30591	30	120691496	4.29e-18	3.84e-09	9.51e-21	0.00484	0.22	0.00108	6.09e-38	5.86e-08	5.41e-38	4.1e-32	8.57e-43	2.12e-40	2.45e-05	5.12e-17	6.14e-10	8.82e-16	3.4e-14	7.58e-25	0.904	9.73e-07	2.36e-12	0.0162	2.58e-10	1.37e-07	9.83e-08	0.452	5.42e-06	0.169	2.98e-09	3.98e-07	1.03e-15
BTB-00664618	17	5221649	5.98e-18	2.78e-13	1.87e-17	0.312	0.305	7.48e-09	0.000266	3.58e-07	2.33e-05	0.0206	2.22e-08	2.46e-09	0.437	0.0964	0.574	0.0235	0.0206	5.52e-10	0.00353	0.00017	0.307	1.81e-09	0.35	0.0198	0.00288	1.09e-07	0.684	0.197	0.453	0.0349	0.726
Hapmap41742-BTA-107716	14	36837792	6.48e-18	6.73e-17	1.33e-19	0.596	0.65	0.000822	8.45e-06	4.02e-11	0.00108	0.00367	8.77e-07	3.24e-08	4.23e-05	9.78e-09	0.00293	6.03e-07	1.76e-05	1.18e-15	0.0549	0.0174	8.34e-08	0.525	6.63e-06	0.0166	0.00457	0.000931	3.99e-09	0.003	9.49e-06	4.04e-07	2.63e-07
BTB-00375253	8	108845584	8.86e-18	5.22e-13	3.42e-15	0.345	0.0752	0.326	4.68e-55	0.0372	9.68e-46	1.59e-47	5.33e-59	7.29e-44	1.41e-09	0.342	0.313	0.285	0.121	0.000832	0.0173	0.584	0.123	0.0194	0.21	0.144	0.642	0.513	0.593	0.266	0.375	0.435	0.243
BTA-30585-no-rs	30	120654976	1.11e-17	3.01e-11	2.6e-20	0.0911	0.21	0.00118	5.76e-74	0.0822	1.99e-62	5.75e-55	1.57e-79	1.11e-58	1.28e-20	7.64e-14	3.14e-06	1.05e-07	6.64e-10	3.12e-16	0.0313	1.8e-17	7e-22	1.35e-09	6.04e-12	1.92e-09	1.31e-09	0.643	4.04e-13	0.0448	1.87e-09	1.93e-11	9.31e-21
Hapmap36414-SCAFFOLD150043_204	5	93567344	1.24e-17	3.35e-09	1.86e-14	0.00907	0.0427	0.743	8.02e-11	5.29e-08	6.52e-09	7.69e-09	3.9e-12	4.19e-07	2.43e-06	5.23e-09	2.96e-08	4.93e-09	9.99e-06	4.12e-08	0.00271	0.00101	5.2e-06	0.0071	6.54e-05	0.000768	0.000746	8.21e-05	2.3e-07	0.07	3.7e-06	6.2e-08	3.21e-09
ARS-BFGL-NGS-76683	30	7042383	1.95e-17	7.59e-12	1.22e-17	0.258	0.873	1.08e-05	9.38e-97	0.00714	4.29e-66	9.93e-82	1.48e-93	9.81e-83	6.42e-17	0.153	0.0789	0.119	0.34	0.0277	0.213	0.0521	0.0385	0.0843	0.133	0.255	0.267	0.00045	0.139	0.78	0.0499	0.124	0.0574
ARS-BFGL-NGS-61508	17	55491892	2.25e-17	3.76e-09	9.05e-15	0.0095	0.103	0.447	1.6e-16	6.33e-08	6.66e-17	1.31e-14	7.47e-15	4.25e-15	8.15e-06	0.00197	0.145	0.0704	0.314	6.32e-10	0.183	0.00301	1.45e-12	0.138	0.00591	0.00199	0.00162	0.000224	2.2e-05	0.142	1.07e-08	2.57e-07	1.78e-07
BTA-24308-no-rs	30	104152048	4.72e-17	2.87e-07	4.64e-11	0.000598	0.000107	0.00292	4.93e-48	0.718	7.39e-35	7.26e-35	6.28e-44	9.98e-35	1.46e-10	0.613	0.0131	0.00791	0.305	0.239	0.686	0.568	0.0298	0.507	0.771	0.581	0.772	0.000105	0.339	0.155	0.0545	0.337	0.662
ARS-BFGL-NGS-107195	17	26398480	5.07e-17	1.35e-08	2.01e-11	0.00887	0.0003	0.216	5.97e-86	0.00451	5.92e-63	2.31e-65	3.65e-79	5.34e-71	1.32e-07	0.00396	0.211	0.0294	0.147	3.63e-07	0.000823	0.0014	6.28e-06	0.13	0.0141	0.00467	0.028	0.138	0.539	0.0424	0.315	0.0958	5.2e-05
ARS-BFGL-NGS-10055	17	59970300	6.12e-17	5.57e-11	6.62e-15	0.131	0.159	0.105	8.43e-40	0.00727	4.78e-34	9.42e-30	1.08e-35	2.54e-31	3.16e-08	0.0165	0.251	0.213	0.0596	1.28e-08	0.000858	0.00232	9.89e-06	0.00181	0.0163	0.0361	0.0313	0.14	0.00526	0.147	0.0042	0.00171	0.00116
ARS-BFGL-BAC-34040	17	18764770	1.14e-16	2.23e-12	9.17e-17	0.436	0.915	0.362	2.8709e-191	0.00508	1.17608e-158	6.21412e-164	4.28087e-179	2.9462e-145	9.01e-09	0.00939	0.032	0.00614	0.339	1.23e-05	0.125	0.474	0.00669	0.0853	0.271	0.603	0.381	0.0251	0.273	0.661	0.323	0.288	0.0287
Hapmap53714-rs29017586	10	36758716	2.58e-16	7.63e-12	2.11e-14	0.345	0.198	0.137	1.14e-35	3.34e-11	3.55e-24	4.93e-22	4.06e-34	2.61e-29	3.75e-05	5.45e-13	2.01e-09	8.63e-15	2.94e-08	2.06e-21	0.0113	4.1e-09	5.41e-21	0.00152	1.28e-07	4.67e-06	7.51e-09	0.00105	2.75e-05	0.0233	3.26e-14	1.22e-10	1.26e-17
Hapmap49333-BTA-82773	8	109321400	2.82e-16	7.06e-12	5.48e-17	0.354	0.636	0.131	3.03e-15	0.00332	4.5e-09	3.41e-10	8.1e-13	3.22e-09	9.62e-09	0.374	0.105	0.182	0.245	0.000451	0.341	0.683	0.00636	0.374	0.577	0.0277	0.0437	0.108	0.00502	0.0094	0.0182	0.363	0.0396
Hapmap49102-BTA-27356	24	27601646	2.94e-16	5.04e-09	3.25e-13	0.0233	0.0426	4.5e-06	6.47e-36	0.452	1.59e-26	8.3e-28	3.87e-33	5.44e-28	6.16e-15	0.000795	0.0187	0.00472	0.00269	4.6e-05	0.383	1.13e-09	4.31e-14	7.03e-06	0.000286	0.00285	0.0061	2.02e-07	0.0032	0.536	0.0441	0.000302	2.48e-09
ARS-BFGL-NGS-4929	14	63972248	3.81e-16	4.45e-09	2.85e-11	0.0364	0.000752	1.24e-05	9.4e-08	0.795	0.0115	0.0983	1.82e-07	1.04e-06	6.09e-14	8.43e-08	0.00232	6.29e-07	0.000419	1.08e-12	0.117	4.78e-09	8.86e-14	7.92e-05	2.27e-05	0.000215	0.000144	0.000712	0.000462	0.102	7.32e-07	1.62e-08	3.52e-12
Hapmap26425-BTA-149496	30	108407616	4.32e-16	2.76e-08	4.19e-11	0.0139	0.000817	0.02	0.000135	9.22e-11	0.00119	0.0189	0.000199	1.85e-05	0.208	0.391	0.74	0.105	0.3	5.59e-07	0.0216	0.848	0.000608	0.0129	0.0333	0.237	0.0579	1.67e-05	0.0595	0.654	0.0483	0.179	0.166
Hapmap56111-rs29019494	7	108638688	6.06e-16	3.44e-12	1.55e-13	0.521	0.113	0.396	6.48e-40	6.8e-05	1.67e-33	3.61e-25	6.8e-37	2.35e-33	8.44e-08	7.69e-11	0.00165	1.35e-08	0.000885	1.97e-21	0.885	6.28e-08	1.87e-10	4.35e-05	5.63e-10	4.43e-05	0.000459	0.000651	0.0595	3.33e-08	9.67e-09	1.69e-08	6.2e-14
BFGL-NGS-112068	14	65147768	6.99e-16	3.44e-06	6.7e-16	0.000258	0.823	1.93e-06	1.04e-06	1.09e-16	0.016	0.0122	0.00496	3.37e-06	0.133	0.00028	0.0834	0.000114	0.019	1.03e-17	0.514	0.00318	5.77e-09	0.617	1.26e-05	1.28e-05	2.18e-08	3.61e-06	6.76e-05	0.0449	1.8e-13	2.22e-06	1.37e-07
ARS-BFGL-NGS-71420	6	106668744	8.05e-16	4.58e-21	5.04e-17	0.00961	0.227	0.716	0.000975	2.32e-09	1.03e-07	0.0162	6.71e-05	0.242	4.21e-10	7.69e-12	1.31e-08	6.8e-12	1.95e-19	4.11e-19	0.0236	3.34e-09	4.91e-19	0.000401	1.09e-12	1.12e-05	9.63e-08	0.00195	1.29e-16	0.475	1.02e-19	8.36e-16	1.17e-20
BTB-00847079	22	41109448	9.41e-16	7.44e-09	5.4e-15	0.0232	0.0871	0.689	8.63e-11	9.12e-05	7.3e-11	8.95e-05	4.45e-13	2.69e-05	2.18e-08	8.55e-16	2.66e-12	5.94e-16	2.84e-21	9.6e-20	5.45e-05	1.7e-15	2.59e-19	4e-08	5e-13	5.66e-08	1.08e-06	0.00706	1.59e-08	0.53	2.82e-18	8.61e-15	2.45e-23
BTB-00150138	3	98952560	9.78e-16	3.9e-16	9.76e-16	0.159	0.032	6.24e-08	1.65e-49	3.76e-16	8.77e-45	9.04e-37	8.47e-46	1.95e-44	0.0537	5.04e-06	0.0393	1.64e-05	0.0122	4.94e-19	0.204	0.513	0.000326	0.0384	0.0328	0.00749	0.00786	0.177	0.0111	0.216	1.13e-11	9.82e-06	0.000154
Hapmap49730-BTA-73676	5	62276336	1.11e-15	8.27e-15	9.7e-14	0.0159	0.00258	2.47e-05	1.25e-14	0.348	6.78e-07	0.000235	2.6e-15	3.27e-05	3.33e-19	3.96e-11	3.53e-06	2.22e-09	1.91e-07	2.53e-16	0.000285	4.89e-10	1.64e-16	3.31e-05	5.27e-07	0.000248	0.000407	0.00239	0.14	0.103	0.33	0.00661	1.13e-14
BFGL-NGS-118171	12	84180736	1.15e-15	2.33e-09	3.24e-13	0.08	0.1	0.000148	5.22e-89	0.343	4.93e-79	1.1e-62	4.2269e-101	4.83e-64	3.7e-17	2.04e-11	3.28e-05	1.09e-06	1.59e-11	7.79e-11	0.0215	9.51e-09	5.74e-11	1.12e-09	1.45e-11	3.4e-06	1.61e-06	0.229	2.54e-08	0.535	1.16e-06	7.91e-09	1.37e-12
BTB-00069859	1	149236336	1.35e-15	2.41e-07	8.58e-11	0.0031	0.00126	0.366	1.9e-16	1.75e-06	2.8e-10	6.57e-11	1.43e-11	3.68e-18	0.000383	4.27e-12	0.000373	7.45e-07	0.000151	1.99e-13	0.000143	0.000744	2.78e-08	0.121	6.59e-05	0.0298	0.00309	0.00157	0.000398	0.0145	6.35e-13	5.95e-10	2.12e-09
ARS-BFGL-NGS-68719	7	97987848	1.4e-15	9e-13	2.03e-15	0.807	0.0562	0.117	6.34e-30	1.15e-10	5.92e-20	9.43e-17	5.65e-26	2.14e-25	1.8e-05	1.37e-14	1.03e-06	4.57e-11	5.94e-06	3.97e-17	0.00673	2.87e-06	1.67e-11	0.00089	3.34e-07	0.00255	0.000251	0.00039	4.93e-09	0.0665	3.58e-15	5.86e-13	9.13e-13
ARS-BFGL-NGS-24691	13	4973274	1.81e-15	1.68e-16	4e-14	0.187	0.443	0.142	7.31e-13	4.28e-09	4.1e-11	3.85e-08	2.66e-12	7.8e-10	4.06e-10	3.06e-25	1.45e-19	6.19e-23	1.18e-26	3.04e-18	0.0328	4.69e-16	1.13e-15	3.87e-10	1.81e-13	3.77e-07	2.06e-08	8.66e-05	3.14e-18	0.000955	1.01e-24	3.12e-21	8.84e-26
Hapmap23517-BTC-058008	14	10013686	1.83e-15	0.000208	9.76e-12	1.23e-06	0.00989	0.00193	3.51e-28	0.454	4.5e-19	1.02e-18	3.11e-32	2.11e-19	5.76e-10	0.406	0.0325	0.138	0.523	0.00369	0.0657	0.144	0.00151	0.367	0.124	0.011	0.00581	0.0856	0.0902	0.739	0.378	0.584	0.102
ARS-BFGL-NGS-33132	4	119617608	2.05e-15	2.25e-16	2.48e-16	0.239	0.283	0.398	8.17e-21	8.2e-05	2.86e-20	5.51e-18	4.9e-21	2.72e-17	1.45e-09	7.5e-07	8.8e-06	3.04e-06	0.000282	2.64e-08	0.0644	0.00303	8.17e-09	0.193	0.00741	0.0326	0.077	0.0175	6.11e-07	0.133	0.000362	0.000171	4.57e-08
Hapmap60021-ss46526426	5	95459840	2.44e-15	0.00635	2.31e-17	7.25e-10	0.257	0.00137	1.53e-19	0.0311	1.33e-16	1.23e-15	1.02e-21	2.62e-23	0.0002	0.00094	0.0827	0.0379	0.0173	0.000203	0.463	0.0396	0.198	0.0819	0.0963	0.184	0.0329	6.69e-07	0.000718	0.0366	0.000415	0.102	0.0202
ARS-BFGL-NGS-39186	17	57284352	2.85e-15	4.09e-08	2.58e-13	0.0152	0.178	0.352	4.53e-18	2.64e-05	3.34e-19	1.62e-17	1.49e-16	2.03e-17	5.83e-06	0.00285	0.197	0.0574	0.256	2.86e-07	0.184	0.00502	5.9e-10	0.162	0.0648	0.00923	0.00699	0.000136	2.64e-07	0.0571	2.07e-08	7.52e-07	2.28e-06
BTB-01141770	13	777430	2.95e-15	2.53e-12	1.58e-13	0.727	0.234	0.00162	0.303	0.563	0.348	0.522	0.178	0.0704	6.06e-15	7.3e-10	4.05e-06	2.21e-06	0.0649	5.67e-05	2.45e-05	6.73e-06	1.76e-06	0.000765	0.0018	0.000419	8.33e-05	0.461	6.58e-06	9.26e-06	0.000742	0.000691	1.63e-08
ARS-BFGL-NGS-28597	8	101272704	3.08e-15	9.07e-14	5.23e-14	0.808	0.378	0.207	2.03e-17	4.78e-07	6.14e-09	3.89e-12	2.46e-16	6.81e-16	4.46e-07	3.01e-06	0.00104	4.22e-06	0.158	1.12e-13	0.038	0.00324	9.25e-07	0.455	1.57e-05	0.00105	0.000182	0.00273	0.00584	0.00649	0.0022	0.00427	1.31e-07
Hapmap53312-rs29018332	14	64579852	3.33e-15	7.87e-05	6.91e-09	1.72e-05	5.22e-06	0.573	5.77e-13	0.000399	0.00142	0.00492	3.71e-08	1.12e-09	2.47e-05	7.58e-07	0.0155	1.79e-05	0.000422	1.84e-15	0.0113	7.38e-08	1.22e-13	0.000294	3.48e-10	0.000123	3.65e-07	1.42e-05	0.000134	0.035	4.24e-07	1.28e-08	2.55e-11
ARS-BFGL-BAC-29469	23	616107	3.5e-15	1.29e-06	3.03e-15	0.00155	0.176	0.0198	1.01e-78	0.159	2.91e-50	1.5e-53	4.44e-64	1.23e-55	3.76e-09	0.4	0.131	0.64	0.547	1.23e-06	0.509	0.0254	2.43e-06	0.135	0.0303	0.0262	0.0345	0.168	0.11	0.703	0.0275	0.00201	0.000835
Hapmap31185-BTA-159806	4	12654239	3.63e-15	2.11e-17	1.41e-15	0.115	0.688	2.99e-06	5.2e-06	9.99e-19	0.00182	3.24e-07	9.95e-06	1.58e-09	0.0176	0.133	0.264	0.0439	0.573	5.1e-09	0.257	0.405	1.83e-05	0.000245	0.415	0.00657	0.105	1.91e-16	3.06e-05	0.309	0.000449	8.56e-05	0.018
Hapmap55209-rs29013243	10	36131688	3.75e-15	3.31e-14	2.59e-17	0.689	0.25	0.186	4.6e-35	1.25e-07	8.14e-21	4.18e-21	2.05e-31	5.47e-31	3.06e-08	2.11e-06	0.00607	1.21e-05	0.000619	3.87e-15	0.0803	1.81e-05	8.93e-13	0.0801	0.00122	0.0347	0.000439	0.0833	0.000716	0.0191	3.44e-09	2.21e-06	3.63e-09
ARS-BFGL-NGS-45691	2	128484792	3.91e-15	1.49e-13	1.44e-12	0.743	0.0911	0.0274	2.23e-15	4.21e-08	2.26e-10	1.04e-09	8.59e-14	1.9e-16	0.00341	0.00919	0.428	0.0123	0.255	1.07e-07	0.0793	0.603	0.000254	0.611	0.289	0.0132	0.531	4.31e-10	0.0784	0.000962	7.9e-08	0.0007	0.00485
Hapmap57421-rs29025964	10	46802160	4.05e-15	4.95e-12	8.4e-14	0.218	0.328	0.00601	2.28e-32	1.56e-11	7.94e-19	1.76e-18	7.65e-27	1.97e-29	0.00773	0.00021	0.0148	8.74e-06	0.0515	8.4e-18	6.34e-05	0.251	2.87e-05	0.15	0.34	0.185	0.145	0.0584	0.38	0.0744	3.61e-05	0.121	8.51e-05
ARS-BFGL-NGS-57976	11	9288132	4.27e-15	1.53e-08	3.98e-11	0.0401	0.00658	0.118	2.8e-41	0.558	1.09e-32	2.22e-38	4.74e-40	2.61e-32	1.21e-05	3.69e-05	0.000137	0.000256	8.18e-10	0.573	0.0782	1.17e-05	0.0887	5.75e-09	3.11e-07	0.000227	6.82e-05	0.000226	0.000802	0.639	0.000439	0.00132	0.000899
ARS-BFGL-NGS-89994	11	30298968	4.7e-15	1.8e-10	6.01e-11	0.216	0.00435	0.114	3.81e-06	0.000689	1.61e-05	3.9e-05	5.73e-07	6.57e-06	3.31e-06	3.04e-07	5.13e-05	3.49e-06	2.78e-05	2.02e-06	0.269	0.00697	5.61e-09	0.146	0.207	0.382	0.437	2.01e-08	0.00152	0.0497	0.0206	0.0122	3.5e-06
BFGL-NGS-116999	5	93225456	4.7e-15	0.000832	2.19e-14	1.29e-07	0.258	0.427	2.1e-78	0.0303	1.57e-77	7.28e-69	2.81e-87	1.06e-64	0.000126	0.00517	0.262	0.0751	0.088	2.17e-07	0.723	0.46	0.0132	0.643	0.554	0.111	0.167	0.0376	0.136	0.525	0.0778	0.276	0.0091
Hapmap52534-rs29010223	2	14496313	5.32e-15	4.89e-10	1.1e-12	0.208	0.116	0.000924	3.83e-25	7.63e-15	2.33e-14	1.8e-11	2.67e-17	4.67e-16	0.0701	0.238	0.417	0.186	0.0179	5.78e-10	0.0125	0.552	0.0029	0.161	0.000598	0.0532	0.000225	0.0584	0.11	0.502	9.43e-06	0.0009	0.0084
Hapmap58891-rs29013824	30	103491608	5.36e-15	1.44e-12	5e-12	0.13	0.0313	0.36	6.65e-82	0.0127	6.32e-67	1.38e-62	7.76e-85	1.03e-53	2.62e-08	0.0196	0.678	0.234	0.148	2.33e-05	0.0144	0.317	0.00825	0.511	0.0156	0.106	0.0107	0.391	0.0931	0.157	0.0398	0.0775	0.0545
INRA-533	3	19860064	5.55e-15	8.09e-07	1.58e-12	0.00231	0.0811	8.98e-06	0.00509	4.87e-06	0.0024	0.0438	7e-05	0.122	0.203	0.0811	0.021	0.0917	0.000997	0.0233	9.37e-05	0.329	0.379	0.0563	0.627	0.0529	0.284	0.0607	0.0235	0.0122	0.601	0.841	0.496
Hapmap41889-BTA-49622	2	18108324	5.57e-15	1.33e-08	4.68e-11	0.0491	0.00761	0.0159	3.78e-19	1.03e-12	3.99e-12	3.44e-10	1.97e-13	6.81e-11	0.00291	3.84e-05	0.0161	1.43e-05	1.86e-05	3.39e-13	0.125	4.57e-05	1.81e-11	0.0067	3.86e-12	1.49e-08	7.94e-12	0.406	0.000831	0.0231	4.69e-09	1.43e-09	1.88e-10
BTA-51857-no-rs	21	21017358	5.8e-15	1.9e-09	1.42e-09	0.114	9.24e-05	0.000312	4.35e-45	0.43	2.21e-41	4.48e-45	2.24e-46	5.89e-42	5.09e-09	0.281	7.99e-05	0.00851	0.000185	0.00457	0.117	0.19	0.00868	0.19	0.149	0.00721	0.0765	4.12e-08	0.435	0.0399	0.786	0.478	0.626
BTA-57354-no-rs	1	152245008	6.16e-15	7.8e-12	3.76e-14	0.318	0.357	2.74e-05	6.43e-31	5.94e-15	2.12e-24	1.14e-22	1.57e-28	3.2e-33	0.00925	0.00222	0.0747	0.0591	0.358	1.7e-13	0.216	0.0386	0.000358	0.661	0.000827	1.32e-05	2.32e-07	0.516	0.0508	0.0823	5.81e-06	0.0124	3.58e-05
BTA-82314-no-rs	8	93998024	6.39e-15	1.25e-14	1.58e-16	0.445	0.382	0.0764	5.06e-53	0.00686	1.55e-36	1.66e-30	7.25e-51	7.7e-38	1.29e-10	0.00833	0.082	0.0596	0.0679	9.47e-13	0.0674	0.0127	0.000313	0.206	8.63e-06	0.000747	0.000179	0.0927	0.00865	0.126	0.00404	0.000783	3.15e-05
ARS-BFGL-NGS-83673	11	9329831	7.35e-15	3.64e-08	1.29e-10	0.0287	0.00324	0.0944	3.51e-44	0.607	9.8e-36	4.91e-41	3.89e-43	5.49e-34	2.07e-05	2.64e-05	0.000144	0.000225	3.53e-09	0.709	0.133	9.49e-06	0.0622	3.93e-09	2.93e-07	0.000453	9.73e-05	0.000735	0.000271	0.713	0.000152	0.000367	0.000535
ARS-BFGL-NGS-73929	3	10713470	7.65e-15	8.99e-12	2.39e-11	0.211	0.0255	0.0947	2.2e-61	0.319	3.08e-47	1.96e-54	1.69e-52	5.69e-44	7.09e-07	0.000229	0.00484	0.00247	9.73e-08	0.222	0.969	0.000361	0.283	1.93e-06	6.96e-05	0.102	0.0106	0.0664	0.112	0.0898	0.0654	0.081	0.0101
Hapmap48136-BTA-96744	13	719908	8.17e-15	3.06e-12	2.77e-13	0.824	0.269	0.00143	0.319	0.673	0.392	0.54	0.173	0.0694	6.13e-15	1.21e-09	1.09e-05	5.74e-06	0.0773	8.83e-05	3.29e-05	1.37e-05	4.23e-06	0.000863	0.00328	0.000649	0.000165	0.519	1.25e-05	1.45e-05	0.0015	0.0011	5.63e-08
BTB-01164879	1	50775612	8.55e-15	1.09e-10	1.33e-14	0.364	0.334	0.445	1.16e-62	0.0747	2.34e-40	7.07e-50	5.91e-57	1.31e-47	1.78e-08	0.0308	0.435	0.392	0.329	2.83e-05	0.118	0.0328	0.000807	0.321	0.0774	0.0333	0.192	0.496	0.000187	0.00215	8.1e-06	5.71e-07	0.000926
BTA-84153-no-rs	9	71785040	9.9e-15	4.24e-14	1.23e-15	0.264	0.73	0.194	4.87e-55	0.0386	1.56e-46	1.68e-50	1.29e-51	2.31e-38	4.94e-12	2.71e-05	0.00139	0.000897	0.0249	6.2e-07	0.00184	0.0126	5.11e-06	0.296	0.0235	0.13	0.018	0.271	0.00181	0.00495	0.135	0.00336	4.3e-05
ARS-BFGL-NGS-40292	10	36465812	1e-14	9.45e-11	4.23e-15	0.38	0.506	0.348	3.85e-49	4.66e-09	2.21e-27	1.98e-30	8.55e-42	7.42e-40	7.5e-06	2.39e-05	0.00316	5.17e-05	0.00189	4.35e-11	0.0727	6.36e-05	1.84e-13	0.124	0.01	0.0673	0.00201	0.0356	0.00032	0.0052	4.14e-10	6.76e-07	1.91e-08
Hapmap48373-BTA-51706	21	22520336	1.1e-14	3.61e-16	2.32e-18	0.205	0.0806	0.142	6.78e-09	4.9e-07	7.39e-07	6.21e-06	9.63e-09	5.47e-09	1.47e-05	0.206	0.176	0.145	0.147	6.94e-05	0.00579	0.0391	0.128	9.02e-07	0.292	0.414	0.428	2.45e-07	0.00961	0.0433	0.0021	0.0152	0.512
BFGL-NGS-113923	13	2416151	1.14e-14	5.45e-17	5.02e-13	0.0876	0.142	0.319	0.0214	7.26e-06	0.0155	0.0647	0.00032	0.0307	1e-10	5.71e-20	4.65e-15	1.3e-16	1.57e-13	1.16e-11	0.0223	3.13e-10	2.82e-14	7.5e-07	2.01e-06	0.000223	0.0034	0.0203	3.58e-14	1.08e-05	6.89e-14	1.35e-16	9.92e-17
BTB-00080812	2	16026397	1.19e-14	2.1e-12	4.16e-12	0.881	0.09	0.222	1.31e-38	1.59e-08	7.97e-29	6.12e-25	4.69e-30	5.35e-23	8.22e-08	0.000174	0.0792	0.000563	4.17e-07	1.07e-12	0.438	1.98e-05	2.18e-10	0.00369	3.67e-12	3.75e-05	6.36e-07	0.00255	3.08e-05	0.00827	2.57e-08	8.64e-12	1.27e-10
BTA-31250-no-rs	2	128437728	1.3e-14	4.77e-13	4.14e-13	0.209	0.342	0.378	1.02e-88	9.76e-06	3.78e-72	2.84e-74	4.59e-85	2.35e-78	3.97e-06	0.00962	0.134	0.00241	0.462	5.54e-11	0.469	0.106	0.000245	0.398	0.039	0.0552	0.111	0.000927	0.541	0.789	0.0128	0.0602	0.000504
Hapmap48615-BTA-112292	30	115827936	1.32e-14	1.5e-06	1.4e-12	0.00211	0.153	0.0462	3.78e-19	0.000764	2.64e-14	5.64e-12	1.49e-21	5.87e-18	0.00131	6.8e-07	0.000833	4.54e-07	1.63e-09	1.26e-14	0.817	0.00207	2.77e-09	0.269	0.00987	0.051	0.255	0.0566	0.534	0.0899	0.0639	0.0371	6.06e-07
Hapmap51304-BTA-74559	5	93718584	1.72e-14	5.3e-07	1.11e-09	0.00552	0.000519	0.00243	1.03e-16	0.0148	8.04e-18	6.07e-15	4.19e-22	3.19e-14	1.1e-09	0.000169	0.000413	0.000579	0.0246	0.00106	1.81e-08	0.124	0.0115	0.0857	0.00108	0.0856	0.0751	0.0401	8.46e-11	0.00965	1.52e-05	4.43e-07	7.77e-05
Hapmap25237-BTA-125338	10	34907536	2.01e-14	7.59e-13	3.04e-16	0.116	0.081	0.131	2.18e-26	1.14e-05	2.52e-14	1.19e-13	1.44e-23	3.49e-23	7.49e-11	1.09e-05	0.0896	0.00264	0.0947	6.88e-11	0.658	0.000107	6.65e-09	0.000882	1.11e-05	0.00165	5.99e-05	0.00112	0.000542	0.228	0.000113	2.44e-06	3.73e-09
Hapmap47197-BTA-121099	17	59864520	2.04e-14	6.09e-06	6.73e-12	0.000735	0.0774	0.0161	7.91e-28	0.00119	5.14e-23	1.29e-22	7.73e-23	1.09e-21	4.7e-08	0.195	0.159	0.176	0.163	8.87e-05	0.316	0.0035	3.02e-08	0.247	0.0114	0.00463	0.00166	0.00432	0.000253	0.0374	4.78e-05	3.68e-06	6.93e-05
ARS-BFGL-NGS-43785	30	3167117	2.29e-14	1.22e-12	3.65e-20	0.921	0.00197	2.26e-16	1.65e-59	9.05e-29	4.66e-33	1.83e-41	8.8e-45	1.29e-67	0.134	0.0546	0.737	0.0102	0.858	1.24e-17	0.0139	0.306	0.528	0.000147	0.128	0.557	0.25	0.574	0.0499	0.0592	1.33e-09	0.0283	0.0895
ARS-BFGL-NGS-30033	5	103659888	2.39e-14	3.61e-05	9.29e-13	0.000126	0.256	0.000231	6.52e-39	0.414	1.61e-34	1.56e-27	4.91e-44	1.95e-29	9.15e-13	5.93e-08	7.44e-08	2.14e-07	7.65e-08	9.62e-06	0.57	3.21e-06	1.22e-06	0.000351	4.16e-06	0.000478	0.00203	0.0367	0.00028	0.212	0.058	0.0279	6.35e-08
ARS-BFGL-NGS-25946	25	33676156	2.39e-14	9.46e-07	2.05e-13	0.00472	0.436	0.221	2.27e-22	0.00382	3.94e-12	7.01e-15	5.65e-20	8.27e-20	0.00394	0.85	0.671	0.289	0.289	0.00115	0.000432	0.299	0.000185	0.183	0.113	0.37	0.634	5.16e-05	0.139	0.00208	0.00663	0.322	0.102
BFGL-NGS-116925	30	3276899	2.41e-14	8.18e-05	3.42e-15	5.39e-05	0.294	6.37e-05	2.92e-12	8.3e-12	2.63e-10	5.67e-12	1.15e-12	7.95e-16	0.0154	4.89e-05	0.00918	8.74e-05	2e-05	2.17e-15	0.36	0.0101	1.23e-05	0.349	1.28e-05	0.0179	0.00209	0.0146	0.000178	0.0258	1.74e-11	4.5e-08	1.12e-07
ARS-BFGL-NGS-43267	18	65326584	2.6e-14	9.82e-19	2.97e-16	0.0185	0.362	0.271	5.38e-16	0.00068	6.18e-12	4.5e-11	7.85e-16	4.21e-12	9.36e-06	0.62	0.93	0.502	0.173	0.00668	0.228	0.00136	0.414	5.06e-06	0.0114	0.113	0.0428	0.0458	0.555	0.735	0.616	0.697	0.309
ARS-BFGL-NGS-61988	30	3336652	2.72e-14	9.63e-05	2.98e-15	4.7e-05	0.37	4.09e-05	2.5e-12	7.24e-12	2.3e-10	4.17e-12	9.84e-13	4.95e-16	0.0153	6.86e-05	0.00977	8.94e-05	2.3e-05	1.73e-15	0.362	0.0143	1.76e-05	0.288	1.37e-05	0.0181	0.00217	0.0164	0.000208	0.032	2.42e-11	4.88e-08	1.89e-07
BFGL-NGS-112734	29	33174196	2.79e-14	2.73e-07	2.42e-12	0.0166	0.176	0.874	8.83e-43	0.126	5.82e-36	2.28e-36	1.85e-46	5.65e-27	2.92e-06	0.473	0.671	0.923	0.389	0.00335	0.129	0.16	0.319	0.001	0.498	0.521	0.305	0.117	0.393	0.57	0.0303	0.734	0.922
BTA-46636-no-rs	17	26418536	2.88e-14	2.36e-08	2.92e-12	0.0716	0.149	0.0133	8.30674e-135	0.0194	8.14021e-103	4.89987e-106	1.16004e-129	2.29e-100	6.65e-09	0.922	0.26	0.778	0.544	0.00018	0.00497	0.407	0.00142	0.508	0.612	0.165	0.453	0.11	0.244	0.158	0.308	0.634	0.0466
BTA-66268-no-rs	10	36374168	3.93e-14	2.51e-13	1.91e-13	0.432	0.182	0.942	1.47e-45	3.42e-09	5.78e-29	2.25e-28	4.5e-40	4.1e-34	3.22e-07	4.09e-09	1.08e-05	2.33e-09	1.3e-06	1.9e-17	0.037	2.1e-09	1.35e-16	0.00222	1.01e-06	0.000525	4.78e-06	0.29	1.58e-05	0.642	1.44e-10	2.9e-09	4.27e-14
Hapmap40574-BTA-68418	27	32303544	3.98e-14	3.29e-10	6.48e-13	0.276	0.339	0.000795	1.15e-22	0.415	6.22e-16	6.62e-14	1.8e-20	9.16e-16	8.36e-15	2.63e-08	8.35e-05	1.24e-06	1.27e-06	3.86e-09	0.00495	5.8e-10	1.57e-09	4.74e-07	1.6e-12	1.75e-09	5.66e-07	0.214	1.59e-08	0.489	7.52e-06	9.22e-12	1.27e-13
ARS-BFGL-NGS-26127	30	103975464	4.1e-14	1.4e-11	4.96e-15	0.485	0.744	1.94e-06	5.68e-24	0.0476	8.72e-21	2.92e-20	5.3e-24	9.58e-19	3.23e-17	0.757	0.0276	0.0241	0.0407	0.121	0.354	0.345	0.00198	0.408	0.271	0.132	0.471	9.15e-06	0.0327	0.121	0.851	0.392	0.121
ARS-BFGL-NGS-89678	30	16680767	4.4e-14	6.42e-12	6.71e-12	0.54	0.121	0.0162	1.43e-58	0.000114	5.34e-46	3.07e-47	3.7e-59	2.84e-49	0.000175	0.0215	0.0782	0.0168	0.0238	1.64e-06	0.371	0.408	0.0038	0.0713	0.122	0.14	0.185	5.65e-06	0.397	0.0122	0.132	0.306	0.0631
ARS-BFGL-NGS-100614	7	75370368	4.44e-14	0.00013	3.57e-16	3.72e-05	0.251	0.247	7.44e-36	0.0144	2.2e-34	2.34e-33	2.51e-35	1.05e-27	1.48e-05	0.225	0.334	0.397	0.618	5.7e-05	0.247	0.358	0.031	0.663	0.172	0.0184	0.191	0.425	0.000455	0.567	0.006	0.00247	0.0106
ARS-BFGL-NGS-75228	10	35312700	4.53e-14	7.23e-15	3.56e-15	0.295	0.551	0.338	3.22e-69	4.46e-07	1.93e-43	4.51e-45	9.51e-63	3.52e-51	1.92e-09	7.79e-05	0.00851	0.000167	0.0419	5.88e-10	0.887	4.98e-05	1.58e-10	0.0432	0.000812	0.0428	0.000393	0.291	3e-05	0.162	1.35e-10	1.99e-07	3.64e-08
BFGL-NGS-113436	17	72710280	4.53e-14	7.86e-06	3.26e-07	0.000621	1.86e-07	0.000383	0.101	0.341	0.204	0.211	0.612	0.626	3.43e-07	0.102	0.0104	0.01	0.000413	0.915	0.0658	0.357	0.244	0.155	0.55	0.745	0.426	0.346	0.189	0.00332	0.349	0.0998	0.565
ARS-BFGL-NGS-4015	6	109610792	4.84e-14	9.96e-21	3.89e-16	0.00145	0.151	0.21	8.74e-06	2.86e-05	5.12e-09	0.0279	6.55e-08	0.127	1.74e-12	2.53e-17	1.13e-12	6.17e-17	1.41e-24	6.53e-19	0.0759	2.37e-11	3.61e-19	7.27e-07	6.61e-13	3.51e-06	1.39e-07	0.000362	1.37e-12	0.88	1.99e-17	1.3e-15	1.82e-23
BFGL-NGS-112671	7	12889689	5.07e-14	3.21e-11	8.79e-14	0.656	0.402	7.26e-12	2.28e-50	6.8e-24	2.79e-28	1.31e-35	8.95e-38	5.2e-44	0.176	0.584	0.0528	0.566	0.0598	2.31e-09	0.189	0.0117	0.462	1.67e-07	0.339	0.163	0.112	0.133	0.231	0.0655	0.0506	0.45	0.307
ARS-BFGL-NGS-12229	5	26561662	5.21e-14	2.58e-10	2.05e-10	0.462	0.015	0.28	5.8e-39	0.00251	5.47e-25	1.11e-31	7.22e-28	8.35e-32	0.00108	0.0531	0.0886	0.157	0.0471	0.0745	0.568	0.0038	0.546	2.93e-06	0.00138	1.32e-06	2.54e-05	1.17e-05	0.409	0.0165	0.536	0.421	0.249
ARS-BFGL-NGS-104215	30	110719984	5.47e-14	0.0109	7.02e-11	6.47e-09	0.0211	7.24e-06	1.44e-39	0.759	1.09e-39	6.93e-30	8.43e-42	1.99e-27	4.73e-11	0.000413	0.00303	4.93e-05	0.011	1.7e-09	0.154	8.6e-05	5.89e-08	0.00215	8.64e-06	0.000185	0.000325	0.0869	0.00122	0.168	0.00771	0.00251	1.49e-07
BFGL-NGS-116758	13	5827434	6.27e-14	4.02e-14	1.28e-11	0.351	0.111	0.075	2.14e-17	2.1e-11	3.15e-15	1.26e-13	1.32e-16	1.25e-17	0.000127	1.33e-18	6.73e-13	1.7e-17	1.47e-15	9.07e-17	0.0292	1.44e-05	2.95e-07	0.00905	1.49e-05	0.0755	0.036	9.89e-07	2.15e-09	0.105	1.39e-15	3.06e-10	2.05e-13
ARS-BFGL-NGS-29452	14	62166388	6.48e-14	3.11e-14	1.46e-17	0.295	0.044	0.114	2.46e-60	0.0115	1.65e-32	9.61e-31	9.75e-53	8.05e-41	5.02e-16	1.41e-06	0.0146	0.00013	5.01e-05	2.77e-13	0.0468	2.45e-09	1.55e-11	2.69e-05	5.25e-14	4.06e-11	7.91e-11	0.013	2.72e-08	0.441	2.47e-09	3.57e-11	3.96e-13
ARS-BFGL-NGS-10824	30	117435016	6.97e-14	8.95e-09	1.16e-08	0.129	0.000163	0.0281	2.09e-06	5.78e-06	0.000317	0.136	5.45e-08	0.221	0.0188	0.0548	0.00744	0.00179	0.00104	0.00046	0.00999	0.811	0.189	0.0362	0.121	0.00986	0.0948	0.287	0.748	0.041	0.123	0.145	0.0863
ARS-BFGL-NGS-36745	5	113411232	7.22e-14	7.88e-09	7.72e-12	0.053	0.0441	0.00144	4.28688e-111	0.24	1.43e-95	4.88e-95	1.20554e-121	9.42e-90	1.82e-11	0.014	0.225	0.159	0.137	6.31e-05	0.0898	0.0188	2.56e-06	0.0695	0.104	0.0306	0.0892	0.0553	0.247	0.197	0.366	0.142	0.000757
ARS-BFGL-NGS-77865	9	29811220	7.93e-14	4.96e-15	9.33e-12	0.219	0.136	0.0427	0.00698	6.76e-07	0.401	0.125	0.00402	1.23e-08	0.00205	0.214	0.45	0.291	0.527	2.15e-06	0.0527	0.576	0.152	0.00872	0.394	0.744	0.414	1.3e-07	0.518	0.112	0.125	0.179	0.409
ARS-BFGL-NGS-109668	26	35302496	8.96e-14	1.81e-17	1.26e-14	0.0287	0.118	0.577	9.77e-28	0.00065	1.68e-18	1.66e-13	1.57e-25	2.9e-18	1.15e-09	2.26e-06	0.00611	0.000134	1.08e-05	1.82e-09	0.0177	0.00815	9.16e-06	0.179	0.000305	0.00449	0.00321	0.337	0.361	0.504	0.598	0.0529	8.09e-06
ARS-BFGL-NGS-100397	17	26197600	9.6e-14	3.18e-12	1.2e-16	0.567	0.107	0.219	2.05e-57	0.166	1.44e-46	3.4e-56	7.06e-60	2.48e-57	2.62e-09	0.823	0.134	0.0847	0.0381	0.227	0.371	0.0423	0.407	0.0228	0.000249	0.056	0.0111	0.11	0.674	0.0439	0.795	0.591	0.727
Hapmap51095-BTA-94185	30	114598592	1.15e-13	1.35e-06	6.53e-15	0.00606	0.543	9.16e-06	1.61e-60	0.413	6.78e-52	2.95e-45	5.21e-64	2.58e-43	6.72e-15	0.00335	0.055	0.0274	0.0107	9.09e-05	0.153	0.000214	4.58e-05	0.0019	0.000121	0.000545	0.00714	0.0262	0.0128	0.357	0.00387	0.000422	1.33e-05
ARS-BFGL-NGS-77485	17	4926550	1.19e-13	1.06e-13	2.42e-10	0.434	0.0121	0.0149	1.88e-27	1.82e-05	1.87e-18	5.77e-22	4.69e-21	3.37e-28	0.0357	0.0154	0.121	0.00276	0.53	7.13e-07	0.0128	0.0362	0.024	2.02e-07	4.53e-05	3.63e-08	1.17e-06	2.38e-12	0.227	0.258	0.375	0.186	0.167
Hapmap24388-BTA-21551	30	94321736	1.21e-13	3.33e-12	4.4e-17	0.386	0.0507	8.44e-10	6.56142e-165	0.545	3.07049e-132	3.82805e-122	6.87782e-157	9.58802e-117	8.02e-24	2.91e-05	0.00544	0.000627	0.000122	6.51e-10	0.344	1.81e-10	1.33e-10	7.73e-06	8.58e-13	2.95e-11	1.4e-08	0.636	8.03e-07	0.543	4.66e-08	2.02e-12	7.98e-13
BFGL-NGS-118669	30	105267784	1.28e-13	3.55e-09	1.06e-18	0.269	0.00291	1.1e-05	5.39904e-156	0.385	3.39185e-130	2.18861e-123	1.30708e-163	3.65292e-128	1.66e-15	0.00264	0.0143	0.00177	1.19e-05	4.29e-08	0.291	9.03e-07	1.01e-05	0.00231	6.84e-07	4.95e-08	8.11e-07	0.581	2.01e-05	0.024	1.36e-08	2.08e-08	1.05e-08
ARS-BFGL-NGS-1312	26	48583448	1.29e-13	2.24e-08	6.17e-14	0.102	0.119	0.0203	2.22523e-189	0.155	1.9369e-153	5.47356e-161	3.64352e-182	4.44466e-133	1.67e-09	0.287	0.292	0.352	0.124	0.00349	0.351	0.4	0.0849	0.141	0.457	0.258	0.581	0.0297	0.514	0.251	0.838	0.643	0.296
ARS-BFGL-NGS-23409	17	24706080	1.36e-13	2.63e-16	1.43e-14	0.0649	0.115	0.189	1.66e-67	0.029	3.4e-57	3.91e-62	1.84e-62	1.58e-59	2.95e-09	0.347	0.0614	0.364	0.203	0.000943	0.111	0.323	0.0421	0.0672	0.169	0.0653	0.206	0.0664	0.246	0.752	0.0562	0.329	0.448
Hapmap57341-rs29010513	9	15767136	1.49e-13	1.23e-08	1.02e-11	0.147	0.124	2.07e-13	2.26e-21	7.07e-05	1.53e-25	7.25e-16	3.61e-27	8.04e-10	6.84e-27	1.02e-19	1.29e-13	4.35e-13	3.07e-16	1.04e-08	9.69e-07	6.39e-17	4.39e-21	8.78e-16	1.55e-11	1.37e-12	1.12e-09	0.0567	1.5e-07	0.000644	6.25e-07	3.94e-12	1.19e-22
BFGL-NGS-111984	10	37656584	1.61e-13	3.04e-20	6.16e-16	0.00189	0.157	0.00985	4.78e-38	8.96e-17	8.65e-26	4.85e-22	9.7e-35	6.74e-35	3.46e-05	1.3e-14	2.01e-09	2.26e-16	8.27e-09	7.63e-23	0.864	5.3e-09	3.36e-19	0.00365	1.06e-08	0.000414	7.69e-09	0.021	2.3e-06	0.467	3.74e-21	2.19e-11	9.81e-17
BFGL-NGS-111315	7	13584721	2.19e-13	1.87e-11	1.48e-12	0.338	0.228	0.00498	1.42636e-118	2.54e-11	4.57e-83	1.43e-81	4.30391e-106	8.38e-84	0.00387	0.705	0.00988	0.28	0.0393	4.81e-09	0.0269	0.173	0.366	0.000573	0.368	0.0823	0.131	0.242	0.249	0.0394	0.044	0.0664	0.494
BTA-58184-no-rs	24	42325204	2.29e-13	2.98e-08	1.6e-14	0.109	0.434	0.0775	1.57e-47	0.656	5.81e-36	1.01e-40	3.07e-47	2.07e-43	1.72e-08	0.691	0.128	0.411	0.000825	0.00478	0.125	0.914	0.459	0.232	0.0356	0.186	0.0733	0.198	0.434	0.339	0.191	0.189	0.684
Hapmap50642-BTA-28388	26	49137600	2.4e-13	1.31e-09	2.34e-13	0.0891	0.0728	0.0129	2.64384e-264	0.0661	3.41019e-209	4.20298e-230	1.19902e-258	4.74299e-182	1.5e-09	0.251	0.324	0.466	0.151	0.0217	0.122	0.268	0.26	0.012	0.0382	0.455	0.361	0.0212	0.423	0.137	0.849	0.549	0.609
ARS-BFGL-NGS-68638	30	2720744	2.93e-13	3.91e-10	7.74e-15	0.529	0.391	1.38e-18	7.57e-26	2.1e-32	9.68e-17	1.04e-21	3.18e-20	5.57e-34	0.411	0.00101	0.137	0.00849	0.0301	5.03e-17	0.532	0.58	0.104	0.0119	4.71e-05	0.18	0.00267	0.00219	0.000553	0.0509	2.07e-05	0.00829	0.0148
ARS-BFGL-NGS-93803	14	18971196	3.17e-13	1.9e-08	1.61e-14	0.152	0.609	0.0288	9.5e-33	0.411	9.9e-26	7.22e-22	1.45e-32	6.96e-26	1.38e-13	2.35e-12	9.4e-07	4.94e-09	4.01e-10	1.58e-14	0.571	2.51e-14	4.14e-22	7.41e-07	4.88e-08	1.72e-07	1.59e-06	0.853	0.000292	0.287	2.21e-05	5.72e-06	1.86e-17
ARS-BFGL-NGS-102933	17	19315294	3.42e-13	1.54e-08	1.06e-14	0.00643	0.121	0.0217	1.73e-20	0.000201	9.24e-20	5.11e-20	3.28e-21	5.53e-25	0.000869	0.0189	0.06	0.0807	0.00765	0.00196	0.517	0.0389	0.0745	0.014	0.299	0.351	0.576	5.73e-05	0.0043	0.0807	0.045	0.0385	0.0629
ARS-BFGL-NGS-71946	5	113468744	3.47e-13	2.68e-08	2.11e-11	0.0548	0.0363	0.00106	5.07737e-110	0.255	5.64e-94	1.85e-93	1.28549e-120	4.54e-89	2.84e-11	0.0123	0.247	0.16	0.122	4.26e-05	0.0857	0.0143	2.17e-06	0.0577	0.0859	0.0289	0.0843	0.0607	0.225	0.183	0.341	0.122	0.00057
ARS-BFGL-NGS-92966	12	81677760	4.1e-13	1.28e-08	5.55e-12	0.207	0.358	0.000241	1.59e-76	0.415	1.09e-59	5.72e-52	8.73e-76	8.78e-49	5.69e-16	7.94e-08	5.83e-06	2.93e-07	3.62e-07	4.87e-11	0.0388	8.17e-09	3.67e-10	2.42e-05	6.03e-11	4.72e-14	3.07e-12	0.315	1.22e-08	0.341	1.44e-07	1.69e-10	7.24e-14
BFGL-NGS-112899	10	42862460	4.22e-13	4.52e-09	1.68e-14	0.26	0.307	0.0727	5.42e-40	2.29e-08	2.2e-30	2.98e-28	5.47e-40	7.76e-38	0.000244	1.53e-05	0.00187	0.000113	0.0784	8.62e-11	0.00132	0.0155	2.79e-06	0.448	0.0601	0.0785	0.0469	0.792	0.0122	0.196	2.65e-06	8.22e-05	5.15e-06
Hapmap45528-BTA-102311	30	114319576	4.8e-13	7.28e-05	5.85e-15	0.000362	0.284	1.48e-05	4.25e-50	0.643	2.99e-39	1.32e-30	1.21e-48	1.36e-35	2.26e-15	0.115	0.263	0.262	0.0248	1.44e-05	0.776	6.2e-08	0.000262	1.1e-06	1.06e-11	4.6e-16	1.27e-12	1.66e-05	0.000359	0.219	0.000886	0.000429	3.15e-06
Hapmap51817-BTA-22015	26	2915575	5.23e-13	3.92e-11	7.56e-18	0.937	0.00558	0.0505	7.33887e-232	0.00122	1.07891e-161	3.80176e-164	1.79086e-205	6.83033e-163	1.56e-11	0.000248	0.22	0.0174	0.128	1.09e-13	0.195	0.00457	1.18e-05	0.144	0.000305	0.00605	0.00467	0.79	0.00459	0.316	0.00058	7.92e-05	5.12e-06
BTB-00554640	14	19001880	5.82e-13	2.27e-14	5.41e-15	0.137	0.253	0.176	0.00429	0.331	0.401	0.175	0.00135	2.02e-06	1.26e-12	1.19e-15	2.3e-08	2.64e-11	1.68e-10	3.9e-14	0.00676	3.39e-08	2.19e-14	0.000143	1.63e-08	0.0183	0.00754	0.00247	1.95e-09	0.0322	6.52e-06	3.48e-08	1.43e-14
ARS-BFGL-NGS-20640	17	12258111	6.03e-13	4.15e-12	9.84e-15	0.449	0.374	0.367	1.04931e-138	2.09e-05	3.34954e-120	6.05701e-130	6.09652e-124	4.26344e-125	2.71e-06	3.06e-05	0.119	0.0028	0.0196	4.53e-10	0.406	0.146	8.86e-07	0.787	0.0982	0.668	0.561	0.0383	0.000884	0.431	0.0161	0.00368	0.000381
ARS-BFGL-BAC-27368	17	7143753	6.44e-13	9.89e-16	7.14e-15	0.0628	0.0351	2.08e-08	1.31e-25	2e-10	1.6e-14	1.74e-19	1.88e-20	1.1e-27	0.313	0.00482	0.0593	0.000562	0.236	1.69e-11	0.315	0.337	0.000874	4.81e-06	0.000297	0.000267	0.000601	1.3e-09	0.16	0.29	0.509	0.0933	0.135
BTB-01200823	24	28060568	6.57e-13	2.59e-15	7.46e-12	0.0765	0.355	0.382	2.88e-17	0.00898	1.8e-07	8.29e-07	5.83e-14	8.8e-17	1.03e-06	0.000259	0.00334	0.00827	0.00669	6.68e-10	0.147	1.3e-05	0.000167	2.59e-05	0.0117	0.0026	0.0191	0.000179	0.0522	0.124	0.00723	0.0349	0.000131
ARS-BFGL-NGS-102993	17	72987824	6.64e-13	1.36e-08	5.14e-10	0.177	0.0366	4.64e-12	4.97e-08	0.00398	0.0653	0.013	0.00012	0.341	9.44e-20	0.000295	7.62e-07	1.19e-09	0.000969	0.27	0.0824	0.302	0.0375	0.266	0.543	0.462	0.851	0.619	0.0192	0.00435	0.00418	0.551	0.691
BTB-00156962	3	111214432	8.22e-13	4.35e-12	1.82e-15	0.668	0.141	8.12e-08	1.67e-32	5.24e-16	6.15e-25	1.75e-20	1.2e-26	2.92e-27	0.0103	0.0553	0.498	0.362	0.58	1.69e-10	0.259	0.45	0.0184	0.0128	0.0921	0.0377	0.0114	0.525	0.0208	0.269	0.00118	0.118	0.0821
ARS-BFGL-NGS-33213	14	68599008	8.57e-13	4.29e-15	2.08e-15	0.0512	0.0959	0.00923	2.24e-37	0.0476	6.79e-18	1.44e-19	2.17e-29	7.2e-30	3.33e-15	9.6e-06	0.000545	1.98e-06	0.0032	2.13e-12	0.00893	2.62e-10	2.16e-14	0.000493	2.14e-09	6.94e-06	3.81e-06	0.00164	0.00101	0.14	4.72e-09	1.05e-08	2.46e-13
BTA-117207-no-rs	17	47268520	9.27e-13	6.44e-12	5.36e-12	0.523	0.276	4.57e-09	7.65e-48	1.21e-21	1.73e-32	2.23e-40	4.34e-40	4.16e-53	0.424	0.0754	0.0226	0.0595	0.198	6.1e-12	0.199	0.223	0.0544	3.12e-05	0.232	0.125	0.0365	0.0736	0.0361	0.119	0.0167	0.0738	0.215
ARS-BFGL-NGS-531	10	36946284	1.11e-12	2.43e-15	6.45e-14	0.0804	0.527	0.0397	2.39e-70	8.97e-14	9.64e-47	1.61e-48	1.2e-62	5.69e-57	0.00019	4.18e-08	5.18e-07	1.72e-10	0.000388	8.9e-14	0.376	9.57e-05	1.5e-12	0.136	0.00134	0.0339	8.45e-05	0.383	1.59e-05	0.241	2.97e-17	6.65e-08	5.04e-10
ARS-BFGL-NGS-4688	10	37022108	1.11e-12	2.43e-15	6.45e-14	0.0804	0.527	0.0397	2.39e-70	8.97e-14	9.64e-47	1.61e-48	1.2e-62	5.69e-57	0.00019	4.18e-08	5.18e-07	1.72e-10	0.000388	8.9e-14	0.376	9.57e-05	1.5e-12	0.136	0.00134	0.0339	8.45e-05	0.383	1.59e-05	0.241	2.97e-17	6.65e-08	5.04e-10
Hapmap35931-SCAFFOLD200024_144	13	3110731	1.34e-12	5.4e-15	6.72e-11	0.0976	0.176	7.46e-11	0.835	6.84e-26	0.438	0.86	0.405	0.0014	0.114	2.36e-07	0.000341	2.98e-10	0.00849	8.27e-21	0.000159	0.0328	0.00328	0.00825	7.03e-05	0.0441	0.00077	4.77e-08	0.00594	0.0835	8.71e-09	0.000174	1.21e-05
ARS-BFGL-NGS-25718	17	28254430	1.7e-12	5.33e-10	2.96e-14	0.757	0.269	0.000321	6.04209e-169	0.184	7.2069e-141	6.10616e-151	6.91637e-169	1.33247e-140	3.94e-12	0.352	0.225	0.212	0.444	0.00648	0.0938	0.0895	0.0013	0.724	0.451	0.0178	0.144	0.0187	0.471	0.0737	0.293	0.194	0.00583
ARS-BFGL-NGS-24528	1	129101488	1.94e-12	4.25e-14	1.69e-16	0.136	0.0153	3.8e-10	5.06e-48	2.28e-23	3.87e-32	1.36e-35	4.03e-36	1.66e-44	0.227	0.00108	0.101	0.00198	0.395	1.18e-13	0.539	0.683	0.000901	0.0155	0.0375	0.76	0.0779	0.00812	0.000425	0.451	2.06e-05	0.0406	0.00428
ARS-BFGL-NGS-13674	3	5421419	2.1e-12	6.71e-07	1.78e-14	0.0633	0.153	0.404	1.76e-77	0.0293	1.02e-57	7.6e-57	2.56e-73	2.55e-60	6.66e-06	0.629	0.787	0.505	0.177	7.98e-05	0.169	0.434	0.149	0.291	0.426	0.3	0.445	0.519	0.117	0.58	0.00887	0.0346	0.0586
ARS-BFGL-NGS-104962	17	5487182	2.13e-12	2.16e-10	7.39e-14	0.0123	0.436	0.000857	2.15e-52	1.57e-11	8.94e-52	4.34e-45	5.87e-56	3.57e-56	0.0132	1.26e-14	6.17e-05	5.94e-11	0.000126	1.84e-22	0.238	0.00723	2.31e-12	0.307	0.162	0.215	0.577	8.18e-09	8.23e-09	0.423	1.17e-12	1.34e-09	1.02e-09
Hapmap54224-rs29017378	13	6637085	2.16e-12	1.11e-15	1.26e-12	0.0109	0.514	0.0364	4.32e-18	5.4e-14	4.05e-16	6.57e-12	3.62e-17	4.32e-14	5.61e-05	5.89e-17	1.85e-15	5.26e-17	2.94e-22	2.27e-13	0.216	1.49e-09	1.48e-09	1.11e-05	1.05e-07	3.52e-05	4.38e-06	0.000551	2.36e-11	0.027	2.42e-20	9.94e-13	1.79e-15
ARS-BFGL-BAC-6513	10	9714655	2.25e-12	5.18e-19	8.97e-16	0.00167	0.0702	0.24	6.72e-19	0.00261	2.44e-09	3.77e-11	3.49e-19	7.41e-14	1.03e-09	0.000519	0.0693	0.0142	0.0779	6.86e-07	0.0282	0.00545	1.64e-07	0.606	0.133	0.00689	0.00429	0.245	0.00837	0.000852	1.61e-06	0.000142	1.07e-05
ARS-BFGL-NGS-19142	10	90279944	2.38e-12	4.62e-17	3.17e-12	0.0109	0.198	0.0543	0.164	1.35e-06	0.0115	0.00301	0.0441	0.305	0.0115	0.0178	0.137	0.0155	0.427	0.00147	0.728	0.286	0.445	0.0582	0.0187	0.00159	0.00575	5.39e-10	0.163	0.197	0.000773	0.0325	0.251
ARS-BFGL-NGS-50415	9	66481384	2.39e-12	5.27e-14	1.34e-14	0.154	0.222	0.0555	5.01e-36	0.866	6.4e-28	9.39e-35	8.42e-32	2.88e-25	4.06e-13	0.0425	0.164	0.152	0.142	0.127	0.636	0.272	0.00221	0.558	0.00184	0.584	0.273	0.121	0.00216	2.18e-06	0.317	0.14	0.112
ARS-BFGL-NGS-17429	16	22942420	2.48e-12	8.97e-11	2.71e-15	0.858	0.084	0.243	1.75e-51	3.84e-06	3.98e-43	6.74e-32	2.12e-52	3.75e-27	1.45e-10	0.00289	0.0237	0.00108	1.83e-08	9.34e-12	0.144	1.02e-11	3.65e-10	2.3e-08	1.07e-14	8.1e-19	7.24e-19	0.425	1.46e-05	0.267	5.06e-14	6.69e-13	1.17e-13
BTA-73563-no-rs	5	57087528	2.54e-12	2.28e-18	6.05e-08	0.00208	0.000314	0.138	0.00399	0.000423	0.0229	0.0853	0.00693	0.279	2.22e-10	1.82e-18	2.8e-14	2.9e-15	2.53e-10	1.19e-09	0.261	3.85e-08	3.33e-17	2.86e-06	0.000299	0.0283	0.264	5.41e-06	5.81e-05	0.201	3.72e-06	1.01e-11	4.12e-17
ARS-BFGL-NGS-24849	17	5511241	2.66e-12	1.96e-10	9.33e-14	0.0158	0.433	0.00081	2.16e-52	1.26e-11	6.83e-52	3.96e-45	6.35e-56	3.06e-56	0.0139	1.08e-14	5.72e-05	5.37e-11	0.00012	2.32e-22	0.234	0.00733	2.38e-12	0.306	0.164	0.212	0.579	8.29e-09	7.26e-09	0.413	1.14e-12	1.26e-09	1.03e-09
BTB-01333903	1	28362688	2.85e-12	3.71e-13	1.72e-18	0.275	0.000357	0.000747	0	0.0736	1.29182e-269	2.31804e-271	0	9.47969e-260	1.53e-16	0.00857	0.415	0.144	0.0316	2.28e-12	0.411	0.000661	2.11e-08	0.0728	8.39e-07	0.00016	7.63e-06	0.15	0.000335	0.485	8.7e-05	7.36e-06	4.06e-07
BTB-00418112	10	34084112	3.11e-12	3.58e-09	2.28e-13	0.39	0.426	0.132	2.18667e-125	0.00208	4.32e-100	5.19e-100	4.70953e-120	1.57e-95	7.78e-08	0.0047	0.307	0.0698	0.0852	1.27e-06	0.525	0.131	3.39e-06	0.405	0.24	0.417	0.0711	0.228	0.000744	0.18	4.28e-06	0.000585	0.000767
BTB-00397809	9	65284952	3.13e-12	6.69e-10	4.36e-15	0.616	0.0907	1.13e-09	1.5e-49	0.0134	1.76e-40	4.77e-42	3.41e-50	1.97e-33	5.8e-20	0.498	0.054	0.152	0.383	0.0212	0.56	0.22	0.0161	0.283	0.31	0.226	0.154	0.459	0.17	0.00254	0.604	0.113	0.119
BFGL-NGS-111735	23	12997137	3.16e-12	8.6e-08	1.79e-15	0.141	0.062	0.23	6.59e-12	0.000437	2.43e-07	3.58e-09	2.34e-12	3.89e-14	9.8e-06	0.519	0.0984	0.483	0.0483	0.000338	0.0128	0.0249	0.139	0.0664	0.00309	0.0127	0.00839	0.0424	0.000934	0.424	0.0518	0.061	0.185
ARS-BFGL-NGS-42106	7	97772240	3.17e-12	4.57e-14	1.29e-13	0.124	0.417	0.376	3.99e-20	1.25e-10	1.13e-13	3.28e-11	1.2e-16	4.53e-16	4.13e-07	8.02e-15	7.09e-07	1.81e-12	4.23e-06	5.46e-19	0.809	9.88e-10	4.84e-16	1.15e-05	2.9e-16	5.56e-06	2.89e-08	0.000233	2.67e-15	0.356	2.63e-18	1.28e-17	3.08e-17
BTA-102312-no-rs	30	114361216	3.57e-12	7.84e-05	7.07e-14	0.00093	0.314	0.0982	1.69e-32	0.000632	1.27e-27	1.71e-21	8.02e-32	1.01e-31	0.00108	0.0024	0.00453	0.000261	5.1e-07	3.9e-11	0.166	0.000785	0.0112	0.0699	3.25e-10	5.68e-14	1.8e-11	0.168	0.132	0.127	1.27e-05	0.00559	1.55e-05
ARS-BFGL-NGS-60856	26	29027326	4.42e-12	1.47e-17	1.67e-14	0.00487	0.149	0.629	6.25e-39	1.16e-08	1.33e-26	5.27e-26	1.86e-34	1.95e-37	2.28e-06	6.1e-06	0.0801	0.000838	4.86e-05	1.69e-13	8.14e-05	0.00122	1.87e-06	0.382	0.000555	0.00119	0.000516	0.0438	0.0838	0.191	0.0169	0.0011	9.21e-07
Hapmap49374-BTA-91097	13	6460644	4.46e-12	6.46e-15	4.85e-12	0.0145	0.672	0.0313	8.62e-19	6.25e-14	5.82e-17	1.06e-12	1.45e-18	3.01e-15	0.000125	3.3e-16	8e-15	1.75e-16	7.26e-23	3.32e-13	0.0995	2.85e-09	1.31e-09	2.31e-05	1.44e-07	0.000105	1.04e-05	0.000206	5.31e-11	0.0272	3.3e-20	2.18e-12	3.6e-15
BTB-01487766	15	70793256	4.46e-12	8.25e-15	2.35e-10	0.0647	0.144	0.268	0.0999	2.92e-05	0.00334	0.0355	0.0213	0.114	2.58e-07	0.377	0.0786	0.451	0.384	0.000215	0.0827	0.685	2.46e-06	0.87	0.696	0.297	0.65	6.41e-05	0.148	0.0905	0.0829	0.00857	0.0262
ARS-BFGL-NGS-102959	30	113337528	4.99e-12	2.19e-06	9.26e-15	0.0297	0.102	0.124	2.35e-41	0.00862	3.47e-33	9.4e-32	1.66e-39	4.2e-37	6.58e-10	8.32e-06	0.44	0.0464	6.17e-05	2.15e-14	0.208	4.58e-12	5.23e-14	2.46e-07	8.93e-12	4.9e-08	5.44e-08	0.0104	2.14e-07	0.593	1.73e-06	4.96e-05	1.46e-11
BTB-00142159	3	89942616	5.08e-12	3.36e-14	2.16e-16	0.108	0.0113	7.34e-07	2.41e-49	6.25e-20	6.38e-41	1.47e-36	1.52e-46	8.13e-54	0.091	7.56e-06	0.0863	3.43e-05	0.163	3.75e-19	0.314	0.146	0.000249	0.265	0.00526	0.00781	0.000647	0.0333	0.145	0.151	3.4e-09	0.000195	1.84e-05
ARS-BFGL-NGS-43296	10	35164064	5.67e-12	1.22e-13	1.09e-14	0.148	0.0946	0.0245	1.2e-24	5.82e-05	1.34e-08	1.52e-09	5.44e-19	4.04e-17	5.44e-13	0.0001	0.0333	0.00415	0.0209	4.52e-07	0.281	1.57e-07	9.5e-13	1.44e-05	2.19e-06	0.00335	9.57e-07	0.133	8.49e-06	0.045	2.1e-07	1.89e-07	7.2e-10
BFGL-NGS-112636	17	32679700	5.69e-12	4.64e-14	3.93e-14	0.103	0.182	0.00705	2.66003e-124	0.261	7.65e-100	7.94049e-118	3.72117e-115	3.27e-92	3.61e-10	0.0333	0.0348	0.097	0.00849	0.0477	0.582	0.212	0.34	0.00129	0.00967	0.722	0.428	0.135	0.0706	0.155	0.118	0.171	0.832
Hapmap42473-BTA-21724	9	67074512	5.89e-12	3.43e-11	4.52e-16	0.705	0.0214	0.253	5.29e-24	0.0901	3.2e-18	6.13e-21	1.36e-19	3.75e-18	4.29e-10	0.0834	0.189	0.35	0.592	0.00175	9.65e-06	0.237	0.0422	0.675	0.833	0.138	0.562	0.306	0.641	0.349	0.146	0.347	0.0293
Hapmap34420-BES1_Contig612_959	24	51891536	5.95e-12	6.33e-14	8.06e-17	0.127	0.00605	0.106	0.000856	0.03	0.0135	0.00659	0.00382	4.09e-05	5.58e-08	0.186	0.0349	0.0406	0.0961	0.000784	0.446	0.227	0.216	0.012	0.248	0.2	0.348	0.0599	0.373	0.372	0.144	0.435	0.163
BTA-40390-no-rs	16	22272328	6.03e-12	5.49e-09	1.69e-14	0.202	0.125	0.000267	4.8e-38	5.62e-15	7.68e-35	2.59e-25	5.11e-34	1.21e-24	0.0491	4.22e-05	0.000877	9.66e-08	7.53e-06	9.56e-19	0.326	1.24e-06	7.38e-09	0.0151	1e-06	5.82e-13	4.97e-13	0.339	0.00644	0.0945	4.24e-14	3.62e-06	8.84e-11
BFGL-NGS-116190	24	50170320	6.29e-12	2.45e-09	2.54e-15	0.341	0.0667	4.54e-05	9.57e-57	0.285	2.55e-43	9.74e-51	3.48e-47	6.21e-48	4.86e-13	0.0766	0.326	0.0654	0.434	0.000249	0.0692	0.00978	9.49e-05	0.181	0.336	0.43	0.534	0.0053	0.298	0.341	0.0518	0.0364	0.00197
Hapmap49393-BTA-97772	10	41203784	7.6e-12	4.9e-21	1.76e-14	5.28e-05	0.0908	0.00974	1.18e-38	3.69e-15	9.06e-22	1.2e-24	4.12e-34	5.41e-39	0.000239	4.29e-06	1.42e-05	2.67e-10	0.00153	2.31e-14	0.0996	0.00255	1.1e-06	0.794	0.0413	0.214	0.0211	0.0256	0.0222	0.654	1.27e-08	0.000321	5.31e-07
Hapmap42513-BTA-33276	9	66997852	7.82e-12	1.36e-16	1.62e-10	0.00895	0.00071	0.000977	0.00287	5.44e-08	0.0165	0.00772	0.00029	8.59e-07	0.00632	0.0839	0.62	0.109	0.172	6.03e-06	0.000603	0.0193	0.365	3.61e-05	0.0475	0.109	0.123	0.000801	0.289	0.859	0.604	0.352	0.385
Hapmap26980-BTA-149220	2	84170288	7.84e-12	1.9e-11	7.74e-15	0.64	0.0825	7.41e-05	1.55e-23	3.3e-11	9.36e-14	4.83e-13	3.47e-19	1.58e-26	0.0228	0.00553	0.552	0.152	0.208	8.57e-11	0.0574	0.207	0.0103	0.00644	0.588	0.177	0.632	1.11e-05	0.00965	0.203	0.0242	0.13	0.231
BTA-80441-no-rs	7	103779000	8.33e-12	1.99e-19	6.69e-16	0.000224	0.0086	0.00842	5.95e-32	0.000107	2.29e-24	4.62e-16	5.18e-36	1.99e-23	1.15e-18	1.17e-24	1.6e-13	4.65e-19	1.51e-14	3.15e-20	0.783	7.1e-20	1.24e-17	2.26e-15	5.1e-20	6.65e-17	3.44e-11	0.286	1.78e-15	0.421	7.06e-19	2.08e-25	3.45e-27
ARS-BFGL-NGS-56762	21	23486322	8.72e-12	1.95e-13	1.52e-18	0.176	0.000195	0.0316	1.92e-08	2.68e-06	3.35e-06	2.8e-05	1.16e-07	2.67e-08	0.000456	0.0543	0.0538	0.0503	0.296	0.00406	0.201	0.183	0.615	2.15e-06	0.606	0.069	0.3	0.00279	0.272	0.797	0.00413	0.318	0.412
Hapmap25523-BTA-130593	16	34236304	8.75e-12	5.77e-10	1.37e-13	0.0114	0.226	0.00059	4.5e-11	1.62e-11	3.87e-10	3.37e-06	5.31e-11	3.2e-11	0.0526	3.99e-06	0.178	3.95e-05	0.000464	2.34e-20	0.377	0.0926	0.00388	0.419	0.00167	0.00404	0.00174	0.014	0.407	4.43e-05	2.09e-05	0.0142	8.86e-06
BFGL-NGS-113793	2	32770768	8.92e-12	3.16e-14	8.85e-12	0.0813	0.847	0.0989	5.86e-28	2.78e-05	1.14e-18	2.08e-11	7.21e-24	9.18e-18	5.32e-11	1.05e-12	0.00222	3.52e-08	3.21e-11	1.92e-21	0.0361	8.41e-13	1.34e-15	6.38e-10	1.15e-20	1.88e-10	6.85e-14	0.554	2.8e-07	0.0155	2.81e-15	1.66e-15	4.6e-20
Hapmap55242-rs29011414	30	11686081	9.41e-12	2.95e-09	8.74e-14	0.658	0.224	3.32e-15	1.08e-10	1.59e-29	5.07e-06	0.000126	6.21e-09	3.81e-10	0.211	0.536	0.372	0.151	0.662	1.7e-09	0.00801	0.42	0.158	0.00218	0.0884	0.00378	0.00392	0.386	0.474	0.627	0.00464	0.459	0.273
Hapmap58414-rs29020894	17	32601444	1.36e-11	7.39e-13	3.76e-12	0.197	0.717	0.3	2.22e-96	0.0264	1.22e-71	9.62e-88	7.26e-83	2.24e-78	1.15e-06	0.703	0.312	0.644	0.0812	0.00496	0.55	0.682	0.274	0.0106	0.0607	0.849	0.696	0.104	0.242	0.19	0.698	0.425	0.568
ARS-BFGL-NGS-98604	17	33024168	1.43e-11	1.01e-11	3.56e-12	0.41	0.699	0.0737	5.49e-89	0.0521	2.55e-65	2.63e-81	2.51e-75	2.37e-70	3.66e-07	0.363	0.0798	0.26	0.0101	0.00431	0.818	0.52	0.346	0.00766	0.0672	0.481	0.719	0.121	0.178	0.0579	0.399	0.217	0.62
Hapmap41531-BTA-40863	17	446792	1.51e-11	7.27e-18	3.09e-17	0.00182	0.00118	0.129	0.195	3.36e-11	0.469	0.34	0.139	0.304	1.47e-07	1.37e-06	0.145	0.000102	0.000139	5.05e-18	0.00213	6.32e-09	2.03e-11	1.38e-06	5.04e-11	7.49e-11	2.35e-14	0.478	2.07e-05	0.616	2.29e-17	4.11e-13	3.83e-14
BFGL-NGS-111445	26	48120344	1.51e-11	2.52e-08	9.05e-12	0.0761	0.0487	0.0175	1.90539e-249	0.0516	2.57391e-194	3.07131e-213	3.79431e-240	2.24763e-167	1.59e-08	0.167	0.315	0.467	0.149	0.0278	0.0926	0.294	0.368	0.00932	0.0242	0.49	0.2	0.034	0.352	0.11	0.388	0.486	0.646
ARS-BFGL-NGS-101744	15	69097944	1.53e-11	1.54e-19	4.01e-15	0.000245	0.0348	0.783	0.0105	0.00024	0.454	0.471	0.661	0.0276	2.63e-11	0.000816	0.148	0.0623	0.0124	3.07e-09	0.193	0.00416	3.61e-06	0.0528	0.000156	0.00522	0.00071	0.278	0.000371	0.664	2.07e-05	2.54e-05	7.44e-06
UA-IFASA-8605	29	30901736	1.82e-11	2.89e-06	1.04e-10	0.0494	0.508	9.53e-15	1.06e-40	0.000131	8.11e-36	6.45e-29	3.38e-42	7.33e-21	7.67e-29	6.35e-14	1.32e-08	7.11e-08	1.05e-09	5.6e-06	0.437	5.55e-18	8.32e-12	4.04e-20	1.38e-16	1.75e-14	3.23e-13	0.0625	6.5e-13	0.0143	1.82e-06	2.19e-11	6.74e-19
BTA-12956-rs29024900	11	74458816	1.9e-11	2.14e-14	3.89e-11	0.0613	0.448	0.139	0.0274	0.0611	0.242	0.247	0.119	0.00112	2.38e-11	1.45e-27	1.9e-09	1.93e-16	1.31e-10	2.42e-23	3.4e-05	3.85e-13	3.97e-19	8.16e-08	4.13e-14	0.000521	7.74e-09	0.764	6.31e-06	0.041	4.78e-16	2.24e-11	4.27e-23
ARS-BFGL-NGS-11404	30	125797528	2.02e-11	3.78e-14	6.75e-09	0.067	0.0347	0.0542	0.143	9.28e-12	0.394	0.361	0.22	0.00558	0.000384	6.59e-13	0.000476	1.17e-07	0.000769	4.82e-13	4.36e-06	4.31e-05	1.4e-13	0.00876	3.12e-06	0.167	0.0462	0.000165	6.37e-08	0.00895	2.28e-07	7.61e-10	2.34e-10
BTA-40742-no-rs	17	28071496	2.29e-11	1.7e-07	3.45e-11	0.25	0.871	0.41	2.17368e-105	0.000955	3.05e-87	3.4679e-102	9.70185e-104	1.64e-97	9.8e-06	0.181	0.404	0.381	0.2	0.023	0.186	0.596	0.00387	0.354	0.572	0.129	0.176	0.254	0.0177	0.00426	0.185	0.022	0.0874
BTB-01226625	5	33374776	2.31e-11	1.44e-07	2.53e-10	0.118	0.282	4.91e-10	6.33e-42	0.095	1.76e-33	6.67e-24	5.27e-45	2.09e-18	2.82e-19	0.0116	0.0377	0.05	0.00038	1.46e-05	0.0854	7.5e-09	2.65e-10	2.4e-08	9.6e-07	8.01e-05	1.33e-05	0.0309	0.000546	0.449	3.7e-05	4.46e-07	1.29e-10
BTA-89503-no-rs	15	70686320	2.38e-11	3.38e-14	9.14e-11	0.0553	0.449	0.358	0.199	0.000489	0.0269	0.0834	0.0894	0.12	1.7e-07	0.582	0.112	0.406	0.647	0.000842	0.067	0.789	2.37e-06	0.429	0.707	0.393	0.659	0.00016	0.208	0.0297	0.137	0.113	0.0588
UA-IFASA-2729	3	93346016	2.51e-11	4.89e-15	1.8e-16	0.0246	0.00147	0.7	1.88e-37	2.96e-05	3.66e-31	4.48e-24	2.72e-38	4.72e-25	1.86e-10	0.00154	0.222	0.0438	0.0993	1.76e-11	0.543	0.000136	1.3e-10	0.0122	1.22e-06	5.08e-07	2.33e-08	0.524	0.000176	0.151	3.45e-09	2.94e-08	1.17e-08
ARS-BFGL-NGS-39442	22	43620880	2.93e-11	1.26e-08	3.44e-13	0.403	0.21	2.47e-07	1.77e-51	4.54e-15	8.34e-43	2.28e-45	2.86e-47	1.55e-58	0.257	2.62e-07	3.27e-05	3.58e-10	1.28e-06	5.12e-19	0.0783	0.0397	3.39e-05	0.0662	0.163	0.185	0.124	0.000293	0.703	0.000163	5.35e-07	0.0682	2.76e-06
ARS-BFGL-NGS-17920	5	85056056	2.97e-11	6.32e-19	6.26e-12	0.000239	0.0889	0.00862	0.0443	5.15e-06	0.103	0.448	0.299	0.00594	0.000593	0.00175	0.609	0.139	0.712	4.57e-08	0.000335	0.0849	0.0649	0.0882	0.024	0.00187	0.0025	0.149	0.00321	0.175	0.000848	0.0132	0.0416
Hapmap47063-BTA-62293	10	37852124	3.41e-11	1.98e-14	4.02e-12	0.0463	0.503	0.00805	9.47e-32	1.16e-12	5.49e-24	1.9e-19	5.39e-31	1.47e-28	0.000982	5.01e-17	3.07e-12	1.31e-19	6.15e-12	3.56e-23	0.00168	4.09e-09	4.31e-19	0.00484	1.69e-06	0.000107	3.48e-07	0.00236	2.63e-05	0.402	9.23e-18	4.47e-10	7.8e-17
BTB-00923704	26	10607350	3.53e-11	3.52e-15	3.2e-13	0.0231	0.175	0.00261	5.3e-62	0.301	1.34e-35	1.72e-38	1.26e-48	3.18e-46	2.84e-15	1.55e-05	0.0081	0.000999	3.64e-06	1.69e-07	0.347	7.62e-07	1.63e-10	0.00114	1.25e-05	0.000977	0.000186	0.00206	3.09e-05	0.0579	0.000115	1.22e-07	4.55e-10
BTA-112161-no-rs	13	22904772	3.74e-11	1.27e-08	1.82e-11	0.0744	0.0702	5.41e-05	1.06e-28	0.171	1.62e-25	1.57e-19	1.64e-25	2.09e-15	1.31e-15	0.000111	0.1	0.383	0.118	0.121	0.588	0.00183	3.35e-08	0.000203	0.437	0.326	0.538	0.181	3.23e-09	7.85e-12	0.000113	8.7e-08	5.3e-05
ARS-BFGL-BAC-31505	17	12218477	3.83e-11	4.74e-10	1.28e-12	0.0715	0.431	0.0224	1.94692e-112	6.07e-09	5.61843e-103	1.79312e-114	2.36036e-103	7.5248e-105	0.00341	0.159	0.642	0.301	0.381	1.7e-06	0.766	0.513	0.00216	0.0346	0.243	0.371	0.46	0.19	0.0012	0.769	0.0744	0.0592	0.143
BTB-01944037	8	108772544	3.86e-11	1.14e-05	1.11e-10	0.0187	0.599	0.0013	1.25e-22	0.14	6.37e-22	5.32e-13	5.64e-29	6.25e-12	3.63e-13	6.25e-12	2.3e-05	2e-07	3.64e-10	3.97e-13	0.198	2.08e-16	4.06e-19	8.7e-14	6.68e-22	1.48e-13	1.44e-13	0.103	3.8e-09	0.246	3.28e-05	3.56e-10	4.17e-20
BTB-01311849	10	95608496	3.92e-11	2.65e-16	2.66e-09	0.00553	0.112	0.000386	0.00145	0.126	0.0594	0.0556	0.0337	0.15	3.09e-14	4.02e-09	1.94e-06	1.04e-07	6.52e-06	1.09e-07	0.25	1.92e-08	3.04e-12	1.95e-05	0.000397	0.0556	0.0257	1.17e-10	1.99e-06	0.31	4.11e-08	3.04e-09	3.5e-12
BTA-104271-no-rs	11	73514952	4.23e-11	8.47e-14	9.49e-11	0.0737	0.528	0.397	0.0413	0.0784	0.0895	0.119	0.163	0.00373	2.13e-10	5.78e-21	1.49e-06	1.03e-12	3.4e-08	1.24e-20	0.000219	3.74e-10	4.24e-16	3.2e-05	5.79e-12	0.00539	7.07e-07	0.391	0.000702	0.0326	2.71e-13	1.08e-09	1.78e-18
BTB-01925882	7	77965488	4.33e-11	3.8e-05	1.35e-14	0.0112	0.0322	0.00699	7.29e-53	0.697	1.69e-46	1.01e-44	2.86e-49	1.12e-37	8.9e-11	0.0112	0.363	0.238	0.434	0.000203	0.455	7.11e-06	2.29e-07	0.000537	0.131	5.17e-07	0.00184	0.565	0.00111	0.271	0.000835	3.81e-05	5.23e-06
BFGL-NGS-113236	13	29647662	4.39e-11	9.88e-09	6.88e-11	0.0277	0.111	1.78e-06	2.28e-21	0.0151	3.12e-13	2.77e-13	7.42e-15	2.75e-13	8.61e-18	9.33e-08	0.0516	0.0982	0.0421	0.000217	0.658	4.15e-09	6.7e-10	4.83e-09	0.0238	0.0994	0.227	0.245	1.97e-06	0.00161	0.0022	2.12e-07	2e-09
ARS-BFGL-NGS-65485	11	74414800	5.06e-11	2.34e-14	3.46e-11	0.0412	0.511	0.116	0.0145	0.0544	0.226	0.264	0.0946	0.000741	2.25e-10	1.05e-25	8.88e-09	1.8e-15	6.58e-10	9.41e-23	2.78e-05	1.42e-11	3.37e-18	1.18e-06	1.92e-13	0.000965	2.06e-08	0.725	1.66e-05	0.0211	2.74e-15	1.17e-10	2.56e-21
ARS-BFGL-NGS-3949	29	29795486	5.51e-11	3.12e-06	1.84e-10	0.0584	0.377	1.48e-14	3.47e-41	5.95e-05	1.38e-38	5.63e-37	7.82e-42	1.12e-32	7.98e-26	1.24e-10	2.02e-06	4.55e-06	0.000408	1.17e-05	0.549	1.52e-14	1.37e-09	1.17e-12	1.2e-09	1.55e-10	6.73e-08	0.423	7.46e-11	0.0301	4.89e-05	1.67e-09	1.18e-15
Hapmap33051-BTA-154275	18	27529632	5.89e-11	8.03e-06	3.44e-10	0.0435	0.375	9.4e-07	5.04e-40	0.0674	1.66e-34	3.86e-27	7.29e-46	1.91e-23	8.89e-18	9.9e-12	2.09e-07	1.92e-08	2.23e-09	1.74e-09	0.0221	4.35e-11	1.1e-13	7.52e-10	1.77e-09	4.95e-08	1.92e-07	0.0419	2.26e-06	0.322	0.0595	0.000184	2.6e-14
ARS-BFGL-NGS-42004	19	39268520	6.15e-11	3.17e-11	1.12e-12	0.133	0.0932	0.0103	1.89e-98	0.215	8.3e-69	2.38e-68	1.05e-86	1.56e-71	4.96e-12	0.426	0.267	0.839	0.576	4.87e-07	0.59	0.0311	3.81e-05	0.425	0.0142	0.0597	0.0459	0.198	0.0143	0.133	0.000295	0.000348	0.000554
Hapmap43702-BTA-84086	9	69956432	6.38e-11	2.33e-08	2.48e-11	0.621	0.654	0.00856	5.17783e-110	0.0828	1.89e-93	2.79e-100	3.47033e-107	1.34e-74	7.17e-09	0.557	0.409	0.384	0.00489	0.0468	0.151	0.639	0.138	0.0562	0.0148	0.368	0.31	0.161	0.351	0.00357	0.779	0.184	0.644
BTB-00969746	2	34657976	7.26e-11	9.64e-08	1.91e-13	0.358	0.0891	8.61e-06	0.0517	5.28e-12	0.149	0.801	0.0123	3.67e-07	0.0501	1.57e-07	0.934	0.00198	8.52e-05	4.14e-19	0.0331	0.00106	7.46e-10	0.0403	1.35e-12	1.32e-05	6.11e-08	0.236	4.55e-06	0.163	1.54e-09	5.77e-06	2.71e-07
BTA-42041-no-rs	17	6746199	8.42e-11	1.35e-08	9.41e-13	0.716	0.234	5.88e-05	1.03e-27	2.33e-10	4.44e-28	1.09e-21	1.92e-31	1.2e-30	0.0516	5.11e-18	2.19e-09	2.97e-15	8.17e-11	2.71e-19	0.516	2.7e-05	1.22e-11	0.00651	0.000807	0.379	0.263	8.35e-06	1.86e-05	0.726	8.89e-10	2.77e-07	1.63e-11
Hapmap47490-BTA-108189	7	97529872	9.33e-11	5.55e-10	2.14e-12	0.661	0.278	0.603	1.75e-30	2.23e-05	4.65e-22	9.65e-21	1.58e-25	1.01e-23	3.16e-07	1.11e-05	0.00689	0.000224	0.0157	6.96e-09	0.152	0.000147	4.76e-09	0.0582	8.76e-10	0.00233	0.000118	0.0396	8.31e-13	0.0307	9.9e-10	2.33e-11	4.79e-08
ARS-BFGL-NGS-73455	1	140524192	9.34e-11	9.28e-11	9.81e-14	0.108	0.0668	2.78e-10	1.49e-51	2.19e-20	5.94e-39	1.35e-40	1.4e-45	3.16e-61	0.45	5.26e-07	0.000108	2e-10	1.95e-05	1.23e-21	0.0687	0.0248	7.69e-05	0.0276	0.0353	0.0191	0.00846	0.0288	0.512	0.00829	2.9e-08	0.0851	3.01e-06
Hapmap41879-BTA-47145	2	32880956	9.36e-11	3.04e-12	1.3e-10	0.182	0.795	0.158	4.35e-29	3.71e-05	2.31e-19	3.1e-12	2.91e-25	5.43e-19	1.91e-09	1.68e-11	0.00523	1.73e-07	1.76e-10	7.49e-20	0.0156	7.96e-11	3.23e-14	1.58e-08	1.39e-19	1.66e-09	1.89e-13	0.694	3.36e-07	0.0131	6.58e-15	4.91e-15	7.56e-18
ARS-BFGL-NGS-95258	13	10146255	1.09e-10	5.7e-08	1.26e-08	0.522	0.138	1.05e-10	1.08e-25	0.577	1.92e-21	3.08e-20	9.53e-27	1.52e-17	9.04e-21	8.3e-15	1.42e-08	3.66e-09	5.05e-11	6.9e-08	0.159	1.18e-16	1.43e-17	1.36e-15	8.06e-10	2.14e-05	9.34e-05	0.00173	3.29e-15	0.000759	4.14e-14	2.05e-20	6.87e-20
UA-IFASA-7947	14	27875890	1.37e-10	4.54e-10	1.69e-12	0.0638	0.226	0.573	0.000181	0.0044	0.000106	0.00301	1.61e-06	0.541	1.22e-08	1.82e-07	1.29e-10	1.15e-06	9.71e-14	0.000802	0.0791	4.34e-08	7.03e-10	4.12e-06	1.29e-05	0.000334	0.00106	0.495	2.18e-16	5.16e-08	2.1e-07	9.35e-09	3.43e-10
ARS-BFGL-NGS-84327	13	5774000	1.38e-10	1.52e-11	5.79e-09	0.245	0.194	0.000105	0.000114	5.71e-15	0.183	0.0157	0.0199	2.65e-08	0.176	5.16e-12	1.29e-05	1.27e-13	3.52e-06	2.47e-24	0.0988	0.000285	1.1e-05	0.187	1.21e-07	0.0524	0.000682	5.08e-06	0.00432	0.039	3.42e-14	6.83e-08	7.09e-12
BTB-01290167	14	58589048	1.42e-10	4.17e-09	1.84e-09	0.926	0.327	0.000107	1.06e-06	0.0387	0.0497	0.32	2.73e-05	0.00498	6.93e-18	2.47e-19	1.09e-09	1.16e-11	2.48e-16	2.03e-12	0.0533	3.72e-15	8.62e-22	8.38e-13	3.11e-15	5.53e-06	3.63e-09	0.0106	7.88e-11	0.000109	2.18e-10	4.9e-16	4.14e-21
ARS-BFGL-BAC-11783	11	74603944	1.66e-10	7.79e-14	1.39e-10	0.0413	0.412	0.13	0.0148	0.0482	0.238	0.286	0.081	0.000349	1.12e-09	8.14e-24	2.33e-08	8.46e-15	1.64e-09	9.42e-22	1.27e-05	1.66e-10	5e-16	1.15e-05	2.41e-11	0.00298	1.72e-07	0.899	8.08e-05	0.018	3.7e-14	1.74e-09	2.53e-19
BTB-00816288	21	34944988	1.67e-10	1.27e-05	4.25e-14	0.0444	0.0236	0.0285	5.5e-05	0.000322	0.132	0.00276	0.0106	2.61e-11	0.00164	0.538	0.202	0.468	0.000964	0.00836	0.0618	0.00356	0.0132	4.06e-06	0.00983	0.000729	0.002	8.01e-12	0.0698	0.871	0.00903	0.1	0.0156
Hapmap54169-rs29027455	30	117015184	1.73e-10	7.76e-11	2.22e-15	0.0936	0.00184	9.86e-10	3.28e-77	0.401	2.03e-64	9.66e-65	7.11e-74	6.11e-54	1.08e-21	0.0113	0.0664	0.0715	0.0148	3.14e-05	0.00278	1.42e-08	4.85e-06	3.21e-05	3.94e-05	1.82e-05	0.00209	0.42	0.00119	0.00463	0.000286	2.01e-05	8.9e-08
ARS-BFGL-NGS-79056	10	20030762	1.75e-10	7.46e-12	3.18e-09	0.208	0.0538	0.0284	2.14e-93	0.757	3.32e-64	5.68e-83	5.17e-79	4.54e-77	1.4e-09	0.21	0.0845	0.0438	8.72e-08	0.447	0.465	0.0995	0.441	0.00128	0.00097	0.246	0.14	0.136	0.00596	9.47e-06	0.0217	0.0244	0.466
Hapmap32032-BTA-128772	11	59844056	1.9e-10	1.33e-17	1.09e-09	0.000582	0.44	0.658	0.000252	1.48e-05	1.61e-07	0.00109	2.48e-09	0.00203	2.87e-07	1.3e-10	1.34e-11	4.02e-13	7.84e-14	2.02e-09	3.08e-07	4.72e-05	9.57e-12	0.0234	0.000166	0.09	0.137	0.703	2.25e-07	0.0119	1.9e-06	2.35e-08	3.71e-11
ARS-BFGL-NGS-14064	17	70814864	2.08e-10	0.000326	1.41e-07	0.00204	0.0164	6.15e-07	3.34e-06	9.73e-07	1.5e-08	1.29e-06	2.44e-09	2.74e-09	0.467	0.212	0.426	0.0963	0.0458	3.46e-06	1.3e-09	0.0238	0.0437	4.32e-05	0.0172	0.0911	0.0774	0.139	0.344	0.664	0.408	0.0859	0.401
ARS-BFGL-NGS-101346	13	9798234	2.18e-10	5.49e-13	2.65e-10	0.0869	0.769	0.219	2.39e-08	3.35e-07	2.47e-10	4.95e-06	3.8e-07	2.29e-05	1.86e-08	2.44e-18	8.04e-16	4.96e-17	2.3e-11	3.03e-12	0.00712	2.36e-15	1.12e-17	1.19e-08	1.53e-07	2.69e-07	1.34e-07	0.000518	5.75e-13	0.0043	6.61e-23	1.81e-19	3.55e-23
ARS-BFGL-NGS-29557	5	81612128	2.35e-10	3.65e-08	1.02e-09	0.681	0.39	0.0294	6.08e-96	0.546	8e-74	1.23e-84	4.54e-92	1.93e-74	1.05e-06	0.00405	0.0041	0.00153	0.000223	0.243	0.154	0.00081	0.166	8.6e-05	6.19e-06	0.00184	0.00101	0.0696	0.223	0.0382	0.0294	0.0179	0.0149
BTB-00632825	16	34211460	2.51e-10	1.51e-09	9.93e-12	0.0179	0.162	0.00108	1.13e-11	1.8e-11	9.87e-12	1.09e-06	4.3e-12	6.99e-12	0.0767	2.6e-07	0.0579	3.12e-06	3.23e-05	8.43e-21	0.383	0.032	0.00105	0.195	0.000492	0.00148	0.000767	0.0192	0.208	0.000213	2.21e-06	0.00383	9.6e-07
BTB-00143960	3	92963696	2.57e-10	7.17e-11	3.61e-15	0.355	0.00251	0.456	2.14e-36	1.67e-07	5.35e-33	5.36e-24	4.09e-33	4.88e-16	2.34e-07	0.00264	0.0935	0.0496	0.00723	1.19e-07	0.019	6.45e-05	1.86e-08	0.00442	3.56e-05	2.73e-07	1.65e-06	0.0768	1.38e-10	2.64e-07	9.98e-10	1.32e-10	1.62e-07
Hapmap53914-rs29021936	8	20564440	2.6e-10	3.36e-11	2.35e-11	0.31	0.0676	1.1e-07	1.61e-18	0.0754	4.65e-14	1.75e-12	6.68e-19	2.62e-05	6.27e-21	2.24e-05	7.01e-07	3.07e-05	0.00011	0.009	0.0518	1.07e-11	1.7e-17	1.11e-06	0.00975	0.00266	0.0468	0.00026	6.41e-06	0.0054	0.109	7.43e-06	4.24e-12
Hapmap50484-BTA-83557	9	43144720	2.63e-10	3.45e-09	9.43e-10	0.631	0.205	0.000303	2.78e-05	0.00196	0.155	0.315	0.014	0.237	8.31e-14	4.32e-20	3.19e-16	2.68e-15	1.52e-06	7.64e-08	0.353	1.08e-14	8.63e-20	1.99e-11	0.000977	0.000756	0.000636	0.000405	0.000993	0.0453	2.23e-08	1.64e-10	1.62e-20
Hapmap35985-SCAFFOLD87273_8202	11	47283116	2.69e-10	1.66e-19	1.22e-17	2.76e-05	5.25e-06	0.0156	4.71e-09	0.00644	5.29e-07	8.58e-05	7.97e-08	0.000363	5.21e-15	3.25e-08	4.49e-06	2.38e-05	9.01e-08	7.92e-05	0.508	4.78e-07	1.87e-09	1.33e-05	0.0903	0.163	0.098	0.0213	0.00209	0.0719	1.95e-06	0.000172	1.4e-09
ARS-BFGL-NGS-8112	7	22578202	2.69e-10	3.8e-08	2.52e-11	0.248	0.00319	1.52e-20	1.49e-16	4.24e-26	3.51e-10	6.06e-10	2.61e-13	6.21e-21	0.00582	0.0441	0.00734	0.628	0.00753	3.07e-09	0.298	4.55e-06	0.00165	1.53e-13	0.309	0.145	0.134	0.022	0.000773	5.95e-05	0.505	0.0015	0.0136
ARS-BFGL-NGS-100480	14	4364952	2.86e-10	0.605	7.82e-07	5.06e-18	0.0015	0.156	9.91e-36	0.0462	7.06e-26	2.05e-26	4.27e-38	1.81e-24	0.0768	0.00872	0.000687	0.00505	0.254	0.0166	0.132	0.698	0.077	0.0788	0.568	0.707	0.901	0.599	0.00998	0.0426	0.00755	0.104	0.647
Hapmap39671-BTA-62550	30	90910048	3e-10	3.26e-12	6.13e-13	0.119	0.0986	6e-08	1.51e-67	2.02e-12	2.63e-54	1.6e-53	9.98e-66	1.82e-69	0.0586	3.36e-11	8.98e-05	1.16e-09	2.57e-11	7.91e-21	0.000351	0.0209	1.33e-06	0.792	1.41e-05	0.0479	0.000587	0.106	0.00218	0.104	6.16e-09	8.42e-07	4.39e-08
Hapmap23158-BTA-158869	21	62927336	3.02e-10	9.32e-09	7.18e-07	0.592	0.00471	4.23e-07	0.0671	0.0651	0.199	0.0235	0.067	0.00272	1.8e-15	0.0173	0.00195	0.00297	0.00529	0.0111	0.00822	1.01e-06	2.59e-06	1.02e-05	3.25e-08	6.48e-14	4.76e-10	0.0435	2.56e-06	0.149	0.156	0.000115	1.3e-07
BTB-01307961	17	33925676	3.18e-10	1.18e-07	2.34e-13	0.344	0.037	0.241	3.37203e-125	0.0398	2.87e-100	1.24464e-115	4.31318e-121	2.02e-99	1.15e-06	0.0798	0.0492	0.12	0.0342	0.0178	0.398	0.123	0.465	0.00678	0.0649	0.17	0.424	0.218	0.116	0.333	0.11	0.133	0.324
ARS-BFGL-NGS-87575	29	32621488	3.26e-10	2.55e-05	8.88e-09	0.0362	0.17	6.35e-09	5.39e-38	0.00757	5.36e-29	3.23e-30	3.72e-37	3.52e-26	1.62e-20	1.55e-06	0.00034	0.00467	0.00136	0.0046	0.0164	4.46e-12	9.16e-08	2.24e-11	4.91e-06	8.01e-08	4.04e-05	0.0367	9.46e-08	0.00526	0.00058	6.07e-07	1.4e-10
Hapmap43590-BTA-47282	10	39528344	3.43e-10	1.59e-14	2.98e-11	0.0121	0.437	0.146	2.51e-33	3.11e-07	6.65e-24	2.83e-23	4.72e-29	2.05e-27	1.68e-09	6.51e-10	3.99e-05	1.46e-07	0.000124	4.25e-11	0.208	5.75e-07	9.36e-11	2.6e-05	2.64e-05	0.00213	6.03e-05	0.0261	2.34e-08	0.0145	6.15e-11	2.32e-10	3.76e-12
Hapmap54892-rs29024390	7	93834128	3.53e-10	3.38e-08	7.31e-13	0.792	0.0743	5.3e-05	1.1632e-103	0.36	5.3e-82	1.21e-85	9.34e-95	2.04e-80	1.84e-13	0.332	0.135	0.326	0.32	0.00127	0.354	0.297	0.00208	0.248	0.228	0.167	0.361	0.039	0.000809	0.0366	0.00776	0.000779	0.0473
ARS-BFGL-NGS-58066	3	92986160	3.74e-10	1.62e-10	5.73e-15	0.409	0.0025	0.409	2.99e-36	2.11e-07	5.76e-33	4.92e-24	5.86e-33	4.66e-16	4.09e-07	0.00311	0.105	0.0552	0.00821	1.18e-07	0.0162	7.59e-05	2.07e-08	0.00543	3.79e-05	2.87e-07	1.58e-06	0.0714	1.6e-10	4.27e-07	1.14e-09	1.35e-10	2.27e-07
Hapmap42056-BTA-108680	3	91136872	3.78e-10	9.58e-16	3.48e-13	0.00161	0.0425	4.72e-05	9.04e-33	1.31e-15	5.79e-31	4.24e-23	8.24e-29	8.01e-26	0.0152	9.68e-11	3.7e-05	1.95e-09	8.63e-06	7.29e-18	0.809	0.00125	1.4e-09	0.205	0.00271	0.0236	0.0101	0.0108	0.00279	0.214	3.63e-10	1.05e-07	5.62e-10
ARS-BFGL-NGS-7741	5	60583868	3.95e-10	3.13e-12	6.18e-10	0.0987	0.0589	2.62e-12	2.94e-25	0.00254	3.05e-12	1.24e-09	7.25e-24	1.2e-10	5.03e-22	0.000641	0.161	0.0239	0.0462	1.07e-07	0.0107	1.66e-05	2.01e-08	0.0045	0.0178	0.0423	0.0912	0.369	0.384	0.19	0.759	0.0107	6.83e-07
BTA-88722-no-rs	7	98222584	3.96e-10	2.28e-08	3.65e-09	0.655	0.481	1.84e-06	2.96e-33	0.0728	3.03e-26	9.02e-26	6.07e-30	4.64e-21	9.12e-17	5.13e-08	0.00405	0.000241	5.71e-06	5.38e-09	0.185	7.5e-14	5.85e-18	3.43e-10	2.03e-14	1.12e-07	2.64e-08	8.73e-05	5.3e-15	0.00332	5.47e-09	1.21e-14	3.1e-16
BTA-33571-no-rs	1	67909752	3.97e-10	3.26e-05	8.41e-09	0.0345	0.274	0.291	4.97e-93	4.14e-05	4.54e-74	1.47e-71	3.48e-83	2.11e-78	0.00669	0.00392	0.269	0.00877	0.0542	2.18e-10	0.0453	0.303	0.000194	0.585	0.00635	0.377	0.0829	0.00053	0.0844	0.31	9.82e-05	0.00131	0.000702
BTB-00142063	3	91840016	4.02e-10	1.51e-15	6.17e-16	0.00344	0.000217	0.00191	1.44e-15	0.437	1.67e-11	1.02e-10	2.21e-18	1.65e-13	1.18e-16	0.00259	0.339	0.234	0.00492	2.26e-08	0.000534	4.2e-06	1.6e-10	0.000889	3.57e-07	0.000303	6.43e-06	0.000364	0.00012	0.388	0.00244	8.03e-05	6.41e-08
BTA-10187-rs29015749	5	89288568	4.33e-10	1.83e-08	1.34e-08	0.445	0.227	0.012	1.45966e-113	0.63	2.21e-90	3.34e-100	7.21763e-114	6.4e-89	6.73e-07	0.00671	0.0145	0.00752	0.0173	0.631	0.426	0.00187	0.356	0.000104	1.49e-05	0.00171	0.000907	0.0355	0.0696	0.534	0.00611	0.00436	0.0214
ARS-BFGL-NGS-106173	11	44611944	4.53e-10	4.93e-22	8.24e-12	3.75e-07	0.218	0.245	1.34e-13	1.05e-06	2.66e-12	1.06e-10	1.17e-13	2.51e-16	2.01e-07	2.45e-17	7.37e-09	9.11e-14	4.08e-06	4.59e-17	0.422	2.46e-05	2.94e-13	0.00817	0.000196	0.0362	0.009	9.62e-08	1.68e-05	0.148	6.15e-07	1.76e-07	9.36e-13
BFGL-NGS-113993	30	92049560	5.08e-10	4.68e-16	3.42e-13	0.00148	0.0461	0.451	5.59e-13	0.00555	2.41e-14	4.9e-16	5.09e-16	1.3e-18	1.58e-06	0.00208	0.0215	0.00154	0.0822	1.19e-06	0.45	0.356	7.5e-05	0.0697	0.0458	0.00193	0.0137	0.0197	0.00417	0.00274	6.53e-06	2.4e-05	0.000299
UA-IFASA-8061	23	3581582	5.72e-10	2.65e-11	6.37e-10	0.226	0.738	0.000556	1.1e-19	6.5e-10	3.81e-18	2.47e-12	1.43e-20	6.67e-22	0.00875	7.64e-16	0.000198	8.87e-10	2.55e-11	4.57e-23	0.174	4.29e-06	1.22e-12	0.00154	4.93e-06	0.000229	1.23e-05	0.00222	0.00314	0.000465	2.03e-07	0.000169	2.9e-12
BFGL-NGS-115969	29	35964692	6.59e-10	0.0118	0.00212	1.74e-05	1.27e-11	0.412	0.0293	0.11	0.188	0.426	0.0761	0.411	0.202	0.376	0.552	0.469	0.47	0.377	3.24e-08	0.0283	0.783	0.00288	0.604	0.168	0.247	0.00433	0.467	0.462	0.0718	0.156	0.333
BTA-101724-no-rs	8	93896072	7.33e-10	1.6e-09	5.47e-11	0.227	0.44	2.29e-06	1.96e-35	4.59e-09	1.2e-23	1.18e-18	2.45e-31	1.74e-29	0.0275	1.5e-05	0.139	6.53e-05	5e-05	7.18e-19	0.058	0.0165	3.76e-05	0.144	1.68e-07	0.00181	4.18e-05	0.263	0.0176	0.314	9.84e-07	0.000105	1.81e-06
Hapmap57767-ss46527024	7	5001007	8.24e-10	3.01e-11	2.68e-11	0.178	0.162	4.05e-12	2.97e-30	0.533	1.25e-13	4.83e-14	5.78e-25	9.29e-11	8.85e-21	0.159	0.188	0.427	0.221	0.0299	0.0138	3.45e-07	7.36e-09	2.36e-05	8.46e-06	9.53e-06	7.37e-06	0.086	2.32e-07	2.68e-06	6.4e-07	3.01e-13	3e-07
BTB-00514401	13	15776690	8.5e-10	2.36e-07	7.33e-11	0.5	0.569	1.85e-11	2.11e-43	0.0332	3.29e-42	9.66e-37	1.2e-48	1.51e-21	1.79e-19	0.00273	0.122	0.362	0.558	0.0963	0.0765	8.25e-05	2.03e-06	4.52e-05	0.205	0.354	0.233	0.438	0.00145	0.006	0.16	0.00109	0.000132
Hapmap58495-rs29017104	8	20535632	8.51e-10	2.49e-11	2.54e-11	0.196	0.228	7.18e-08	2.62e-19	0.0443	2.08e-14	1.25e-12	5.32e-20	1.31e-05	1.99e-21	1.12e-05	9.48e-07	2.2e-05	9.51e-05	0.00529	0.0635	8.98e-13	1.97e-18	3.77e-07	0.00198	0.000205	0.00717	0.00248	9.79e-06	0.0104	0.0932	5.89e-06	6.97e-13
BTA-98196-no-rs	30	97822008	9e-10	9.86e-13	4.22e-16	0.0513	0.000101	0.000407	5.83e-48	0.589	4.65e-38	3.37e-39	4.33e-43	2.24e-39	4.12e-15	0.000816	0.207	0.18	0.384	4.31e-08	0.228	0.00158	5.17e-09	0.0782	0.000242	0.000234	0.000331	0.0119	2.3e-06	0.00172	1.16e-08	3.22e-09	2.08e-07
BTA-18015-no-rs	10	38884420	9.41e-10	1.5e-14	3.27e-11	0.00706	0.15	0.453	4.01e-71	5.43e-10	5.01e-51	1.48e-47	6.38e-63	1.54e-59	7.5e-05	9.16e-09	3.84e-05	6e-10	0.000603	6.87e-16	0.764	0.000123	8.96e-10	0.0556	0.000119	0.0315	9.11e-05	0.215	0.00314	0.148	3.49e-14	7.39e-07	6.89e-10
ARS-BFGL-NGS-8241	5	67824224	9.63e-10	2.31e-08	1.44e-08	0.438	0.294	0.0265	7.68e-93	0.611	1.83e-70	1.14e-84	1.8e-88	2.49e-75	2.17e-06	0.00122	0.00264	0.00304	0.000586	0.364	0.668	0.00207	0.2	2.59e-05	1.34e-05	0.00134	0.000613	0.0125	0.259	0.331	0.0768	0.0538	0.0387
ARS-BFGL-NGS-103695	21	21333104	9.7e-10	2.65e-05	5.22e-08	0.0553	0.118	0.0511	5.49e-27	0.0672	6.68e-25	1.86e-26	1.53e-30	1.39e-31	9.13e-06	0.0441	0.114	0.187	0.108	2.37e-05	0.21	0.197	0.00383	0.117	0.767	0.0162	0.0764	4.93e-11	0.0834	0.0321	0.447	0.0459	0.104
BTB-00032153	1	67814248	1.03e-09	0.000126	3.07e-08	0.0179	0.206	0.173	2.63e-91	1.61e-05	5.42e-73	3.08e-70	3.47e-81	1.01e-76	0.0224	0.00791	0.423	0.0178	0.0863	3.31e-10	0.0585	0.474	0.000481	0.42	0.0106	0.467	0.12	0.000178	0.143	0.238	0.000252	0.00309	0.00195
ARS-BFGL-NGS-105662	12	87694728	1.04e-09	3.54e-07	1.35e-09	0.377	0.84	0.386	4.94e-06	0.56	0.00012	0.000105	5.89e-06	9.93e-07	1.22e-07	1.01e-20	5.74e-10	1.63e-11	1.73e-09	5.5e-10	0.86	2.73e-09	2.47e-10	4.41e-09	8.7e-07	0.00776	0.0211	0.385	2.9e-05	0.163	0.0544	5.97e-05	1.19e-12
BTA-101737-no-rs	8	93867248	1.05e-09	6.77e-10	7.15e-11	0.212	0.441	2.52e-06	1.17e-36	1.09e-08	2.73e-24	1.29e-19	3.36e-32	5.14e-31	0.0293	1.95e-05	0.165	8.28e-05	0.000108	1.15e-18	0.0681	0.0419	8.3e-05	0.0892	1.25e-06	0.00587	0.000152	0.196	0.0361	0.277	3.21e-06	0.000249	7.06e-06
BFGL-NGS-117432	8	3086898	1.06e-09	1.34e-05	0.000126	0.0803	9.46e-07	0.194	0.138	0.0177	0.555	0.206	0.0756	0.626	0.248	4.03e-05	0.0261	0.00316	0.145	0.00414	0.0146	0.244	0.0412	0.742	0.598	0.000168	0.00197	1.44e-11	0.114	0.00222	0.105	0.156	0.16
Hapmap26535-BTC-010313	14	13217565	1.16e-09	6.44e-05	8.08e-10	0.039	0.484	0.02	4.4e-93	0.172	4.6e-53	2.81e-66	2.96e-65	1.24e-74	3.34e-07	0.341	0.0138	0.103	0.00891	0.000817	0.12	0.322	0.0558	0.563	0.0708	0.0661	0.0376	0.521	0.397	0.534	0.961	0.661	0.129
Hapmap25486-BTC-072553	32	1778	1.17e-09	0.306	4.27e-08	7.21e-14	0.154	0.66	4.13e-13	0.135	3.57e-14	1.85e-14	4.06e-17	8.57e-13	0.00113	0.818	0.577	0.0958	0.307	0.896	0.464	0.778	0.037	0.791	0.0891	0.0631	0.051	0.109	0.501	0.0126	0.122	0.381	0.631
ARS-BFGL-NGS-100791	2	35004696	1.18e-09	2.84e-14	3.82e-13	0.00933	0.0133	0.23	1.44e-06	8.46e-07	0.00508	0.206	4.76e-06	3.02e-08	5.53e-10	3.35e-31	2.77e-16	8.7e-25	1.96e-21	3.43e-27	0.189	2.08e-25	6.57e-35	5.79e-14	1.24e-18	1.15e-10	1.36e-14	0.371	2.8e-11	0.0573	1e-25	6.61e-20	3.05e-34
BTB-01308199	17	33827640	1.2e-09	1.24e-09	1.18e-12	0.487	0.0407	0.0284	2.57441e-181	0.161	1.48507e-147	7.58173e-166	5.18824e-170	3.04895e-134	2.78e-08	0.251	0.199	0.408	0.135	0.00767	0.743	0.436	0.263	0.0108	0.169	0.498	0.767	0.245	0.155	0.228	0.124	0.248	0.668
BTB-00223934	14	64795216	1.33e-09	1.65e-17	6.87e-12	6.97e-05	0.138	5.74e-07	4.15e-31	0.518	2.99e-19	2.64e-18	3.03e-30	6.49e-25	2.02e-19	0.000393	0.189	0.00198	0.417	2.41e-08	0.000779	5.15e-06	7.6e-08	0.00423	3.9e-05	0.00113	0.00158	0.743	0.00468	0.148	0.000232	6.56e-06	4.89e-08
Hapmap43398-BTA-90422	32	0	1.38e-09	2.73e-11	3.88e-12	0.172	0.0828	0.0125	7.98e-17	6.84e-06	2.33e-11	1.98e-06	7.53e-14	1.08e-13	3.4e-09	4.34e-15	0.00243	1.7e-06	9.37e-08	9.57e-17	0.00331	1.71e-10	1.97e-15	3.58e-08	1.48e-14	1.68e-05	7.5e-12	0.452	2.75e-08	0.847	2.73e-17	7.6e-13	9.13e-17
ARS-BFGL-NGS-69534	14	30397178	1.43e-09	1.74e-11	8.44e-12	0.115	0.196	3.93e-06	1.74e-08	0.00659	3.93e-05	0.000225	4.27e-10	1.1e-05	3.45e-19	1.83e-12	1.87e-05	3.73e-06	1.47e-07	7.83e-07	0.0239	1.85e-10	1.04e-17	8.08e-08	1.94e-07	0.000505	0.000192	0.00301	5.03e-10	0.000736	0.00702	5.13e-07	1.52e-12
BTB-01124378	13	6600008	1.5e-09	8.14e-08	2.79e-09	0.0185	0.484	2.63e-06	2.88e-24	0.0455	1.53e-26	8.49e-17	6.43e-31	6.51e-12	7.71e-17	3.82e-10	1.23e-09	4.07e-07	1.52e-17	0.00037	0.0582	2.73e-14	1.44e-11	6.58e-14	4.04e-08	2.15e-09	4.08e-08	0.482	2.33e-14	4.22e-08	2.62e-12	1.45e-12	9.83e-15
ARS-BFGL-NGS-5790	5	26986116	1.57e-09	1.81e-07	1.51e-08	0.513	0.385	0.00176	6.69581e-108	0.0132	2.79e-81	6.66e-77	1.99e-94	6.14e-66	1.28e-08	0.341	0.474	0.786	0.128	1.73e-06	0.0675	0.00448	1.36e-06	0.131	0.00273	0.0108	0.00137	0.0248	0.01	0.114	9.64e-05	0.000394	4.22e-05
ARS-BFGL-NGS-94891	18	24286892	1.6e-09	7.2e-05	3.89e-07	0.0325	0.0375	0.044	1.17e-96	0.439	5.66e-98	7.99e-80	1.90187e-104	4.23e-66	3.54e-09	5.89e-11	1.64e-07	5.76e-08	6.95e-08	1.15e-07	0.0294	3.02e-05	2.88e-08	3.69e-05	1.71e-06	2.08e-06	5.16e-06	0.289	0.00099	0.172	0.0885	0.0168	6.01e-09
ARS-BFGL-NGS-89027	29	35984996	1.6e-09	0.0497	0.0023	1.04e-06	8.29e-11	0.137	0.0582	0.0912	0.231	0.359	0.11	0.218	0.593	0.235	0.325	0.326	0.303	0.365	2.84e-07	0.0064	0.628	0.000421	0.591	0.181	0.265	0.00415	0.436	0.274	0.0284	0.0338	0.148
BTB-00671736	17	12288221	1.63e-09	4.58e-08	6.77e-11	0.177	0.162	0.00379	1.65862e-103	2.12e-08	3.9e-89	5.73e-100	6.13e-92	1.15e-93	0.0374	0.626	0.396	0.702	0.758	8.76e-05	0.49	0.26	0.0391	0.00453	0.234	0.36	0.381	0.553	0.00825	0.187	0.115	0.201	0.249
BFGL-NGS-113601	11	62762520	1.65e-09	7.36e-12	3.2e-12	0.0851	0.0911	7.66e-07	5e-61	0.0162	3.82e-51	8.36e-48	4.48e-65	1.85e-44	1.47e-20	1.44e-05	0.0536	0.0597	0.00061	0.0027	0.03	0.000175	4.45e-05	4.13e-05	0.016	0.11	0.0502	0.0125	0.0345	0.516	0.24	0.0121	5.39e-05
BTB-01127725	7	33868760	1.78e-09	3.8e-16	1.26e-11	0.000626	0.174	0.0716	3.25e-17	6.59e-16	1.13e-16	1.71e-15	2.65e-16	1.18e-10	0.00857	0.082	0.12	0.484	0.754	0.00166	0.49	0.382	0.0333	0.0025	0.788	0.191	0.403	0.0785	1.01e-05	0.00221	5.95e-05	0.000414	0.26
ARS-BFGL-NGS-32742	32	0	2e-09	9.66e-08	3.73e-10	0.0299	0.018	0.639	2.54e-06	5.9e-07	9.88e-05	0.00719	1.28e-06	0.000521	2.23e-06	3.33e-08	8.38e-06	5.83e-08	1.02e-07	4.33e-11	0.131	1.32e-11	5.73e-15	4.74e-07	5.1e-13	1.4e-10	1.72e-12	0.184	1.67e-15	8.89e-05	1.56e-20	8.95e-19	1.65e-16
ARS-BFGL-NGS-23612	5	30960700	2.06e-09	9.44e-11	5.46e-07	0.206	0.0372	0.141	0.471	0.000591	0.669	0.827	0.701	0.134	0.0128	1.72e-06	0.00475	4.47e-05	0.00129	6.79e-06	0.164	0.354	3.52e-05	0.478	0.61	0.00785	0.135	9.87e-13	0.159	0.00138	0.0072	0.0675	0.00262
BTA-58814-no-rs	24	5828401	2.31e-09	0.016	0.00155	3.31e-05	2.62e-09	0.17	1.1e-10	0.058	5.42e-10	1.22e-06	2.98e-13	4.05e-10	0.139	0.0154	0.0378	0.0185	0.276	0.000313	0.589	0.912	0.166	0.901	0.385	0.22	0.39	0.00574	0.162	0.249	0.254	0.111	0.0638
ARS-BFGL-NGS-35577	5	30912028	2.38e-09	1.33e-10	7.26e-07	0.22	0.0309	0.143	0.472	0.000702	0.675	0.831	0.688	0.139	0.0141	1.53e-06	0.00449	3.97e-05	0.00112	6.73e-06	0.152	0.333	3.38e-05	0.447	0.6	0.00747	0.136	9.95e-13	0.175	0.00181	0.00809	0.0729	0.00259
Hapmap49549-BTA-26157	13	27643794	2.45e-09	3.41e-08	2.35e-12	0.217	0.0328	2.48e-08	9.16e-14	7.61e-05	7.95e-08	9.87e-07	1.48e-11	8.48e-08	2.97e-21	9.64e-06	0.0309	0.237	0.0308	0.00705	0.452	2.67e-09	2.13e-10	7.56e-08	0.0275	0.0335	0.152	0.231	3.39e-05	0.00217	0.00625	1.56e-06	2.85e-09
BFGL-NGS-119213	26	47375256	2.58e-09	5.92e-11	1.44e-07	0.0351	0.0859	0.367	0.00263	0.000253	0.0387	0.0409	0.0585	0.335	9.66e-06	1.58e-20	2.19e-14	2.16e-15	2.64e-08	3.03e-11	0.56	1.32e-08	1.14e-17	2.13e-05	0.000101	0.0399	0.0994	5.45e-06	9.89e-07	0.163	4.65e-09	2.7e-14	8.02e-17
ARS-BFGL-NGS-83665	23	6423288	2.61e-09	7.85e-18	1.16e-09	7.19e-05	0.224	0.0794	0.0433	0.0483	0.0836	0.0533	0.00109	2.57e-09	8.8e-10	2.63e-10	3.98e-05	1.89e-08	0.00295	3.02e-12	6.08e-06	0.00335	0.000254	0.152	4.97e-07	0.00272	0.00347	0.0564	5.85e-07	0.0802	2.19e-06	3.5e-06	1.1e-07
ARS-BFGL-NGS-60648	5	90047792	2.66e-09	5.78e-11	2.6e-09	0.153	0.53	0.0177	2.31e-10	4.27e-08	5.92e-05	0.00219	1.64e-09	1.15e-07	0.00371	7.24e-18	1.1e-11	3.32e-18	3.13e-13	5.44e-17	0.154	4.75e-06	2.76e-10	0.00194	2.83e-05	0.277	0.021	0.00119	0.155	0.0154	0.0202	0.113	5.06e-12
BTB-00050187	1	114842560	2.69e-09	2.09e-07	2.78e-07	0.379	0.0853	3.2e-10	2.47e-10	0.00335	0.00117	6.91e-05	2.74e-07	0.00134	4.74e-20	0.0052	0.233	0.333	0.271	0.48	0.0752	2.18e-06	1.05e-09	1.93e-10	0.00222	0.752	0.124	0.00151	0.000337	0.0131	0.0771	3.51e-06	1.22e-05
BTB-01305420	1	139136400	2.92e-09	2.54e-16	3.38e-14	0.000364	0.00149	0.00112	6.84e-36	8.49e-15	3.16e-23	7.18e-26	5.31e-32	1.8e-36	0.0262	0.138	0.285	0.00217	0.622	3.29e-11	0.0514	0.0462	0.0935	0.000469	0.157	0.26	0.249	0.266	0.00698	0.00242	0.101	0.37	0.0406
BTB-01140735	7	86522768	3e-09	3.09e-16	4.94e-11	0.000409	0.204	0.389	8.51e-20	0.0188	3.48e-18	7.88e-11	4.04e-22	1.49e-12	5.17e-11	5.44e-14	2.41e-10	1.56e-14	3.31e-09	3.74e-14	0.235	5.66e-09	1.48e-14	1.75e-06	4.57e-08	1.6e-05	1.29e-06	0.0958	0.00838	0.0907	6.3e-06	1.84e-06	2.04e-15
BTA-31244-no-rs	32	0	3.04e-09	2.93e-10	1.35e-08	0.246	0.154	2.15e-15	2.66e-44	3.38e-24	1.15e-46	5.23e-45	8.42e-54	5.82e-39	0.339	0.295	0.663	0.299	0.704	6.11e-05	0.016	0.0827	0.183	0.000136	0.221	0.668	0.473	0.385	0.205	0.0628	0.000468	0.55	0.75
ARS-BFGL-NGS-14996	25	15539265	3.07e-09	8.44e-10	1.75e-07	0.404	0.102	0.00103	0.352	1.31e-16	0.0269	0.304	0.0348	0.0574	0.00162	3.04e-11	7.23e-07	4.99e-14	3.99e-12	6.31e-23	0.266	1.72e-05	5.62e-07	0.0219	1.38e-13	5.1e-06	1.58e-08	6.42e-05	1.6e-06	3.62e-05	8.31e-14	2.16e-07	2.99e-12
ARS-BFGL-NGS-7082	30	97384520	3.14e-09	8e-10	8.59e-17	0.345	1.98e-06	4.19e-07	2.36e-57	0.168	1.13e-50	8.31e-53	3.62e-55	4.88e-48	5.19e-16	0.0509	0.147	0.37	0.34	5.13e-07	0.0442	0.0193	7.72e-06	0.318	0.00327	3.3e-05	0.00138	0.0679	0.000224	0.175	3.99e-07	2.5e-07	1.07e-05
Hapmap44390-BTA-54545	22	42965300	3.29e-09	8.57e-07	1.6e-07	0.423	0.164	0.597	3.97e-18	4.2e-05	4.57e-14	8.46e-13	2.04e-18	1.3e-20	0.00381	5.54e-07	0.00403	9.08e-08	4.35e-05	2.03e-15	0.0527	0.0037	0.000186	0.43	0.000577	0.371	0.109	2.95e-06	0.753	1.06e-10	0.00413	0.0761	1.35e-06
ARS-BFGL-NGS-88709	5	72691448	3.52e-09	2.31e-07	8.55e-11	0.199	0.262	0.00233	4.31999e-141	0.525	5.5429e-114	9.83098e-112	6.86311e-132	3.74e-92	5.98e-09	0.63	0.241	0.302	0.177	0.1	0.0819	0.209	0.144	0.0295	0.00041	0.0213	0.0614	0.103	0.276	0.202	0.13	0.0473	0.197
BTB-01438340	12	45358432	3.54e-09	1.11e-05	1.25e-10	0.191	0.333	1.34e-09	1.3e-92	0.0846	2.36e-70	7.82e-68	1.47e-95	9.19e-56	4.56e-18	0.0253	0.0846	0.0582	9.68e-05	0.000357	0.317	1.85e-07	2.2e-10	1.11e-05	9.82e-05	8.65e-05	0.000321	0.0319	0.0726	0.422	0.26	0.000377	5.12e-08
Hapmap45885-BTA-63051	2	34709688	3.67e-09	8.09e-14	6.8e-16	0.000457	4.85e-06	0.188	8.18e-10	1.35e-07	1.33e-07	8.65e-05	2.31e-11	9.51e-11	6.71e-07	1.51e-12	9.75e-09	4.9e-13	6.05e-10	2.53e-15	0.067	5.24e-08	7.68e-14	0.00264	4.36e-09	3.52e-07	1.92e-07	0.0959	3.48e-06	0.0192	1.9e-12	8.37e-09	2.18e-13
ARS-BFGL-NGS-102016	10	38452236	3.8e-09	1.09e-10	2.12e-09	0.151	0.244	0.0155	6.38e-10	0.0403	1.75e-07	2.43e-05	2.71e-10	7.32e-08	5.64e-12	2.66e-25	1.09e-16	2.83e-22	6.59e-17	2.41e-19	0.157	1.65e-19	5.41e-27	7.05e-14	1.97e-10	1.42e-07	7.91e-08	0.000333	4.93e-07	0.482	2.19e-11	1.46e-13	2.11e-28
Hapmap33250-BTA-160152	14	58547752	3.84e-09	4.86e-07	3.43e-08	0.611	0.337	0.000624	1.38e-07	0.0215	0.0119	0.0817	3.12e-06	0.000317	1.37e-14	1.14e-16	6.34e-09	2.05e-10	2.75e-14	3.1e-10	0.0125	7.57e-12	4.01e-19	1.09e-09	3.66e-12	0.00126	1.4e-06	0.00239	4.71e-09	0.000226	1.16e-08	1.72e-13	2.68e-17
BTB-01087838	10	88035304	3.84e-09	3.49e-14	6.92e-09	0.00471	0.489	0.694	0.819	0.0176	0.0574	0.092	0.729	0.841	7.85e-05	0.331	0.283	0.154	0.148	0.00157	0.124	0.572	0.171	0.0473	0.0565	0.0961	0.0275	4.69e-05	0.43	0.371	0.0626	0.0224	0.168
Hapmap53772-ss46526870	10	37055536	3.93e-09	3.41e-08	1.96e-08	0.292	0.559	0.00963	2.06e-13	0.0409	2.14e-09	9.33e-08	3.1e-13	8.66e-10	1.67e-11	3.1e-24	4.49e-19	4.18e-21	5.76e-16	1.06e-13	0.065	2.44e-19	2.76e-27	9.6e-15	3.66e-09	1.06e-06	1.56e-06	0.000695	1.37e-10	0.21	7.39e-12	4.99e-16	2.8e-27
ARS-BFGL-BAC-24005	14	44445184	4.25e-09	1.62e-06	4.7e-08	0.37	0.251	1.8e-10	2.37e-05	1.02e-16	9.86e-08	0.00129	8.94e-09	1.17e-12	0.296	8.99e-12	0.000854	2.36e-10	1.88e-16	1.37e-21	0.464	0.000762	1.16e-05	0.078	4.4e-17	3.62e-05	6.91e-07	0.482	8.32e-10	0.0168	2.44e-12	6.11e-08	3.03e-09
BTB-01503516	7	85462592	4.39e-09	2.27e-10	9.18e-13	0.232	0.00955	0.38	1.21e-17	0.00344	1.57e-09	4.27e-07	2.64e-13	3.2e-15	4.58e-08	5.48e-17	1.53e-06	1.9e-12	8.08e-07	2.5e-21	0.472	1.16e-08	7.93e-13	2.2e-05	8.4e-11	6.14e-07	1.8e-07	0.00591	0.00447	0.0871	8.89e-11	1.65e-10	7.31e-16
ARS-BFGL-NGS-58480	30	61129008	4.89e-09	8.42e-05	4.22e-08	0.0638	0.409	0.0312	8.19029e-147	2.08e-07	8.78371e-131	2.37641e-117	4.55781e-154	5.49837e-98	0.0272	0.0221	0.0219	0.14	0.281	4.85e-05	0.418	0.148	0.179	0.000708	0.0288	0.000835	0.000116	0.00985	0.0398	0.207	0.0556	0.377	0.124
ARS-BFGL-NGS-5430	20	37838936	5.15e-09	2.45e-15	3.6e-11	0.000599	0.106	0.0995	1.7e-27	6.87e-05	1.1e-15	6.63e-13	3.98e-22	9.39e-14	1.2e-07	3.09e-09	1.43e-05	3.98e-08	6.08e-06	6.15e-10	0.0133	3.93e-07	1.95e-14	0.00034	0.00628	0.00875	0.000631	0.112	1.51e-05	0.328	9.42e-15	8.87e-11	4.18e-11
Hapmap52735-rs29010988	6	68904848	5.3e-09	4.1e-06	0.00111	0.289	2.02e-08	0.000394	1.68e-21	0.177	3.24e-18	3.85e-14	5.04e-20	1.21e-14	3.47e-08	1.91e-14	2.2e-09	4.13e-09	4.39e-09	0.000112	0.0139	1.24e-06	2.11e-11	2.04e-07	9.07e-06	0.318	0.157	1.46e-06	0.000898	0.32	0.26	0.000215	3.21e-10
BTA-95153-no-rs	11	46616760	5.46e-09	3.19e-10	6.38e-06	0.233	0.00436	0.231	2.29e-05	3.48e-05	8.29e-05	0.0694	4.34e-07	0.158	0.000459	2.46e-11	1.05e-09	3.57e-13	7.14e-16	2.79e-11	9.38e-11	2.31e-06	2.12e-13	0.0047	3.54e-07	0.0138	0.00361	0.512	0.0491	0.911	0.00212	2.4e-05	8.96e-13
UA-IFASA-6154	8	104158104	5.57e-09	7.71e-08	7.48e-09	0.253	0.491	0.956	8.08e-20	8.39e-06	1.51e-24	1.83e-20	1.78e-28	5.84e-23	1.43e-05	0.000338	0.0179	8.76e-05	4.01e-06	2.26e-11	0.417	0.000377	4.65e-08	0.0991	8.72e-10	0.00421	0.00379	0.0547	7.17e-13	0.726	2.31e-10	1.34e-11	9.35e-09
Hapmap39897-BTA-18318	17	14357124	5.65e-09	3.42e-11	5.03e-13	0.0941	0.00551	0.609	7.86e-88	0.00138	9.81e-80	5.94e-92	2.52e-83	4.76e-75	0.000113	5.73e-05	0.000669	0.00209	1.28e-06	0.285	0.48	5.67e-06	0.301	2.96e-10	0.0174	0.468	0.438	0.14	0.421	0.716	0.464	0.418	0.00468
UA-IFASA-7426	29	29651852	5.79e-09	1.9e-05	8.24e-07	0.131	0.0413	3.83e-15	1.33e-37	3.48e-07	9.09e-36	7.08e-31	1.55e-37	5.68e-27	2.2e-23	9.22e-11	0.000184	0.000109	0.000154	0.000126	0.627	7.78e-13	2.81e-10	6.76e-13	7.44e-09	1.6e-06	9.02e-05	0.0891	2.25e-07	0.525	0.00052	4.71e-09	1.22e-13
Hapmap43542-BTA-27796	4	13903560	6.45e-09	2.21e-12	4.33e-09	0.0272	0.761	2.42e-09	1.61e-05	1.6e-19	0.00889	0.0172	0.0598	4.28e-08	0.343	2.25e-13	8.63e-10	2.81e-18	9.63e-07	8.71e-21	0.0309	0.0167	1.69e-06	0.0539	9.58e-05	0.154	0.195	9.14e-10	0.0192	0.0593	1.3e-10	3.11e-07	5.52e-10
BTB-00669259	17	4951011	6.68e-09	7.03e-15	1.17e-10	0.00158	0.252	0.421	8.93e-10	0.000538	1.7e-07	0.00294	2.67e-09	0.000355	4.76e-06	6.87e-06	0.0165	4.08e-05	0.000542	2.82e-12	0.0268	0.00306	1.53e-09	0.244	0.0544	0.558	0.48	0.00246	0.0148	0.0803	0.00295	0.0463	1e-06
ARS-BFGL-NGS-16708	17	15107947	7.01e-09	6.49e-06	8.74e-09	0.203	0.0162	0.0067	4.14459e-169	0.772	9.91936e-160	7.22245e-163	9.00171e-168	2.24581e-116	8.8e-07	0.659	0.0658	0.161	0.591	0.291	0.0471	0.321	0.148	0.00638	0.00011	0.0363	0.00114	0.0155	0.158	0.41	0.137	0.255	0.653
Hapmap25761-BTC-065280	14	26949216	7.73e-09	1.87e-11	2.67e-10	0.0642	0.265	1.81e-05	1.21e-15	1.54e-13	1.45e-10	3.59e-10	1.44e-14	2.09e-15	0.0109	7e-10	1.13e-06	5.46e-12	1.76e-11	5.24e-21	0.0192	1.6e-05	2.04e-09	0.173	4.42e-14	3.89e-06	6.49e-08	0.000247	2.5e-12	0.905	2.35e-11	3.05e-10	5.78e-12
BFGL-NGS-110993	14	4808166	8.39e-09	0.846	0.000143	3.92e-12	2.26e-05	0.0124	1.78e-27	0.417	3.64e-19	2.42e-15	7.11e-31	3.4e-13	8.98e-05	0.716	0.00338	0.106	0.667	3.12e-05	0.445	0.0253	4.4e-05	0.0566	6.9e-05	0.0622	0.022	0.749	0.249	0.929	0.678	0.0431	0.00881
BFGL-NGS-119428	29	29768788	8.58e-09	0.00265	8.25e-07	0.00187	0.0566	4.43e-12	7.84e-32	3.14e-05	2.32e-36	9.98e-31	3.45e-34	1.38e-21	8.02e-18	2.28e-06	0.000349	0.000333	0.0207	0.000173	0.835	4.24e-10	1.27e-07	6.11e-09	5.5e-05	5.83e-06	0.00132	0.171	0.000182	0.706	0.0434	1.5e-05	4.5e-11
ARS-BFGL-NGS-104601	2	17857540	8.8e-09	0.00268	7.03e-07	0.00276	0.0796	0.001	1.17e-23	0.634	7.69e-23	2.39e-13	4.78e-24	5.37e-10	1.94e-09	7.2e-07	0.00558	0.000556	4.61e-08	1.08e-06	0.232	2.19e-14	3.44e-16	9.48e-17	1.33e-13	1.32e-11	3.73e-12	0.0665	0.00695	0.0393	2.02e-06	4.31e-09	6.02e-15
ARS-BFGL-NGS-5854	1	150924032	9.93e-09	5.95e-05	3.81e-08	0.0935	0.528	0.315	1.23e-08	0.019	0.000148	1.25e-05	0.000349	2.63e-08	0.0029	0.0014	0.504	0.562	0.818	0.000112	0.42	0.298	6.22e-06	0.457	0.565	0.0196	0.207	1.13e-13	0.184	0.0499	1.9e-06	2.18e-05	0.00385
ARS-BFGL-NGS-70502	13	24860332	1.03e-08	4.23e-07	9.4e-11	0.757	0.121	3.93e-07	3.28e-20	0.243	8.84e-12	1.6e-12	1.38e-16	4.13e-13	1.69e-18	4.32e-11	2.57e-05	6.1e-06	3.06e-06	2.79e-08	0.77	1.66e-17	1.13e-14	2.17e-14	1.13e-09	2.53e-09	2.61e-07	0.358	5.66e-05	0.302	5.1e-07	1.85e-11	9.12e-19
Hapmap40625-BTA-06412	8	104220120	1.03e-08	8.4e-07	3.17e-08	0.638	0.499	0.689	1.25e-19	3.01e-06	4.87e-26	1.69e-21	6.85e-29	1.24e-24	7.66e-05	0.00246	0.048	0.000477	8.51e-05	1.56e-10	0.44	0.00319	1.99e-06	0.245	2.72e-08	0.00257	0.0034	0.241	1.93e-13	0.451	2.08e-11	8.55e-11	1.17e-07
ARS-BFGL-NGS-84593	3	114388248	1.18e-08	3.66e-11	1.48e-10	0.0696	0.162	0.0908	9.86e-23	0.000161	5.35e-18	5.88e-15	5.72e-26	1.4e-28	1.83e-05	2.28e-11	0.000939	1.57e-09	8.17e-06	4.4e-23	0.0893	3.74e-07	7.35e-12	0.00956	5.66e-06	0.000258	0.000211	0.0581	0.629	0.00158	3.27e-06	0.00161	3.21e-13
BTB-01793064	1	94833264	1.22e-08	0.000179	4.91e-05	0.0454	0.000542	0.421	1.1e-12	0.215	7.28e-09	8.35e-09	1.07e-13	4.14e-12	0.00175	6.48e-05	0.00356	0.000856	0.459	0.000838	9.47e-10	0.592	0.237	0.286	0.274	0.458	0.836	0.0169	0.159	0.855	0.664	0.437	0.0923
Hapmap47321-BTA-53898	22	24668744	1.24e-08	0.118	0.00263	4.57e-07	4.82e-09	0.208	0.00136	0.372	0.0658	4.43e-05	0.00832	0.000356	0.00716	7.69e-05	0.00612	0.000145	0.000561	7.24e-06	0.00541	0.0279	0.00209	0.0175	0.00343	0.177	0.297	0.348	0.561	0.000622	0.0638	0.0885	0.000448
Hapmap34838-BES10_Contig603_29	10	38424076	1.26e-08	8.89e-12	2.07e-09	0.0373	0.36	0.00406	7.31e-11	0.0316	1.56e-08	5.39e-06	3.66e-11	8.5e-09	2.96e-13	9.79e-28	1.31e-18	1.72e-24	6.48e-18	2.92e-20	0.146	1.95e-21	4.33e-29	2.77e-15	4.2e-12	2.88e-08	1.49e-08	0.00032	1.23e-08	0.857	9.88e-14	3.26e-16	2.06e-31
ARS-BFGL-NGS-1066	2	135326176	1.35e-08	4.52e-06	0.00255	0.439	7.05e-09	0.000643	0.000396	0.154	5.61e-05	0.000169	0.000369	0.000178	3.9e-07	2.52e-08	0.00036	8.02e-08	0.267	9.08e-08	0.195	3.72e-05	1.12e-09	0.0006	0.00642	0.00715	0.0252	0.000166	0.01	0.578	0.000588	7.68e-06	2e-09
Hapmap39817-BTA-25361	13	24784516	1.36e-08	3.26e-09	1.64e-10	0.367	0.171	1.27e-06	9.81e-10	0.0708	2.02e-07	1e-06	7.6e-09	2.23e-07	4.19e-18	3.91e-09	0.00222	0.00898	0.0227	0.000325	0.172	1.04e-08	1.98e-08	5.72e-08	0.0113	0.0233	0.317	0.129	5.62e-12	2.31e-05	1.22e-06	2.32e-14	5.08e-12
ARS-BFGL-BAC-32721	17	34377272	1.36e-08	2.39e-07	1.44e-10	0.864	0.147	0.0463	1.65779e-160	0.221	1.68332e-133	3.35131e-154	7.47153e-154	3.44779e-125	1.21e-06	0.0807	0.0428	0.127	0.06	0.0333	0.458	0.164	0.672	0.00326	0.181	0.395	0.769	0.0975	0.125	0.3	0.203	0.372	0.619
ARS-BFGL-NGS-30161	13	5665394	1.42e-08	9.75e-10	1.14e-06	0.226	0.0931	0.00151	2.1e-09	9.01e-09	2.12e-06	9.05e-07	3.09e-09	5.24e-11	0.0812	6.19e-08	0.000718	1.19e-08	2.6e-05	9.27e-19	0.369	0.00274	3.79e-06	0.758	1.05e-06	0.0179	0.000647	0.00147	0.0004	0.914	1.26e-08	8.58e-06	1.78e-08
ARS-BFGL-NGS-95575	22	40726456	1.43e-08	2.36e-08	5.92e-11	0.586	0.0727	4.89e-11	6.73e-52	2.72e-22	5.49e-40	1.1e-48	3.01e-44	5.1e-59	0.143	0.241	0.608	0.118	0.404	3.82e-09	0.174	0.00367	0.339	5.05e-09	0.314	0.0177	0.224	4.04e-05	0.166	0.0016	0.000428	0.198	0.411
ARS-BFGL-NGS-29286	7	33908204	1.45e-08	2.59e-19	2.79e-11	9.01e-07	0.0749	2.15e-06	1.5e-17	6.49e-20	4.66e-16	3.31e-13	3.98e-16	4.08e-14	0.233	0.696	0.569	0.302	0.492	1.35e-06	0.221	0.117	0.412	3.62e-05	0.247	0.108	0.0977	0.176	0.0553	0.0449	4.68e-05	0.0977	0.444
ARS-BFGL-NGS-64791	29	21432596	1.64e-08	2.63e-09	7.13e-08	0.31	0.435	4.46e-12	2.8e-09	0.000133	5.27e-10	9.01e-08	2.01e-14	9.79e-07	9.13e-24	1.7e-07	0.000117	0.00175	7.45e-05	0.00252	0.235	6.06e-11	2.69e-15	4.73e-11	0.000764	0.568	0.682	0.0162	1.21e-05	0.759	0.318	0.00422	5.79e-12
Hapmap60155-rs29010222	10	38376012	1.72e-08	9.71e-12	4.06e-09	0.0325	0.361	0.00515	1.71e-10	0.0182	4.28e-08	1.43e-05	1.13e-10	3.17e-08	5.34e-13	1.88e-28	5.15e-19	4.41e-25	2.15e-18	2.87e-20	0.127	1.01e-21	1.51e-29	1.18e-15	8.62e-13	1.73e-08	5.15e-09	0.000382	1.43e-08	0.9	1.77e-13	2.94e-16	1.02e-31
Hapmap49763-BTA-80570	7	108685136	1.73e-08	3.49e-07	1.5e-06	0.177	0.0127	0.708	5.56e-08	1.35e-05	3.59e-06	0.00206	1.96e-06	4.22e-08	0.00123	5.3e-08	0.00669	6.02e-08	0.000236	1.24e-17	0.812	3.51e-08	1.67e-09	0.000105	9.46e-11	0.000701	0.000698	0.000303	0.127	1.28e-09	1.3e-09	1.51e-08	9.38e-13
ARS-BFGL-NGS-33677	3	89758960	1.74e-08	1.8e-13	5.72e-13	0.00393	0.00232	0.00448	8.72e-41	5.55e-14	1.44e-28	1.6e-25	6.79e-31	3.48e-25	0.000113	1.41e-06	0.00127	8.88e-05	0.00391	5.74e-10	0.55	0.00113	4.02e-08	0.0706	3.85e-05	0.00146	0.00124	0.324	1.22e-13	2.76e-07	9.15e-12	3.3e-13	2.83e-08
ARS-BFGL-NGS-29084	7	22524900	1.8e-08	1.03e-07	4.03e-09	0.393	0.0051	4.28e-20	5.76e-14	4.69e-23	1.12e-08	1.8e-08	1.03e-11	5.26e-19	0.00489	0.138	0.0223	0.259	0.00902	2.47e-07	0.171	1.7e-05	0.00198	4.77e-12	0.279	0.189	0.198	0.0459	0.0021	0.00223	0.364	0.00218	0.0124
BTA-41742-no-rs	17	4893522	1.82e-08	1.89e-14	2.43e-10	0.00112	0.192	0.326	1.4e-09	0.000279	3.75e-07	0.0032	4.06e-09	0.000611	1.6e-05	5.56e-05	0.0241	9.64e-05	0.00121	3.27e-11	0.0134	0.01	4.14e-08	0.288	0.179	0.44	0.765	0.00275	0.0297	0.0891	0.0116	0.0338	1.08e-05
ARS-BFGL-NGS-94205	30	7200715	1.84e-08	7.09e-11	7.15e-10	0.0557	0.397	2.15e-14	6.42e-30	3.92e-28	4.06e-22	8.78e-22	5.71e-32	3.79e-22	0.215	0.0902	0.00454	2.72e-05	0.00806	1.15e-11	0.137	0.119	8.53e-05	0.016	0.0125	4.58e-05	8.39e-05	0.503	0.000461	0.0132	5.81e-08	1.15e-05	0.000675
ARS-BFGL-NGS-36483	30	25731652	1.89e-08	3.45e-06	8.76e-06	0.187	0.01	6.11e-16	3.99e-46	1.78e-23	1.6e-43	2.18e-44	4.65e-43	3.93e-57	0.0127	2.78e-08	7.51e-09	7.24e-17	1.24e-10	3.46e-21	0.242	0.503	0.0813	0.00725	7.3e-05	0.0341	0.00116	0.139	0.000129	0.0578	3.95e-12	5.45e-05	4.73e-05
BTA-61228-no-rs	10	21516136	2.06e-08	1.19e-10	8.94e-12	0.0917	0.0159	0.85	5.81e-08	0.00975	0.00296	0.000866	1.68e-06	0.00253	3.8e-09	0.0449	0.248	0.436	0.645	0.00946	0.0893	2.72e-06	1.09e-07	0.00176	1.49e-06	7.7e-13	2.73e-10	0.41	8.53e-08	0.00141	2.6e-05	2.61e-07	7.41e-06
BTB-00884722	24	29731060	2.16e-08	1.47e-05	6.55e-09	0.072	0.00341	6.39e-05	8.94e-18	5.25e-14	4.62e-12	1.89e-09	1.14e-17	8.58e-18	0.215	1.74e-06	0.0269	9.65e-06	1.98e-07	1.64e-17	0.041	8.53e-08	9.16e-08	0.00426	2.15e-09	4.31e-12	2.01e-12	0.0172	0.000516	0.0619	4.22e-08	0.000594	1.91e-09
ARS-BFGL-NGS-16145	1	25502992	2.17e-08	4.74e-09	3.87e-11	0.309	0.0497	0.408	1.00366e-134	0.000364	7e-94	1.04e-97	7.30571e-118	1.15559e-104	3.55e-06	0.00562	0.294	0.00889	0.00474	1e-10	0.105	0.00419	2.76e-06	0.253	0.000704	0.00511	0.000836	0.438	0.00293	0.376	1.18e-07	5.68e-05	1.22e-05
BTA-61968-no-rs	26	7457878	2.37e-08	1.55e-08	6.75e-09	0.471	0.207	0.0796	2.85e-12	7.38e-06	5.77e-06	2.59e-05	8.05e-08	1.79e-06	3.81e-09	2.92e-08	6.49e-06	9.02e-09	1.36e-06	2.75e-15	0.386	9.39e-16	1.37e-14	4.8e-07	1.18e-14	1.32e-12	4e-13	0.395	1.75e-06	0.0374	9.2e-09	2.86e-12	3.04e-19
Hapmap33956-BES4_Contig493_302	22	42994216	2.42e-08	1.4e-05	2.2e-07	0.306	0.407	0.659	4.51e-26	0.00514	1.13e-18	1.78e-21	4.45e-25	1.7e-32	0.00128	2.27e-09	1.92e-06	1.06e-10	2.73e-07	2.68e-13	0.147	2.32e-05	2.51e-07	0.105	0.000612	0.116	0.0498	2.43e-07	0.522	1.52e-09	0.000233	0.0263	4.52e-09
ARS-BFGL-NGS-18922	29	21930572	2.62e-08	1.16e-08	9.5e-05	0.421	0.000348	3.25e-19	1.73e-11	8.93e-11	5.1e-09	5.07e-08	3.83e-11	4.13e-05	7.9e-26	4.78e-10	9.98e-06	7.82e-05	0.000213	0.00528	0.215	1.71e-10	2.4e-14	3.55e-10	0.0011	0.162	0.121	9.43e-05	0.000138	0.0763	0.0181	3.72e-07	9.7e-13
BTB-01642049	9	64182288	2.84e-08	3.72e-15	1.96e-07	0.000297	0.358	2.11e-08	9.03e-08	4e-15	1.16e-06	6.84e-05	2.65e-06	5.5e-05	0.109	1.26e-11	4.18e-09	1.75e-12	1.19e-07	1.14e-14	4.54e-05	0.000991	4.77e-11	0.0719	2.47e-07	4.53e-05	0.00043	0.0159	2.91e-06	0.0175	0.000583	7.89e-07	4.5e-10
UA-IFASA-6670	5	100206144	2.91e-08	0.0514	1.32e-12	6.71e-11	0.00192	0.00434	8.89e-43	6.82e-05	2.61e-41	1.82e-37	2.93e-48	8.45e-26	1.25e-06	0.000219	0.134	0.000513	0.143	0.0171	0.0692	0.011	0.002	0.0155	0.00281	0.285	0.443	0.49	0.0168	0.818	0.0018	0.00147	0.00571
Hapmap54718-rs29022960	9	63574600	3e-08	3.25e-15	6.76e-10	0.00025	0.25	0.473	3.28e-06	0.0024	0.00325	8.35e-06	0.00966	0.00099	2.31e-06	0.673	0.512	0.542	4.51e-05	0.174	0.389	0.229	0.849	0.00452	0.000745	0.132	0.0332	0.129	0.438	0.203	0.15	0.0905	0.339
Hapmap45266-BTA-26244	3	11674665	3.12e-08	1.13e-05	3.03e-09	0.255	0.389	0.475	5.12989e-99	0.00883	1.18e-75	2.6e-80	1.5e-90	1.76e-78	1.85e-05	0.0474	0.407	0.101	0.0579	7.93e-08	0.0766	0.000688	6.62e-06	0.0409	0.000398	0.00122	0.000671	0.604	0.0014	0.366	0.000637	0.0028	2.15e-05
Hapmap40093-BTA-94772	30	97977576	3.18e-08	9.99e-09	2.81e-15	0.377	2.12e-06	1.14e-07	1.52e-56	0.121	6.37e-51	2.37e-54	2.85e-55	1.49e-48	7.44e-16	0.0457	0.169	0.374	0.305	3.17e-06	0.0327	0.0129	7.5e-06	0.203	0.00548	8.46e-05	0.00401	0.11	0.000107	0.118	3.53e-07	1.18e-07	1.52e-05
ARS-BFGL-NGS-11925	11	75381608	3.42e-08	4.54e-15	2.9e-08	0.000266	0.656	0.122	1.02e-11	0.679	7.5e-07	8.17e-06	1.36e-12	4.83e-13	3.18e-10	5.91e-19	5.69e-06	4.59e-09	2.56e-10	1.53e-11	0.00073	1.24e-06	1.94e-11	1.89e-05	1.26e-07	0.378	0.1	0.174	0.0129	0.0201	8.27e-05	0.00029	9.54e-11
BFGL-NGS-117831	10	64594364	3.51e-08	7.61e-11	8.56e-08	0.0607	0.731	0.606	0.00117	0.00327	0.00972	0.00809	5.46e-06	0.000107	6.46e-06	7.82e-10	1.75e-06	1.78e-10	1.07e-09	7.12e-14	0.464	1.04e-05	2.17e-11	0.0352	3.11e-05	0.0178	0.0247	7.6e-12	0.00368	0.14	3.47e-05	1.98e-06	2.09e-10
ARS-BFGL-NGS-22111	14	4103850	3.56e-08	0.438	3.81e-06	5.9e-10	0.0423	0.00522	2.94e-11	0.0632	2.24e-09	1.95e-09	4.64e-15	5.3e-09	5.1e-05	0.14	0.000772	0.00136	0.0499	0.375	0.0527	0.148	0.0233	0.123	0.922	0.315	0.502	0.0475	0.055	0.0399	0.123	0.0444	0.249
BFGL-NGS-113451	1	135812928	3.7e-08	1.53e-12	6.85e-08	0.00943	0.403	3.4e-09	2.22e-40	4.7e-22	2.96e-35	4.2e-34	3.32e-38	7.08e-43	0.362	0.000458	0.00324	6.7e-08	0.0145	2.22e-16	0.182	0.519	0.0023	0.00373	0.172	0.131	0.25	0.668	0.249	0.000318	0.000771	0.113	0.00236
UA-IFASA-7269	14	4127413	3.78e-08	0.401	3.58e-06	4.14e-10	0.0464	0.00501	9.42e-12	0.0811	1.07e-09	9.77e-10	1.19e-15	3.54e-09	4.63e-05	0.123	0.000715	0.00121	0.0525	0.405	0.0424	0.138	0.0233	0.119	0.843	0.265	0.541	0.0388	0.0512	0.0336	0.108	0.0435	0.224
ARS-BFGL-NGS-74523	26	46949272	3.79e-08	1.26e-07	6.83e-06	0.805	0.0253	2.36e-13	8.49e-09	0.000198	2.94e-09	2.25e-05	2.06e-12	0.0787	1e-20	0.000924	6.82e-06	0.00177	1.52e-05	0.183	0.734	1.91e-08	2.03e-10	1.78e-07	0.0287	0.00174	0.136	0.0594	7.87e-08	0.015	0.000936	1.03e-08	8.46e-09
ARS-BFGL-NGS-5922	10	9789845	3.93e-08	1.62e-17	1.17e-12	4.87e-06	0.00158	0.000869	3.14e-08	0.247	0.000107	0.00607	3.34e-07	0.00997	1.03e-15	1.64e-08	7.37e-07	4.34e-07	2.89e-07	5.85e-06	0.204	3.01e-11	3.92e-14	3.29e-06	0.000749	1.53e-07	1.56e-08	0.265	0.0602	0.338	1.62e-06	6.41e-05	3.2e-13
BTB-01633159	1	157496400	3.94e-08	5.32e-07	1.35e-09	0.323	0.239	0.0191	8.51386e-159	0.0592	4.29163e-110	2.78778e-114	3.64699e-137	1.42064e-113	1.17e-07	0.217	0.515	0.479	0.0796	1.8e-06	0.0507	0.0969	0.00332	0.502	0.0133	0.0122	0.0106	0.0582	0.0425	0.651	0.00902	0.00168	0.00516
BTB-00495300	12	52240216	4.03e-08	1.06e-05	3.07e-10	0.255	0.0947	0.00314	4.56527e-164	0.054	3.20841e-145	4.37738e-140	5.95698e-171	5.29134e-122	2.36e-10	0.000973	0.0127	0.00512	0.00768	1.96e-06	0.111	0.00115	1.49e-07	0.0454	0.0994	0.111	0.112	0.0952	0.0633	0.908	0.133	0.0437	6.02e-06
ARS-BFGL-NGS-17084	13	7091674	4.13e-08	1.6e-14	6.27e-07	0.00061	0.263	0.237	0.00127	0.000142	5.74e-06	0.0109	0.00118	0.0294	2.21e-07	1.46e-19	2.65e-15	9.7e-15	4.69e-09	6.59e-07	0.0517	4.08e-10	1.71e-13	8e-07	0.00835	0.326	0.292	4.31e-06	6.6e-10	0.0392	3.34e-12	7.75e-15	1.8e-16
ARS-BFGL-NGS-72838	6	109652816	4.18e-08	1.4e-14	6.58e-12	0.000506	0.00407	0.693	5.35e-07	9.74e-05	8.54e-10	0.00298	1.54e-08	0.0137	5.04e-08	6.36e-13	1.6e-11	8.37e-14	7.41e-21	1.45e-12	0.111	1.71e-08	6.22e-13	2e-05	1.09e-09	4.1e-05	2.04e-06	0.00208	7.99e-09	0.546	4.65e-11	1e-09	3.22e-16
ARS-BFGL-BAC-31585	15	17277530	4.18e-08	0.000251	2.76e-06	0.0698	0.0696	0.47	5.13e-08	0.173	8.03e-08	0.000118	1.71e-09	8.38e-06	1.88e-06	3.67e-07	0.000466	3.84e-06	0.000102	2.76e-09	0.635	3.63e-07	7.84e-11	5.75e-05	2.82e-14	1.68e-12	2.86e-11	0.223	4.62e-11	0.0142	1.09e-09	4.9e-12	1.17e-11
Hapmap44494-BTA-90423	11	80637936	4.87e-08	4.88e-10	4.17e-10	0.129	0.134	0.0689	1.71e-13	2.87e-06	2.32e-10	2.81e-05	6.31e-12	2.84e-09	1.67e-08	1.11e-15	0.000225	1.63e-07	4.07e-10	1.56e-18	0.000112	1.77e-12	1.38e-18	1.22e-08	7.2e-21	2.42e-10	3.15e-19	0.234	6.34e-14	0.354	8.65e-24	2.99e-17	2.07e-20
BTA-109721-no-rs	16	50302272	5.11e-08	2.21e-14	1.24e-11	0.000728	0.0146	0.039	0.028	2.19e-10	0.00733	0.0767	0.00117	0.00193	0.00153	1.74e-07	0.00272	2.04e-07	0.102	3.21e-16	0.00994	0.0264	0.00268	0.548	0.00748	0.00181	0.00421	0.123	0.0232	0.0993	0.000182	0.00789	4.72e-06
Hapmap50620-BTA-21279	10	95490808	5.19e-08	1.49e-05	0.000248	0.383	8.21e-05	0.0153	6.1e-05	0.00894	6.67e-06	0.00207	2.38e-06	0.00174	0.0609	3e-07	4.56e-08	1.91e-09	9.67e-17	0.000121	0.022	1.37e-16	4.87e-08	4.69e-14	1.15e-11	6.44e-12	1.38e-09	3.1e-11	0.112	0.000163	0.000515	0.00485	3.84e-11
Hapmap25384-BTC-001997	14	2217163	5.64e-08	0.138	0.000139	7.46e-19	0.000377	0.0195	0.0109	0.113	0.00572	0.006	0.00184	0.000714	0.71	0.0917	0.0277	0.0139	0.405	0.434	0.235	0.0847	0.693	0.0573	0.356	0.634	0.604	0.706	0.653	0.505	0.0573	0.0451	0.247
Hapmap49872-BTA-115580	7	89967936	5.66e-08	6.58e-08	3.41e-07	0.132	0.492	0.704	7.75e-24	1.28e-06	1.73e-22	2.89e-10	1.09e-25	1.12e-08	5.61e-06	1.52e-09	1.62e-06	1.25e-09	5.38e-12	2.38e-16	0.0025	4.57e-13	3.44e-15	3.04e-09	2.6e-21	3.24e-15	1.57e-16	0.0179	5.15e-05	0.0885	6.4e-07	2.09e-09	1.42e-17
BTB-00285279	8	30407640	5.79e-08	0.000135	1.14e-06	0.123	0.245	0.0971	0.642	0.225	0.389	0.017	0.568	0.00126	1.36e-05	0.00237	0.00839	0.00979	0.0129	0.258	2.06e-10	0.562	0.0871	0.138	0.471	0.00218	0.00861	0.0655	0.338	0.478	0.405	0.689	0.172
BFGL-NGS-117268	7	22681472	6.28e-08	1.56e-06	3.08e-08	0.611	0.0149	4.49e-20	1.66e-16	5.92e-25	8.69e-11	4.9e-11	4.04e-13	2.97e-22	0.000195	0.000942	3.76e-05	0.0896	0.000956	3.05e-07	0.0702	3.57e-09	1.12e-05	7.16e-17	0.0899	0.343	0.211	0.0523	1.42e-06	1.48e-07	0.44	5.18e-06	9.24e-05
BTA-45431-no-rs	7	103159232	6.57e-08	4.34e-14	1.86e-09	0.000468	0.176	0.363	2.64e-53	1.01e-07	1.02e-39	7.24e-36	1.01e-54	1.07e-48	3.91e-06	1.24e-14	3.14e-06	3.78e-12	5.36e-08	1.75e-19	0.745	5.76e-07	1.07e-08	0.000304	3.82e-10	4.53e-06	3.39e-06	0.0956	6.93e-07	0.0661	2.26e-09	3.53e-10	4.02e-12
ARS-BFGL-NGS-11105	11	78510120	7.4e-08	8.5e-16	3.96e-08	7.51e-05	0.85	0.0586	0.000701	0.0156	0.232	0.356	0.0096	0.0223	3.44e-10	7.32e-35	7.26e-18	4.61e-25	1.33e-17	1.45e-23	1.28e-09	9.37e-16	1.99e-26	3.64e-09	3.59e-15	1.34e-05	1.56e-10	0.873	1.49e-11	0.613	8.35e-23	8.36e-17	6.41e-29
ARS-BFGL-NGS-108308	13	28999096	7.73e-08	1.22e-05	1.06e-09	0.434	0.15	4.87e-10	9e-33	0.000445	5.02e-25	7.56e-25	5.08e-27	3.94e-20	2.65e-20	1.83e-06	0.0802	0.105	0.0158	0.000428	0.495	1.29e-10	2.06e-11	2.78e-11	0.00615	0.000224	0.00237	0.347	6.67e-05	0.0055	0.000345	2.22e-06	2.74e-10
ARS-BFGL-NGS-57820	14	1651311	7.82e-08	1.44e-09	0.00322	2.18e-53	8.45e-08	0.000235	0.00783	0.0255	0.0557	0.0798	0.0538	0.257	0.00161	6.59e-05	0.0119	0.000753	0.0224	0.0631	0.457	0.000209	0.00941	7.09e-05	0.000654	0.0704	0.0164	0.11	0.00116	0.469	0.0869	0.000273	0.000629
Hapmap53031-rs29011318	4	10933419	8.48e-08	1.61e-09	2.62e-07	0.0679	0.446	1.51e-06	0.00391	1.35e-13	0.139	0.000641	0.0414	1.53e-05	0.248	0.000825	0.0182	0.00127	0.181	2.35e-06	0.0687	0.1	3.98e-05	0.0364	0.0646	0.0282	0.289	6.52e-15	1.89e-07	0.202	5.17e-05	3.74e-05	0.00417
BFGL-NGS-117431	10	36545240	9.35e-08	2.55e-09	1.14e-07	0.171	0.353	1.74e-07	1.69e-10	0.125	2.8e-07	2.19e-05	8.43e-11	9.45e-07	1.22e-17	1.94e-21	8.17e-14	5e-17	5.45e-14	3.93e-14	0.0118	1.95e-21	1.66e-27	1.46e-16	1.73e-11	6.9e-08	7.44e-08	0.0114	1.8e-07	0.57	1.65e-08	9.4e-14	1.38e-27
Hapmap24000-BTA-150203	11	71811672	9.44e-08	1.53e-09	6.7e-10	0.12	0.0984	9.18e-08	3.94e-42	0.00689	2.53e-31	1.22e-31	5.75e-44	3.43e-32	1.19e-19	4.76e-07	0.0147	0.0107	1.29e-07	6.15e-05	0.0266	4.59e-08	7.9e-08	5.31e-07	3.52e-06	0.00223	0.00136	0.326	0.00049	0.631	0.37	0.00654	4.01e-08
Hapmap40831-BTA-88715	7	98254816	1e-07	6.66e-07	2.75e-06	0.695	0.224	0.0003	5.5e-55	0.029	4.35e-42	4.89e-41	3.24e-50	8.32e-36	4.8e-11	8.99e-06	0.00784	0.000102	1.87e-06	6.59e-10	0.181	5.21e-14	1.02e-16	7.45e-08	1.7e-17	8.11e-09	1.59e-10	0.0368	4.26e-10	0.12	7.32e-08	1.11e-11	5.35e-15
Hapmap24398-BTC-062971	14	57584280	1.02e-07	1.41e-06	1.01e-06	0.346	0.185	0.12	1.25e-22	0.0742	2.33e-15	7.9e-08	2.48e-21	2.2e-11	3.2e-08	1.27e-22	9.63e-11	6.18e-17	4.43e-18	1.38e-20	0.329	2.88e-13	1.21e-16	1.38e-12	2.47e-17	4.67e-10	3.66e-11	0.716	4.31e-10	0.00225	1.82e-11	4.5e-18	3.9e-22
ARS-BFGL-NGS-4939	14	1801116	1.02e-07	2.54e-11	0.00798	4.12e-59	4.28e-09	0.000557	0.0152	0.0113	0.0639	0.167	0.0909	0.204	0.000686	5.38e-06	0.00468	0.000192	0.0117	0.0203	0.162	2.12e-05	0.00134	3.36e-06	0.000129	0.039	0.00364	0.049	0.000344	0.512	0.0148	4.31e-05	5.27e-05
ARS-BFGL-NGS-20384	7	82473568	1.02e-07	2.3e-06	4.78e-12	0.673	0.000898	0.0338	1.17e-92	0.743	1.4e-81	2.38e-76	7.45e-87	1.06e-72	5.7e-09	0.00238	0.175	0.123	0.188	8.98e-05	0.171	0.0343	0.00839	0.127	0.213	0.0104	0.175	0.715	0.00574	0.108	0.02	0.00189	0.00229
BTB-00288047	6	118955400	1.19e-07	1.58e-05	3.32e-09	0.452	0.243	0.0008	9.78e-05	0.00878	4.16e-12	0.000139	1.41e-10	0.15	5.58e-13	4.89e-05	0.000196	0.00231	2.2e-09	0.000453	0.0192	2.43e-10	7.95e-15	1.85e-08	6.22e-09	3.3e-09	1.57e-07	0.353	1.02e-15	0.00492	1.14e-08	7.51e-11	2.36e-12
BTB-00263615	6	74140848	1.2e-07	0.000155	0.00965	0.132	3.91e-09	3.57e-05	7.81e-20	0.000193	2.48e-12	1.74e-15	1.92e-16	1.15e-11	2.11e-06	0.0605	0.052	0.0695	0.102	0.156	0.601	0.0742	0.0199	0.0513	0.00191	0.00119	0.000635	0.000729	0.0532	0.000943	0.0445	0.0126	0.0292
ARS-BFGL-NGS-4774	7	17403976	1.25e-07	4.68e-08	8.33e-10	0.424	0.121	3.21e-24	3.27e-50	4.37e-32	1.82e-33	2.92e-42	1.5e-37	2.2e-54	0.0001	0.0131	1.15e-06	0.0158	6.99e-05	9.09e-07	0.205	1.38e-11	0.000937	1.03e-16	0.0289	0.00295	0.0479	0.00553	0.0194	0.0447	0.318	0.014	5.5e-05
ARS-BFGL-NGS-18028	30	106241120	1.32e-07	8.52e-09	7.25e-12	0.0295	0.00181	6.41e-10	4.89658e-137	1.7e-16	1.23231e-115	2.86206e-111	7.50649e-122	7.38044e-125	0.328	2.81e-09	4.94e-07	5.56e-14	1.75e-11	2.99e-22	7.3e-05	0.145	3.04e-06	0.338	2.37e-05	0.0225	0.00523	0.00385	0.000691	0.0139	1.94e-14	1.15e-09	2.8e-08
ARS-BFGL-NGS-20264	13	21676028	1.36e-07	1.13e-09	6.74e-08	0.0972	0.125	1.23e-06	8.8e-24	0.0111	1.57e-26	7.42e-21	5.62e-27	1.14e-15	6.78e-18	2.08e-08	0.000209	0.0149	0.0571	0.168	0.00536	1.36e-05	1.1e-06	9.23e-06	0.013	0.144	0.0213	0.14	9e-15	3.3e-09	8.42e-05	9e-11	1.18e-07
ARS-BFGL-NGS-56327	14	4336714	1.38e-07	0.0745	0.00462	8.47e-20	6.01e-08	0.288	4.93e-48	0.0308	1.21e-34	2.02e-32	2.5e-47	4.15e-28	0.665	0.0954	0.0357	0.166	0.898	0.00419	0.118	0.551	0.0284	0.455	0.0707	0.0582	0.132	0.228	0.0597	0.0104	0.0254	0.237	0.479
Hapmap24715-BTC-001973	14	2239085	1.39e-07	0.0616	0.000454	3.12e-20	0.000118	0.0135	0.0234	0.193	0.00987	0.0112	0.00282	0.001	0.725	0.0872	0.027	0.0138	0.356	0.411	0.303	0.0723	0.566	0.0488	0.406	0.684	0.594	0.591	0.428	0.491	0.0268	0.0164	0.189
ARS-BFGL-NGS-37837	12	49421216	1.42e-07	3.23e-09	1.36e-11	0.148	0.00325	2.48e-05	5.43653e-122	0.046	1.95e-94	3.9e-97	1.20048e-123	1.05e-82	1.3e-15	0.00261	0.00548	0.00618	0.0176	0.000323	0.251	0.000328	1.06e-06	0.0403	0.00615	0.0478	0.0085	0.594	0.0306	0.483	0.00148	0.0113	1.66e-05
ARS-BFGL-NGS-228	7	103074896	1.44e-07	1.01e-08	8.27e-09	0.0439	0.279	0.05	1.28e-24	4.17e-09	2.02e-18	1.17e-12	6.62e-24	3.16e-23	0.00101	3.34e-16	2.36e-06	7.42e-14	9.01e-09	2.61e-25	0.574	9.17e-10	4.03e-11	1.39e-05	3.19e-15	1.09e-11	3.77e-11	0.348	1.27e-05	0.0295	4.19e-12	3.81e-11	2.01e-15
Hapmap23606-BTA-35239	14	65330072	1.44e-07	5.75e-16	6.93e-10	1.14e-05	0.0819	0.00755	4.09e-11	0.258	8.83e-06	8.48e-08	3.33e-10	2.75e-13	1.99e-10	0.0791	0.00683	0.159	0.0133	0.012	0.126	0.634	0.142	0.0857	0.00341	0.581	0.378	0.0292	0.346	0.00197	0.187	0.335	0.47
Hapmap40427-BTA-41914	17	66671840	1.61e-07	0.183	0.0103	3.41e-17	6.48e-09	0.0228	0.00677	0.144	0.0124	0.0168	0.00865	0.778	0.0406	0.0399	0.239	0.0276	0.0596	0.0702	0.08	0.726	0.325	0.376	0.428	0.0252	0.0554	0.189	0.642	0.00679	0.177	0.604	0.334
ARS-BFGL-BAC-5879	24	52328964	1.62e-07	1.07e-07	8.82e-08	0.407	0.881	1.1e-14	9.08e-18	0.000271	8.14e-14	3.42e-13	6.19e-20	2.78e-14	1.56e-18	8.21e-05	0.00155	5.06e-05	0.00095	9.3e-05	0.312	2.1e-07	8.86e-07	0.000307	0.000108	9.34e-06	0.00206	0.619	0.0355	0.827	0.0262	0.000466	2.42e-08
BTA-112869-no-rs	9	33261836	1.72e-07	5.71e-06	0.000125	0.0502	0.00313	0.0996	0.174	0.00116	0.0791	0.0229	0.262	0.151	0.001	0.0389	0.635	0.062	0.373	6.28e-05	0.00921	0.0879	0.000444	0.197	0.406	0.757	0.285	2.78e-13	0.484	0.204	0.0154	0.101	0.00224
BFGL-NGS-118475	26	48223352	1.75e-07	0.281	0.00835	3.6e-07	2.64e-08	5.35e-05	2.87e-07	0.0418	7.6e-08	2.61e-08	9.51e-08	1.31e-05	3.15e-07	0.011	0.313	0.494	0.403	0.0946	0.189	0.0389	0.00358	0.00488	0.00684	0.0259	0.0531	0.00151	1.28e-05	0.261	0.196	0.000868	0.00424
Hapmap32182-BTC-010642	14	27634314	1.76e-07	9.28e-09	5.16e-08	0.169	0.387	0.0117	1.65e-14	1.15e-09	1.38e-10	1.33e-09	2.25e-15	1.82e-12	0.0024	3.36e-07	0.00034	1.5e-08	3.38e-12	1.46e-18	0.0265	4.26e-06	1.5e-08	0.0431	4.2e-16	6.71e-08	5.45e-10	0.00565	2.6e-09	0.458	7.8e-09	3.45e-10	5.92e-11
BTB-01267305	5	89425560	1.78e-07	6.99e-16	5.02e-06	1.23e-05	0.127	0.000606	0.0804	0.327	0.428	0.598	0.469	0.962	2.14e-13	4.34e-24	5.16e-18	1.24e-19	5.18e-10	1e-10	0.041	8.23e-15	1.02e-20	4.98e-11	2.38e-07	0.000805	0.000507	0.0132	3.46e-05	0.0481	7.59e-08	3.01e-12	4.29e-23
BFGL-NGS-111268	16	54046064	1.84e-07	0.0023	1.01e-07	0.0174	0.104	0.0194	1.62e-08	5.89e-07	9.86e-06	1.93e-09	4.35e-07	0.000201	0.199	9.72e-10	3.33e-06	4.19e-11	1.21e-05	2.87e-14	0.154	2.21e-05	0.000487	0.000831	0.000205	0.00486	0.012	5.12e-11	0.00242	0.176	1.64e-08	0.000255	4.72e-09
BFGL-NGS-112365	18	64548360	1.89e-07	8.36e-11	3.96e-10	0.0202	0.0368	1.04e-08	9.69e-75	7.67e-18	8.36e-61	3.67e-75	3.54e-67	6.9e-87	0.018	0.752	0.313	0.0506	0.525	2.93e-05	0.0249	4.3e-05	0.205	2.16e-10	0.0973	0.0111	0.014	6.71e-07	0.396	0.596	0.0067	0.479	0.408
ARS-BFGL-NGS-84420	17	66725092	1.98e-07	0.339	0.000826	6.2e-10	6.22e-05	2.74e-05	1.6e-10	0.00299	1.92e-06	2.59e-07	1.64e-08	0.0151	3.66e-05	0.0153	0.195	0.0317	0.0695	0.139	0.745	0.0406	0.013	0.129	0.271	0.0337	0.139	0.55	0.352	0.3	0.07	0.422	0.432
ARS-BFGL-NGS-1078	7	97072144	2.01e-07	1.03e-07	3.61e-09	0.445	0.171	0.33	1.31011e-138	0.00675	1.95031e-111	4.62641e-113	2.08729e-133	3.31712e-105	2.46e-07	0.00486	0.614	0.0247	0.0932	7.03e-12	0.501	0.0148	8.08e-05	0.361	0.000117	0.0021	0.000324	0.449	0.0025	0.384	1.64e-05	5.66e-05	6.96e-05
BTA-29287-no-rs	18	58696064	2.02e-07	1.09e-05	1.51e-11	0.632	0.00157	0.00184	1.66979e-177	1.5e-11	5.26753e-161	1.04158e-166	5.31484e-179	3.28794e-167	0.163	0.000134	0.0652	0.000259	0.0501	8.42e-12	0.0521	0.598	0.000763	0.252	0.132	0.0769	0.193	0.0205	0.00253	0.202	7.77e-05	0.00941	0.00315
ARS-BFGL-NGS-66964	11	71391280	2.13e-07	1.14e-10	2.1e-06	0.0244	0.247	0.16	0.000652	0.341	0.39	0.349	0.00177	3.61e-06	3.28e-09	1.46e-23	3.36e-09	1.04e-14	3.82e-11	6.96e-17	0.00398	1.43e-12	6.46e-16	2.97e-08	2.13e-13	0.0493	8.15e-05	0.0193	1.07e-05	0.0147	8.2e-13	2.91e-10	1.44e-19
BFGL-NGS-116214	26	29972396	2.17e-07	1.82e-11	1.11e-11	0.0104	0.00083	0.519	1.19187e-114	0.00291	2.32e-85	3.03e-89	6.9498e-106	1.72906e-101	4.8e-07	8.44e-05	0.1	0.00126	0.00296	7.75e-14	0.00187	0.0021	9.07e-07	0.348	6.18e-06	0.000132	0.000136	0.803	0.0116	0.111	0.00934	0.00018	1.62e-06
ARS-BFGL-BAC-2591	22	34385124	2.23e-07	0.0218	1.1e-05	0.000562	0.0744	2.44e-07	6.27e-26	1.74e-06	2.03e-18	1.34e-25	2e-23	1.34e-28	0.0199	4.63e-12	2.81e-14	1.77e-12	3.44e-14	0.322	0.0139	1.85e-19	2.3e-09	1.66e-22	5.51e-10	2.54e-08	2.08e-07	0.0126	1.08e-07	0.569	0.000446	1.18e-08	2.06e-14
BTA-101072-no-rs	32	0	2.25e-07	3.85e-13	4.13e-08	0.00106	0.295	0.00386	3.45e-05	9.41e-06	0.0252	0.0269	0.000163	7.66e-08	0.000216	2.86e-26	3.44e-19	7.89e-25	8.27e-19	9.29e-20	0.000194	4.91e-09	2.49e-14	0.00203	1.76e-10	0.00277	1.25e-05	0.258	1.57e-05	0.0968	9.04e-14	2.29e-07	4.81e-19
Hapmap42147-BTA-23954	5	90185048	2.25e-07	3.04e-07	6.61e-05	0.201	0.0144	0.858	1.74e-21	0.0211	2.74e-19	1.49e-16	4.09e-30	9.86e-24	0.000853	1.71e-16	3.47e-14	1.81e-22	2.39e-12	7.23e-17	0.311	0.000178	4.9e-09	0.144	0.000424	0.912	0.745	0.00397	0.647	0.000218	0.441	0.254	1.53e-10
BTB-01413909	1	60562020	2.29e-07	0.000432	7.1e-05	0.0813	0.00633	5.43e-21	0.242	2.53e-25	0.0987	0.192	0.0128	0.419	3.43e-05	0.00349	0.0353	0.002	0.458	0.000106	0.0616	0.00159	0.491	3e-05	0.0186	0.000127	0.00054	0.000416	0.367	0.0372	0.00577	0.319	0.686
ARS-BFGL-NGS-20324	8	86384896	2.32e-07	7.05e-07	4.95e-10	0.734	0.0234	0.353	6.5973e-131	0.0032	7.2e-96	8.68e-99	4.33592e-116	4.61e-100	3.45e-07	0.0276	0.187	0.237	0.284	3.88e-10	0.23	0.00558	6.99e-05	0.327	0.000862	0.00216	0.000684	0.155	0.0067	0.319	0.000444	0.00105	7.73e-05
BTB-01444868	11	23741432	2.36e-07	1.97e-08	2.65e-06	0.23	0.314	0.00834	1.06e-09	0.278	0.00252	0.000136	1.26e-05	8.92e-07	1.35e-06	8.18e-08	0.000267	1.66e-07	0.0011	2.01e-08	0.503	0.00435	6.76e-09	0.205	0.0855	0.07	0.328	2.02e-18	0.000269	0.456	0.0031	6.64e-05	8.06e-07
ARS-BFGL-NGS-54076	11	19248964	2.36e-07	2.53e-05	7.34e-05	0.415	0.00605	8.51e-06	7.11e-17	0.232	3.25e-16	9.96e-15	2.95e-13	1.07e-12	1.65e-08	2.86e-06	0.00989	0.0023	0.234	0.00154	0.155	0.000583	1.16e-10	0.000116	0.101	0.0931	0.303	5.33e-14	1.27e-07	0.00887	0.00032	3.41e-07	2.49e-06
ARS-BFGL-NGS-59390	7	97691856	2.68e-07	0.000478	6.04e-08	0.103	0.401	0.0357	1.15427e-101	0.541	1.35e-75	1.39e-71	5.04e-91	7.93e-72	1.43e-05	0.219	0.052	0.125	0.151	0.0115	0.623	0.34	0.0394	0.561	0.107	0.341	0.233	0.551	0.188	0.184	0.177	0.0968	0.263
BFGL-NGS-115560	13	25254394	2.83e-07	1.58e-06	3.29e-07	0.479	0.733	1.77e-17	2.37e-25	2.63e-06	3.54e-19	3.63e-18	2.05e-20	3.91e-13	3.94e-25	8.27e-06	0.178	0.452	0.111	0.202	0.164	9.46e-10	4.94e-11	4.91e-11	0.000728	0.067	0.00904	0.105	2.38e-09	5.18e-07	6.96e-05	2.5e-11	2e-09
ARS-BFGL-NGS-63440	2	134792816	2.92e-07	7.85e-11	5.94e-05	0.0159	0.0141	0.288	2.06e-07	0.0137	1.06e-05	4.51e-05	9.71e-07	1.39e-06	1e-05	2e-10	7.13e-07	3.09e-11	9.29e-10	2.48e-13	0.0287	7.13e-12	4.11e-15	2.42e-05	9.21e-11	1.78e-07	9.99e-07	0.00766	1.04e-05	0.227	7.53e-16	1.97e-13	1.34e-16
Hapmap46615-BTA-95810	10	3749763	2.93e-07	5.91e-21	7.8e-08	3.55e-10	0.705	0.0528	1.17e-21	6.05e-11	4.96e-13	8.86e-12	7.16e-18	2.44e-16	4.49e-05	3.07e-05	0.00743	8.56e-06	0.0833	5.09e-11	0.271	0.0352	3.65e-09	0.246	0.05	0.677	0.442	0.000342	0.00055	0.526	2e-10	4.4e-09	5.91e-07
ARS-BFGL-NGS-22354	15	67682968	2.95e-07	1.79e-14	7.9e-09	8.91e-05	0.22	0.319	8.3e-06	0.000645	0.0288	0.000284	0.00193	4.63e-06	2.3e-06	0.00992	0.494	0.521	0.525	0.037	0.292	0.366	0.0035	0.738	0.754	0.441	0.437	0.00202	0.000115	0.000296	0.027	0.0377	0.0807
BTB-00279423	6	106320800	3.25e-07	2.19e-05	7.28e-07	0.471	0.621	1.9e-09	4.14e-11	3.99e-15	3.89e-08	1.29e-08	6.22e-08	9.58e-18	0.155	5.09e-06	0.071	3.24e-05	0.000424	1.42e-16	0.00222	0.702	0.0723	0.152	0.0155	0.111	0.528	0.135	0.542	1.09e-09	0.00205	0.598	0.00446
BFGL-NGS-113558	5	90088312	3.38e-07	1.93e-07	7.67e-07	0.163	0.647	0.117	3.94e-16	0.00448	1.58e-15	1.07e-12	7.85e-23	6.42e-20	0.0035	8.21e-20	1.27e-12	1.15e-19	1.32e-12	2.13e-16	0.389	2.3e-05	1.39e-11	0.0156	0.000128	0.493	0.186	0.000443	0.133	0.0151	0.0757	0.221	4.77e-12
BTB-00067270	1	141351312	3.41e-07	1.42e-06	1.93e-10	0.633	0.0122	5.83e-09	2.44e-63	5.82e-21	5.2e-57	2.11e-54	4.73e-59	9.71e-75	0.445	2.81e-09	2.41e-05	2.17e-11	7.98e-06	9.26e-21	0.824	0.025	0.000143	0.0366	0.00191	0.0375	0.00826	0.59	0.537	0.0195	2.77e-09	0.00536	1.35e-06
Hapmap53150-ss46526297	20	37173536	3.48e-07	4.19e-14	3.42e-10	0.000109	0.0122	0.326	5.84e-29	2.37e-07	3.65e-20	1.31e-15	3.15e-26	8.61e-17	6.34e-06	4.5e-12	4.35e-08	1.78e-10	3.69e-08	5.19e-10	0.227	1.09e-08	1.43e-15	6.77e-05	0.00449	0.00299	0.000103	0.297	8.71e-06	0.312	4.04e-15	6.05e-10	2.15e-12
ARS-BFGL-NGS-24992	30	141204896	3.49e-07	3.04e-12	5.43e-06	0.00203	0.231	0.476	0.331	1.61e-11	0.196	0.112	0.452	0.161	0.000134	1.89e-21	1.65e-10	1.54e-15	2.95e-14	7.74e-20	0.217	3.71e-15	3.05e-19	1.38e-10	1.62e-25	4.98e-08	1.77e-11	0.00036	9.73e-22	0.199	2.79e-24	5.94e-25	7.92e-25
ARS-BFGL-NGS-62490	13	3978354	3.55e-07	7.51e-12	2.94e-07	0.00561	0.561	7.24e-16	6.28e-05	1.12e-24	1.12e-05	4.47e-05	1.08e-06	0.541	0.0139	0.00223	0.0607	2.45e-05	0.113	5.05e-10	0.0129	0.268	0.273	0.000464	0.735	0.809	0.328	2.02e-06	0.264	0.136	0.00251	0.312	0.191
Hapmap30832-BTA-144704	7	12492323	3.57e-07	2.14e-09	4.54e-09	0.0676	0.0426	1.27e-14	2.84e-24	7.3e-25	1.15e-09	5.51e-14	1.61e-14	4.53e-24	0.109	0.303	0.512	0.111	0.512	1.58e-10	0.46	0.0166	0.464	9.19e-07	0.18	0.193	0.324	0.0201	0.534	0.0654	0.00413	0.283	0.686
ARS-BFGL-NGS-18858	14	2909929	3.81e-07	0.000108	0.00546	3.94e-32	7.99e-07	0.0016	0.000129	0.253	0.000521	4.85e-05	3.96e-06	6.43e-07	0.0419	0.0014	0.0105	0.00593	0.138	0.826	0.505	0.0421	0.366	0.00208	0.127	0.504	0.113	0.157	0.0121	0.198	0.00135	0.000795	0.0314
BTA-47136-no-rs	2	31533028	3.86e-07	4.89e-13	4.98e-09	0.000652	0.0869	0.203	6.68e-06	4.61e-12	0.000561	0.188	3.3e-05	0.00613	9.07e-06	2.77e-13	2.52e-10	1.95e-14	8.71e-17	1.58e-16	0.0281	3.36e-15	6.43e-22	6.64e-07	2.15e-21	1.13e-11	4.71e-15	0.25	2.04e-13	0.0156	7.15e-26	6.71e-22	2.99e-22
BTB-01050603	30	138831888	4.17e-07	6.84e-09	1.01e-06	0.124	0.701	1.99e-07	1.18e-22	1.32e-22	7.43e-17	2.7e-15	1.64e-14	2.81e-22	0.529	7.2e-05	0.0769	2.35e-05	0.0661	4.83e-18	0.175	0.104	0.00309	0.196	2.6e-07	0.00459	7.86e-05	0.559	0.0133	0.0795	1.57e-08	2.8e-05	1.64e-05
Hapmap28862-BTA-149586	30	125860496	4.29e-07	1.79e-09	3.02e-07	0.0648	0.916	0.317	0.000137	9.85e-10	0.0052	6.02e-07	0.035	5.79e-09	0.0304	0.728	0.0749	0.433	0.000597	0.143	0.0217	0.456	0.124	0.288	0.0391	0.715	0.714	1.26e-12	3.04e-05	0.153	2.44e-07	4.12e-07	0.309
ARS-BFGL-NGS-57915	5	7870014	4.44e-07	0.000107	1.48e-05	0.335	0.109	0.443	3.52e-07	0.0428	1.5e-07	5.4e-07	2.47e-06	2.72e-06	0.0144	6.71e-07	0.000219	1.57e-05	1.57e-05	8.04e-05	0.157	0.000899	9.45e-07	0.00213	0.0356	0.414	0.49	1.31e-13	0.0175	0.425	5.12e-05	5.2e-05	2.74e-06
ARS-BFGL-NGS-59537	3	114703616	4.58e-07	7.82e-05	4.53e-10	0.318	0.0209	9.68e-06	3.04e-13	4.42e-11	1.74e-12	5.48e-11	8.36e-17	8.34e-27	0.345	0.000122	0.352	9.71e-05	0.000293	8.8e-19	0.286	0.0262	0.0027	0.48	5.21e-06	0.00115	0.000143	0.734	0.123	0.0164	0.000512	0.188	4.76e-05
BTA-52935-no-rs	32	0	4.65e-07	4.83e-08	2.7e-07	0.284	0.138	2.56e-07	8.89e-09	0.00159	6.97e-10	0.000133	7.36e-16	0.0233	3.33e-18	0.0167	0.00111	0.00576	1.72e-06	0.001	0.128	8.93e-10	3.62e-07	5.41e-06	1.98e-11	5.54e-14	4.42e-10	0.0142	4.33e-05	0.0607	0.511	0.00332	1.9e-08
ARS-BFGL-NGS-91441	1	141691088	5.43e-07	1.48e-08	5.53e-10	0.153	0.0193	1.38e-08	2.93e-50	5.96e-19	1.01e-39	2e-40	2.16e-44	2.04e-57	0.709	3.32e-12	7.9e-07	4.28e-13	1.53e-07	6e-20	0.752	0.00182	6.96e-08	0.145	0.00112	0.131	0.0287	0.0234	0.0717	0.272	5.24e-09	0.00182	1.27e-08
BFGL-NGS-116271	10	79175776	5.44e-07	2.58e-08	5.32e-07	0.0595	0.377	0.695	9.39e-25	0.00126	2.07e-17	2.59e-15	1.64e-27	5.89e-23	0.000475	4.1e-14	5.48e-08	1.33e-15	1.3e-15	3.72e-22	0.464	1.06e-09	2.11e-15	0.000417	1.06e-07	0.00287	0.00177	0.562	0.142	2.98e-06	6.45e-06	0.00106	9.17e-14
BTB-01899527	3	91660272	5.48e-07	7.47e-16	1.63e-13	5.44e-06	8.24e-07	0.624	4.81e-15	6.08e-06	5.57e-13	6.8e-11	2.16e-17	5.2e-15	6.94e-06	0.00271	1.15e-05	0.00029	0.000218	7.11e-11	0.412	0.0101	6.42e-05	0.0123	0.0547	0.00691	0.00647	0.493	0.024	0.155	5.03e-07	0.000162	4.18e-05
Hapmap26269-BTC-041695	6	71452208	5.48e-07	6.18e-06	0.0163	0.424	8.35e-09	0.000437	2.57e-43	0.0366	3.55e-36	1.55e-34	7.28e-42	3.19e-28	2.36e-06	0.00685	0.00642	0.0233	0.0221	0.516	0.131	0.352	0.00235	0.166	0.359	0.0238	0.00599	1.59e-05	0.495	0.117	0.31	0.246	0.0354
Hapmap61019-rs29009751	13	4693551	5.57e-07	4.03e-10	2.01e-08	0.0319	0.253	2.63e-12	0.162	2.1e-18	0.277	0.299	0.194	6.69e-05	0.325	9.54e-07	0.000499	2.06e-09	1.98e-05	6.28e-20	0.177	0.0809	0.0162	0.0473	1.65e-05	0.00387	0.000456	9.36e-06	0.202	0.000282	2.96e-10	0.00216	1.43e-05
ARS-BFGL-BAC-14883	1	14102864	5.61e-07	2.8e-05	2.32e-08	0.597	0.225	0.00442	1.14257e-111	3.25e-07	8.5e-91	1.26e-94	1.35211e-106	8.19e-100	0.192	0.316	0.0893	0.434	0.326	2.2e-08	0.371	0.155	0.329	0.000278	0.000158	0.00596	0.00291	0.606	0.059	0.00195	0.525	0.264	0.348
ARS-BFGL-NGS-72492	8	52204928	5.63e-07	0.000293	5.87e-08	0.203	0.279	0.0809	6.84e-10	0.00177	5.98e-07	6.78e-06	4.19e-07	2.04e-12	5.29e-05	4.65e-13	0.00782	4.98e-07	0.000159	1.24e-18	0.00305	1.12e-06	3.36e-10	0.000416	1.91e-10	0.00515	0.000108	3.37e-05	5.95e-10	0.142	1.37e-12	2.3e-12	3.14e-14
Hapmap53294-rs29016908	5	94645696	6.01e-07	0.366	6.95e-05	3.7e-07	0.0281	0.473	0.00104	0.111	5.25e-06	0.0025	4.96e-06	0.000157	0.00348	1.55e-20	9.26e-14	6.69e-18	1.97e-15	9.87e-15	0.208	7.9e-10	7.04e-12	3.23e-07	5.23e-13	1.24e-05	1.7e-05	2.46e-07	9.13e-11	0.0282	2.74e-08	4.01e-11	6.56e-17
BFGL-NGS-116697	13	9381924	6.1e-07	1.15e-10	1.11e-07	0.0197	0.568	0.215	2.16e-10	3.35e-09	6.88e-13	2.89e-08	2.22e-09	6.13e-08	0.00134	8.27e-11	1.59e-11	3.98e-12	2.85e-08	1.54e-08	0.168	1.21e-08	1.05e-10	0.000498	0.00103	2.84e-05	3.04e-05	0.0154	1.45e-06	0.0559	3.23e-17	2.76e-11	1.93e-13
BTA-120807-no-rs	10	36107184	6.13e-07	1.36e-09	3.12e-07	0.0502	0.0446	7.64e-10	6.04e-11	0.235	2.67e-06	2.01e-05	1.27e-10	9.36e-07	5.51e-20	2.12e-18	2.5e-11	5.73e-14	2.29e-11	8.6e-12	0.181	3.48e-20	1.36e-24	2.4e-15	1.59e-09	5.7e-06	3.06e-06	0.00631	1.48e-07	0.278	2.59e-07	1.14e-12	4.87e-25
ARS-BFGL-NGS-69078	14	73043344	6.26e-07	9.79e-16	5.13e-09	3.5e-06	0.0363	0.00013	1.09e-06	0.0652	0.0116	0.0907	6.21e-06	0.00699	1.84e-12	0.0955	0.522	0.0384	0.177	3.18e-05	0.0378	8.77e-07	6.53e-09	0.00659	4.97e-05	0.00013	0.000136	0.859	0.0211	0.443	6.84e-05	2.41e-05	5.55e-07
Hapmap51475-BTA-62174	26	19605912	6.71e-07	2.27e-07	2.44e-06	0.43	0.48	0.361	1.68e-86	0.397	7.83e-79	1.71e-62	5.28e-85	4.05e-52	9.44e-07	0.000195	0.039	0.0493	0.00266	0.000686	0.433	0.0211	8.03e-06	0.0478	0.149	0.375	0.322	0.212	0.0875	0.0883	0.26	0.115	0.000903
BTA-97422-no-rs	5	62394448	6.78e-07	6.23e-07	3.63e-05	0.176	0.0409	2.25e-13	0.00185	6.45e-06	0.0191	0.287	0.00119	0.175	2.43e-20	3.41e-06	0.000319	0.00107	7.85e-07	0.0133	0.528	7.4e-10	6.94e-15	5.66e-10	1.45e-05	0.000887	0.00147	3.62e-05	0.000263	0.0289	0.00506	2.69e-07	2.87e-11
ARS-BFGL-NGS-71328	13	5937554	6.85e-07	6.38e-08	5.95e-06	0.263	0.311	5.82e-12	3.29e-11	1.6e-21	1.28e-05	1.28e-08	8.08e-07	1.32e-18	0.0369	4.44e-05	0.0091	6.75e-08	0.00107	5.67e-19	0.317	0.402	0.0992	0.00433	0.0105	0.421	0.268	0.00111	0.766	7.12e-06	9.29e-10	0.00252	0.00036
ARS-BFGL-NGS-12092	11	60913660	7.01e-07	1.03e-14	1.63e-06	3.38e-05	0.628	0.157	0.352	0.000247	0.0767	0.125	0.0288	0.266	2.58e-08	1.16e-10	6.52e-12	2.46e-14	1.6e-13	4.95e-10	0.000148	2.42e-08	6.13e-14	0.000128	1.55e-08	0.00133	0.00108	0.816	1.5e-05	0.146	1.02e-06	7.73e-10	1.43e-15
BFGL-NGS-110733	26	45237752	7.02e-07	4.85e-08	7.69e-06	0.258	0.268	0.237	0.174	0.0104	0.341	0.802	0.0732	0.242	4.77e-07	2.47e-10	5.67e-07	6.63e-08	2e-05	4.19e-07	0.000151	0.000473	1.28e-07	0.018	8.17e-09	0.0153	0.0116	0.0633	1.75e-14	0.000454	1.95e-07	1.97e-13	3.5e-09
ARS-BFGL-NGS-44532	11	30177812	7.1e-07	9.48e-14	1.76e-07	0.000175	0.623	1.07e-06	0.0917	0.534	0.251	0.733	0.0298	0.563	4.26e-18	3.16e-19	5.52e-14	5.28e-16	5.74e-20	1.11e-10	0.344	1.51e-17	2.85e-18	4.3e-15	1.92e-08	4.46e-06	1.83e-05	0.381	0.00119	0.125	1.24e-06	1.34e-11	8.19e-25
ARS-BFGL-NGS-79649	7	8401856	7.44e-07	3.29e-08	8.55e-09	0.183	0.114	6.99e-14	5.22e-50	1.42e-26	1.1e-30	5.75e-41	4.46e-36	1.66e-51	0.0233	0.0189	0.00654	0.46	0.00114	1.27e-06	0.362	6.82e-07	0.0647	6.88e-14	0.28	0.281	0.274	0.692	0.456	0.047	0.00376	0.602	0.0288
ARS-BFGL-NGS-3190	6	51273776	7.49e-07	5.33e-09	1.68e-07	0.0314	0.0809	4.63e-19	3.34e-05	6.55e-11	0.0234	0.043	1.18e-05	0.000243	1.45e-27	1.43e-08	0.00798	0.00415	4.7e-06	0.000506	0.000604	1.69e-10	1.02e-10	4.52e-09	3.19e-07	0.0127	0.01	0.075	0.038	0.576	0.674	0.00797	2.86e-10
BTB-01195369	3	91524312	7.77e-07	4.07e-10	2.09e-08	0.0251	0.0438	9.18e-09	1.66e-27	4e-22	2.12e-27	7.19e-20	1.81e-27	1.34e-22	0.00393	0.0245	0.0263	0.0122	0.116	1.39e-08	0.0195	0.0061	0.00579	0.000281	0.134	0.0398	0.0368	0.498	0.00685	0.124	3.94e-08	0.0211	0.00426
ARS-BFGL-NGS-67838	19	501225	8.47e-07	3.39e-08	1.97e-05	0.19	0.131	6.6e-10	9.29e-05	3.02e-05	0.0106	0.054	7.92e-05	0.33	3.87e-20	3.23e-07	0.000169	0.00224	4.56e-07	0.00504	0.127	4.1e-12	6.94e-16	9.81e-10	0.00391	0.0465	0.122	0.146	1.02e-05	0.00165	0.0687	1.16e-07	1.68e-11
BTA-115463-no-rs	21	20248628	8.6e-07	2.05e-05	1.83e-09	0.725	0.0478	0.00483	0.0002	8.37e-05	0.0688	0.000363	0.0156	3.23e-09	0.62	6.22e-05	2.19e-05	0.00394	3e-11	0.111	0.165	1.05e-09	2.8e-05	4.72e-18	9.48e-07	0.000469	7e-05	8.19e-12	0.0449	0.0392	0.28	0.079	2.78e-05
ARS-BFGL-NGS-3717	14	73021664	9.12e-07	1.36e-15	8.88e-09	2.88e-06	0.0375	8.99e-05	1.99e-06	0.0683	0.0154	0.111	1.39e-05	0.0101	2.09e-12	0.109	0.544	0.0483	0.176	6.73e-05	0.0387	1.15e-06	1.1e-08	0.00674	6.66e-05	0.000165	0.000172	0.809	0.0225	0.505	0.00012	3.96e-05	8.91e-07
BFGL-NGS-111050	29	21718056	9.66e-07	1.89e-08	1.33e-07	0.0961	0.228	7.57e-08	4.01e-05	0.000118	0.00126	0.0139	0.000823	0.0399	1.12e-18	2.81e-09	8.92e-07	0.000301	0.000192	0.0994	0.386	2.91e-07	8.45e-10	1.55e-08	0.0158	0.543	0.378	0.0451	2.79e-09	0.00239	0.00201	0.00012	1.71e-08
BTB-01480099	21	48009248	9.82e-07	1.35e-05	7.33e-07	0.13	0.0654	0.000616	3.93e-06	6.07e-08	3.69e-09	4.23e-07	2.01e-06	0.0463	0.19	0.000254	0.0615	0.00108	0.158	8.39e-06	0.144	0.394	0.00132	0.19	0.738	0.0153	0.0779	2.51e-12	0.00235	0.087	1.37e-05	0.000266	0.0185
UA-IFASA-4428	5	6123234	1.01e-06	2.89e-12	2.54e-05	0.000921	0.134	0.201	0.00182	0.00715	3.7e-05	0.182	3.8e-05	0.268	7.69e-07	1.81e-14	1.13e-14	2.49e-16	6.97e-22	9.04e-09	8.19e-11	1.95e-09	1.31e-15	6.91e-05	9.52e-09	5.68e-07	4.22e-07	0.389	3.97e-08	0.0058	1.52e-11	2.23e-11	5.22e-17
ARS-BFGL-NGS-71749	14	1954317	1.02e-06	0.416	4.2e-05	4e-09	0.0729	0.155	1.42e-05	0.00709	1.21e-05	1.85e-07	3.91e-07	4.95e-07	0.00273	0.252	0.549	0.177	0.0052	0.217	0.163	0.0299	0.306	0.184	0.00519	0.026	0.0173	0.0774	0.52	0.00307	0.354	0.755	0.357
Hapmap27516-BTC-042465	6	71910080	1.03e-06	5.25e-05	0.0313	0.515	1.77e-09	0.00767	2.92e-32	0.0105	7.18e-28	7.83e-31	1.4e-31	5.89e-23	0.00195	0.111	0.417	0.529	0.162	0.303	0.335	0.00183	0.0608	0.00843	6.09e-06	8.94e-06	8.04e-08	0.00498	0.126	0.00871	0.00434	0.0894	0.0423
Hapmap52362-ss46526804	6	46750944	1.06e-06	0.000171	5.47e-05	0.0976	0.0627	1.41e-19	5.78e-24	2.65e-08	2.55e-18	3.25e-20	7.26e-22	2.44e-15	1.57e-19	0.293	0.0157	0.00201	0.21	0.229	0.0897	0.0646	0.026	0.00211	0.592	0.242	0.0875	0.497	0.00295	0.026	0.267	0.105	0.231
Hapmap48397-BTA-58570	24	47181172	1.07e-06	0.0111	6.27e-08	0.0073	0.337	3.32e-07	0.103	0.000134	0.01	0.0178	0.0466	0.00279	0.0198	7.83e-10	7.34e-07	1.52e-05	2.01e-11	0.675	0.619	1.23e-14	2.64e-10	3.3e-21	4.21e-10	0.000432	1.3e-05	0.58	9.44e-06	0.0224	0.000441	1.24e-11	4.13e-11
ARS-BFGL-NGS-105636	13	3999095	1.09e-06	5.66e-11	3.28e-08	0.00697	0.202	2.35e-12	7.02e-14	8.03e-20	3.17e-09	4.35e-09	1.39e-11	6.82e-19	0.306	5.22e-08	0.000178	1.51e-10	1.84e-06	4.1e-23	0.101	0.358	0.0103	0.0276	0.0063	0.0643	0.00382	0.0111	0.122	0.0114	1.27e-10	0.0014	2.25e-05
ARS-BFGL-NGS-26350	11	73976208	1.13e-06	1.26e-10	1.7e-06	0.0129	0.404	0.271	2.39e-05	0.021	0.0152	0.0134	0.00016	4.5e-06	2.59e-07	3.43e-15	0.001	5.35e-06	9.01e-05	3.78e-10	0.557	4.9e-06	7.64e-10	1.08e-05	8.05e-08	0.06	0.000127	0.149	1.13e-10	0.478	6.57e-16	8.58e-13	6.45e-12
Hapmap41929-BTA-66620	5	88105584	1.15e-06	5.66e-10	2.21e-05	0.0186	0.137	0.00121	0.0347	0.109	0.767	0.302	0.712	0.623	1.64e-07	2.62e-06	0.000194	1.48e-05	0.0309	2.68e-05	0.193	7.87e-05	2.71e-09	0.0211	0.122	0.0482	0.0422	5.37e-11	0.164	0.368	0.00398	3.23e-05	2.3e-08
ARS-BFGL-NGS-103075	11	9884327	1.17e-06	4.13e-08	9.82e-06	0.164	0.252	9.87e-06	0.338	0.114	0.475	0.586	0.188	0.247	7.86e-11	0.0984	0.301	0.247	0.879	0.0608	0.00252	0.193	0.0488	0.173	0.14	0.558	0.572	1.42e-12	0.00248	0.187	0.255	0.00624	0.0143
Hapmap40887-BTA-111834	30	31832796	1.18e-06	0.0256	0.036	0.00286	3.35e-09	0.219	3.12e-12	0.0019	1.52e-08	2.21e-10	9.39e-08	0.00047	0.7	0.000325	0.25	0.00214	0.0247	3.27e-08	0.121	0.00764	8.89e-05	0.00255	0.00744	0.099	0.109	1.11e-12	0.149	0.00138	3.08e-05	0.0894	5.36e-05
BTB-01034609	6	20568920	1.19e-06	2.53e-08	2.4e-09	0.14	0.0196	4.26e-05	7.78e-14	0.0101	2.42e-07	2.8e-05	6e-10	4.31e-09	6.98e-13	2.51e-12	0.0234	0.00452	0.000221	9.92e-07	0.000451	1.15e-08	5.61e-12	8.03e-12	5.78e-07	0.0996	0.00201	0.164	3.76e-11	3e-05	1.25e-12	4.43e-17	2.18e-12
ARS-BFGL-NGS-1296	1	9942902	1.19e-06	1.99e-05	5.65e-09	0.6	0.0572	0.498	1.08712e-117	0.0428	1.66893e-100	1.56e-98	3.91956e-118	7.19e-97	4.07e-05	0.57	0.296	0.526	0.0746	1.38e-07	0.206	0.508	0.129	0.468	6.54e-05	0.0012	0.00132	0.236	0.0152	0.277	0.135	0.0206	0.0364
BTB-00659722	16	72633056	1.21e-06	3.33e-05	9.8e-06	0.636	0.26	0.138	3.51e-07	0.0059	6.19e-09	3.4e-06	6.06e-14	0.000357	0.0716	0.0268	0.13	0.331	0.762	0.339	0.482	0.065	0.188	0.005	0.0362	0.0255	0.0952	0.000354	0.318	4.99e-10	0.561	0.391	0.367
BTA-70039-no-rs	4	11743261	1.24e-06	1.59e-07	8.56e-07	0.336	0.834	2.81e-06	4.34e-05	3.7e-11	0.0147	1.97e-05	0.000233	1.74e-10	0.172	0.0314	0.307	0.305	0.175	0.00114	0.169	0.0184	0.0125	0.00186	0.000956	0.0208	0.00903	1.75e-11	0.0184	0.848	0.0223	0.037	0.0505
ARS-BFGL-NGS-42224	13	10663054	1.28e-06	2.24e-07	6.07e-07	0.131	0.67	3.71e-08	1.72e-11	0.481	1.34e-10	3.91e-09	8.62e-12	5.77e-07	8.88e-18	5.17e-12	2.59e-09	3.92e-07	2.96e-07	0.000763	0.496	2.95e-15	2.7e-13	1.73e-15	5.96e-09	3.05e-09	3.01e-08	0.0324	3.33e-21	8.83e-11	3.2e-18	8.92e-24	8.69e-18
BTA-61099-no-rs	26	31267472	1.29e-06	2.41e-08	2.44e-11	0.127	0.00018	0.103	9.8e-96	0.00078	3.46e-77	1.61e-70	2.23e-93	1.99e-69	4.97e-09	0.00138	0.166	0.0619	2.5e-06	2.75e-08	0.121	5.98e-08	1.6e-09	6.45e-05	2.69e-08	2.93e-07	3.55e-07	0.115	0.000134	0.323	1.82e-06	4.96e-08	9.65e-10
BTA-34956-no-rs	14	1514056	1.32e-06	0.242	5.76e-05	1.25e-13	0.0525	0.0368	0.453	0.0077	0.227	0.157	0.618	0.213	0.106	0.0183	0.0752	0.00771	0.000873	0.00604	0.0541	0.000107	0.0364	0.00936	3.04e-06	0.00739	0.0229	0.193	0.048	0.197	0.0918	0.00546	0.00148
Hapmap39792-BTA-95367	21	64415056	1.37e-06	1.5e-11	4.88e-07	0.00198	0.436	4.88e-09	0.0544	0.000225	0.0307	8.04e-05	0.612	4.76e-07	2.63e-22	0.00021	1e-07	7.53e-06	6.91e-07	0.00618	0.102	2.1e-15	5.16e-12	1.92e-09	5.77e-09	5.62e-14	2.31e-11	0.358	2e-07	0.00831	0.0257	2.81e-05	4.76e-14
UA-IFASA-7236	14	69288752	1.41e-06	1.36e-05	1.22e-05	0.915	0.315	0.0163	0.0912	0.000353	0.516	0.167	0.387	0.0343	1.13e-07	1.21e-10	1.7e-07	1.98e-09	5.32e-11	3.45e-10	0.00478	7.21e-15	4.68e-16	2.8e-12	7.7e-11	4.52e-08	4.25e-08	0.00742	3.15e-16	0.000182	4.74e-17	2.59e-23	3.3e-19
Hapmap49666-BTA-57439	24	16306830	1.41e-06	0.000409	2.64e-10	0.231	0.00265	0.0768	1.19361e-140	0.225	4.13477e-108	1.1819e-104	3.5726e-141	3.2299e-101	8.03e-09	0.00014	0.272	0.011	0.00672	7.47e-13	0.0117	6.23e-08	8.5e-12	5.19e-05	1.27e-07	2.23e-06	9.87e-06	0.0765	0.0249	0.0968	0.0137	0.00341	5.5e-09
BFGL-NGS-119320	11	64269224	1.45e-06	5.68e-09	1.17e-06	0.0736	0.965	1.08e-09	1.56e-17	1.4e-05	4.76e-14	2.63e-10	5.93e-25	4.47e-12	4.68e-19	3.58e-07	0.343	0.183	0.00467	0.000588	0.0225	0.000619	6.76e-08	4.15e-06	0.0233	0.489	0.462	0.181	0.00963	0.031	0.13	0.000147	1.78e-05
BTB-00038586	1	87664744	1.5e-06	7.47e-08	1.87e-10	0.205	0.00216	7.48e-06	1.56e-64	0.505	2.72e-57	1.11e-40	2.83e-63	9.27e-30	3.05e-15	7.02e-08	0.00717	0.000504	6.62e-09	8.43e-12	0.269	7.75e-14	6.92e-12	1.4e-13	1.95e-12	2.71e-12	1.06e-11	0.0488	3.68e-08	0.337	3.7e-10	8.4e-13	1.65e-15
ARS-BFGL-NGS-13673	1	87402240	1.54e-06	1e-05	2.67e-10	0.211	0.00229	0.405	4.59457e-236	0.00594	2.33259e-180	7.51401e-180	1.92155e-216	7.38219e-172	7.63e-06	0.00074	0.254	0.0964	0.047	1.17e-10	0.359	0.00391	1.15e-05	0.0831	0.00133	0.0032	0.0013	0.718	0.00456	0.656	0.000597	0.00176	2.87e-05
BFGL-NGS-115653	7	90900136	1.58e-06	0.000365	5.53e-08	0.247	0.144	0.642	3.42e-25	0.00722	1.26e-20	7.19e-18	3.89e-23	3.47e-23	0.000297	1.37e-13	0.00127	2.72e-08	0.0109	3.53e-19	0.756	1.31e-06	2.57e-09	1.19e-05	1.95e-07	3.15e-05	3.69e-05	0.523	0.00429	0.061	7.5e-05	4.84e-05	2.17e-11
Hapmap42581-BTA-54463	22	41393600	1.59e-06	0.00379	4.23e-05	0.0397	0.113	0.0361	8.59e-08	8.78e-07	5.02e-08	0.000516	9.72e-07	0.00178	0.0215	5.48e-06	6.59e-06	1.22e-05	1.26e-07	0.000137	0.0945	5.79e-05	3.1e-08	0.00177	3.1e-09	4.51e-05	7.49e-06	0.023	5.31e-12	0.0421	8.41e-15	4.94e-13	8.91e-09
Hapmap41409-BTA-103368	21	22012794	1.59e-06	1.59e-06	0.000222	0.386	0.00993	6.12e-06	3.92e-13	0.0654	1.81e-07	4.08e-07	4.45e-11	1.07e-06	2.04e-08	7.95e-05	0.00117	0.000374	0.00287	0.00158	0.847	0.00926	7.96e-06	0.21	0.0454	0.0807	0.0313	2.42e-11	0.199	0.295	0.0251	0.000767	2.85e-05
ARS-BFGL-NGS-100323	13	62586212	1.62e-06	0.000719	3.99e-07	0.0188	0.113	0.0227	1.87e-11	0.783	5.13e-07	1.16e-12	1.07e-06	1.48e-15	6.03e-05	0.000997	0.254	0.201	0.929	0.0361	0.313	0.0527	0.0127	0.0267	0.0905	0.067	0.0242	3.41e-13	0.0801	0.000551	0.013	0.00116	0.0219
BTB-01638234	11	55229672	1.71e-06	5.49e-17	7.7e-08	1.6e-07	0.223	0.00434	1.05e-16	0.235	3.85e-12	6.88e-09	1.17e-17	6.96e-07	6.66e-11	1.53e-10	5.15e-10	1.6e-11	6e-05	4.99e-08	0.00416	2.03e-06	6.06e-09	0.000434	0.00441	0.211	0.214	0.322	0.0184	0.31	1.8e-06	7.92e-07	4.35e-10
ARS-BFGL-NGS-23253	1	89900840	1.88e-06	2.64e-13	3.11e-09	0.0001	0.0219	0.119	6.08e-17	3.72e-08	1.45e-13	1.04e-09	1.55e-15	1.18e-11	9.38e-06	4.91e-19	2.4e-13	1.52e-13	1.34e-09	9.8e-10	0.0238	1.2e-15	1.18e-13	8.49e-13	3.55e-09	1.79e-06	1.36e-08	0.038	2.81e-07	0.637	9.42e-15	9.57e-10	6.68e-19
ARS-BFGL-NGS-98138	1	136443968	1.9e-06	0.104	0.0302	0.000178	3.13e-08	1.52e-05	7.75e-05	1.79e-07	1.28e-06	0.000167	2.45e-05	8.77e-11	0.148	8.78e-21	1.73e-12	2.19e-19	1.78e-12	5.62e-17	0.0466	0.00179	1.36e-08	0.0556	2.16e-06	0.133	0.0262	9.16e-05	0.00124	0.0183	2.93e-07	0.000357	7.8e-10
ARS-BFGL-NGS-18751	16	32789224	1.94e-06	0.00029	3.38e-09	0.309	0.0207	0.0106	6.4e-09	2.76e-10	6.04e-07	0.000118	6.84e-09	4.37e-09	0.189	4.76e-06	0.0218	2.33e-06	6.87e-06	1.26e-18	0.22	4.74e-08	1.35e-06	0.000118	3.18e-12	8.66e-14	5.63e-14	0.537	0.0844	0.00699	5.8e-08	0.000103	2.03e-10
BTB-01891275	16	70220112	1.99e-06	0.00417	0.000148	0.047	0.0363	0.196	0.0165	0.235	0.0531	0.0385	0.102	0.0098	0.00201	0.0448	0.252	0.0386	0.395	0.0219	0.00149	0.353	0.275	0.537	0.0454	0.0099	0.0196	5.34e-07	0.00698	3.49e-10	0.898	0.771	0.413
Hapmap26072-BTC-065132	14	4149375	2.15e-06	0.263	0.000558	1.07e-13	0.00306	0.00715	1.62e-12	0.00159	2.01e-11	1.38e-12	4.74e-16	1.13e-08	0.000603	0.424	0.272	0.0312	0.0668	0.184	0.136	0.153	0.19	0.214	0.0212	0.0986	0.0241	0.706	0.402	0.245	0.00778	0.263	0.478
UA-IFASA-6332	14	27846372	2.42e-06	2.89e-08	6.6e-08	0.0497	0.211	0.54	0.00113	0.0407	0.000125	0.00104	1.11e-05	0.712	3.77e-08	1.01e-08	1.51e-11	1.29e-07	3.95e-14	0.00139	0.111	4.2e-09	5.12e-10	6.67e-07	1.89e-06	7.36e-05	0.00107	0.284	4.65e-19	3.42e-09	2.64e-07	2.45e-11	3.76e-11
BTB-00285418	8	30235048	2.42e-06	3.42e-05	1.02e-06	0.514	0.206	0.0117	0.00527	0.00772	0.0111	0.0581	0.00132	0.49	2.46e-08	0.122	0.0203	0.0112	0.184	0.187	1.22e-09	0.0346	3.15e-05	0.0999	0.675	3.7e-05	0.00112	0.0538	0.0419	0.0274	0.438	0.0775	0.013
ARS-BFGL-NGS-29366	11	60738924	2.43e-06	3.6e-16	7.91e-07	5.63e-07	0.784	0.0162	0.186	0.0011	0.0263	0.0404	0.0118	0.202	2.29e-11	5.75e-16	9.38e-15	2.1e-17	2.95e-16	1.22e-11	0.00211	2.43e-13	2.72e-20	8.66e-09	9.03e-13	8.4e-06	5.55e-06	0.766	8.51e-11	0.328	1.24e-10	9.21e-16	2.95e-22
Hapmap58477-rs29015713	21	63880632	2.45e-06	8.35e-07	2.09e-05	0.462	0.327	6.9e-09	2.25e-06	7.3e-06	2.51e-06	0.00159	1.71e-10	0.0191	6.56e-16	0.0601	0.00111	0.0101	1.64e-05	0.089	0.0117	6.42e-07	6.53e-05	0.000938	7.89e-09	8.43e-13	6.39e-09	0.379	0.00704	0.197	0.0732	0.0546	8.72e-06
ARS-BFGL-NGS-96337	10	80223216	2.5e-06	0.0107	0.000314	0.0153	0.0104	6.81e-05	7.62e-05	7.98e-06	1.36e-05	0.0103	8.5e-07	0.0689	0.231	0.0226	0.00922	0.031	0.282	0.131	1.09e-09	0.000302	0.0837	5.41e-06	0.00126	0.0219	0.0137	0.524	0.0666	0.547	0.00889	0.00223	0.00985
BFGL-NGS-116527	13	59223836	2.59e-06	2.08e-09	1.97e-08	0.0274	0.0552	0.348	0.000583	0.000126	0.113	7.53e-05	0.00363	1.96e-12	0.00217	9.44e-09	0.00167	9.25e-06	0.0251	4.31e-09	0.253	0.068	8.15e-05	0.941	0.757	0.0537	0.00665	4.23e-11	0.0112	0.0925	0.0115	9.23e-05	0.000108
BTB-00154898	3	107830416	2.63e-06	4.2e-06	7.33e-09	0.0851	0.0364	0.379	2.76e-94	0.00208	4.63e-95	8.18e-83	1.2798e-105	1.86e-89	0.00123	4.79e-05	0.618	0.0369	0.0157	1.47e-10	0.828	0.047	6.07e-06	0.0917	0.0238	0.0944	0.21	0.172	0.548	0.0166	0.00897	0.00488	0.000131
Hapmap32220-BTC-042831	6	71552976	2.65e-06	1.35e-05	0.0282	0.48	2.99e-08	0.000431	1.82e-43	0.0243	7.11e-37	8.78e-35	2.22e-42	1.17e-28	5.62e-06	0.0214	0.0204	0.071	0.0467	0.718	0.175	0.716	0.0124	0.381	0.132	0.00369	0.000612	8.33e-06	0.752	0.124	0.214	0.457	0.138
ARS-BFGL-NGS-106508	28	17072008	2.67e-06	8.25e-10	3.32e-07	0.0163	0.491	0.0186	0.0912	1.19e-07	0.0438	0.00221	0.0356	4.44e-09	0.0232	1.31e-14	7.06e-06	7.32e-10	0.00126	1.7e-12	0.0688	0.0281	1.09e-07	0.695	0.000211	0.0261	0.00614	5.89e-11	9.64e-05	0.0238	0.00058	5.68e-06	3.65e-06
BTA-66230-no-rs	10	36807580	2.68e-06	0.000128	5.57e-05	0.384	0.16	0.0262	3.79e-25	0.0227	1.38e-19	2.4e-16	4.99e-24	2.81e-18	7.44e-05	1.52e-17	7.5e-15	1.85e-18	5.64e-11	2.08e-13	0.00839	4.88e-12	2.49e-20	1.34e-07	1.08e-07	2.51e-05	1.6e-06	0.115	0.000265	0.153	2.47e-09	6.21e-09	1.11e-18
Hapmap38805-BTA-104874	10	14720037	2.7e-06	0.000252	0.0371	0.0474	1.34e-08	0.013	0.0178	0.256	0.12	0.0406	0.168	0.0751	0.00082	0.333	0.204	0.268	0.00551	0.71	0.000427	0.175	0.0228	0.464	0.0725	0.333	0.475	0.173	0.0364	0.0168	0.196	0.176	0.227
Hapmap40460-BTA-69362	3	107779560	2.8e-06	3.62e-06	5.78e-09	0.0997	0.0264	0.4	2.17e-95	0.00236	1.19e-95	7.05e-83	2.87832e-106	4.84e-89	0.00101	8.3e-05	0.65	0.0406	0.0212	1.78e-10	0.75	0.0496	8.92e-06	0.105	0.0307	0.103	0.232	0.236	0.581	0.0154	0.00883	0.00395	0.000145
BTA-95758-no-rs	2	35043748	2.92e-06	1.52e-09	1.58e-09	0.0209	0.00339	0.243	9.37e-07	2.2e-06	0.0109	0.388	1e-05	7.06e-08	9.1e-07	5.14e-26	7.6e-13	4.59e-21	2.14e-18	2.52e-23	0.236	1.51e-21	2.9e-29	1.27e-12	6.58e-17	7.11e-10	1.41e-14	0.165	3e-08	0.0226	9.1e-22	4.63e-16	2.73e-28
Hapmap57586-rs29015232	13	6396120	2.93e-06	8.46e-09	1.92e-05	0.0423	0.43	0.734	0.00983	6.29e-05	0.0038	0.00328	0.00486	0.0151	0.000281	5.76e-24	8.1e-22	5.05e-24	4.96e-20	6.76e-10	0.211	2.01e-09	5.09e-08	3.84e-07	5.96e-06	0.0187	0.0129	4.16e-08	8.9e-10	0.0469	1.63e-12	2.61e-09	5.49e-16
BTB-01864543	8	93404720	2.97e-06	2.87e-06	3.38e-07	0.1	0.475	2.57e-05	2.47e-62	3.02e-10	6.86e-49	1.67e-45	5.61e-59	4.33e-56	0.315	9.07e-07	0.136	9.17e-06	5.39e-05	1.26e-20	1.48e-05	0.0467	4.68e-05	0.73	0.000565	0.0639	0.00665	0.018	0.0172	0.524	2.27e-10	1.51e-06	7.86e-07
Hapmap30383-BTC-005848	14	1489496	2.98e-06	6.92e-05	0.00291	4.41e-30	0.00018	0.0786	0.000593	3.88e-06	4.42e-06	3.76e-06	5.53e-06	0.000598	0.133	0.122	0.709	0.238	0.354	0.0424	0.112	0.655	0.8	0.325	0.0189	0.374	0.214	0.233	0.0296	0.513	0.147	0.0453	0.346
Hapmap43999-BTA-108014	30	24077432	2.99e-06	0.0254	0.000204	0.00612	0.0402	3.48e-11	3.85e-13	1.52e-12	2.58e-17	5.64e-17	1.16e-14	1.55e-24	0.0219	1.51e-06	6.68e-08	6.96e-08	6.08e-08	4.23e-05	0.00522	0.652	0.000742	0.167	0.0665	0.0493	0.635	2.89e-13	7.61e-05	0.0634	6.45e-05	0.0234	0.00608
ARS-BFGL-NGS-55675	9	100163984	3.01e-06	0.000236	4.71e-06	0.409	0.289	0.0402	2.17e-88	0.271	1.7e-65	2.69e-80	3.1e-75	3.87e-67	5.83e-06	0.261	0.22	0.243	0.0251	0.39	0.579	0.627	0.153	0.172	0.114	0.761	0.473	0.0233	0.161	0.0904	0.157	0.493	0.489
Hapmap39847-BTA-58540	14	56433240	3.13e-06	0.214	0.00346	4.88e-09	0.000131	0.0024	0.0146	0.000702	0.0104	0.484	0.00639	0.107	9.86e-05	9.54e-06	0.00209	0.00149	0.00085	0.0305	0.133	0.00305	0.00308	9.67e-05	0.00663	0.00644	0.0315	0.464	0.0557	0.0528	0.441	0.0222	0.000473
BTB-00283603	6	109719480	3.16e-06	3.59e-05	2.07e-06	0.197	0.335	3.04e-05	0.00248	0.481	0.0952	4.13e-08	0.388	3.86e-06	1.53e-15	7.43e-16	2.8e-08	2.09e-09	2.04e-23	2.42e-09	0.00936	8.75e-20	4.14e-19	1.36e-19	3.91e-32	8.33e-21	2.46e-20	0.049	6.99e-20	0.125	3.56e-13	1.61e-18	6.15e-24
ARS-BFGL-NGS-8011	30	40319976	3.31e-06	6.83e-07	2.2e-07	0.317	0.234	0.342	1.93e-77	0.000153	5.2e-53	4.1e-69	2.79e-69	3.45e-79	2.15e-05	9.19e-08	9.54e-08	5.46e-11	6.52e-05	5.46e-12	0.000324	1.49e-07	2.96e-06	0.00298	1.29e-06	8.37e-08	7.91e-07	0.0864	0.00129	0.781	1.33e-14	3.33e-09	1.97e-11
ARS-BFGL-NGS-107749	18	33986488	3.34e-06	6.38e-06	1.3e-08	0.073	0.0233	0.72	5.11791e-119	0.000512	4.57e-98	5.89422e-102	8.70428e-113	2.92e-96	0.000114	0.0119	0.6	0.0561	0.0257	3.79e-10	0.379	0.0176	0.00175	0.545	0.000213	8.51e-05	0.000164	0.628	0.0826	0.0266	0.000523	0.00834	0.000174
ARS-BFGL-NGS-101030	1	135530768	3.7e-06	4.24e-10	4.79e-06	0.0099	0.743	3.09e-10	2.1e-42	5.48e-21	1.27e-39	8.65e-37	1.36e-41	3.85e-44	0.169	0.000597	0.00253	5.62e-08	0.00838	1.42e-15	0.176	0.579	0.00933	0.00118	0.315	0.401	0.763	0.641	0.285	0.000122	0.00352	0.218	0.00766
ARS-BFGL-NGS-90639	11	43296088	3.98e-06	8.26e-06	6.3e-05	0.151	0.0289	0.00547	0.0685	5.4e-05	0.0131	0.0134	0.0577	0.000218	0.791	0.0179	0.14	0.04	0.536	0.0409	0.0799	0.0495	0.404	0.0424	0.00951	0.000253	0.00073	4.84e-20	0.0352	0.927	0.00395	0.0675	0.778
Hapmap36191-SCAFFOLD388152_519	14	43242052	3.99e-06	3.2e-05	9.85e-06	0.85	0.368	6.52e-16	5.43e-10	8.05e-20	1.35e-08	5.59e-05	4.65e-09	5.58e-12	0.0719	3.65e-14	6.18e-06	1.33e-13	3.59e-16	3e-24	0.302	0.00128	4.1e-07	0.0847	1.81e-14	0.000464	7.66e-07	0.401	0.000151	0.0201	6.33e-10	0.000864	7.9e-09
BTB-00202549	4	94355560	4.3e-06	0.0006	4.56e-07	0.359	0.362	2.36e-07	1.73e-13	5.84e-11	2.2e-15	2.74e-14	1.23e-12	2.39e-17	0.552	1.92e-05	0.000396	2.32e-06	0.000412	4.58e-09	0.000164	0.0586	3.63e-06	0.677	0.653	0.167	0.617	1.94e-12	0.000422	0.295	3.61e-08	0.00423	0.000124
BFGL-NGS-117881	5	82631680	4.82e-06	6.03e-06	1.85e-06	0.477	0.849	1.02e-15	8.48e-08	0.00276	8.39e-07	0.00315	2.85e-08	0.156	3.92e-20	5.45e-05	9.43e-05	0.000122	0.000396	0.000413	0.514	4.48e-11	1.87e-08	9.49e-10	9.14e-08	1.85e-07	1.25e-06	0.0268	2.26e-05	0.0518	3e-05	3.33e-10	1.92e-12
BFGL-NGS-118199	10	91086392	5.1e-06	0.00013	1.99e-07	0.395	0.313	3.13e-15	0.0868	2.98e-15	0.194	0.232	0.0703	0.223	3.83e-05	2.1e-08	2.98e-06	0.000269	8.97e-08	0.46	0.15	1.17e-15	6.94e-15	1.15e-19	2.47e-07	0.00236	0.000812	0.218	0.000775	0.788	0.184	5.84e-05	2.55e-11
BTB-01381791	29	20199724	5.25e-06	3.82e-09	0.000127	0.0216	0.14	1.74e-15	6.86e-07	1.96e-08	1.35e-06	5.5e-06	1.52e-09	0.000326	8.11e-26	3.84e-07	0.000137	0.00667	0.0163	0.105	0.114	1.82e-10	2.75e-13	5.51e-11	0.000226	0.0328	0.0812	0.106	0.000155	0.538	0.38	0.011	1.68e-10
BTA-43256-no-rs	18	43502108	5.39e-06	6.14e-07	3.07e-05	0.327	0.335	1.47e-14	4.89e-21	1.78e-26	4.83e-19	5.83e-19	4.77e-16	1.95e-26	0.00576	0.0469	0.0927	0.00184	0.0279	1.5e-08	0.0702	0.0604	0.867	5.71e-05	0.137	0.687	0.539	0.00504	0.418	0.268	9.27e-07	0.0595	0.346
BTA-65371-no-rs	30	133129840	5.53e-06	0.000103	2.39e-05	0.368	0.412	0.902	0.000924	0.000586	0.0655	0.00314	0.0176	1.54e-11	0.00147	9.56e-30	9.47e-12	9.96e-18	1.22e-14	9.64e-22	0.648	2.67e-16	4.97e-20	1.19e-10	1.99e-14	0.00409	0.000232	0.00219	6.93e-07	0.122	2.13e-13	1.68e-15	4.74e-24
Hapmap38578-BTA-120804	10	34193888	5.9e-06	6.65e-07	9e-07	0.287	0.299	8.97e-09	1.78e-14	0.0431	1.34e-09	1.38e-08	2.09e-13	1.67e-09	1.02e-15	3.07e-14	6.14e-09	2.89e-11	2.26e-09	6.92e-10	0.202	1.69e-17	8.62e-21	9.39e-13	1.22e-09	3.01e-06	5.23e-06	0.0272	0.000234	0.0981	7.08e-05	7.55e-09	2.81e-20
ARS-BFGL-NGS-107416	12	35324036	6.44e-06	3.14e-08	5.78e-05	0.0742	0.21	1.46e-11	9.5e-05	9.33e-07	0.0291	0.000228	3.39e-05	0.000107	3.06e-20	9.89e-08	0.00141	0.0146	0.0272	0.0203	0.419	3.95e-08	9.77e-10	9.6e-07	3.75e-05	0.252	0.284	4.48e-06	0.00798	0.00549	0.609	0.0411	1.05e-07
ARS-BFGL-NGS-65126	3	114526320	6.66e-06	2.8e-07	4.7e-06	0.176	0.251	0.565	2.58e-39	0.000374	4.29e-31	9.67e-26	2.47e-43	4.96e-43	0.000255	2.98e-12	4.09e-05	4.67e-13	4.81e-09	6.81e-24	0.0917	7.11e-09	1.25e-12	0.00122	5.61e-07	0.000267	0.000316	0.311	0.278	1.43e-05	1.68e-06	0.00167	8.7e-15
BTB-00590603	15	29702876	6.77e-06	0.00174	2.45e-07	0.213	0.193	0.00046	2.15892e-102	0.086	5.93e-76	1.12e-67	1.35e-88	2.99e-54	1.31e-08	0.295	0.736	0.397	0.00262	0.000214	0.296	2.64e-08	2.03e-09	4.92e-06	1.15e-09	2.08e-09	1.04e-11	0.0126	1.06e-05	0.0592	4.36e-07	3.08e-09	5.39e-08
ARS-BFGL-NGS-33064	2	134553456	6.79e-06	2.19e-10	0.000978	0.0026	0.00791	0.244	2.41e-06	0.0116	0.000112	0.000278	2.98e-06	1.81e-05	6.52e-05	2.26e-11	7.26e-08	1.36e-12	3.56e-10	6.26e-13	0.0593	1.37e-11	1.93e-15	4.91e-05	2.43e-09	3.58e-06	5.01e-06	0.00598	2.74e-06	0.104	2.84e-17	4.44e-15	7.03e-17
ARS-BFGL-NGS-31258	30	30459668	6.98e-06	0.0903	0.0851	0.00012	6.84e-09	0.0157	3.57e-08	0.000678	3.88e-05	1.43e-09	2.21e-06	8.28e-14	0.00049	0.000136	0.00473	0.0102	0.0263	0.108	0.00325	0.422	0.222	0.143	0.00514	0.865	0.274	0.23	0.16	0.00419	0.263	0.203	0.0262
BTB-00054470	1	122789896	7.12e-06	1.68e-05	1.37e-07	0.798	0.115	0.00942	4.48e-08	0.0287	3.01e-07	0.000607	2.93e-06	3.54e-06	1.05e-07	2.63e-11	0.000293	4.8e-07	0.00357	1.89e-11	0.0394	2.57e-10	8.96e-09	1.33e-09	5.48e-14	5.93e-09	8.51e-12	0.573	6.67e-08	0.319	1.45e-15	2.2e-13	3.78e-14
BFGL-NGS-114194	11	106245832	7.14e-06	7.82e-14	2.24e-05	9.81e-06	0.577	0.00451	0.0032	0.244	0.0664	0.0662	0.0659	0.304	3.27e-12	1.34e-22	1.22e-13	1.76e-14	4.62e-10	3.63e-09	0.0988	6.7e-13	2.44e-23	2.87e-10	4.73e-06	0.0326	0.00421	0.00369	1.67e-06	0.49	2.42e-09	1.97e-13	5.2e-20
ARS-BFGL-NGS-90350	3	68515880	7.22e-06	2.93e-05	3.24e-08	0.154	0.031	0.204	1.4e-99	0.0642	1.86e-79	6.4e-78	4.39e-99	7.53e-82	1.24e-05	0.0751	0.665	0.273	0.114	1.33e-06	0.246	0.0996	0.0173	0.414	0.0918	0.0399	0.0637	0.667	0.115	0.55	0.0114	0.0176	0.0107
Hapmap29888-BTC-003509	14	2803998	7.28e-06	0.295	0.000173	1.34e-09	0.119	0.0367	3.81e-07	0.344	0.000103	1.47e-06	8.4e-07	1.95e-08	0.0147	0.00544	0.00251	0.0112	0.00844	0.775	0.0701	8.77e-05	0.0398	0.000186	0.0298	0.178	0.21	0.0502	0.0639	0.257	0.0314	0.00933	0.00513
ARS-BFGL-NGS-17917	30	126011136	8.15e-06	2.02e-16	1.97e-06	6.46e-08	0.309	4.05e-08	0.0903	0.222	0.000148	0.0104	0.0378	0.459	2.17e-17	4.32e-19	1.52e-16	9.37e-18	2.54e-15	5.24e-13	0.129	2.73e-24	1.8e-26	1.64e-12	1.85e-14	6.98e-07	2.39e-06	0.000135	1.07e-20	0.0449	1.62e-13	1.72e-20	3.82e-30
ARS-BFGL-NGS-24998	29	26721324	8.26e-06	1.66e-06	0.00101	0.351	0.00967	4.4e-15	1.17e-05	1.63e-09	8.42e-06	0.00393	2.66e-07	0.582	4.73e-24	6.81e-09	2.23e-12	8.27e-08	2.2e-09	0.0371	0.0781	3.83e-17	2.05e-20	4.91e-14	0.000465	0.000407	0.00456	0.00264	1.82e-06	0.00477	0.00349	5.25e-07	5.75e-16
ARS-BFGL-NGS-60179	10	35143320	8.44e-06	6.94e-08	4.66e-07	0.0764	0.124	4.55e-09	1.97e-11	0.379	1.11e-05	8.1e-05	2.18e-10	1.48e-07	1.1e-17	1.11e-11	1.72e-06	4.15e-08	7.23e-08	1.09e-07	0.735	1.91e-17	2.23e-19	8.55e-15	1.54e-10	7.49e-06	1.23e-07	0.224	6.62e-05	0.195	6.91e-05	2.1e-08	2.5e-18
ARS-BFGL-NGS-93210	23	2893723	8.46e-06	0.000141	0.000409	0.638	0.0269	0.599	0.333	0.254	0.39	0.169	0.287	0.318	0.000143	4.62e-24	6.95e-15	1.09e-18	2.21e-17	9.39e-16	0.0118	2.9e-15	2.78e-18	4.32e-11	6.44e-13	3.3e-13	1.41e-11	0.32	3.28e-07	0.134	1.64e-07	3.16e-06	1e-20
ARS-BFGL-NGS-76821	13	29616304	8.5e-06	0.00108	3.04e-05	0.0717	0.148	2.08e-15	3.41e-11	1.06e-07	1.96e-07	1.47e-06	8.9e-08	2.04e-05	6.64e-20	0.000988	0.529	0.256	0.206	0.0613	0.315	4.47e-08	1.01e-05	2.08e-09	0.000193	6.45e-05	0.00187	0.331	1.68e-07	0.00852	0.0151	2.11e-07	7.56e-07
ARS-BFGL-NGS-17874	29	28170104	8.61e-06	2.89e-06	1.84e-05	0.413	0.61	1.34e-11	4.37e-08	2.84e-06	1.11e-08	1.48e-06	1.22e-10	0.0167	3.19e-20	4.84e-05	6.98e-10	1.05e-05	1.49e-05	0.021	0.000322	3.4e-12	1.97e-12	2.17e-08	0.122	0.00166	0.0236	0.00127	2.22e-06	3.82e-06	0.000774	1.99e-05	3e-11
ARS-BFGL-BAC-11044	1	12805406	8.72e-06	5.97e-05	1.17e-07	0.301	0.0821	0.575	6.68558e-102	0.0217	7.47e-84	8.36e-86	5.15494e-101	1.49e-91	0.000392	0.307	0.00792	0.17	0.895	1.13e-05	0.385	0.597	0.67	0.101	0.00193	0.0219	0.0225	0.299	0.0752	0.157	0.223	0.0806	0.526
ARS-BFGL-NGS-1082	16	50383732	8.76e-06	4.96e-06	2.04e-06	0.601	0.379	3.23e-08	7.13e-07	4.42e-18	2.06e-08	0.000133	2.82e-09	5.1e-11	0.307	8.15e-23	9.15e-14	3.21e-22	7.36e-13	2.45e-23	0.133	2.84e-08	4.84e-07	9.55e-05	1.16e-05	3.36e-06	5.87e-06	0.26	0.0522	0.000112	6.15e-12	0.000655	3.05e-14
BTB-01956180	27	43656444	9.06e-06	0.000338	4.83e-05	0.477	0.301	0.00275	3.54e-09	0.68	5.27e-13	9.88e-07	5.94e-13	2.3e-06	2.34e-08	1.02e-11	3.21e-08	2.29e-09	9.54e-08	1.3e-08	0.121	3.93e-13	6.31e-12	1.48e-11	1.47e-10	3.84e-06	5.24e-05	0.0295	9.63e-13	0.904	1.68e-07	1.07e-11	1.25e-15
Hapmap36106-SCAFFOLD22038_1672	5	96266784	9.32e-06	0.25	1.49e-08	7.43e-09	0.0149	0.251	0.00209	0.0646	2.57e-05	0.000415	1.61e-06	5.88e-06	0.00789	0.0476	0.285	0.418	0.151	0.00013	0.0332	0.0302	0.0627	0.0407	0.00565	2.69e-06	1.21e-05	0.239	0.0345	0.105	0.00352	0.0551	0.00248
Hapmap49071-BTA-17699	5	92618400	9.51e-06	0.000653	0.00185	0.289	0.00363	0.0712	4.65e-05	0.0117	0.00253	0.0137	0.00144	0.287	0.0133	0.0861	0.318	0.176	0.0251	0.0467	1.83e-12	0.103	0.522	0.242	0.0883	0.433	0.636	0.17	0.413	0.207	0.306	0.389	0.144
Hapmap36706-SCAFFOLD27815_931	10	91121384	9.61e-06	0.000261	5.11e-07	0.417	0.365	1.24e-14	0.0824	7.28e-15	0.165	0.188	0.0589	0.183	3.58e-05	9.05e-09	1.5e-06	0.00015	4.14e-08	0.476	0.138	4.75e-16	4.15e-15	1.29e-19	1.09e-07	0.00125	0.000379	0.293	0.000697	0.912	0.155	5.01e-05	9.93e-12
ARS-BFGL-NGS-75511	13	9755065	9.62e-06	8.19e-06	1.19e-05	0.202	0.615	1.28e-05	1.35e-09	0.153	1.41e-12	7.94e-09	3.12e-10	5.81e-07	2.21e-10	1.3e-19	9.02e-17	1.98e-17	1.93e-14	8.13e-09	0.0825	4.97e-23	1.38e-15	3.97e-17	1.13e-07	3.66e-08	2.56e-06	0.00262	1.78e-09	0.519	2.17e-15	8.63e-16	9.74e-25
Hapmap38392-BTA-18567	12	26967176	9.75e-06	8.43e-05	0.00119	0.235	0.00913	1.74e-18	2.1e-07	1.42e-06	3.36e-05	0.000145	4.89e-07	0.000898	3.7e-20	9.29e-07	0.000665	0.00313	0.00532	0.00258	0.824	8.08e-13	1.44e-11	3.6e-10	1.63e-07	0.00202	0.0128	0.202	0.00339	0.0486	0.303	9.46e-05	6.49e-12
Hapmap46330-BTA-95948	8	3533444	9.79e-06	8.85e-06	3.12e-06	0.0619	0.114	0.153	0.0128	0.000133	0.189	0.357	0.0686	0.0517	0.0396	6.99e-10	0.000183	3.85e-08	4.83e-09	1.58e-13	0.0893	0.00186	2.25e-06	0.0646	0.000891	0.357	0.265	9.98e-13	0.0231	0.00174	1.09e-05	0.000192	8.68e-08
ARS-BFGL-NGS-33594	10	37290812	1e-05	3.7e-08	1.73e-05	0.0521	0.797	0.00323	1.21e-16	0.0385	2.77e-11	2.82e-09	1.81e-15	1.03e-10	2.7e-10	2.66e-24	1.23e-19	1.71e-22	1.08e-15	1.25e-12	0.358	2.47e-20	5.03e-26	7.11e-16	5.56e-11	4.8e-06	6.23e-07	0.0108	6.85e-10	0.499	4.47e-13	1.23e-15	1.06e-27
ARS-BFGL-NGS-94706	14	1696470	1.02e-05	0.0198	0.000682	2.43e-18	0.017	2.26e-05	3.97e-09	0.00159	1.03e-06	5.33e-06	1.23e-08	0.00127	0.00219	2.31e-05	4.7e-05	8.8e-06	8.61e-06	0.00462	0.199	3.04e-12	6.23e-06	3.08e-09	1.84e-08	6.62e-06	0.000534	0.0336	0.00259	0.19	0.215	1.08e-05	1.79e-08
BTB-01406729	12	49522020	1.04e-05	4.3e-08	1.42e-08	0.0505	0.00915	0.149	7.55809e-106	0.378	1.67e-89	3.61e-95	7.81642e-109	2.99e-74	8.23e-07	0.0374	0.498	0.29	0.0288	0.375	0.0121	0.188	0.524	0.00567	0.0204	0.617	0.284	0.513	0.512	0.634	0.216	0.246	0.63
Hapmap41456-BTA-121177	19	26700848	1.14e-05	0.000372	9.5e-07	0.248	0.118	4.2e-12	4.87e-20	0.00345	4.13e-13	1.81e-10	7.76e-19	4.52e-09	7.2e-18	6.26e-07	7.23e-10	1.66e-08	1.32e-10	0.00183	0.00121	3.86e-13	1.57e-07	2.41e-09	5.54e-13	3.57e-12	1.51e-08	1.86e-05	0.00123	0.207	0.543	0.000296	1.47e-11
BTB-00425187	10	52860808	1.2e-05	4.87e-07	2.44e-06	0.187	0.419	0.00791	2.79e-08	0.000489	1.63e-05	0.0021	4.72e-09	2.67e-08	2.59e-05	2.58e-14	1.5e-05	1.47e-11	3.9e-17	3.97e-21	0.103	2.11e-15	5.02e-18	6.69e-07	1.18e-15	1.1e-07	7.93e-08	0.000444	3.04e-05	0.329	2.34e-09	1.8e-11	9.92e-20
Hapmap51967-BTA-118944	13	50417384	1.21e-05	1.33e-05	1.41e-06	0.631	0.349	0.64	4.6738e-113	0.00203	4.38815e-92	5.81037e-97	5.70763e-113	7.29672e-97	4.19e-05	0.005	0.265	0.193	0.388	5.09e-10	0.639	0.0528	0.0032	0.336	0.00738	0.0389	0.00967	0.0329	0.0274	0.543	0.00402	0.00957	0.00146
Hapmap51156-BTA-116504	4	8898535	1.21e-05	3.02e-05	3.27e-07	0.702	0.191	0.000102	0.00853	4.09e-06	0.000441	0.0029	0.00383	1.74e-06	0.348	0.0457	0.0827	0.0117	0.628	0.00263	0.672	2.83e-05	0.173	3.92e-06	0.00735	9.32e-08	2.81e-05	2.83e-12	0.737	0.135	0.236	0.458	0.346
BTA-94079-no-rs	30	106280808	1.25e-05	1.47e-08	5.06e-09	0.0248	0.00362	9.34e-09	5.40866e-130	3.25e-14	9.80048e-103	4.49711e-104	4.02497e-110	5.72336e-118	0.321	8.47e-09	2.56e-07	2.14e-13	7.17e-11	1.87e-18	0.000204	0.122	9.62e-06	0.424	0.000261	0.0573	0.0179	0.00485	0.000231	0.058	1.03e-14	5.47e-09	1.32e-07
Hapmap41216-BTA-27440	4	11245877	1.31e-05	0.00309	0.000551	0.127	0.0399	0.138	0.123	0.103	0.379	0.0311	0.14	0.0682	6.32e-06	0.000107	0.127	0.069	0.0759	0.000141	0.19	0.000318	4.26e-10	0.00145	2.48e-05	0.134	0.144	0.000101	1.19e-13	0.0232	3.45e-05	1.19e-11	1.46e-07
ARS-BFGL-NGS-3794	1	90311320	1.38e-05	5.96e-06	7.95e-08	0.414	0.0324	0.293	5.8041e-122	3.37e-10	1.81e-83	1.37e-85	6.63e-97	3.31e-89	0.00197	7.3e-08	0.262	0.0127	0.00404	1.73e-11	0.00383	4.07e-05	6.31e-09	0.000453	6.26e-09	0.000232	4.29e-07	0.048	0.000451	0.611	2.46e-05	7.85e-06	4.04e-08
Hapmap47477-BTA-103865	1	88050696	1.39e-05	1.89e-06	2.41e-06	0.303	0.384	0.000168	8.34e-30	0.0215	2.97e-20	3.17e-13	1.26e-25	1.54e-10	3.07e-11	0.000105	0.538	0.118	0.000558	2.89e-11	0.00295	4.99e-12	7.79e-11	6.49e-11	1.06e-13	1.97e-12	1.55e-14	0.0121	6.82e-08	0.274	5.17e-08	5.52e-13	5.37e-13
ARS-BFGL-NGS-1368	11	44294800	1.39e-05	0.0345	0.0803	0.0128	4.35e-08	0.000117	0.000312	0.000692	0.000293	0.00383	8.93e-05	0.000139	0.079	0.737	0.0921	0.351	0.671	0.432	0.431	0.000357	0.68	9.11e-05	8.95e-05	0.000474	2.31e-05	1.54e-11	0.147	0.00373	0.0425	0.0579	0.0932
BFGL-NGS-117695	3	91352960	1.4e-05	7.09e-15	1.89e-10	4.84e-07	3.63e-05	0.292	8.69e-16	0.00372	1.22e-10	1.12e-13	1.1e-13	1.01e-17	8.33e-05	0.026	0.0313	0.0747	0.0926	0.000174	0.455	0.041	0.0156	0.00191	0.0112	0.00485	0.062	0.000252	0.00268	0.154	0.0448	0.00985	0.0163
Hapmap53237-rs29021167	10	63095460	1.47e-05	7.72e-05	6.57e-05	0.565	0.288	0.000174	0.0573	0.369	0.0792	0.637	0.000916	0.196	7.41e-10	3.87e-21	7.72e-12	3.16e-18	1.72e-27	7.04e-22	0.194	2.67e-22	1.11e-25	5.87e-14	1.55e-19	1.03e-12	3.3e-10	0.000328	4.74e-06	0.517	8.81e-08	6.36e-16	6.93e-29
ARS-BFGL-NGS-79653	25	24031916	1.51e-05	0.0502	0.0668	0.000198	2.26e-10	0.000174	3.29e-05	0.517	0.00515	0.000143	0.00393	0.000102	0.00232	0.00766	0.14	0.052	0.00536	0.04	0.022	0.0471	0.0851	0.00474	0.005	0.232	0.108	5.03e-07	0.0146	0.254	0.0111	0.000375	0.0101
BTA-19965-no-rs	9	74961952	1.58e-05	0.000374	4.35e-05	0.312	0.483	0.521	5.8e-85	0.0911	2.89e-75	3.05e-81	1.72e-83	1.23e-61	0.0113	0.12	0.366	0.122	0.0234	0.099	0.0744	0.0186	0.0833	0.00202	0.000224	0.0949	0.0139	0.467	0.082	0.000381	0.166	0.0937	0.0269
ARS-BFGL-NGS-94765	10	71105512	1.58e-05	0.000205	4.99e-05	0.321	0.309	0.0123	0.00675	0.000286	1.96e-05	0.0352	4.91e-06	0.154	0.614	0.442	0.128	0.206	0.00454	0.122	2.78e-09	0.388	0.319	0.0414	0.146	0.418	0.749	0.261	0.0714	0.0138	0.163	0.757	0.524
BTA-91096-no-rs	13	6434606	1.61e-05	9.49e-07	2.57e-05	0.101	0.741	8.11e-16	2.92e-16	1.2e-25	8.22e-10	9.13e-13	4.11e-11	1.53e-23	0.00299	0.101	0.715	0.0203	0.147	6.04e-12	0.0147	0.0601	0.494	7.09e-06	0.0422	0.222	0.367	0.184	0.369	0.000897	3.32e-07	0.0375	0.324
BTA-92181-no-rs	1	61540640	1.65e-05	0.00946	0.00131	0.0563	0.0126	0.00472	0.0797	0.000744	0.0712	0.136	0.0239	0.342	0.62	0.0368	0.521	0.655	0.724	0.38	0.0573	0.199	0.407	0.204	0.00772	0.000126	7.63e-05	0.0285	0.0089	1.99e-09	0.284	0.0663	0.725
ARS-BFGL-NGS-64241	9	77234832	1.66e-05	0.00513	1.55e-06	0.119	0.0288	0.00504	8.03e-91	0.612	8.47e-83	1.28e-76	3.11e-87	9.03e-47	7.45e-06	0.235	0.253	0.32	0.0328	0.0978	0.444	0.691	0.391	0.438	0.0108	0.394	0.422	0.74	0.0628	0.113	0.161	0.738	0.907
Hapmap54721-rs29023052	30	116308216	1.67e-05	0.00589	0.038	0.119	2.51e-06	3.47e-06	1.17e-10	0.667	2.91e-05	0.00409	5.59e-10	0.0489	5.03e-05	0.000641	0.00208	0.00204	0.00665	0.327	6.21e-12	0.266	0.821	0.346	0.288	0.186	0.184	0.248	0.278	0.328	0.0918	0.948	0.213
ARS-BFGL-NGS-10032	5	17362800	1.69e-05	0.000351	0.000104	0.0877	0.276	1.02e-06	8.04e-08	8.92e-16	3.19e-05	0.000769	1.88e-05	7.44e-08	0.214	0.00625	0.138	0.00254	0.00313	1.12e-19	0.0883	0.0829	8.42e-05	0.0309	0.000269	0.262	0.00614	0.00829	0.155	0.000267	5.55e-08	0.0319	0.000266
Hapmap23146-BTA-123179	5	22847984	1.73e-05	3.75e-06	7.85e-06	0.381	0.884	3.55e-10	0.00529	0.0365	2.84e-05	0.0139	7.36e-05	0.418	2.94e-16	1.66e-12	1.36e-12	7.11e-11	2.12e-08	0.000226	0.282	1.97e-12	5.85e-11	1.3e-12	1.15e-05	0.000872	0.000942	0.0953	7.61e-08	0.214	8.89e-11	3.78e-16	8.92e-17
ARS-BFGL-NGS-17092	28	15812621	1.9e-05	5.58e-06	3.76e-05	0.38	0.298	1.14e-13	3.18e-13	4.68e-20	1.42e-14	7.95e-15	4.06e-18	2.44e-26	0.00614	0.0124	0.205	0.000433	0.461	1.25e-10	0.113	0.000683	0.188	2.5e-06	0.0784	6.47e-06	0.000203	0.00194	0.0493	1.8e-06	0.792	0.00223	0.322
BFGL-NGS-116269	15	2922907	1.95e-05	0.000713	1.1e-08	0.536	0.00363	0.0131	1.04021e-118	0.455	1.34e-98	9.5734e-106	1.37436e-121	2.64e-99	1.28e-05	0.0381	0.013	0.0203	0.0344	0.218	0.549	0.385	0.141	0.0738	0.103	0.215	0.196	0.473	0.131	0.0754	0.0208	0.0598	0.219
BFGL-NGS-109887	8	105345136	1.97e-05	8.48e-06	5e-07	0.133	0.114	0.605	5.55e-07	0.000433	5.64e-08	1.56e-05	1.44e-08	5.34e-05	8.27e-05	0.0347	0.0312	0.00728	0.00517	1.39e-05	0.0712	0.000208	1.03e-06	0.133	9.86e-07	7.17e-05	0.000613	0.322	6.25e-13	0.0751	5e-07	7.31e-07	1.51e-06
ARS-BFGL-NGS-42539	6	107095192	2.03e-05	0.000111	1.52e-05	0.0753	0.307	0.15	0.00248	7.69e-07	0.000215	0.0187	0.000255	0.0589	0.00084	4.41e-07	0.000497	1.04e-06	0.000188	5.36e-09	0.00102	0.00022	1.57e-07	0.000452	4.12e-13	1.06e-06	2.52e-09	0.0206	1.38e-14	0.378	1.6e-09	2.22e-13	3.54e-10
Hapmap48794-BTA-50650	20	44381244	2.05e-05	1.57e-07	1.97e-06	0.0704	0.276	0.693	1.1e-39	0.000527	1.01e-24	4.53e-19	2.04e-34	6.3e-18	0.000357	1.94e-06	0.00594	1.62e-05	0.00241	3.12e-11	0.0346	0.000838	9.99e-08	0.0257	0.00826	0.00702	0.0116	0.943	0.000994	0.199	7.11e-15	2.04e-12	6.23e-08
BTB-00364642	8	88381024	2.17e-05	1.34e-05	7.87e-08	0.337	0.017	0.00179	4.57e-97	0.0622	3.88e-84	2.06e-79	1.74e-94	3.34e-72	3.18e-09	0.121	0.484	0.162	0.363	7.87e-05	0.184	0.000812	8.24e-08	0.268	0.337	0.0839	0.0864	0.264	0.00757	0.239	0.0317	0.0164	6.35e-05
ARS-BFGL-NGS-100178	32	0	2.23e-05	1.9e-06	3.85e-07	0.235	0.087	1.61e-09	3.49e-20	0.00216	1.41e-15	2.34e-13	1.15e-15	9.81e-12	1.03e-18	6.35e-09	0.0003	0.0061	0.000967	0.0107	0.302	4.36e-11	3.76e-11	1.34e-11	0.00218	0.0388	0.0712	0.204	2.89e-11	1.04e-07	7.9e-07	2.86e-14	1.38e-12
BFGL-NGS-117542	14	3664511	2.25e-05	0.424	0.000293	1.74e-09	0.189	0.198	1.13e-07	0.738	5.17e-06	1.73e-09	9.76e-07	2.12e-10	0.122	0.0985	0.162	0.165	0.00112	0.636	0.942	0.00831	0.0313	0.0378	0.00816	0.0198	0.0328	0.0535	0.3	0.295	0.0477	0.0858	0.0927
ARS-BFGL-NGS-101790	8	88512160	2.3e-05	2.91e-05	2.37e-07	0.503	0.0468	0.00208	5.13e-95	0.174	4.24e-82	5.55e-78	5.92e-91	2.88e-70	1.41e-08	0.182	0.69	0.288	0.227	0.00018	0.252	0.00391	8.92e-07	0.404	0.407	0.12	0.191	0.259	0.0207	0.396	0.0809	0.0304	0.000381
ARS-BFGL-NGS-34135	14	1675278	2.36e-05	0.0135	0.00117	3.07e-18	0.0208	3.62e-05	3.19e-08	0.00165	3.76e-06	3.03e-05	7.88e-08	0.00465	0.00143	5.63e-06	1.3e-05	2.42e-06	1.76e-06	0.00358	0.313	5.6e-13	2.76e-06	5.78e-10	6.36e-09	3.31e-06	0.000223	0.0138	0.00157	0.15	0.123	5.35e-06	2.87e-09
Hapmap30759-BTA-123220	17	16415781	2.39e-05	0.00525	1.13e-07	0.154	0.033	0.0203	7.78e-86	0.000322	1.27e-80	4.54e-85	1.44e-87	1.03e-84	0.29	0.197	0.484	0.566	0.211	0.158	0.598	0.0017	0.38	1.5e-05	0.0359	0.123	0.242	0.0448	0.321	0.551	0.419	0.194	0.111
BFGL-NGS-118467	29	29030950	2.43e-05	3.96e-08	5.63e-06	0.0278	0.0838	1.58e-12	1.14e-13	0.00118	2.25e-11	1.78e-10	1.34e-15	3.24e-08	2.75e-21	0.000368	4.38e-05	0.0018	0.049	0.0292	0.446	5.47e-07	1.81e-06	9.19e-05	0.000889	0.0118	0.0126	0.703	1.9e-08	0.000148	0.000886	1.5e-06	4.46e-08
Hapmap22874-BTA-153755	11	83168136	2.53e-05	1.29e-11	1.8e-06	0.000185	0.239	0.15	0.0674	0.0709	0.0358	0.135	0.0379	0.171	2.92e-10	2.64e-33	8.73e-21	6.73e-28	8.97e-14	1.12e-20	5.39e-07	8.4e-18	1.07e-24	2.04e-11	1.6e-18	7.73e-09	2.69e-14	0.17	3.3e-11	0.0542	8.07e-25	5.42e-18	1.42e-31
Hapmap39690-BTA-82650	8	104829512	2.53e-05	0.000147	6.06e-06	0.765	0.603	0.226	0.00498	6.87e-06	0.000193	0.000867	0.00012	5.19e-05	0.0175	0.734	0.613	0.369	0.0181	0.000491	0.00235	0.152	0.000562	0.949	0.000668	0.0895	0.0543	0.0102	5.48e-13	0.003	5.3e-09	4.9e-07	0.00283
ARS-BFGL-NGS-37662	11	88437616	2.65e-05	0.000443	5.75e-05	0.63	0.554	0.0764	5.62e-05	0.208	0.000868	0.000572	2.06e-06	1.38e-05	8.42e-05	0.000803	0.486	0.309	0.533	0.000293	9.85e-10	0.416	0.00827	0.235	0.69	0.847	0.568	0.294	0.365	0.354	0.13	0.805	0.0213
BTA-50515-no-rs	20	37721848	2.68e-05	1.18e-10	6.15e-09	0.000434	0.000491	0.332	1.79e-39	6.04e-07	4.42e-23	4.04e-20	1.94e-32	6.5e-21	6.28e-05	2.14e-10	2.81e-05	6.44e-09	1.21e-07	1.17e-13	0.00302	2.01e-08	6.77e-16	0.00017	0.000233	0.00676	0.00016	0.0342	1.6e-06	0.467	1.81e-20	4.91e-13	1.11e-12
Hapmap36482-SCAFFOLD163485_145	5	14000800	2.68e-05	4.73e-09	3e-08	0.00803	0.0115	1.63e-13	9.76e-05	2.32e-18	0.0131	0.00806	0.000791	8.25e-07	0.194	0.000111	0.0529	7.99e-07	0.014	5.21e-20	0.316	0.157	3.76e-05	0.133	0.00887	0.414	0.153	0.000549	0.127	3.35e-07	0.000113	0.225	0.000149
Hapmap52546-rs29026760	11	83938056	2.73e-05	4.88e-07	8.38e-07	0.144	0.0962	0.0227	0.000196	0.444	0.173	0.294	0.00609	0.00229	7.96e-11	2.7e-21	1e-11	5.02e-15	7.44e-09	4.16e-14	1.26e-07	3.26e-15	7.92e-20	3.83e-09	2.02e-13	5.79e-07	3.53e-11	0.0636	9.19e-07	0.11	2.72e-11	3.26e-10	5.41e-22
BTB-02088155	3	115395552	2.74e-05	2.28e-09	2.66e-08	0.00432	0.00673	0.102	7.44e-22	3.12e-07	6.85e-19	9.8e-20	4.73e-23	2.82e-36	0.00426	7.52e-12	0.000454	1.09e-10	2.84e-05	1.28e-20	0.35	4.34e-06	1.28e-11	0.0291	0.000474	0.0162	0.0207	9.27e-05	0.218	0.121	4.5e-06	0.00216	2.7e-11
ARS-BFGL-NGS-102019	28	36243828	2.86e-05	4.57e-08	2.36e-08	0.0264	0.00445	0.253	1.25402e-111	0.00567	7.99e-89	2.8e-92	6.49754e-108	7.28e-92	5.23e-07	0.00369	0.536	0.113	0.286	1.81e-06	0.498	0.0371	0.00249	0.175	0.0174	0.00664	0.0206	0.0256	0.00516	0.334	0.0103	0.00157	0.00076
BTB-01444556	15	36250368	2.86e-05	0.0405	0.119	0.0134	1.37e-08	0.0118	1.1e-10	0.543	2.38e-10	4.58e-07	2.4e-13	8.12e-08	0.0347	0.0688	0.249	0.0858	0.011	0.0224	0.0497	0.276	0.0647	0.471	0.0917	0.0155	0.0111	0.00843	0.121	0.185	0.495	0.27	0.151
BTB-01454830	29	20882356	2.9e-05	2.99e-09	0.00148	0.00423	0.0243	1.4e-15	4.77e-07	4.06e-07	2.72e-06	1.61e-05	5.56e-10	0.127	7.28e-25	1.81e-09	3.78e-08	0.000208	1.79e-06	0.317	0.366	1.71e-13	2.82e-19	3.98e-15	0.000659	0.0476	0.2	0.0329	1.08e-06	0.000579	0.0174	1.71e-08	1.58e-14
Hapmap50142-BTA-88392	18	28670292	2.93e-05	1.3e-06	3.18e-05	0.181	0.886	6e-06	1.04e-23	0.191	1.73e-22	1.12e-13	3.11e-21	9.62e-08	1.34e-13	2.32e-16	4.74e-11	1.22e-11	8.66e-10	3.14e-08	0.0423	9.56e-17	1.18e-17	8.1e-19	3.66e-16	1.96e-11	3.67e-12	0.46	6.74e-08	0.79	4.08e-08	3.69e-14	6.97e-21
ARS-BFGL-NGS-2595	1	135444752	2.93e-05	0.000697	0.000109	0.262	0.319	4.6e-17	2.54e-22	4.94e-23	4.02e-23	3.33e-20	1.8e-23	2.15e-27	6.45e-05	0.271	0.412	0.148	0.0391	1.28e-08	1.92e-06	0.000136	0.796	1.02e-07	0.209	0.686	0.289	0.594	0.836	0.114	0.0208	0.41	0.352
ARS-BFGL-NGS-7137	18	51369664	2.94e-05	0.00108	1.65e-09	0.487	0.00022	0.0917	2.51342e-105	0.000116	1.36e-86	8.12e-94	5.59e-99	7.88e-89	0.103	0.36	0.0698	0.111	0.128	0.000156	0.00357	0.135	0.395	0.00676	0.744	0.664	0.856	0.0599	0.2	0.254	0.682	0.42	0.462
ARS-BFGL-NGS-39131	19	15684189	2.98e-05	3.5e-05	0.000207	0.614	0.326	0.0454	4.82e-16	0.0057	2.27e-24	7.04e-12	1.04e-22	1.96e-07	2.95e-07	2.28e-06	3.33e-07	5.16e-07	2.48e-07	2.24e-07	0.0165	8.51e-14	2.98e-13	1.01e-09	2.04e-12	2.17e-12	2.89e-10	0.00197	2.51e-10	0.461	8.73e-09	2.45e-12	1.16e-15
BTA-107324-no-rs	11	79689264	3e-05	2.01e-07	3.88e-07	0.0715	0.0646	0.0829	7.29e-35	5.49e-06	1.01e-27	3.88e-19	2.06e-34	3.22e-30	0.000584	3.03e-15	6.32e-07	3.38e-09	2.84e-16	1.12e-13	2.51e-06	1.93e-08	4.3e-13	1.14e-05	1.2e-12	6.65e-05	6.23e-10	0.0555	3.76e-06	0.447	1.72e-15	3.63e-09	1.11e-13
BFGL-NGS-114185	17	397662	3.04e-05	2.49e-08	1.24e-09	0.0191	9.8e-05	0.279	0.105	1.23e-05	0.265	0.127	0.334	0.182	0.00036	0.000214	0.0541	0.00048	0.00033	3.05e-09	0.00021	6.38e-06	6.59e-07	0.000358	2.54e-07	1.14e-07	6.18e-11	0.128	9.46e-05	0.0705	7.85e-15	2.27e-11	3.07e-09
BFGL-NGS-118603	19	50504976	3.08e-05	0.0502	0.0117	0.0099	0.000449	0.187	1.81e-07	0.000459	1.34e-12	2.26e-09	3.23e-13	6.38e-05	0.0268	0.00113	0.351	0.226	0.268	0.0462	1.23e-09	0.0592	0.0764	0.0148	3.99e-06	0.34	0.188	0.0593	0.000545	0.0341	0.143	0.00579	0.0248
ARS-BFGL-NGS-28849	28	1283286	3.17e-05	1.96e-10	5.55e-06	0.00111	0.567	0.205	0.0861	6.18e-07	0.00126	0.0615	0.0481	0.373	7.5e-07	2.99e-24	7.46e-12	3.82e-15	6.54e-15	3.36e-19	0.427	2.35e-19	7.1e-26	4.8e-13	2.17e-12	0.000175	6.86e-05	0.00945	4.81e-17	0.463	1.49e-13	4.82e-17	2.45e-27
ARS-BFGL-NGS-62557	3	114583056	3.2e-05	1.19e-08	6.34e-07	0.0126	0.12	0.277	9.34e-25	1.86e-06	1.27e-20	2.93e-17	7.53e-26	3.25e-34	0.00331	4.87e-13	0.00292	7.63e-11	3.43e-07	1.22e-25	0.546	5.14e-07	1.83e-11	0.00191	1.03e-08	0.00457	0.000281	0.00607	0.542	5.01e-05	8.4e-06	0.00159	7.3e-13
Hapmap49479-BTA-119509	20	12558573	3.33e-05	7.1e-05	1.23e-06	0.746	0.167	0.000215	2.923e-116	0.0938	3.36e-87	5.65e-87	6.71088e-111	1.71e-65	2.37e-08	0.335	0.27	0.0268	0.464	0.365	0.534	0.546	0.0615	0.509	0.171	0.315	0.0699	0.0863	0.711	0.000537	0.246	0.0637	0.727
ARS-BFGL-NGS-29953	3	91615072	3.4e-05	1.55e-16	2.64e-10	4.27e-09	8.39e-06	0.807	1.12e-11	0.000156	9.63e-10	1.69e-06	7.76e-12	7.44e-06	4.91e-06	0.0604	0.00101	0.0186	0.0125	1.03e-07	0.11	0.0101	2.01e-05	0.0197	0.195	0.163	0.135	0.00153	0.112	0.798	0.000135	0.000214	0.000357
Hapmap54804-rs29015126	10	34238024	3.6e-05	3.34e-06	3.01e-06	0.27	0.158	0.0243	3.47e-08	0.0499	4.09e-05	0.00149	3.84e-07	3.65e-05	7.25e-09	2.17e-14	1.25e-05	5.24e-08	6.15e-05	1.67e-11	0.000169	5.53e-12	5.29e-19	4.43e-09	9.11e-08	9.86e-06	2.84e-07	0.102	2.63e-09	0.415	5.37e-09	1.96e-11	4.75e-17
BTA-28965-no-rs	8	93558080	3.65e-05	7.77e-10	2.09e-09	0.00151	0.000111	0.00797	2.07e-79	1.1e-10	9.11e-66	1.69e-63	1.03e-76	6.93e-74	0.0124	0.0005	0.0785	0.000155	0.0428	1.04e-13	0.122	0.0981	0.00103	0.374	0.0106	0.0418	0.00519	0.104	0.00425	0.792	5.36e-08	0.000637	0.000111
BTA-27016-no-rs	12	66023324	3.72e-05	9.95e-06	5.03e-08	0.344	0.00513	0.351	4.46215e-103	0.101	3.75e-88	6.92e-84	3.63586e-107	8.68e-83	8.28e-07	0.00411	0.355	0.134	0.0862	1.76e-06	0.367	0.0337	0.00718	0.124	0.00122	0.000234	0.00055	0.344	0.0168	0.434	0.00489	0.00629	0.000838
ARS-BFGL-NGS-13101	16	27489236	3.76e-05	2.81e-05	5.43e-07	0.654	0.0632	0.628	2.09e-13	0.000136	6.98e-15	3.24e-10	3.83e-15	1.67e-09	0.00144	0.359	0.00111	0.0213	0.851	0.00232	0.454	0.0345	0.0298	0.0661	6.32e-08	4.37e-11	4.88e-14	5.43e-05	0.151	0.257	0.00379	0.00978	0.0326
BTB-00330149	7	109293824	3.87e-05	0.000915	0.000672	0.239	0.109	0.000568	4.45e-15	0.751	1.3e-14	2.01e-09	8.65e-15	4.68e-06	1.42e-09	1.24e-15	1.5e-08	3.14e-09	5.97e-16	5.46e-09	0.311	1.16e-14	1.51e-15	9.29e-14	5.34e-11	0.000157	1.21e-05	0.134	1.63e-11	7.75e-05	2.92e-08	6.22e-15	1.83e-17
Hapmap51855-BTA-71491	4	76049288	3.89e-05	1.48e-07	5.64e-06	0.0359	0.0861	1.53e-12	1.02e-45	4.55e-05	1.56e-40	2.42e-35	1.67e-46	1.27e-17	8.96e-19	0.0288	0.00367	0.049	0.00289	0.0211	0.917	2.06e-08	1.46e-09	1.92e-05	0.0542	1.12e-05	0.00111	0.00686	0.0393	0.144	0.0316	0.0619	6.07e-07
BTB-02093045	15	79971648	3.92e-05	0.00471	0.000363	0.202	0.228	5.42e-19	1.14e-51	0.00473	5.85e-41	2.19e-34	1.73e-53	1.24e-19	1.46e-17	0.0795	0.107	0.243	0.000431	0.214	2.61e-08	3.1e-08	1.37e-05	3.55e-12	2.16e-10	1.04e-08	1.6e-08	0.594	2.06e-05	0.0366	0.199	2.63e-05	5.66e-06
ARS-BFGL-NGS-107379	14	2054457	3.94e-05	1.96e-09	0.0774	1.16e-42	2e-07	0.395	3.14e-05	0.000506	0.00148	0.00349	0.000613	0.00186	0.243	0.0459	0.757	0.166	0.221	0.00244	0.0203	0.031	0.0184	0.0573	0.00779	0.157	0.0149	0.421	0.0132	0.041	0.00312	0.00126	0.0196
Hapmap30912-BTA-71048	4	68313752	4.01e-05	0.00646	0.00496	0.166	0.00315	0.164	4.12e-05	0.419	0.000703	0.00115	0.000119	8.73e-05	0.0628	0.012	0.0142	0.00924	0.122	0.0398	0.0336	0.00582	0.0135	0.0261	0.0532	0.0566	0.0437	3.7e-13	0.00808	0.594	0.00483	0.0216	0.00162
ARS-BFGL-NGS-231	27	43525776	4.02e-05	0.00274	8.14e-07	0.32	0.106	1.39e-15	0.000487	9.81e-06	0.0185	0.0345	0.00202	0.367	4.75e-21	4.25e-06	0.00254	0.00161	1.12e-05	0.000128	0.196	3.05e-18	7.21e-12	2.37e-17	2.74e-17	3.79e-14	3.23e-12	0.492	1.84e-08	0.151	4.37e-06	1.82e-14	1.67e-16
BFGL-NGS-119032	13	9623038	4.06e-05	1.37e-06	2.6e-06	0.145	0.277	6.43e-08	1.87e-27	0.0551	1.9e-23	1.55e-19	2.54e-29	1.91e-16	4.54e-15	3.21e-05	0.000189	0.00505	2.89e-05	0.0734	0.172	1.53e-08	7.83e-07	5.12e-09	0.0027	2.73e-05	8.8e-05	0.0455	6.82e-06	4.84e-10	3.57e-08	1.72e-09	1.44e-08
ARS-BFGL-NGS-105605	11	88416016	4.1e-05	0.000458	7.6e-05	0.676	0.598	0.0678	4.79e-05	0.219	0.000677	0.000435	1.6e-06	1.13e-05	8.58e-05	0.000693	0.53	0.264	0.583	0.000277	8.9e-10	0.413	0.00809	0.238	0.682	0.803	0.531	0.294	0.377	0.349	0.139	0.762	0.0201
Hapmap33513-BTA-158474	30	7163976	4.33e-05	0.00516	3.11e-05	0.206	0.921	2.65e-19	2e-11	3.37e-22	3.4e-08	2.93e-07	1.39e-08	7.67e-12	1.4e-05	0.0742	0.0769	0.446	0.456	4.96e-05	0.0249	0.00176	0.377	7.05e-08	0.0675	0.0125	0.0137	0.0574	0.102	0.0557	0.242	0.0748	0.14
BFGL-NGS-115637	3	119150672	4.37e-05	7.06e-09	4.12e-07	0.00837	0.0401	0.000114	5.5e-14	0.2	1.2e-09	1.09e-05	1.82e-12	9.74e-07	6.78e-14	3.09e-14	6.78e-08	8.84e-10	8.33e-14	3.86e-09	0.027	3.95e-19	3.78e-23	3.43e-17	1.37e-12	2.15e-06	2.55e-07	0.35	0.000275	0.0814	2.12e-05	1.04e-09	1e-20
Hapmap43873-BTA-50695	20	45819524	4.42e-05	1.17e-05	3.59e-06	0.404	0.272	2.44e-11	0.000103	7.53e-15	8.28e-05	4.03e-06	1.09e-05	0.00596	0.0696	1.77e-05	0.0037	1.05e-06	0.0839	8.71e-10	0.0242	0.63	0.00315	0.133	0.229	0.196	0.425	0.018	7.56e-05	0.446	3.58e-17	3.13e-07	0.00355
ARS-BFGL-BAC-33265	2	31020592	4.49e-05	4.15e-06	5.75e-06	0.239	0.284	0.374	2.65e-08	0.00177	4.39e-06	0.00131	9.55e-08	0.000527	1.6e-05	2.82e-07	0.000166	4.28e-07	1.69e-08	1.74e-10	0.0427	4.44e-10	1.61e-14	2.21e-07	6.99e-14	1.28e-09	2.2e-12	0.654	5.03e-06	0.594	3.22e-11	3.02e-11	8.3e-14
ARS-BFGL-NGS-89535	16	22179896	4.55e-05	0.014	4.63e-07	0.0867	0.0424	0.00103	1.67e-59	0.467	3.05e-42	1.47e-37	9.33e-49	1.65e-30	5.23e-08	0.515	0.372	0.752	0.0721	7.53e-05	0.118	1.92e-08	1.88e-05	2.63e-06	1.15e-08	4.11e-14	1.59e-15	0.0151	0.00693	0.221	1.63e-05	6.27e-06	8.45e-07
BTB-00142919	3	89398992	5.02e-05	4.44e-10	2.19e-06	0.00104	0.269	1.63e-10	8.59e-28	1.38e-23	3.35e-28	1.22e-24	1.03e-22	1.44e-20	0.115	0.228	0.125	0.0103	0.408	3.72e-05	0.102	0.0476	0.272	0.000102	0.0957	0.104	0.409	0.0224	0.208	0.0431	6.05e-06	0.0167	0.366
BTB-01741857	28	1740737	5.3e-05	1.26e-05	0.0137	0.386	0.000571	6.25e-17	0.295	0.000285	0.552	0.752	0.115	0.00318	7.18e-20	0.00108	0.056	0.126	3.27e-05	0.00729	0.0303	4.27e-13	2.23e-10	3.83e-12	2.78e-08	7.72e-09	9.22e-06	0.281	3.56e-07	0.0737	0.00443	6.01e-09	1.56e-11
ARS-BFGL-NGS-71526	18	38121468	5.43e-05	0.0137	0.000331	0.0759	0.287	0.000157	0.000545	0.000134	0.000124	0.0121	4.62e-06	0.0124	0.253	0.0741	0.355	0.446	0.223	0.264	1.95e-09	0.00239	0.325	1.19e-06	0.0596	0.192	0.253	0.701	0.453	0.00118	0.675	0.342	0.0663
ARS-BFGL-NGS-31554	24	7785743	5.72e-05	0.193	0.232	0.00117	2.03e-09	0.00143	6.78e-21	0.84	1.57e-19	1.92e-14	2.2e-22	1.12e-14	0.00591	0.000911	0.04	0.00536	0.0473	0.00344	0.53	0.0092	0.022	0.00124	0.06	0.0748	0.212	0.315	0.146	0.0023	0.342	0.121	0.00102
Hapmap31230-BTA-78061	6	116485520	5.79e-05	0.053	3.11e-05	0.0171	0.177	0.0486	7.13e-05	0.0282	1.71e-13	0.000695	7.04e-10	0.162	0.000849	0.000472	0.000597	0.000289	4.21e-09	6.79e-06	0.135	5.53e-05	1.03e-06	0.00032	2.06e-08	1.65e-08	1.25e-06	0.861	5.62e-14	0.000245	9.91e-11	5.32e-11	2.97e-09
BTB-00658384	16	70547088	5.87e-05	0.0502	0.00319	0.024	0.0215	0.166	0.0054	0.168	0.0699	0.0287	0.283	0.00295	0.00907	0.00396	0.0469	0.00307	0.0897	0.00228	0.000602	0.113	0.656	0.348	0.07	0.0124	0.0517	2.24e-05	0.0446	2.75e-11	0.468	0.396	0.0877
Hapmap53698-rs29016346	30	92552272	5.99e-05	1.9e-11	4.36e-05	7.17e-05	0.697	0.00055	7.3e-10	1.73e-17	5.3e-15	0.000175	8.22e-14	0.00454	0.233	2.88e-13	2.43e-12	1.04e-15	1.36e-15	9.92e-14	0.000228	4.17e-07	6.87e-20	0.00673	7.7e-05	0.0159	0.0115	0.0132	8.77e-14	1.36e-05	2.73e-12	1.43e-09	2.55e-14
BTB-01737920	3	39360568	6.26e-05	0.158	0.249	0.00203	6.68e-10	0.794	1.02e-06	0.476	0.00211	0.00191	0.000698	0.000494	0.381	0.108	0.029	0.0675	0.115	0.721	0.000508	0.0534	0.28	0.0475	0.661	0.00122	0.00502	0.511	0.00562	0.00228	2.12e-06	1.52e-06	0.0254
Hapmap22750-BTA-147676	30	65919716	6.48e-05	0.233	0.128	2.18e-05	1.85e-07	0.00183	4.74e-08	0.00681	1.77e-14	1.43e-06	5.82e-14	1.12e-06	0.00213	1.06e-11	5.52e-10	4.32e-13	3.85e-24	9.98e-11	0.244	4.24e-10	9.52e-17	4.52e-07	4.99e-12	0.00184	0.000216	0.000183	3.59e-09	0.509	1.21e-14	1.38e-13	4.52e-15
BTA-99263-no-rs	11	79493648	6.88e-05	4.53e-12	3.35e-06	1.48e-05	0.176	0.102	0.000802	0.0219	0.00452	0.0118	0.0242	0.00205	1.07e-07	6.18e-39	1.9e-19	5.66e-28	2.16e-15	1.23e-23	0.00136	1.65e-16	5.92e-22	5.62e-12	4.06e-18	1.35e-06	3.74e-11	0.453	4.93e-10	0.00662	5.09e-24	3.8e-17	4.62e-29
ARS-BFGL-BAC-33343	21	19832172	6.88e-05	0.0248	1.68e-05	0.0479	0.102	0.000101	0.00125	0.00109	6.93e-10	0.000217	3.57e-07	0.326	0.19	5.88e-12	3.57e-17	6.72e-14	5.03e-23	0.146	0.359	1.1e-10	9.25e-06	5.21e-15	2.48e-08	0.000107	0.000878	0.0157	3.17e-07	0.014	0.000219	2.23e-08	8.51e-11
BTA-22007-no-rs	32	0	6.97e-05	5.96e-11	2.26e-05	0.000165	0.0803	0.613	4.52e-07	2.02e-08	9.35e-09	0.00426	3.32e-05	0.272	4.63e-06	1.76e-17	1.71e-12	2.63e-14	1.07e-11	1.41e-15	0.192	1.63e-20	6.61e-22	4.39e-12	5.14e-09	1.85e-08	2.87e-06	0.00601	8.72e-17	0.76	2.27e-14	1.82e-16	3.3e-25
Hapmap49911-BTA-21136	7	91882016	7.11e-05	7.25e-10	1.23e-05	0.00104	0.121	0.48	8.22e-09	0.00212	3.82e-10	0.00126	5.32e-10	0.00369	4.29e-10	9.7e-28	1.06e-17	8.89e-22	3.08e-19	4.37e-20	0.168	3.77e-25	1.13e-26	2.51e-22	2.06e-28	1.94e-18	6.19e-20	0.743	3.55e-15	0.234	2.61e-17	3.44e-22	2.51e-33
BTA-21135-no-rs	7	91904520	7.19e-05	7.99e-10	1.41e-05	0.00109	0.164	0.376	8.52e-09	0.0038	2.99e-10	0.00106	4.77e-10	0.00304	2.22e-10	9.51e-29	2.02e-18	2.28e-22	9.45e-20	5.13e-20	0.16	4.83e-26	4.78e-27	1.51e-23	1.19e-28	7.85e-19	3.52e-20	0.776	1.72e-15	0.262	8.7e-18	8.47e-23	2.47e-34
BTA-122902-no-rs	30	125277904	7.82e-05	4.98e-08	0.000272	0.0214	0.421	0.313	0.0328	0.000397	1.61e-05	6.39e-06	0.00125	0.0302	8.75e-06	3.14e-18	1.71e-12	7.78e-13	3.94e-08	8.53e-11	0.156	6.27e-15	1.15e-21	1.83e-09	1.15e-06	0.195	0.185	3.58e-09	3.98e-13	0.426	3.88e-11	3.74e-14	5.33e-20
ARS-BFGL-NGS-77240	2	28035272	7.9e-05	2.78e-08	1.47e-09	0.00956	9.64e-06	1.55e-08	9.28e-33	2.34e-18	2.79e-24	2.53e-22	3.85e-27	2.27e-30	0.621	1.24e-05	9.63e-06	2.02e-08	4.8e-06	9.07e-11	0.347	0.00275	9e-06	0.502	0.000558	0.000716	1.18e-05	0.141	1.65e-07	0.000775	3.51e-17	7.22e-08	3.46e-06
ARS-BFGL-NGS-36995	15	59296432	7.92e-05	0.000384	1.65e-05	0.176	0.418	4.35e-21	0.000612	2.22e-11	0.246	0.232	0.102	0.796	2.4e-21	0.00715	0.737	0.279	0.37	0.752	0.0199	5.33e-05	1.3e-05	2.27e-08	0.119	0.518	0.196	0.145	0.782	0.696	0.208	0.0159	0.000179
BFGL-NGS-119694	16	2177420	7.97e-05	1.65e-05	2.06e-05	0.338	0.451	0.299	3.22e-22	4.84e-05	7.23e-21	2.06e-21	1.02e-21	2.37e-27	0.00345	3.31e-12	1.26e-06	3.28e-12	6.87e-09	7.13e-19	0.332	3.48e-08	2.19e-09	0.00812	2.33e-10	2.17e-05	2.28e-05	0.00332	1.69e-10	0.0956	5.79e-14	3.14e-13	2.01e-15
ARS-BFGL-NGS-106313	21	10761902	8.11e-05	6.82e-05	0.000292	0.0678	0.554	0.208	0.0049	0.000206	0.112	0.367	0.000625	0.000281	0.00477	5.05e-08	0.00979	2.58e-07	5.18e-10	4.1e-17	0.00125	5.65e-05	1.97e-05	0.00456	2.3e-24	1.99e-09	1.89e-12	0.00201	0.000269	8.91e-06	1e-06	5.55e-08	1.92e-10
ARS-BFGL-NGS-103064	14	2754909	8.16e-05	0.00953	0.0159	2.46e-12	0.00109	0.549	0.0323	0.233	0.0165	0.03	0.0133	0.023	0.315	0.325	0.174	0.0498	0.205	0.431	0.276	0.192	0.565	0.168	0.083	0.0948	0.0475	0.165	0.481	0.14	0.0701	0.135	0.327
Hapmap31148-BTA-151907	7	35581340	8.19e-05	1.64e-14	2.09e-05	7.37e-08	0.592	0.227	0.0573	0.0599	0.254	0.434	0.247	0.577	8.74e-05	0.107	0.0706	0.0602	0.232	0.912	0.544	0.135	0.687	0.0348	0.00739	0.277	0.317	0.0189	0.716	0.0111	0.101	0.146	0.496
ARS-BFGL-NGS-5819	10	10428184	8.56e-05	8.82e-15	4.18e-05	4.3e-08	0.115	0.0538	6.62e-12	0.268	7.02e-05	0.000484	2.47e-07	0.00674	1.48e-08	8.73e-07	0.00417	0.00106	0.000115	0.000163	0.148	0.000191	4.08e-11	0.00699	0.702	0.0737	0.8	0.00186	0.0197	0.016	0.000178	0.000235	2.85e-07
Hapmap47511-BTA-114200	5	98579872	8.59e-05	0.213	1.86e-06	7.03e-11	0.0967	0.267	0.0666	0.0402	0.0056	0.000714	0.00316	0.000379	0.036	0.267	0.0844	0.042	0.126	0.129	0.00789	0.193	0.509	0.337	0.36	0.143	0.414	0.139	0.283	0.231	0.68	0.219	0.465
BFGL-NGS-115947	14	5494654	8.63e-05	0.124	0.0026	1.37e-12	0.0358	0.0572	4.87e-07	0.483	0.00177	0.00016	3.83e-08	6.39e-07	0.751	0.000779	4.71e-07	2.61e-06	0.000627	0.836	0.648	0.0045	0.309	0.0084	0.465	0.064	0.014	0.629	0.0273	0.0484	0.000344	0.0286	0.00528
ARS-BFGL-NGS-92793	4	61897880	9.29e-05	2.02e-05	4.72e-06	0.162	0.184	0.101	7.22e-09	0.000216	1.07e-06	1.82e-08	6.54e-08	1.17e-16	0.13	2.78e-07	9.16e-05	1.01e-07	0.00256	1.63e-08	0.106	0.0492	0.00015	0.516	0.0857	0.896	0.741	3.49e-12	0.326	0.367	0.00189	0.0305	0.000108
Hapmap60829-rs29020073	3	39393292	9.54e-05	0.459	0.346	0.000101	1.45e-10	0.404	6.55e-07	0.776	0.00154	0.00592	0.00106	0.0149	0.756	0.0109	0.00359	0.00484	0.109	0.223	0.000259	0.00964	0.225	0.0131	0.264	0.000533	0.000628	0.0879	0.012	0.00604	7.65e-07	8.03e-06	0.00257
ARS-BFGL-NGS-22907	30	131710320	9.58e-05	0.009	0.289	0.148	2.78e-09	0.153	1.63e-17	0.0585	1.59e-25	5.47e-34	1.3e-19	4.51e-19	0.00871	1.32e-22	8.63e-16	1.1e-17	1.9e-23	2.29e-11	2.62e-08	1.48e-17	1.17e-13	5.68e-13	2.56e-16	0.000188	2.2e-05	0.109	4.43e-05	0.448	3.06e-05	6.16e-09	1.06e-20
ARS-BFGL-NGS-28921	28	38339404	0.000102	1.7e-07	5.17e-07	0.0229	0.0195	0.284	6.15839e-114	0.00171	1.43e-93	7.93e-94	1.98673e-112	3.03e-93	4.51e-06	0.00112	0.414	0.047	0.102	1.64e-07	0.556	0.025	0.00122	0.11	0.00109	0.00221	0.00379	0.0617	0.0054	0.667	0.0143	0.00127	0.00027
UA-IFASA-4465	10	27299922	0.000104	0.00224	0.00145	0.0499	0.107	4.75e-07	0.0719	0.0724	0.255	0.549	0.0882	0.709	5.57e-11	6.96e-06	0.0473	0.0562	0.46	0.000648	0.000519	4.41e-11	7.29e-10	5.39e-11	1.02e-06	1.98e-12	2.31e-11	0.00807	1.35e-06	0.0177	1.5e-05	2.67e-09	4.19e-12
ARS-BFGL-NGS-38049	15	51041324	0.000105	0.185	0.00161	0.00281	0.119	0.326	5.7e-13	0.0184	2.97e-13	9.55e-07	9.14e-17	5.28e-07	0.00265	0.000163	0.0516	0.00458	2.11e-09	1.22e-05	0.00626	8.06e-12	6.53e-08	4.61e-11	1.74e-17	3.22e-14	4.61e-16	0.138	4.31e-06	0.168	0.00809	4.74e-05	5.64e-09
Hapmap41495-BTA-28967	8	93506192	0.000105	3.02e-09	1.25e-08	0.00141	0.000186	0.0111	6.83e-80	1.33e-10	4.1e-68	3.66e-65	5.49e-78	1.25e-74	0.018	0.00176	0.191	0.0007	0.0506	3.89e-13	0.0906	0.121	0.00241	0.373	0.0286	0.058	0.0113	0.17	0.00546	0.503	8.67e-08	0.000938	0.000361
ARS-BFGL-NGS-38413	11	78149240	0.000107	4.67e-10	7.39e-05	0.000436	0.904	0.03	0.000217	0.0129	0.0363	0.177	0.0185	0.000389	2.78e-06	8.61e-26	1.27e-11	2.31e-17	3.89e-10	4.91e-17	1.01e-05	3.24e-12	2.65e-16	2.23e-08	6.01e-15	0.0002	2.08e-09	0.36	1.01e-05	0.00892	1.92e-15	1.15e-11	1.91e-20
BTA-115500-no-rs	1	101308752	0.000108	0.0762	0.0106	0.0191	0.00411	0.00052	0.000619	0.414	0.00352	0.233	6.03e-05	0.0144	3.62e-05	3.63e-10	0.000234	6.58e-05	0.000488	5.52e-05	1.16e-09	4.49e-05	2.99e-05	6.81e-07	4.01e-07	0.004	0.000505	0.152	0.000189	0.605	0.0308	0.00165	6.09e-07
BTB-00198956	4	75890432	0.00011	4.82e-07	1.47e-05	0.0455	0.0911	8.7e-12	1.65e-46	0.000127	1.34e-41	2.32e-36	2.56e-47	1.02e-18	9.39e-18	0.0096	0.00175	0.0189	0.000572	0.00979	0.398	5.09e-09	6.66e-10	3.35e-06	0.0312	1.78e-05	0.000699	0.00326	0.0283	0.255	0.0587	0.0391	1.63e-07
Hapmap40823-BTA-86437	8	103221632	0.000113	0.085	0.0101	3.05e-09	0.00365	0.168	0.00159	0.0292	0.0568	0.0602	0.000266	0.0152	0.859	0.373	0.0277	0.077	0.217	0.083	0.247	0.0706	0.554	0.1	0.101	0.00806	0.00917	0.00588	0.577	0.283	0.307	0.304	0.284
BTA-89794-no-rs	11	284026	0.000115	3.77e-06	1.5e-06	0.149	0.0521	0.00855	0.00111	0.573	0.126	0.719	0.0195	0.0103	1.25e-09	2.23e-23	4.71e-10	3.29e-15	3e-14	1.2e-14	0.318	1.95e-20	1.35e-26	7.08e-17	6.47e-12	0.00209	3.22e-06	0.207	1.21e-06	0.0295	7.75e-12	6.74e-15	1.56e-25
ARS-BFGL-NGS-59828	25	33273586	0.000116	0.000708	1.1e-05	0.556	0.27	0.716	1.62e-09	0.82	3.45e-13	1.17e-11	6.87e-17	8.35e-08	0.00472	0.0498	0.0679	0.0959	0.037	0.243	0.167	0.0644	0.143	0.0124	0.0601	0.0292	0.0557	0.34	0.0058	7.4e-11	0.0101	0.0533	0.0421
ARS-BFGL-NGS-26520	14	2386688	0.000117	0.285	0.000444	5.1e-10	0.236	0.00421	1.03e-15	0.217	3.11e-10	6.9e-14	7.12e-15	6.2e-16	0.231	4.33e-05	2.37e-08	1.37e-07	1.52e-07	0.301	0.224	1.21e-08	0.00203	1.56e-06	0.00051	0.00116	0.0139	0.00482	0.0796	0.13	0.123	0.033	9.26e-06
BFGL-NGS-116861	27	39440888	0.000119	1.48e-05	7.66e-05	0.275	0.278	0.00873	4.95e-11	0.665	1.17e-14	7.64e-10	3.35e-13	1.45e-09	1.01e-08	2.64e-11	3.16e-11	1.34e-11	2.31e-09	1.83e-07	0.127	3.73e-12	4.07e-13	2.61e-08	1.03e-08	2.46e-07	5.9e-06	0.093	1.65e-13	0.135	8.1e-08	4.06e-11	4.55e-16
ARS-BFGL-NGS-31020	25	4229011	0.000122	3.88e-05	0.000112	0.189	0.911	4.32e-16	0.001	1.29e-23	0.0163	0.115	0.0139	6.14e-06	0.000486	0.423	0.477	0.0246	0.0813	1.39e-07	0.0111	0.0029	0.832	7.95e-10	0.531	0.00669	0.176	0.0175	0.00769	0.00345	0.153	0.029	0.456
ARS-BFGL-NGS-73091	19	25290738	0.000123	0.00103	2.66e-05	0.492	0.0595	2.06e-17	3.79e-10	2.33e-08	3.28e-09	3.76e-08	1.29e-13	3.87e-05	9.53e-18	0.336	0.106	0.0903	0.289	0.0391	0.324	0.00857	0.175	0.0172	0.203	0.223	0.205	0.108	0.76	0.26	0.0199	0.762	0.141
BTA-05721-rs29019877	17	15340860	0.000126	8.26e-06	9.72e-07	0.193	0.0274	0.00506	8.38e-94	0.489	1.18e-84	8.23e-89	2.07e-86	4.07e-56	6.38e-06	2.65e-05	0.000368	0.000138	4.27e-05	0.418	0.0723	0.0205	0.652	0.00383	0.00183	0.42	0.607	0.0251	0.23	0.533	0.225	0.251	0.0528
BTA-115307-no-rs	9	81545248	0.00013	0.000725	2.4e-08	0.0265	0.000294	0.0387	0.00466	0.654	0.00412	0.0465	0.00168	0.636	9.86e-11	0.00113	0.0601	0.0992	0.00078	6.31e-05	0.337	4.76e-09	7.8e-11	8.36e-08	4.85e-12	2.27e-16	7.02e-13	0.000645	9.24e-07	0.287	0.000355	1.2e-08	2.28e-09
BTA-40122-no-rs	16	74212096	0.00013	0.0762	0.0135	0.0237	0.0028	0.0176	0.099	0.171	0.255	0.303	0.735	0.102	0.0967	0.0073	0.0598	0.00258	0.0248	8.92e-05	0.182	2.03e-05	0.759	0.000431	1.4e-05	2.88e-09	7.82e-08	3.31e-11	0.192	2.46e-11	0.117	0.241	0.000485
ARS-BFGL-NGS-3400	9	99334000	0.00013	0.843	0.315	5.79e-07	1.21e-09	0.262	0.757	0.155	0.0259	0.159	0.0326	0.287	0.906	0.000258	0.0794	0.051	0.105	0.133	0.18	0.144	0.822	0.00934	0.0704	0.00353	0.00689	0.00629	0.0341	0.0442	0.0117	0.125	0.0526
ARS-BFGL-NGS-4898	10	63027072	0.000131	0.000234	0.00053	0.878	0.457	0.0162	0.0153	0.45	0.055	0.491	0.000368	0.0616	1.69e-07	2.63e-18	1.92e-10	2.3e-15	1.91e-23	1.73e-17	0.527	5.53e-18	2.78e-21	1.11e-11	1.09e-17	2.93e-10	3.31e-09	0.00115	7.03e-07	0.58	7.72e-09	5.76e-16	4.46e-24
BTB-00520329	13	38326768	0.000131	4.22e-07	0.000124	0.051	0.877	0.00018	0.372	0.273	0.589	0.552	0.79	0.714	4.32e-10	4.44e-20	8.65e-11	2.8e-11	6.13e-10	8.09e-09	0.123	1.16e-16	5.39e-20	1.6e-13	0.000201	0.0797	0.0679	1.73e-05	1.74e-06	0.0305	5.39e-10	1.08e-14	8.8e-21
ARS-BFGL-NGS-11595	7	73854808	0.000132	0.618	0.00279	8.79e-06	0.0895	3.9e-07	3.64e-10	6.28e-05	6.66e-11	2.53e-11	1.81e-10	3.32e-05	5.81e-07	0.135	0.00832	9.32e-05	0.0241	0.0163	0.0285	0.0842	0.0533	0.0279	0.373	0.201	0.325	0.468	0.0171	1.3e-12	0.141	0.112	0.0604
BTA-65044-no-rs	29	21762858	0.000134	1.08e-06	0.00773	0.0666	0.00967	7.7e-14	1.63e-15	5.12e-08	3.96e-13	3.17e-13	5.26e-17	1.44e-08	1.39e-20	8.82e-08	0.000595	0.00139	0.0266	0.00801	0.54	2.56e-11	5.1e-14	5.87e-09	1.2e-06	1.87e-05	0.000168	0.364	0.00154	0.0971	0.0783	5.32e-07	7.71e-12
Hapmap58052-rs29013977	16	65635112	0.000135	0.00091	0.000174	0.892	0.388	1.26e-05	0.0907	0.337	0.0872	0.11	0.0785	0.78	6.95e-07	2.44e-08	3.72e-09	8.11e-12	6.08e-07	0.000105	0.0415	0.0849	0.0631	0.37	0.00847	0.0258	0.0787	0.00555	0.142	2.91e-11	0.0963	0.493	0.0219
Hapmap42129-BTA-20041	24	26892316	0.000136	0.0117	0.0367	0.156	0.000196	0.388	0.000468	0.0111	0.0161	0.0116	0.007	9.98e-08	0.156	3e-06	0.272	0.0262	0.269	0.0018	1.97e-09	0.31	0.04	0.0635	0.00203	0.249	0.0172	0.165	0.0981	0.559	0.0497	0.0149	0.0167
BTB-01218518	9	31833368	0.000138	3.75e-05	0.0592	0.0234	3.3e-05	0.00992	0.0309	1.45e-08	0.313	0.72	0.0189	0.00769	0.662	4.12e-09	0.00106	4.62e-07	3.03e-05	2.57e-08	0.576	0.102	3.2e-07	0.434	0.00654	0.00742	0.539	3.95e-11	0.021	0.247	0.000498	0.000205	2.38e-05
Hapmap38442-BTA-87622	1	120337888	0.00014	4.92e-08	6.93e-11	0.000909	1.45e-08	0.0213	1.72e-27	1.99e-05	2.31e-22	9.89e-14	2.73e-23	6.77e-17	0.000354	3.98e-14	4.93e-10	1.25e-14	2.77e-12	5.37e-17	0.263	2.67e-11	2.35e-13	1.01e-05	9.92e-09	8.31e-09	5.64e-07	0.162	0.00111	0.149	1.15e-10	8.64e-08	4.93e-16
ARS-BFGL-NGS-14500	29	28192104	0.00014	0.0145	4.84e-05	0.158	0.325	2.88e-14	1.06e-32	7.36e-07	8.58e-30	1.29e-26	3.96e-34	2.3e-19	4.74e-19	0.000324	0.0453	0.171	0.0319	0.0366	0.756	8.1e-10	6.46e-06	2.18e-11	9.28e-05	0.00139	0.00048	0.127	0.000185	0.553	0.00869	0.000343	1.6e-08
Hapmap38868-BTA-97511	2	16717335	0.000141	0.00019	1.45e-07	0.29	0.00273	2.28e-08	2.79e-06	3.53e-16	7.23e-05	9.74e-05	1.35e-05	1.02e-08	0.805	4.47e-06	0.00711	1.67e-05	5.55e-06	2.23e-12	0.144	0.00462	1.32e-06	0.185	1.08e-09	1.69e-05	1.94e-08	0.756	1.8e-08	0.0312	6.6e-19	5.51e-11	7.29e-07
BTA-22052-no-rs	1	124196944	0.000145	0.00901	0.000205	0.225	0.592	4.15e-05	1.91e-17	1.75e-07	1.7e-13	2.98e-14	6.16e-16	2.3e-20	0.161	0.00524	0.0349	1.9e-05	0.00612	3.36e-09	0.571	0.236	0.0182	0.413	0.0856	0.192	0.279	0.122	0.00102	3.29e-10	0.576	0.391	0.0256
ARS-BFGL-NGS-41687	11	63759320	0.000147	2.29e-11	3.03e-05	2.82e-05	0.485	0.113	0.0082	0.00252	0.0757	0.146	0.00668	9.1e-05	3.03e-05	2.65e-26	2.57e-14	1.02e-19	8.24e-14	3.02e-15	0.00148	6.3e-07	2.39e-16	0.000186	1.31e-07	0.515	0.0282	0.00176	7.56e-08	0.203	6.16e-13	1.14e-10	1.9e-16
ARS-BFGL-NGS-108037	17	3795790	0.000147	0.008	0.0134	0.133	0.00524	0.155	2.1e-06	0.215	0.000813	1.08e-05	8.63e-06	3.92e-11	0.105	4.46e-20	1.33e-18	4.96e-20	8.16e-10	7.77e-09	0.018	2.95e-06	6.78e-08	0.0125	0.0421	0.555	0.85	3.67e-06	0.382	0.181	0.21	0.0815	2.25e-09
ARS-BFGL-NGS-99149	25	14216892	0.00015	0.00103	0.00128	0.686	0.216	0.0456	0.000388	0.0192	1.55e-06	0.0594	7.95e-08	0.00853	0.000777	2.85e-11	1.42e-09	5.45e-12	9.93e-15	3.06e-10	0.593	9.43e-09	3.63e-08	3.93e-08	5.62e-17	5.46e-08	3.19e-09	0.731	6.04e-08	0.00162	3.06e-06	8.18e-05	1.49e-11
ARS-BFGL-NGS-107139	21	10788801	0.000152	0.00034	0.000696	0.0723	0.43	0.15	0.0145	0.000206	0.135	0.419	0.00167	0.000355	0.00737	1.43e-08	0.00278	1.13e-07	9.16e-09	4.88e-15	2.68e-05	4.55e-05	0.000107	0.00202	3.94e-23	2.3e-08	8.21e-11	0.0435	0.00012	7.69e-05	1.38e-06	8.58e-08	4.6e-10
Hapmap41472-BTA-19981	30	24286880	0.000157	0.229	0.0617	9.97e-06	5.69e-05	0.041	3.36e-07	0.458	2.35e-06	1.97e-06	1.07e-07	0.0594	0.251	0.58	0.0749	0.0877	0.794	0.619	2.93e-10	0.335	0.17	0.214	0.186	0.853	0.841	0.00549	0.0365	0.0456	0.827	0.621	0.638
ARS-BFGL-NGS-43868	7	91946384	0.000159	2.49e-09	6.98e-05	0.00122	0.0377	0.895	3.91e-11	2.06e-06	1.02e-09	0.00126	6.43e-12	0.000902	6.46e-08	2.25e-27	9.04e-17	2.42e-23	1.54e-20	6.46e-25	0.113	1.14e-26	2.24e-28	6.95e-22	4.66e-35	8.45e-22	5.61e-25	0.185	6.02e-13	0.122	1.31e-16	5.85e-22	1.64e-35
ARS-BFGL-NGS-59838	7	19461568	0.000162	0.00186	3.23e-06	0.428	0.059	2.18e-19	0.0503	1.96e-23	3.19e-06	1.68e-05	0.000119	0.213	0.000151	0.465	0.326	0.126	0.273	5e-05	0.174	0.0633	0.116	0.0113	0.369	0.39	0.265	0.107	0.206	2.33e-06	0.0323	0.353	0.142
ARS-BFGL-NGS-104379	11	86497488	0.000165	7.79e-09	2.87e-05	0.00283	0.407	1.25e-07	0.000246	0.0334	0.133	0.719	0.00272	0.733	1.24e-16	1.89e-13	4.91e-11	5.62e-11	3.73e-09	1.82e-07	0.000627	4.63e-18	3.28e-21	4.2e-11	8.19e-11	1.89e-07	2.23e-09	0.319	0.0169	0.204	8.57e-09	1.79e-10	1.43e-21
Hapmap49787-BTA-88812	16	26736540	0.000166	8.34e-08	3.08e-08	0.0104	0.000202	0.000578	1.03e-11	0.382	9.37e-08	2.51e-06	4.88e-11	0.00014	1.06e-14	0.000221	0.0908	0.181	0.000294	0.00173	0.826	3.77e-12	8.13e-14	3.71e-09	4.89e-10	9.09e-14	2.62e-14	2.27e-06	2.16e-06	1.21e-05	3.05e-08	3.11e-10	4.02e-11
ARS-BFGL-BAC-13663	11	39664224	0.000167	1.6e-09	0.000103	0.000709	0.0313	0.0834	0.239	5.18e-08	0.775	0.239	0.229	5.84e-05	0.00139	3.25e-24	1.98e-09	3.14e-17	9.98e-11	7.1e-19	0.234	2.43e-07	2.16e-10	1.57e-05	1.7e-12	0.0299	0.00298	9.84e-05	3.84e-09	0.00804	1.5e-10	4.17e-12	6.02e-16
Hapmap50904-BTA-17187	1	124692272	0.00017	6.07e-08	8.36e-11	0.00936	8.49e-09	0.00297	1.29e-55	5.06e-06	1.44e-48	9.45e-41	1.59e-51	6.78e-43	0.00127	5.62e-05	0.000693	1.23e-05	0.0253	7.87e-10	0.166	0.0103	0.000993	0.0397	0.0446	0.00521	0.0196	0.267	0.00816	0.559	1.49e-06	0.00186	1.35e-05
ARS-BFGL-NGS-104207	6	109835440	0.000172	1.81e-05	0.000189	0.254	0.905	9.06e-06	0.00451	0.279	0.0757	1.42e-07	0.538	4.8e-06	3.61e-14	1.25e-12	3.05e-06	1.16e-07	1.72e-19	2.01e-07	0.165	8.5e-18	2.77e-16	2.56e-17	1.81e-29	1.37e-16	9.79e-18	0.0463	5.49e-16	0.125	7.93e-11	1.38e-14	1.27e-19
Hapmap26527-BTC-005059	14	4176618	0.000174	0.359	0.000537	3.97e-09	0.432	0.00165	2.79e-13	5.1e-05	3.32e-12	1.98e-13	4.45e-18	9.16e-09	0.0001	0.253	0.154	0.00986	0.0323	0.0782	0.481	0.177	0.341	0.114	0.0082	0.0536	0.0186	0.739	0.536	0.0958	0.00254	0.197	0.24
Hapmap50820-BTA-91209	2	35993312	0.000177	2.21e-07	1.34e-07	0.02	0.00128	0.0123	3.25e-11	0.32	6.4e-09	1.86e-05	1.91e-14	3.88e-11	1.07e-10	4.75e-22	2.24e-14	1.76e-18	1.19e-16	1.63e-13	0.0853	8.42e-21	1.21e-25	1.09e-14	8.9e-14	7.61e-12	1.09e-11	0.104	4.36e-08	0.0113	1.99e-14	1.03e-14	4.22e-24
BTB-00141857	3	88766768	0.000177	0.0438	0.000187	0.0455	0.796	0.00533	0.0821	0.303	0.042	0.824	0.0023	0.204	2.15e-08	8.03e-10	0.000168	8.76e-06	3.25e-15	4.85e-08	0.0183	3.64e-17	1.14e-12	3e-17	5.96e-24	2.11e-18	9.04e-19	0.0488	2.3e-09	0.325	1.88e-06	8.37e-10	1.72e-16
ARS-BFGL-NGS-55814	7	6036526	0.000178	0.0488	0.00523	0.039	0.0348	1.39e-14	0.000291	0.000491	0.000207	0.151	1.25e-08	0.47	1.05e-16	5.21e-05	0.0702	0.144	4.14e-07	0.00309	0.00212	1.16e-19	4.3e-11	1.16e-23	2.67e-18	3.55e-19	1.23e-14	3.16e-07	3.81e-08	0.14	1.1e-07	4.89e-13	8.55e-15
Hapmap33240-BTA-157357	1	101330296	0.000181	0.106	0.031	0.0127	0.000474	0.000352	0.000181	0.242	0.0023	0.161	2.15e-05	0.00882	8.01e-05	8.14e-10	0.00046	0.000168	0.0013	0.000261	1.16e-09	0.000117	4.45e-05	6.66e-07	1e-06	0.00999	0.001	0.061	0.000129	0.584	0.0326	0.00109	1.29e-06
ARS-BFGL-NGS-8633	2	35898372	0.00019	2.9e-07	9.06e-08	0.022	0.000577	0.00981	1.03e-11	0.163	3.49e-10	2.07e-05	2.06e-16	4.43e-10	5.78e-11	6.72e-22	2.29e-14	8.37e-20	8.71e-16	1.35e-16	0.024	6.38e-22	1.43e-27	7.77e-16	3.11e-15	1.9e-11	2.09e-11	0.0544	1.19e-08	0.0467	1.76e-16	1.82e-17	7.98e-27
ARS-BFGL-NGS-108297	11	85982744	0.000196	2.24e-07	0.000133	0.0211	0.778	6.01e-10	3.95e-05	0.000578	0.0961	0.771	0.00124	0.792	1.19e-16	3.38e-16	6.86e-11	1.02e-11	4.17e-10	5.02e-08	0.00276	1.94e-19	8.12e-24	1.35e-13	2.13e-09	4.31e-05	9.59e-07	0.199	0.237	0.122	1.31e-06	1.77e-09	4.09e-22
Hapmap53066-rs29026782	1	152345824	0.000197	0.251	0.00664	0.00197	0.0306	4.87e-17	2.27e-06	1.42e-06	1.32e-06	0.000151	6.89e-07	0.0341	6.6e-16	1.17e-11	0.000129	0.000358	1.7e-06	0.00725	0.0119	1.01e-19	1.39e-21	3.05e-25	3.04e-09	4.02e-05	5.74e-05	0.0378	3.46e-08	0.329	1.4e-07	1.47e-16	6.71e-19
BTB-00673952	17	15052590	0.000197	0.00153	2.71e-05	0.743	0.334	7.55e-05	5.2851e-125	0.142	3.34708e-111	2.98032e-114	2.77964e-116	3.44e-72	3.09e-07	0.634	0.835	0.628	0.668	0.299	0.00547	0.0827	0.0153	0.294	0.655	0.0996	0.113	0.44	0.377	0.28	0.302	0.119	0.0752
ARS-BFGL-NGS-29910	20	9468693	0.000204	3.39e-06	5.72e-07	0.0596	0.0114	0.00214	2.88982e-112	0.106	2.07e-90	1.61e-88	7.68783e-108	2.03e-59	3.63e-06	1.39e-05	0.00833	0.00104	0.000961	0.229	0.282	0.0105	0.0305	0.00106	0.000113	0.136	0.0489	0.434	0.000532	0.393	0.00403	0.00135	0.0115
UA-IFASA-6765	14	74414864	0.000211	1.14e-08	0.000682	0.00184	0.533	6.07e-10	2.45e-14	0.235	5.45e-11	3.51e-06	5.85e-14	5.23e-05	1.16e-16	9.73e-12	1.64e-06	5e-08	1.98e-06	8.51e-08	0.222	1.88e-14	2.67e-21	1.32e-11	4.94e-05	0.0142	0.00563	0.537	2.45e-06	0.239	7.39e-05	1.81e-10	4.58e-17
Hapmap49534-BTA-22267	30	11314201	0.000211	3.24e-07	2.9e-05	0.0159	0.305	0.125	1.42e-09	1.51e-06	6.45e-13	2.33e-09	1.02e-10	2.56e-11	0.000313	0.000344	0.0792	0.00141	0.0843	9.28e-08	3.74e-06	5e-07	1.18e-09	1.46e-05	1.51e-12	8.57e-10	2.39e-14	0.00556	7.01e-09	0.359	2.83e-16	1.36e-10	1.26e-09
Hapmap30327-BTA-162257	13	21363396	0.000214	1.43e-07	0.000162	0.0109	0.472	0.00137	1.41e-11	0.0801	6.45e-16	1.83e-10	2.28e-13	3.46e-08	6.86e-12	5.45e-06	0.00416	0.0251	0.0961	0.159	0.136	0.00025	7.74e-06	5.07e-05	0.00388	0.0244	0.015	0.0341	5.59e-18	6.7e-10	2.34e-07	1.87e-09	5.23e-06
ARS-BFGL-NGS-247	10	67538920	0.000216	0.0543	0.000386	0.0479	0.529	6.78e-15	2.49e-06	0.00126	1.01e-06	0.00851	2.95e-06	0.158	6.76e-15	1.74e-11	1.06e-07	6.58e-07	1.22e-12	6.3e-05	0.325	1.41e-17	1.12e-11	8.85e-20	1.75e-08	2.24e-08	5.33e-05	0.0443	5.19e-06	0.336	0.0735	1.08e-06	8.94e-15
ARS-BFGL-NGS-53620	6	109800336	0.000216	3.57e-08	1.22e-05	0.00445	0.151	0.447	0.000323	0.0172	0.000158	2e-10	0.00565	0.000124	6.3e-07	2.19e-09	0.00703	7.25e-06	4.48e-14	3.21e-11	0.0421	2.17e-08	6.39e-08	3.74e-07	1.58e-23	1.69e-08	8.53e-13	0.361	4.37e-09	0.0174	8.09e-09	1.94e-09	2.68e-12
ARS-BFGL-NGS-72521	18	26232914	0.000219	0.219	0.222	0.00333	2.75e-08	7.36e-11	2.71e-05	4.04e-07	2.84e-08	3.01e-05	2.12e-07	1.14e-08	0.000149	0.385	0.528	0.0798	0.538	0.00181	0.281	1.49e-05	0.0327	2.71e-06	0.391	0.341	0.104	0.00145	0.504	0.141	0.0571	0.942	0.133
Hapmap44333-BTA-104611	1	63825188	0.000223	0.312	0.0045	0.00149	0.0562	0.269	0.000226	0.665	0.000246	0.0031	0.000186	0.0248	0.00482	0.0577	0.0386	0.0793	0.233	0.729	0.00136	0.0404	0.00907	0.0507	0.064	0.116	0.185	0.169	1.6e-06	6.35e-17	0.00107	0.000182	0.0519
ARS-BFGL-NGS-81082	9	94511744	0.000224	0.193	0.000212	0.00483	0.0239	0.00117	7.1e-28	0.466	1.48e-27	3.54e-18	8.25e-29	1.46e-13	1.42e-07	1.24e-06	0.00321	0.000543	1.1e-08	9.01e-08	0.108	4.52e-13	1.79e-15	3.52e-12	2e-14	3.68e-12	7.78e-14	0.00778	1.94e-06	0.148	1.15e-06	4.22e-08	9.07e-14
Hapmap39748-BTA-42827	18	26358648	0.00023	0.000382	0.000274	0.425	0.204	0.00438	0.00396	0.167	0.0179	0.316	0.00158	0.433	1.14e-06	0.0686	0.00531	0.00057	2.21e-05	5.28e-05	0.000107	1.05e-07	0.00104	5.52e-05	1.24e-11	2.83e-14	5.28e-11	0.0895	0.164	1.29e-05	0.0194	0.0126	1.94e-07
Hapmap39294-BTA-80145	7	90655912	0.000235	1.36e-07	1.81e-05	0.0118	0.186	0.00071	4.22e-37	2.19e-08	2.55e-29	5.33e-23	1.06e-36	9.23e-35	0.0169	4e-18	1.18e-07	5.83e-15	1.33e-06	4.34e-21	0.00223	2.9e-08	1.4e-09	6.07e-06	1.12e-11	9.07e-10	2.8e-10	0.195	0.00287	0.066	1.1e-08	5.98e-07	1.82e-13
BFGL-NGS-118303	3	80304504	0.000235	0.179	0.000105	0.00414	0.66	4.94e-18	2.23e-07	4.78e-18	5.42e-05	1.17e-07	7.56e-06	4.84e-17	2.79e-08	4.63e-10	9.45e-14	2.68e-07	2.5e-06	0.0421	0.0222	3.56e-13	5.32e-10	1.56e-16	0.0195	0.00681	0.11	0.00522	2.19e-07	2e-09	0.126	9.64e-06	2.79e-10
Hapmap60862-rs29018508	5	91320952	0.000235	5.14e-05	0.00245	0.33	0.188	0.214	4.57e-05	0.0364	1.9e-09	2.69e-10	6.02e-08	1.64e-05	0.00327	0.348	0.439	0.481	0.418	0.422	2.69e-12	0.356	0.497	0.0568	0.427	0.596	0.378	0.0842	0.311	0.259	0.444	0.156	0.427
BTB-02080594	20	45052284	0.000239	2.98e-06	0.000414	0.0924	0.105	0.00075	2.69e-16	0.157	1.35e-11	5.67e-06	6.72e-18	0.000791	1.39e-09	3.54e-12	5.09e-16	7.7e-14	9.24e-15	8.37e-06	0.0101	5.64e-11	1.36e-14	1.04e-07	1.91e-05	2.84e-05	0.000676	0.305	3.02e-05	0.0242	1.49e-10	1.81e-13	1.08e-15
BTA-54217-no-rs	22	35707396	0.000239	0.0111	0.00102	0.227	0.363	0.0993	0.000163	0.0551	0.00897	1.44e-05	0.000591	5.79e-06	0.00446	1.09e-09	5.02e-13	2.58e-13	2.95e-10	2.35e-06	0.0753	1.4e-12	4.2e-12	1.17e-07	1.1e-07	2.06e-09	1.07e-08	0.224	5.69e-10	0.00761	2.63e-15	3.17e-10	3.35e-14
ARS-BFGL-NGS-61814	8	11212361	0.000252	1.81e-06	7.48e-06	0.0504	0.101	1.16e-07	9.51e-41	2.64e-12	1.51e-30	2.81e-26	3.09e-33	6.85e-40	0.411	5.63e-07	5.14e-05	1.6e-10	4.01e-07	2.26e-17	0.0258	0.0544	0.000573	0.366	7.69e-05	0.255	0.143	0.167	0.239	5.83e-11	0.000924	0.0457	7.14e-06
BTB-01069210	6	10295237	0.000273	0.00192	2.39e-05	0.701	0.0844	3.88e-11	0.306	7.77e-10	0.414	0.751	0.227	0.19	0.0647	0.0599	0.284	0.0672	0.287	0.000329	2.42e-10	0.117	0.0688	0.0624	0.0981	0.244	0.297	6.9e-06	0.0908	0.121	0.0019	0.127	0.207
Hapmap45915-BTA-22734	12	46867624	0.000273	0.000178	8.09e-08	0.534	0.000496	0.28	7.48517e-102	0.338	1.22e-89	3.13e-92	9.48369e-110	9.48e-76	6.52e-05	0.0125	0.0408	0.1	0.0421	0.0135	0.0147	0.384	0.172	0.00625	0.199	0.289	0.0749	0.712	0.948	0.468	0.442	0.867	0.647
ARS-BFGL-NGS-100677	13	62933068	0.000278	6.5e-07	0.00128	0.0258	0.0582	0.3	0.0485	0.362	0.123	0.269	0.0198	0.307	0.00159	2.83e-05	0.00291	0.00169	0.77	0.0286	0.339	0.0378	0.00299	0.117	0.00556	7.72e-05	9.66e-05	3.07e-12	0.192	0.00516	0.0776	0.18	0.0387
Hapmap32970-BTC-064990	14	4043743	0.000279	0.233	0.253	4.55e-10	5.62e-08	0.327	0.000601	0.285	0.000737	0.00276	1.2e-05	8.43e-05	0.308	0.408	0.595	0.477	0.882	0.0296	0.0254	0.46	0.0113	0.572	0.0161	0.589	0.633	0.245	0.172	0.0363	0.0407	0.596	0.158
ARS-BFGL-BAC-27247	20	45083604	0.00028	6.17e-06	0.000392	0.127	0.0922	0.00155	1.03e-16	0.16	5.36e-12	3.57e-06	5.71e-18	0.000581	6.1e-09	1.37e-11	4.79e-16	1.23e-13	2.12e-14	2.09e-05	0.0169	1.54e-10	7.36e-14	3.27e-07	3.82e-05	3.18e-05	0.000919	0.282	4.76e-05	0.0378	2.52e-10	5.24e-13	8.29e-15
ARS-BFGL-NGS-37002	24	35834332	0.000282	3.7e-06	2.19e-05	0.0903	0.193	2.02e-11	1.1e-10	4.63e-07	1.71e-06	3.1e-06	2.01e-11	0.000902	3.48e-19	0.0584	0.558	0.626	0.491	0.162	0.0458	2.27e-06	3.63e-11	4.21e-06	0.0756	0.0778	0.272	0.0623	0.00163	0.0327	0.623	0.129	0.000104
ARS-BFGL-NGS-74378	14	3640788	0.000284	0.0207	0.0419	9.68e-15	0.000694	0.000351	4.23e-12	0.0465	3.71e-11	6.73e-11	1.29e-12	1.17e-11	0.095	0.469	0.417	0.561	0.581	0.0412	0.0133	0.287	0.182	0.0272	0.413	0.591	0.131	0.453	0.138	0.272	0.0303	0.0781	0.232
Hapmap39596-BTA-86565	11	19101798	0.00029	0.000199	0.000112	0.0539	0.368	0.0139	0.00257	0.465	0.27	0.113	0.0616	0.000702	0.000146	0.00293	0.0988	0.0118	0.0846	0.00414	0.0269	0.0347	6.44e-05	0.0735	0.0511	0.19	0.366	1.18e-12	0.00773	0.122	0.00201	0.00367	0.00374
BTA-33069-no-rs	6	56928608	0.000291	0.0144	0.00252	0.215	0.164	0.552	0.00233	0.584	0.0637	0.00681	0.0716	3.79e-05	0.12	0.187	0.668	0.581	0.229	0.111	1.67e-09	0.00197	0.262	0.000139	0.216	0.19	0.0303	0.693	0.465	0.442	0.137	0.35	0.225
ARS-BFGL-NGS-82094	10	52781920	0.000294	8.09e-09	1.04e-05	0.00115	0.0822	0.00224	3e-13	6.3e-05	9.33e-09	6.48e-07	2.87e-14	4.19e-13	8.76e-05	1.74e-17	5.62e-08	7.29e-16	1.06e-17	8.94e-23	0.00413	6.94e-14	5.6e-18	1.18e-05	9.4e-15	2.95e-06	3.37e-07	0.000609	1.61e-07	0.421	1.97e-11	2.06e-12	2.58e-20
ARS-BFGL-NGS-39099	7	70886024	0.000294	0.179	0.000655	0.00836	0.125	2.24e-09	1.16e-09	0.000255	1.04e-12	3.26e-10	4.1e-11	0.000645	1.99e-10	0.706	0.259	0.0267	0.838	0.274	0.175	0.0134	0.0127	4.22e-05	0.352	0.00206	0.0199	0.386	6.96e-05	7.54e-12	0.0431	0.000787	0.0234
Hapmap40033-BTA-93880	19	61125348	0.000296	0.00186	8.96e-06	0.0318	0.0903	0.104	8.69e-09	0.00983	2.01e-07	7.76e-05	7.81e-09	8.35e-08	0.0131	2.61e-19	9.24e-09	3.31e-12	9.04e-20	5.52e-15	0.00184	2.27e-10	3.1e-15	1.77e-07	2.21e-09	0.016	0.000894	0.0219	1.13e-05	0.605	3.71e-05	0.00053	1.07e-14
ARS-BFGL-NGS-103355	13	19590132	0.000299	1.51e-08	3.29e-05	0.00173	0.125	1.32e-09	1.31e-12	0.00867	2.87e-15	4.26e-11	1.07e-14	4.85e-06	1.88e-19	2.62e-10	1.79e-05	0.000973	0.0644	0.0775	0.245	7.11e-10	1.2e-10	1.59e-11	0.00209	0.0299	0.0889	0.119	7.06e-21	5.73e-11	1.02e-09	7.2e-17	1.03e-11
BTA-72569-no-rs	4	112934992	0.0003	0.0045	0.0228	0.18	0.00274	0.144	2.58e-22	0.188	1.99e-28	1.07e-22	2.5e-25	8.01e-20	0.00471	3.45e-14	1.17e-16	3.81e-16	9.67e-11	4.44e-05	0.362	1.18e-07	2.86e-11	2.21e-05	0.00855	0.0361	0.0426	0.774	0.000101	0.0174	3.69e-07	3.33e-05	2.59e-11
Hapmap47657-BTA-53851	22	21266612	0.00032	0.163	0.00901	0.00687	0.0199	0.0103	0.00334	0.045	0.00309	0.166	0.000638	0.375	0.00333	5.04e-05	1.31e-07	2.42e-07	0.0175	0.31	1.88e-11	0.00124	0.207	0.0203	0.222	0.151	0.162	0.132	0.0842	0.229	2.59e-06	0.0034	0.00177
BFGL-NGS-111847	22	57579172	0.000323	0.0181	0.0202	0.205	0.015	0.0622	1.19e-06	0.00137	9.37e-10	0.00888	9.17e-10	0.00138	0.26	5.29e-17	2.13e-16	1.48e-20	4.38e-29	7.93e-14	0.0198	1.68e-08	1.6e-08	1.43e-05	7.7e-16	7.98e-06	1.08e-07	0.424	1.41e-05	0.0319	1.57e-08	5.7e-07	1.35e-14
ARS-BFGL-NGS-5218	10	9208908	0.000345	4.38e-08	2.14e-05	0.0032	0.13	5.21e-06	4.14e-05	0.00408	0.00199	0.0387	8.69e-06	0.0505	1.37e-11	3.48e-18	4.86e-11	3.38e-14	1.77e-23	1.31e-11	0.478	1.12e-18	4.78e-21	5.98e-15	4.63e-10	0.000278	7.64e-07	0.0071	0.00113	0.403	3.04e-09	5.58e-11	5.42e-23
ARS-BFGL-NGS-14551	30	106393184	0.000351	0.699	0.0784	2.41e-05	0.000177	2.43e-27	0.395	1.62e-14	0.0213	0.451	0.607	0.272	4.53e-14	0.0975	3.53e-05	7.79e-06	0.00159	0.0182	0.00309	0.00254	0.00618	4.61e-05	0.746	0.971	0.724	0.442	0.181	0.0104	0.0145	0.626	0.415
ARS-BFGL-NGS-1567	3	84094824	0.000353	0.000718	5.53e-06	0.462	0.0544	1.65e-07	4.14e-13	3.44e-20	1.69e-12	4.13e-11	3.41e-09	2.27e-13	0.0187	3.19e-07	2.5e-12	2.86e-08	2.84e-07	0.235	0.000314	7.15e-05	0.000496	8.71e-05	0.329	0.202	0.526	2.32e-05	0.342	0.0866	0.0366	0.566	0.000889
Hapmap24986-BTC-065021	14	4068825	0.000363	0.187	0.29	2.31e-10	4.34e-08	0.329	0.000359	0.343	0.000536	0.00214	6.84e-06	7.87e-05	0.364	0.379	0.58	0.457	0.912	0.0296	0.0243	0.479	0.0102	0.536	0.0147	0.611	0.637	0.23	0.169	0.0387	0.0343	0.595	0.15
BTA-86284-no-rs	9	14535706	0.000367	0.393	0.00352	0.00025	0.144	7.82e-05	5.08e-12	0.0766	6.23e-15	2.91e-06	3.4e-13	0.0033	2.78e-07	1.06e-16	2.06e-14	1.06e-13	1.28e-21	4.46e-07	0.0421	3.45e-17	1.26e-20	1.2e-17	7.05e-11	1.21e-08	1.12e-08	0.143	3.87e-07	0.1	1.22e-07	2.48e-09	3.68e-20
BTA-89348-no-rs	12	49547624	0.000367	2.82e-06	7.3e-08	0.0592	0.000221	0.373	6.3e-92	0.0328	9.9e-85	2.52e-76	1.88e-99	9.61e-76	2.74e-07	4.79e-05	0.0939	0.013	0.00135	2.18e-08	0.171	0.000448	4.29e-05	0.00406	1.12e-05	3.69e-05	1.66e-05	0.255	0.000268	0.151	5.26e-05	4.9e-05	1.48e-06
Hapmap55493-rs29026602	4	111990064	0.000367	0.00171	8.44e-05	0.693	0.396	0.00206	2.68e-05	4.83e-06	4.01e-08	8.56e-07	9.09e-07	5.17e-05	0.136	0.00119	1.22e-05	9.92e-08	7.75e-05	6.58e-07	0.303	0.0109	2.1e-05	0.72	0.00135	0.00223	0.000544	0.325	1.37e-07	0.000409	1.02e-16	5.82e-08	1.75e-06
BFGL-NGS-113990	3	9461404	0.000367	0.0752	3.55e-05	0.0636	0.263	0.0456	1.05e-94	0.099	1.78e-86	1.07e-81	5.68e-92	8.74e-61	2.94e-05	0.164	0.0926	0.0446	0.000288	0.000275	0.281	3.21e-05	0.000114	0.00271	0.00011	0.00101	0.000504	0.0278	0.113	0.356	0.00249	0.0125	2.1e-05
BTB-01766447	11	17484532	0.000379	0.352	0.00866	7.04e-09	0.0294	1.4e-06	2.54e-18	2.43e-05	2.75e-16	3.85e-14	9.09e-18	6.45e-09	4.09e-05	0.467	0.201	0.162	0.639	0.628	0.3	0.0279	0.0287	0.00348	0.141	0.00974	0.0302	0.158	0.329	0.277	0.0411	0.539	0.128
ARS-BFGL-NGS-34106	17	66619908	0.000388	0.00899	0.161	1.86e-15	3.23e-06	0.0197	9.28e-14	0.0156	7.1e-16	9.49e-12	3.98e-17	1.03e-07	0.137	0.000727	1.52e-05	2.74e-06	0.00339	0.0576	0.00316	0.0525	0.416	0.29	0.373	0.133	0.323	0.0159	0.0805	0.000246	0.149	0.117	0.046
ARS-BFGL-NGS-11884	20	36311420	0.000401	5.93e-08	7.32e-08	0.00314	7.69e-05	1.23e-06	8.66e-09	2.88e-12	6.25e-06	9.02e-05	5.97e-09	1.22e-07	0.492	1.46e-05	0.00302	1.3e-07	0.0816	1.97e-14	0.0574	0.6	0.00017	0.0999	0.184	0.369	0.361	0.141	0.000405	0.113	8.3e-15	9.31e-08	0.000734
ARS-BFGL-NGS-33426	4	58803864	0.000402	8.01e-09	0.000173	0.00078	0.559	0.000483	0.0859	0.664	0.0637	0.0558	0.0682	0.232	3.16e-10	3.22e-25	2.75e-16	6.73e-18	2.09e-10	5.38e-11	0.0876	2.19e-19	9.65e-23	6.41e-14	0.000101	0.0425	0.187	1.14e-06	1.41e-05	0.0424	2.15e-07	9.13e-10	3.46e-23
Hapmap43498-BTA-15980	30	24869120	0.000405	0.112	0.077	0.0252	0.000147	1.03e-29	0.0155	1.68e-21	0.0849	0.0365	0.0351	0.528	1.41e-10	0.0293	0.0145	3.51e-05	0.0196	5.41e-07	0.0164	0.0134	0.0875	8.8e-05	0.378	0.643	0.402	0.00157	0.0991	0.154	0.000544	0.167	0.149
Hapmap41772-BTA-120909	12	27133552	0.000417	0.000391	0.0133	0.00449	0.0261	3.09e-19	1.99e-10	1.75e-06	1.97e-08	6.57e-07	1.56e-09	3.81e-05	4.76e-19	2.14e-11	3.54e-07	1.32e-05	1.88e-06	0.00557	0.407	6.22e-19	7.74e-16	4.14e-17	4.17e-10	0.000193	6.95e-05	0.094	2.4e-05	0.181	0.00576	1.37e-07	1.67e-17
BFGL-NGS-117985	18	53948568	0.000417	0.00107	6.29e-07	0.68	0.00234	0.106	1.47115e-245	0.0543	1.24331e-214	9.08287e-221	3.13698e-240	1.40889e-174	0.000218	0.717	0.485	0.488	0.759	0.00204	0.855	0.459	0.181	0.267	0.509	0.693	0.43	0.72	0.828	0.242	0.689	0.85	0.411
ARS-BFGL-NGS-107467	21	21859000	0.000431	1.43e-05	3.82e-06	0.137	0.0331	0.287	0.000258	0.00427	0.0106	2.66e-05	0.00524	2.55e-09	0.237	0.0115	0.00108	0.0886	1.44e-06	0.0838	0.00223	9.79e-05	0.0448	3.02e-10	0.00124	0.000171	0.000329	5.83e-16	0.00512	0.00814	0.0602	0.017	0.0106
BFGL-NGS-115043	25	5860370	0.000431	4.46e-06	0.00253	0.0856	0.143	3.96e-16	5.8e-06	1.11e-21	2.91e-07	1.72e-07	9.79e-06	0.000231	0.00671	0.00583	0.166	0.00121	0.516	6.88e-10	0.0179	0.424	0.0749	0.0173	0.0379	0.0211	0.00759	0.0862	0.00989	0.834	0.00036	0.133	0.0342
Hapmap34404-BES10_Contig556_78	6	33097354	0.000438	0.000121	1.44e-05	0.375	0.066	2.15e-05	7.99e-10	2.09e-10	3.56e-11	3.28e-12	3.84e-11	6.38e-06	0.0707	1.64e-08	0.000738	1.34e-08	7.7e-07	8.16e-14	0.14	0.048	4.44e-06	0.11	0.00322	0.0604	0.0806	1.04e-12	0.0865	0.205	1.15e-07	9.13e-06	4.14e-06
UA-IFASA-5306	14	4468478	0.000442	0.0365	0.0545	2.41e-13	0.000506	0.0042	5e-12	0.0607	3.35e-08	6.72e-09	2.61e-13	2.74e-11	0.265	0.327	0.117	0.293	0.326	0.01	0.0417	0.427	0.423	0.0355	0.388	0.348	0.306	0.236	0.0367	0.00745	0.000955	0.0276	0.627
ARS-BFGL-NGS-42206	27	42466128	0.000444	0.00428	2.9e-05	0.637	0.22	2.77e-05	3.68e-25	0.0312	3.19e-18	1.32e-15	5.82e-20	1.07e-17	2.09e-11	5.62e-14	5.17e-08	4.11e-10	2.07e-11	9.68e-12	0.111	2.33e-20	7.91e-16	1.07e-15	2.92e-15	3.74e-11	4.56e-11	0.053	0.0115	7.51e-05	0.00108	3.94e-06	4.38e-20
BTA-50676-no-rs	20	44694564	0.000449	6.35e-05	0.000288	0.159	0.127	4.66e-12	2.35e-97	0.00623	3.28e-66	1.99e-57	6.99e-88	5.87e-42	1.08e-15	0.0251	0.247	0.354	0.0366	0.000515	0.0245	2.81e-06	1.56e-05	1.51e-06	0.00221	2.03e-05	0.00125	0.0193	0.0104	0.188	0.0153	1.13e-05	4.21e-06
UA-IFASA-7371	14	79024800	0.000453	0.0822	0.00123	0.0369	0.58	0.161	2.16e-08	0.735	3.41e-07	1.35e-08	5.3e-07	5.27e-08	0.0701	0.317	0.177	0.494	0.0225	0.189	0.602	0.664	0.495	0.48	0.219	0.0477	0.218	0.464	0.0312	8.63e-10	0.0243	0.0132	0.464
ARS-BFGL-NGS-62549	24	7678534	0.000454	0.555	0.44	0.000357	5.92e-09	0.0138	8.97e-27	0.343	1.61e-22	1.35e-19	2.59e-26	1.86e-19	0.233	0.596	0.422	0.363	0.618	0.144	0.097	0.733	0.338	0.688	0.456	0.462	0.164	0.134	0.000843	0.0149	0.0617	0.0551	0.699
ARS-BFGL-NGS-16144	14	77253864	0.00046	0.0132	0.000752	0.31	0.679	0.00165	1.44e-08	0.000167	5.29e-06	6.67e-06	8.33e-07	6.49e-12	0.652	0.152	0.0229	0.0426	0.0197	7.42e-05	0.102	0.0493	0.33	0.0253	0.0558	0.00956	0.0214	0.0983	0.00936	1.68e-09	0.0796	0.00797	0.103
ARS-BFGL-NGS-2129	3	306322	0.000461	0.121	0.00212	0.0313	0.303	0.000652	8.22e-88	0.649	2.42e-74	2.29e-80	9.76e-88	4.53e-61	0.000692	0.184	0.0695	0.171	0.536	0.115	0.0744	0.653	0.475	0.546	0.725	0.72	0.272	0.447	0.505	0.103	0.535	0.676	0.635
Hapmap39008-BTA-120199	29	21643796	0.000468	5.08e-06	6.43e-05	0.0693	0.301	4.88e-17	6.9e-17	2.08e-06	7.2e-17	1.34e-10	9.42e-22	0.000179	2.44e-24	1.69e-11	1.62e-09	1.48e-06	6e-12	0.0146	0.0276	9.94e-20	9.82e-20	5.54e-22	1.94e-06	0.00289	0.0154	0.043	1.34e-05	0.0569	0.00231	2.2e-09	1.45e-18
INRA-304	3	9579325	0.000469	0.0818	4.93e-05	0.0678	0.273	0.0434	3.49e-94	0.101	6.48e-86	2.4e-81	2.2e-91	2.85e-60	3.14e-05	0.15	0.0822	0.0408	0.000247	0.000284	0.222	2.37e-05	0.000102	0.00202	0.00011	0.00096	0.000489	0.0209	0.0884	0.343	0.00172	0.00881	1.66e-05
ARS-BFGL-NGS-101993	7	85544520	0.000485	0.0017	0.000131	0.263	0.139	0.0066	0.0655	0.467	0.954	0.014	0.633	0.00161	6.03e-09	1.58e-16	5.7e-11	4.75e-12	8.72e-09	1.11e-08	0.0822	2.87e-19	5.05e-20	1.01e-20	2.86e-10	3.34e-10	4.68e-09	0.561	0.000131	0.656	2.29e-07	2.28e-09	4.71e-21
Hapmap34674-BES4_Contig468_902	16	34964148	0.000495	0.0207	0.0183	0.256	0.0136	0.0495	5.43e-06	0.122	0.00397	0.141	0.000408	0.0438	0.000233	9.63e-21	2.47e-14	2.78e-15	5.66e-20	2.71e-08	0.584	9.31e-15	2.85e-18	2.2e-14	0.000319	0.0823	0.0692	6.1e-05	0.00855	0.778	2.91e-07	8.51e-09	2.73e-18
BTB-01517183	9	5901981	0.000498	0.347	0.00869	0.00272	0.0729	0.283	2.26e-07	0.588	1.49e-08	9.19e-06	1.37e-07	0.00713	0.656	0.0305	0.154	0.128	0.435	0.16	8.84e-15	0.194	0.392	0.00714	0.301	0.112	0.306	0.0824	0.0773	2.29e-05	0.154	0.0162	0.168
BTB-01295144	4	92557032	0.000507	0.0372	3.45e-06	0.138	0.0166	1.02e-20	2.43e-20	4.99e-14	3.3e-16	6.22e-17	1.36e-15	1.27e-28	0.000341	0.00659	0.0532	0.0566	0.666	5.68e-08	0.295	0.0793	0.00597	2.11e-05	0.629	0.0542	0.654	0.000436	0.00011	0.000788	2.89e-08	0.0262	0.131
BTB-00923786	26	10717382	0.000514	0.0875	0.00694	0.0486	0.0792	2.56e-05	0.000164	0.0314	0.000382	0.104	0.00165	0.565	3.84e-11	7.84e-17	4.8e-06	5.14e-06	9.04e-13	2.41e-08	0.0204	7.51e-23	1.2e-18	2.15e-26	5.79e-19	1.47e-09	7.77e-10	0.05	1.16e-10	0.367	3.83e-05	7.52e-17	1.2e-23
ARS-BFGL-NGS-99481	3	84669152	0.000532	0.302	0.0281	0.00301	0.00376	2.43e-10	0.171	2.12e-14	0.121	0.0658	0.00815	0.0185	1.87e-07	6.69e-10	5.27e-12	2.49e-07	7.04e-08	0.927	4.01e-05	1.03e-09	3.33e-07	6.44e-12	0.000215	2.27e-06	0.00871	1.45e-12	1e-05	0.00183	0.429	0.000374	3.62e-08
ARS-BFGL-NGS-86043	4	62638016	0.000537	0.000587	0.0102	0.682	0.0512	0.0213	0.0742	0.409	0.189	0.192	0.275	0.452	7.91e-06	8.33e-26	5.9e-16	9.95e-17	5.24e-10	2.09e-09	0.0619	6.43e-14	6.02e-17	3.82e-12	0.00127	0.315	0.292	3.38e-07	6.55e-05	0.049	1.44e-06	3.12e-09	1.18e-17
ARS-BFGL-NGS-102634	16	26671488	0.000563	0.0136	5.19e-06	0.327	0.0203	0.541	5.28e-07	0.859	0.00013	0.00106	1.33e-07	0.00312	4.95e-05	0.0387	0.0006	0.001	0.524	0.126	0.901	0.0223	0.00911	0.248	2.29e-05	6.64e-11	5.44e-10	1.57e-12	0.164	0.00657	0.0856	0.0307	0.145
Hapmap59854-rs29026147	1	101773848	0.000567	9.04e-08	0.000153	0.00477	0.0145	0.00305	0.000857	0.246	0.171	0.302	0.0803	0.107	5.98e-09	3.58e-18	1.93e-09	4.66e-11	3.37e-07	1.45e-07	0.0741	6.34e-14	1.35e-21	1.83e-11	0.000184	0.0742	0.0396	0.171	1.21e-05	0.0407	6.43e-09	4.64e-10	9.2e-17
ARS-BFGL-NGS-59842	17	18243976	0.000567	0.0506	0.000185	0.113	0.486	0.0184	6.82e-92	0.758	3.78e-91	5.21e-76	1.58e-92	5.39e-51	2.76e-05	0.0339	0.00278	0.0209	0.00108	0.0816	0.0749	0.00945	0.00412	0.0177	0.0256	0.000304	0.000153	0.00662	0.149	0.327	0.101	0.121	0.00121
ARS-BFGL-NGS-103597	22	51967544	0.00057	0.0484	0.000131	0.154	0.488	0.00209	3.02e-15	0.021	1.7e-12	1.52e-16	2.03e-18	1.45e-07	5.79e-05	0.268	0.682	0.164	0.21	0.178	0.346	0.168	0.011	0.237	0.00636	0.0973	0.0434	0.00325	0.0535	8.35e-13	0.141	0.396	0.113
Hapmap41540-BTA-43915	18	53970860	0.000575	0.000164	3.24e-09	0.407	5.11e-07	0.259	2.47e-93	0.152	1.3e-78	5.06e-89	2.2e-94	1.69e-81	0.00107	0.801	0.564	0.608	0.399	0.0835	9.51e-05	0.741	0.452	0.378	0.553	0.701	0.58	0.733	0.497	0.246	0.599	0.622	0.62
ARS-BFGL-NGS-19641	30	66043924	0.000596	0.0374	0.00029	8.43e-05	0.544	0.654	6.44592e-147	0.596	3.43e-79	7.76411e-91	5.32122e-116	2.6003e-100	0.0561	7.77e-05	0.00117	0.0104	0.0151	0.314	0.374	0.00044	0.00815	3.98e-05	0.458	0.518	0.589	0.683	0.0174	0.0403	0.0476	0.0301	0.00249
ARS-BFGL-NGS-15330	5	3073140	0.000597	0.000797	0.00296	0.25	0.224	0.753	0.561	0.000648	0.245	0.206	0.56	0.443	0.00183	8.4e-15	1.76e-08	1.17e-09	2.44e-12	4.83e-09	1.02e-07	3.02e-09	3.61e-06	8.96e-09	3.03e-11	2.38e-09	1.12e-09	0.0238	4.18e-17	3.18e-05	7.71e-16	1.16e-15	1.86e-13
ARS-BFGL-NGS-103734	17	70290304	0.000599	0.182	0.0378	2.69e-09	0.00308	0.649	0.0991	0.388	0.275	0.449	0.315	0.349	0.39	0.000108	3.82e-05	2.58e-05	0.000116	0.126	0.00344	0.0165	0.378	0.0531	0.247	0.546	0.394	0.292	0.0179	0.574	0.00416	0.0426	0.00869
Hapmap31855-BTA-17995	10	38727660	0.000612	0.00326	0.000106	0.18	0.325	2.09e-07	0.619	0.27	0.651	0.0365	0.683	0.106	3.13e-12	6.06e-22	5.49e-12	1.62e-15	1.94e-14	6.39e-14	0.408	1.68e-24	2.45e-19	2.17e-24	6.59e-17	2.27e-12	1.95e-11	0.734	8.75e-08	0.0173	3.66e-07	2.26e-12	3.66e-28
Hapmap38195-BTA-112765	10	63836108	0.000627	0.00456	0.00251	0.626	0.364	0.000203	0.7	0.242	0.603	0.0901	0.273	0.334	3.17e-09	8.91e-24	2.71e-13	1.6e-17	1.81e-21	1.4e-15	0.0515	1.21e-20	8.62e-23	3.87e-17	1.52e-14	1.76e-08	1.78e-08	0.0135	0.00228	0.0599	0.000746	2.27e-07	2.61e-25
Hapmap61004-rs29017348	14	35518740	0.000639	0.0911	0.0011	0.00848	0.388	2.58e-18	3.69e-10	1.78e-21	3.94e-05	5.48e-07	0.000368	2.02e-12	6.01e-06	0.113	0.0766	0.0423	0.167	3.38e-07	0.0875	0.171	0.582	0.000327	0.0119	0.421	0.037	0.000335	0.134	0.575	0.0026	0.499	0.56
ARS-BFGL-NGS-12168	1	37321004	0.00064	9.62e-05	9.39e-05	0.308	0.0716	0.0504	4.47e-17	0.128	1.49e-11	1.01e-09	1.53e-16	2.17e-10	1.38e-06	0.01	0.0835	0.137	0.456	0.319	0.154	0.0876	0.000152	0.352	0.618	0.751	0.799	0.192	3.91e-10	8.31e-17	3.73e-06	3.03e-08	0.00951
BTB-00574951	14	61394780	0.000641	0.097	0.0119	6.15e-11	0.0378	3.51e-13	0.00875	2.99e-15	0.0269	0.00524	0.0133	0.16	1.74e-07	0.389	0.45	0.447	0.685	9.5e-05	0.289	0.393	0.917	0.0309	0.893	0.14	0.0692	0.0998	0.299	0.402	0.000936	0.342	0.83
Hapmap45687-BTA-83338	9	39816060	0.000645	0.072	0.0291	0.0505	4.49e-05	0.626	0.078	0.56	0.0465	0.24	0.0815	0.235	0.0695	0.00621	0.00434	0.00255	0.076	0.019	0.711	0.0775	0.00537	0.0355	0.0227	0.00156	0.000493	4.12e-11	0.0303	0.00673	0.108	0.0179	0.00798
BTA-41804-no-rs	17	67131760	0.000651	0.128	0.0258	1.84e-10	0.00973	0.0134	2.76e-09	0.121	1.09e-06	1.11e-07	8e-08	9.68e-06	0.0345	0.324	0.573	0.183	0.00504	0.516	0.223	0.37	0.918	0.0936	0.746	0.0317	0.0808	0.213	0.704	0.133	0.521	0.257	0.676
BTA-53040-no-rs	1	131423040	0.000674	0.000606	0.0131	0.554	0.000381	0.000663	0.0106	3e-07	0.0167	0.149	0.00317	0.00292	0.22	5.37e-17	3.44e-14	1.48e-18	6.08e-15	1.06e-12	0.0344	0.000404	6.9e-08	0.0675	4.87e-06	0.0348	0.0128	0.19	1.25e-05	0.214	5.33e-05	0.000885	4.64e-09
BTA-25293-no-rs	9	8265484	0.000674	0.236	0.0168	0.0093	0.0246	4.92e-05	8.61e-07	0.00252	3.53e-10	8.59e-06	7.95e-08	0.00122	0.0221	0.0882	0.385	0.469	0.117	0.482	2.84e-09	0.0031	0.227	9.11e-06	0.0172	0.233	0.223	0.872	0.499	0.000373	0.703	0.0214	0.0418
Hapmap38595-BTA-36915	15	44224324	0.000675	1.46e-05	6.37e-05	0.103	0.215	1.98e-12	3.9e-14	1.79e-05	1.14e-14	4.74e-11	4.35e-15	1.41e-07	5.13e-19	0.0367	0.26	0.564	0.446	0.193	0.00044	0.000532	2.2e-07	0.000862	0.00521	0.0128	0.0453	0.0045	1.01e-06	0.11	0.00322	2.11e-07	3.91e-05
ARS-BFGL-BAC-14429	1	37355980	0.000715	9.98e-05	9.49e-05	0.295	0.177	0.0694	7.19e-17	0.154	1.37e-11	1.21e-09	3.41e-16	1.68e-10	1.62e-06	0.00474	0.0701	0.134	0.299	0.253	0.175	0.0661	9.75e-05	0.339	0.57	0.735	0.877	0.119	8.2e-11	1.96e-17	1.8e-06	9.11e-09	0.00566
BFGL-NGS-114168	11	100108512	0.00072	7.52e-09	0.00051	0.000383	0.712	0.017	5.35e-10	0.00894	4.94e-09	4.74e-07	1.66e-09	0.0406	0.00666	8.42e-28	1.73e-15	5.15e-20	1.43e-08	9.83e-13	0.042	1.82e-08	1.46e-14	0.000137	0.000242	0.07	0.0259	0.284	3.41e-09	0.472	1.97e-08	5.4e-05	9.05e-15
ARS-BFGL-NGS-80072	13	47485052	0.000727	0.0176	0.0125	0.353	0.0555	0.000108	2.62e-05	0.0771	3.11e-08	2.94e-05	1.62e-06	0.00513	3.13e-07	2.31e-17	1.93e-12	1.05e-11	1.06e-06	6.44e-05	0.00287	3e-17	2.55e-18	2.47e-17	1.72e-05	4.2e-05	5.17e-05	0.0108	7.56e-12	1.51e-05	2.75e-14	2.34e-15	2.75e-18
ARS-BFGL-NGS-2860	20	36513432	0.00073	2.32e-06	9.98e-08	0.0261	3.35e-05	0.115	6.5e-57	6.81e-06	4.57e-40	1.38e-33	3.05e-54	3.73e-31	0.0081	1.38e-05	0.000468	1.34e-06	0.000306	2.34e-10	0.0413	0.00019	1.32e-09	0.0468	0.0292	0.00469	0.00494	0.233	9.67e-05	0.225	2.48e-16	7.8e-11	1.4e-07
ARS-BFGL-NGS-72191	23	30279220	0.000754	0.0139	0.00107	0.0747	0.0695	0.062	5.83191e-123	0.0445	8.62e-97	8.45e-92	8.15026e-120	1.3e-88	0.000428	0.0125	0.431	0.0907	0.0558	2.46e-06	0.518	0.032	0.00192	0.206	0.000321	0.00238	0.000497	0.674	0.0141	0.281	0.0159	0.00138	0.000285
ARS-BFGL-NGS-103900	11	48066628	0.000758	1.56e-07	3.85e-05	0.00553	0.023	0.000175	5.1e-09	9.89e-07	9.64e-08	8.56e-07	4.41e-08	1.15e-11	0.0773	3.77e-16	1.19e-11	3.23e-13	3.52e-11	1.27e-08	0.00935	0.000145	1.3e-06	0.0128	0.000947	0.0732	0.00534	0.00575	0.000117	0.374	3.26e-15	4.85e-07	1.69e-09
ARS-BFGL-BAC-2259	16	71886072	0.000767	0.0447	0.0615	0.0371	0.000847	0.122	0.0139	0.222	0.151	0.174	0.41	0.0959	0.0224	2.02e-05	0.00197	1.86e-05	0.00209	4.63e-06	0.00307	4.53e-05	0.762	0.000399	1.54e-06	3.47e-11	1.66e-08	8.94e-14	0.247	7.15e-12	0.107	0.0465	0.000104
BTB-01795364	27	41465056	0.000771	1.32e-05	1.33e-07	0.108	0.000115	0.64	1.09e-87	0.00945	3.27e-76	1.45e-70	2.93e-88	1.56e-75	4.46e-05	8.65e-08	0.0115	0.000328	0.000253	9.34e-10	0.199	0.000196	2.11e-06	0.00322	0.000263	0.0365	0.0144	0.528	0.00161	0.254	0.0121	0.00278	2.97e-06
ARS-BFGL-NGS-13350	10	37830640	0.00078	0.000932	0.00075	0.758	0.67	0.309	0.921	0.00665	0.205	0.0504	0.547	0.616	2.12e-05	1.81e-27	1.15e-17	3.35e-22	5.07e-21	1.41e-16	0.219	4.98e-22	1.1e-26	3.24e-19	7.48e-15	2.3e-08	2.05e-08	0.142	4.77e-08	0.424	8.21e-14	1.61e-16	3.08e-30
ARS-BFGL-NGS-51630	20	5096097	0.000788	0.229	0.000102	0.0106	0.347	1.77e-15	0.0324	1.45e-10	0.0239	7.94e-06	0.0134	2.04e-07	5.06e-06	1.23e-12	3.37e-10	3.22e-08	1.99e-13	0.348	0.089	4.09e-22	2.15e-13	4.21e-28	1.26e-11	1.12e-06	3.2e-07	0.0631	5.01e-05	0.448	4.2e-05	9.5e-11	1.02e-15
UA-IFASA-8231	19	60274672	0.000795	0.00376	0.085	0.0067	0.000957	0.2	9.85e-12	0.0531	2.44e-09	2.28e-06	2.15e-07	1.88e-07	0.0381	0.00148	0.854	0.281	0.383	0.000363	8.37e-11	0.729	0.0188	0.253	0.185	0.109	0.107	0.372	0.632	0.128	0.215	0.101	0.0609
Hapmap48024-BTA-62291	10	37793496	0.000805	0.00083	0.000831	0.715	0.727	0.432	0.941	0.00418	0.172	0.0592	0.541	0.599	4.27e-05	6.05e-27	2.07e-17	5.69e-22	1.5e-20	1.42e-16	0.289	2.36e-21	1.09e-25	1.69e-18	1.56e-14	3.2e-08	3.22e-08	0.163	5.79e-08	0.368	8.85e-14	3.4e-16	1.48e-29
UA-IFASA-7694	7	22181188	0.000847	0.0068	0.000596	0.626	0.884	4.14e-15	0.364	7.93e-26	0.335	0.242	0.334	0.00187	0.000105	0.0178	0.143	0.079	0.0818	3.94e-13	0.138	0.0703	0.529	0.0395	0.00236	0.342	0.263	0.000458	0.682	0.000599	0.00562	0.456	0.344
Hapmap36108-SCAFFOLD20130_2652	20	48318268	0.000856	0.000284	0.000685	0.441	0.823	2.08e-10	1.91739e-104	0.0232	1.6e-69	1.07e-63	3.43e-96	6.99e-46	1.44e-12	0.8	0.27	0.221	0.481	0.096	0.0349	0.00646	0.0122	0.00819	0.141	0.0101	0.134	0.00243	0.37	0.0385	0.491	0.00266	0.0193
ARS-BFGL-NGS-11916	4	96056184	0.00087	0.134	0.00888	0.033	0.132	0.0946	0.00029	0.0828	0.000472	0.000389	3.39e-06	0.00934	0.0103	0.00506	0.00182	0.000102	0.122	0.0687	5.06e-10	0.0619	0.426	0.167	0.224	0.674	0.509	0.552	0.433	0.134	2.69e-05	0.0109	0.0211
ARS-BFGL-NGS-75679	4	118549160	0.000873	0.000127	0.000292	0.291	0.639	0.531	1.38e-43	0.188	2.32e-38	8.17e-42	2.24e-42	3.57e-36	0.00118	0.563	0.0347	0.221	0.586	0.715	0.241	0.37	0.00119	0.278	0.819	0.264	0.46	0.671	1.36e-06	6.38e-10	0.0162	0.0712	0.163
Hapmap53523-rs29024932	9	60228560	0.000881	3.79e-05	0.0474	0.141	0.00303	0.188	2.03e-08	0.498	5.39e-13	7.59e-09	5.01e-12	5.08e-07	0.0222	0.0764	0.0595	0.0721	0.00845	0.274	0.523	0.585	0.0114	0.558	0.00258	1.21e-06	3.21e-05	6.11e-11	0.0294	0.294	0.116	0.0196	0.223
ARS-BFGL-NGS-11736	5	8683607	0.000896	6.03e-06	0.00424	0.0513	0.0807	4.9e-15	0.000635	0.000607	3.7e-05	0.00843	1.09e-06	0.0535	9.53e-20	2.22e-12	2.19e-09	2e-06	3.91e-09	0.0376	0.0724	1.39e-19	8.25e-15	3.05e-22	4.1e-06	9.77e-05	0.000862	0.106	6.5e-17	6.93e-05	2.37e-08	2.02e-15	4.85e-18
ARS-BFGL-NGS-9848	18	64610768	0.000908	1.46e-12	2.46e-05	1.22e-07	0.0713	0.000237	5.33e-06	2.14e-09	0.0143	1.2e-08	0.00164	9.33e-18	0.471	0.000163	0.0571	8.8e-05	0.39	7.88e-08	2.57e-10	0.176	0.405	0.0156	0.376	0.000544	0.0464	1.33e-10	0.159	0.0878	3.13e-05	0.00401	0.0407
Hapmap44144-BTA-82780	8	109218760	0.000912	0.102	0.000133	0.0385	0.401	0.0311	0.00159	1.55e-06	0.0229	0.106	0.00446	1.71e-06	0.0766	1.41e-08	0.00735	1.25e-05	8.03e-09	1.03e-13	0.337	2.48e-10	2.5e-08	1.59e-08	1.51e-22	8.48e-09	1.64e-12	0.414	6.77e-09	0.022	1.35e-09	1.39e-09	4.4e-12
ARS-BFGL-NGS-99064	1	44813736	0.000915	2.31e-07	0.00141	0.00584	0.809	0.0123	9.26e-05	0.725	0.196	0.559	0.00329	0.0023	1.83e-09	4.29e-36	1.26e-22	8.41e-30	1.84e-15	8.19e-18	7.04e-05	2.63e-21	3.01e-24	2.38e-16	2.29e-19	8.6e-09	9.11e-13	0.229	1.22e-06	0.00129	1.22e-18	7.27e-17	1.43e-32
ARS-BFGL-NGS-3122	14	2721633	0.000921	0.0364	0.0462	3.95e-09	0.00437	0.248	0.728	0.00174	0.33	0.421	0.492	0.626	0.0264	0.224	0.0315	0.156	0.0999	0.0974	0.123	0.563	0.309	0.541	0.133	0.187	0.0134	0.271	0.122	0.0278	0.0609	0.442	0.487
ARS-BFGL-NGS-34412	6	107045736	0.000934	1.31e-07	0.000108	0.00381	0.202	0.000532	6.89e-08	1.34e-08	3.08e-05	1.57e-08	8.32e-06	0.000368	0.134	3.48e-10	0.000152	1.35e-07	5.34e-12	1.22e-10	0.312	3.17e-05	5.57e-07	0.00211	1.21e-16	1.39e-07	1.09e-09	0.585	3.19e-09	0.00882	1.93e-07	1.07e-07	1.39e-09
BTB-00153367	3	102775856	0.000942	0.000771	0.000369	0.0296	0.796	2.48e-20	1.39e-06	7.77e-21	2.48e-07	7.36e-05	0.00118	4.43e-09	1.08e-05	0.0299	0.0197	0.00566	0.0188	9.05e-07	0.165	0.00302	0.4	8.42e-06	0.207	0.00938	0.109	0.0682	0.0568	0.00661	0.027	0.139	0.304
BTB-01502449	27	7833777	0.000955	0.0138	1.09e-05	0.439	0.0219	0.525	2.57542e-102	0.00109	7.6e-89	1.32e-89	7.68515e-104	4.42e-88	0.0122	0.0095	0.415	0.124	0.149	5.64e-07	0.425	0.127	0.0131	0.513	0.0045	0.016	0.00405	0.112	0.114	0.211	0.043	0.0712	0.00531
BTB-00784267	32	0	0.000963	2.39e-10	0.000243	1.42e-05	0.404	1.02e-08	4.02e-11	3.38e-05	0.000419	0.0243	5.09e-09	0.309	1.69e-20	1.14e-15	1.4e-15	1.89e-12	6.03e-17	1.8e-05	0.104	1.07e-22	2.81e-26	7.2e-16	3.08e-08	7.74e-07	9.53e-07	0.119	1.6e-10	0.000188	5.08e-10	6.35e-17	3.59e-24
ARS-BFGL-NGS-108793	12	15688064	0.000975	0.00302	0.00241	0.14	0.533	0.000284	9.56e-07	0.00524	0.0115	0.00851	6.95e-06	3.57e-06	3.09e-09	1.02e-13	3.9e-14	5.99e-12	5.67e-11	0.000353	0.338	8.2e-20	2.81e-14	6.4e-13	4.07e-07	1.69e-06	0.000223	0.1	0.197	0.0143	0.131	0.0182	9.06e-16
BFGL-NGS-114295	20	41936112	0.000983	9.34e-09	0.00178	0.000312	0.218	0.00908	4.27e-10	0.26	0.000382	0.0546	4.29e-09	0.0551	2.15e-10	1.67e-14	5.94e-15	2.19e-14	2.84e-17	1.37e-07	0.342	1.15e-16	1.06e-21	2.21e-11	3.29e-06	0.000169	0.000182	0.267	1.26e-05	0.0148	1.95e-10	4.93e-13	3.28e-20
UA-IFASA-9288	14	3956956	0.000984	0.0102	0.119	1.17e-14	0.000134	0.00225	3.25e-12	0.0746	1.09e-08	2.2e-09	1.5e-13	2.75e-11	0.132	0.15	0.057	0.232	0.381	0.0356	0.0428	0.194	0.587	0.0103	0.301	0.407	0.287	0.434	0.0282	0.00896	0.00101	0.017	0.426
BFGL-NGS-117520	7	5155049	0.000986	1.13e-06	0.000251	0.0128	0.28	6.87e-21	2.88e-05	2.41e-09	0.0101	0.0013	0.000466	0.191	5.61e-24	3e-07	1.49e-07	4.95e-05	0.11	0.693	0.553	3.82e-13	1.19e-10	6.32e-12	0.00352	0.000449	0.00591	0.0332	8.2e-06	3.25e-08	0.0154	1.03e-07	1.36e-11
Hapmap47554-BTA-26517	21	15321507	0.000987	0.407	0.522	0.000458	8.91e-09	0.00706	3.59e-05	0.226	8.2e-06	0.000281	2.86e-05	0.000363	0.00493	0.465	0.0885	0.0112	0.278	0.283	5.69e-09	0.523	0.603	0.433	0.113	0.105	0.25	0.0327	0.577	0.203	0.177	0.586	0.495
BTA-17893-no-rs	6	109775776	0.000994	0.000302	0.00284	0.454	0.558	5.01e-05	0.53	0.0323	0.189	0.00155	0.33	0.0031	9.3e-11	3.93e-07	0.00155	0.000214	1.97e-15	2.45e-05	0.376	2.32e-11	8.87e-12	5.6e-11	5.6e-18	2.23e-09	7.28e-11	0.186	0.000232	0.571	0.00082	7.14e-06	5.21e-12
ARS-BFGL-NGS-38839	10	77032584	0.00104	0.00642	6.17e-05	0.0126	0.131	0.0546	4.18e-11	0.01	1.84e-09	4.44e-06	8.89e-14	2.1e-11	0.00332	2.33e-20	5.38e-12	1.4e-19	1.96e-18	2.41e-22	0.000799	8.66e-12	4.04e-18	4.05e-06	2.48e-06	0.000347	9.1e-05	0.437	0.024	0.00135	6.54e-06	0.00609	1.52e-17
BTB-00132601	1	50111416	0.00104	0.0195	0.000449	0.39	0.616	0.181	4.05e-10	0.12	0.000484	2.12e-09	0.000494	5.73e-12	0.0765	0.384	0.219	0.115	0.0169	0.238	0.305	0.321	0.302	0.241	0.0128	0.016	0.0615	0.0435	0.00249	1e-09	0.0162	0.011	0.506
BTA-106005-no-rs	22	55586232	0.00105	0.00241	0.0081	0.678	0.2	0.259	3.1e-12	0.00752	5.43e-15	1.05e-07	1.54e-13	7.09e-06	0.0482	1.46e-15	1.9e-13	2.55e-14	9.03e-20	1.03e-09	0.00783	4.28e-10	1.49e-12	5.82e-06	3.9e-11	6.1e-05	0.000168	0.502	3.24e-06	0.0452	0.000153	7.3e-06	2.71e-14
ARS-BFGL-NGS-12520	10	69107600	0.00107	0.0191	5.16e-05	0.411	0.141	0.00043	9.89e-07	0.341	0.00018	0.000971	7.22e-07	7.33e-05	7.44e-09	2.32e-09	2.52e-05	2.06e-06	1.4e-08	5.71e-08	0.428	2.47e-17	1e-15	9.6e-15	3.34e-16	2.79e-13	5.38e-15	0.436	1.05e-07	0.0372	2.04e-09	1.46e-12	5.39e-18
ARS-BFGL-NGS-28024	5	32220260	0.00108	7.14e-05	0.00731	0.195	0.155	0.00049	2.21e-10	0.0133	1.78e-08	3.63e-06	3.18e-11	0.00267	7.2e-08	2.77e-07	4.75e-07	1.17e-08	1.4e-09	2e-07	0.226	1.19e-07	1.58e-08	4.93e-06	4.2e-09	2.24e-05	9.41e-05	0.358	2.25e-06	0.0347	1.25e-09	4.93e-15	4.28e-13
Hapmap57868-rs29020458	24	22746292	0.00109	1.22e-05	1.03e-06	0.089	0.000761	0.00844	2.34e-25	2.35e-07	2.23e-24	1.8e-23	1.1e-31	3.92e-29	0.0435	2.05e-12	2.28e-06	2.88e-12	3.46e-08	5.53e-19	0.14	6.62e-07	6.23e-15	0.00167	2.73e-06	0.13	0.0242	0.0012	3.4e-05	0.0251	5.9e-07	1.68e-06	1.25e-12
BTB-00875313	24	1426384	0.00111	0.00046	0.291	0.51	2.33e-06	0.0326	0.316	0.38	0.166	0.498	0.458	0.0369	0.00319	4.4e-14	6.72e-07	2.14e-10	2.82e-06	1.03e-05	1.87e-10	0.00543	2.06e-07	0.0181	0.000541	0.649	0.157	0.0711	0.607	0.383	0.349	0.0656	8.88e-07
Hapmap58797-rs29016901	30	52734040	0.00111	0.133	0.0282	0.0455	1.36e-12	2.54e-12	2.49e-22	1.78e-13	3.43e-10	4.68e-15	1.16e-14	2.31e-15	0.000169	1.23e-08	0.000466	1.03e-08	1.33e-06	2.41e-11	0.000312	0.0174	0.019	0.0197	9.22e-11	0.0155	0.00121	0.0559	0.164	0.000791	1.01e-05	0.00149	0.000444
ARS-BFGL-NGS-76146	22	57770460	0.00112	0.108	0.00106	0.0794	0.84	0.0185	4.35e-15	0.000464	8.83e-12	9.36e-14	4.02e-12	2.01e-10	0.387	0.289	0.0596	0.0627	0.0349	0.0927	1.05e-05	0.304	0.483	0.571	0.286	0.0865	0.174	5.53e-12	0.0565	0.504	0.0028	0.0104	0.227
BTA-83372-no-rs	10	16854458	0.00113	0.241	0.0139	0.0144	0.105	0.000868	0.358	0.0499	0.0175	0.00123	0.356	0.13	2.91e-05	2.23e-06	1.56e-05	2.23e-05	3.97e-08	0.00249	0.0278	9.49e-11	3.62e-10	2.49e-08	4.41e-15	6.76e-11	2e-12	0.256	0.00116	0.41	0.000134	3.9e-06	1.94e-10
ARS-BFGL-NGS-24963	22	52056496	0.00113	0.0645	0.000304	0.172	0.523	0.00308	7e-16	0.0251	4.12e-13	3.32e-17	4.01e-19	6.27e-08	0.000164	0.16	0.605	0.138	0.23	0.15	0.331	0.191	0.0161	0.165	0.00529	0.121	0.0477	0.00381	0.0668	3.64e-12	0.121	0.39	0.129
BTA-77809-no-rs	32	0	0.00113	0.635	0.571	1.05e-05	7.11e-10	0.0116	2.22e-08	0.503	1.73e-09	1.01e-09	1.28e-08	5.47e-07	0.453	0.611	0.334	0.465	0.293	0.282	0.0138	0.488	0.054	0.582	0.0579	0.641	0.852	0.164	0.65	0.317	0.0798	0.856	0.657
ARS-BFGL-BAC-13721	12	53040644	0.00115	0.0143	1.3e-05	0.419	0.0218	0.509	6.83e-14	0.0581	5.08e-10	1e-09	1.66e-10	1.52e-10	1.11e-06	1.66e-15	7.59e-07	1.17e-08	5.45e-10	7.2e-13	0.0206	4.89e-14	1.78e-12	1.02e-10	4.32e-14	3.5e-14	4.86e-12	0.0856	1.74e-05	0.00215	0.0136	6.66e-07	1.6e-15
BTB-00414524	10	28397660	0.00115	0.646	0.511	3.95e-06	2.75e-10	0.864	0.637	0.325	0.756	0.295	0.751	0.474	0.257	0.00062	0.0428	0.0482	0.00389	0.062	0.289	1.92e-06	0.000696	1.72e-06	0.00268	5.93e-06	5.11e-06	0.00206	0.00311	0.427	0.0137	0.0161	2.78e-05
BTB-00032316	7	30998304	0.00116	3.24e-08	0.000864	0.0007	0.303	0.283	5.82e-07	0.00048	3.72e-08	3.79e-08	0.000326	0.000886	0.00126	5.53e-05	0.00193	0.00107	0.0191	0.00104	0.249	0.00192	0.000109	0.0115	0.0394	0.023	0.0594	0.039	5.31e-13	3.61e-05	1.54e-07	1.2e-09	2.81e-06
UA-IFASA-5746	19	18384728	0.00117	6.11e-05	6.17e-06	0.171	0.00854	0.025	2.52e-11	0.0455	2.83e-10	6.94e-09	3.04e-13	2.68e-12	1.13e-08	8.57e-26	2.85e-20	1.13e-24	2.02e-15	3.34e-17	0.511	3.27e-19	9.49e-20	1.62e-11	1.37e-12	1.03e-11	3.62e-09	0.168	0.00993	0.00123	1.67e-05	1.03e-05	1.18e-22
BTB-01195588	3	91433656	0.00117	4.01e-15	2.64e-08	4.63e-11	6.99e-07	0.0813	5.37e-15	0.135	6.88e-09	1.53e-08	5.36e-13	0.000161	3e-08	0.47	0.2	0.226	0.472	0.016	0.0624	0.739	0.0217	0.215	0.777	0.501	0.54	0.144	0.246	0.106	0.364	0.0364	0.223
Hapmap47670-BTA-60313	10	17955496	0.0012	0.0177	0.00121	0.241	0.0772	0.264	0.000158	0.282	0.000274	0.0327	0.000639	0.0968	1.56e-05	1.67e-11	5.71e-08	1.45e-07	7.93e-12	1.73e-05	0.0541	1.38e-16	2.06e-16	5.26e-14	4.81e-20	1.73e-13	1.43e-14	0.193	1.21e-14	0.108	2.8e-13	1.95e-16	1.04e-17
BFGL-NGS-112987	3	81355104	0.00121	0.461	0.000721	0.0017	0.158	7.24e-10	0.00402	8.96e-11	0.12	0.002	0.151	1e-09	0.000129	2.02e-06	4.12e-12	3.26e-06	1.33e-06	0.0215	7.22e-05	1.14e-05	0.000438	5.69e-07	0.396	0.229	0.348	2.14e-05	6.42e-05	1.99e-10	0.187	0.0201	8.9e-05
BTA-59658-no-rs	13	76738440	0.00123	0.00139	0.0368	0.736	0.00922	9.69e-15	0.000418	2.33e-05	5.55e-06	1.01e-08	0.00259	2.63e-07	1.23e-16	7.26e-11	8.31e-05	2.41e-05	5.85e-12	0.000467	0.768	1.52e-15	3.94e-13	1.94e-19	1.3e-15	0.000101	1.47e-06	0.229	3.1e-08	0.181	3.26e-05	3.06e-15	1.64e-15
BTB-00757888	1	16923284	0.00125	0.266	0.0628	0.0124	0.00254	1.61e-12	2.98e-05	0.000571	0.0337	0.834	6.31e-06	0.165	6.38e-13	0.0017	0.372	0.286	2.86e-07	0.02	0.000173	2.18e-09	0.000121	2.52e-11	1.22e-22	4.9e-09	8.53e-11	0.0026	2.38e-07	0.0718	0.0259	5.79e-10	5.87e-08
UA-IFASA-7213	29	30614026	0.00126	7.76e-07	0.00913	0.00646	0.195	1.88e-15	2.94e-05	3.51e-08	1.1e-05	4.89e-05	2.22e-07	0.0186	1.66e-21	5.39e-07	2.14e-09	1.68e-06	0.000364	0.146	0.0036	4.25e-13	1.83e-11	1.04e-09	0.00588	0.00132	0.106	0.0186	2.92e-05	0.000156	0.0329	1.99e-05	1.32e-11
ARS-BFGL-NGS-4245	16	24750364	0.00129	0.000417	0.00225	0.469	0.676	5.8e-26	0.742	8.92e-32	0.502	0.262	0.431	0.000457	2.73e-11	0.0709	0.00212	2.54e-07	0.451	2.16e-07	0.0731	0.0158	0.737	2.66e-07	0.00326	0.079	0.0868	2.48e-08	0.0646	1.09e-07	0.000953	0.143	0.924
BTB-00493768	12	51218436	0.0013	0.0994	0.0218	0.0375	0.0506	8.57e-06	0.00652	0.0768	0.00898	0.32	0.00272	0.648	1.62e-09	6.13e-13	1.64e-05	2.03e-06	2e-12	1.5e-08	0.176	1.08e-15	9.13e-15	1.34e-16	1.21e-19	2.58e-14	5.35e-15	0.413	6.84e-10	0.301	0.00342	2e-11	1.61e-18
BTB-01367029	4	111886744	0.00136	0.000229	4.91e-05	0.149	0.0663	0.659	1.05e-10	0.544	5.05e-16	4.08e-14	1.05e-12	2.26e-10	3.81e-06	6.34e-17	2.32e-13	6.23e-11	1.21e-07	0.000114	0.758	3.43e-09	2.02e-14	3.8e-08	0.00189	0.0124	0.0208	0.406	1.19e-13	6.59e-07	9.47e-08	7.5e-09	4.08e-14
UA-IFASA-9287	4	96661112	0.00142	1.22e-06	2.14e-07	0.0102	4.11e-05	0.0553	4.15e-21	0.00113	2.65e-24	3.69e-20	2.35e-16	2.36e-11	0.00124	3.45e-08	9.46e-10	5.77e-08	3.74e-06	5.3e-05	0.000244	9.49e-05	6.58e-12	0.02	0.024	0.23	0.00994	0.294	2.39e-13	0.0139	5e-10	1.43e-06	3.69e-09
ARS-BFGL-NGS-42897	9	15831521	0.00143	5.2e-06	0.000118	0.0279	0.24	1.34e-09	0.00699	0.0303	3.46e-05	0.0225	6.75e-05	0.499	6.64e-18	8.43e-10	7.85e-06	4.8e-06	0.000135	2.54e-05	0.113	4.77e-14	2.5e-19	5.83e-12	6.25e-10	4.28e-10	1.23e-07	0.00378	4.91e-09	0.175	0.00246	8.46e-10	5.91e-16
ARS-BFGL-NGS-98226	14	51483236	0.00144	0.000201	0.00128	0.041	0.32	0.0315	9.17e-10	8.02e-05	3.93e-13	1.9e-05	2.52e-12	4.13e-05	0.665	1.57e-06	0.000143	3.99e-06	1.33e-05	7.4e-05	3.51e-10	0.308	0.000972	0.595	0.25	0.252	0.399	0.283	0.0253	0.00238	0.000171	0.013	0.00213
Hapmap53988-rs29024591	13	65855988	0.00144	1.03e-06	0.0108	0.00789	0.138	0.0099	1.74e-19	0.117	2.35e-20	1.55e-13	8.21e-22	3.11e-11	0.000117	0.00324	0.00408	0.0121	0.756	0.775	0.33	0.269	0.011	0.957	0.0717	0.000476	0.000355	4.29e-13	0.058	0.000259	0.263	0.0258	0.0835
BTB-01039324	30	2700233	0.00145	0.0005	0.000501	0.491	0.438	4.07e-37	0.00226	2.04e-36	4.56e-06	0.000259	2.42e-05	0.444	2.93e-09	0.000471	0.059	0.000114	0.0387	5.92e-10	0.405	0.0549	0.0942	0.000671	0.435	0.458	0.502	0.273	0.142	0.00461	8.09e-05	0.775	0.71
Hapmap35668-SCAFFOLD40157_4581	8	38592460	0.00147	0.000518	0.000315	0.529	0.136	0.257	1.64e-09	0.0221	0.000816	2.61e-09	2.26e-05	1.14e-11	0.0258	0.0475	0.0461	0.0518	0.101	0.117	2.22e-10	0.00514	0.0168	0.0417	0.107	0.0397	0.171	0.148	0.0233	0.000556	0.017	0.0055	0.0134
BTB-00291093	7	4501997	0.0015	9.37e-06	0.00275	0.0452	0.144	0.057	4.6e-05	0.000266	0.00327	0.186	1.6e-06	0.00367	0.000488	2.25e-06	0.00878	0.000888	1.06e-07	9.48e-08	0.00277	6e-11	2.4e-07	1.56e-08	1.77e-18	3.28e-14	8.09e-14	6.07e-06	4.81e-09	0.252	2.42e-11	1.99e-12	6.18e-11
Hapmap60810-rs29012623	27	10268086	0.00151	0.0748	0.0305	0.15	0.0295	1.43e-09	6.63e-06	0.000338	0.00746	0.000505	7.87e-06	0.002	3.43e-11	1.2e-11	0.000327	3.63e-05	5.25e-09	9.68e-06	0.344	4.08e-18	8.59e-16	9.26e-17	1.2e-09	2.96e-06	1.37e-05	0.00347	0.000232	0.0933	0.000561	1.22e-09	4.78e-16
BTB-01434891	13	59195392	0.00151	0.000296	0.03	0.0218	0.0468	0.0146	0.000559	0.0142	0.00979	0.0064	0.00093	0.0116	0.125	0.104	0.0317	0.012	0.725	0.0587	0.00191	0.0496	0.019	0.0211	0.0821	0.415	0.198	9.19e-13	0.012	0.00198	0.000797	0.0339	0.108
BTA-02620-rs29010169	14	45601732	0.00156	0.0786	0.0274	0.114	0.034	0.0946	0.248	0.000404	0.478	0.239	0.301	0.000251	0.296	9.21e-13	0.000122	1.12e-09	1.41e-11	3.83e-14	0.0103	4.2e-08	4.94e-07	8.78e-05	1.22e-18	0.000239	2.58e-06	0.32	7.34e-08	0.0276	9.06e-07	6.59e-08	1.07e-10
Hapmap40452-BTA-63211	27	15637738	0.00157	0.00741	1.95e-05	0.596	0.0229	0.786	7.57673e-101	0.0017	5.75e-85	3.84e-88	1.64304e-102	3.04e-89	0.00696	0.00243	0.821	0.104	0.0914	2.7e-08	0.576	0.0467	0.00496	0.219	0.00231	0.0157	0.00947	0.355	0.0665	0.0362	0.0877	0.0289	0.00132
Hapmap43579-BTA-43185	18	42033664	0.0016	0.000118	0.000307	0.174	0.467	0.42	1.09e-07	0.0348	2.94e-08	1.03e-06	2.97e-06	3.79e-14	0.00338	6.07e-22	2.74e-10	2.16e-16	2.56e-09	3.94e-16	0.142	1.71e-07	1.35e-09	1.29e-06	4.27e-08	0.00706	0.000148	0.00993	0.000232	0.359	2.46e-10	1.85e-10	2.72e-15
DPI-59	26	40352072	0.00161	0.000257	0.0315	0.358	0.0208	0.215	9.9e-10	0.00124	1.59e-07	7.49e-13	1.59e-09	5.32e-08	0.5	3.43e-13	2.25e-11	2.42e-12	8.53e-18	8.56e-05	0.225	2.95e-05	0.00251	9.1e-06	1.96e-06	0.0965	0.0132	0.00117	0.0139	0.0156	1.15e-05	4.51e-05	1.05e-07
BTB-01173240	20	48165392	0.00162	0.000212	0.00076	0.28	0.576	1.65e-12	1.49e-98	0.00444	2.82e-63	2.03e-57	2.54e-89	2.1e-40	8.91e-15	0.617	0.379	0.324	0.277	0.075	0.0575	0.000874	0.00573	0.00167	0.0353	0.000298	0.0108	0.00178	0.2	0.0635	0.161	0.000306	0.0029
ARS-BFGL-NGS-88133	11	82409808	0.00162	3.65e-05	5.77e-05	0.109	0.0147	1.38e-14	0.0013	2.54e-20	0.00405	0.00433	0.00939	3.35e-10	0.0362	0.0116	0.246	0.313	0.143	1.11e-05	0.0982	0.0422	0.536	0.0751	0.015	0.826	0.0993	0.245	6.23e-08	0.21	2.93e-11	0.000163	0.305
ARS-BFGL-NGS-5637	6	98344048	0.00167	1.58e-12	0.00311	4.69e-08	0.619	5.36e-06	0.0297	0.362	0.00164	0.0709	0.0221	0.0566	9.38e-13	8.83e-18	1.56e-19	2.91e-17	8.67e-20	1.07e-06	0.00201	8.33e-16	1.56e-19	5.63e-10	4.72e-09	0.00192	0.00214	0.0882	2.93e-11	0.247	1.78e-09	3.45e-16	1.6e-23
BTA-120198-no-rs	29	21693780	0.00167	6.06e-05	0.00352	0.131	0.592	2.34e-17	7.67e-22	7.9e-07	7.86e-20	5.75e-21	8.85e-24	3.63e-16	3.97e-21	1.12e-06	0.0117	0.0176	0.05	0.0111	0.328	1.18e-12	1.53e-13	2.81e-11	1.99e-06	0.00464	0.00266	0.217	0.00954	0.796	0.197	2.88e-05	7.42e-12
Hapmap52066-rs29015690	11	85153576	0.00173	5.95e-06	0.00171	0.0394	0.806	0.513	0.02	0.00483	0.0206	2.4e-06	0.0155	0.00346	7.89e-05	9.92e-33	5.64e-19	1.35e-24	9.17e-16	9.71e-17	0.194	5.41e-19	2.69e-19	6.02e-17	6.38e-21	1.1e-11	7.3e-15	0.0202	2.37e-15	0.12	2.69e-19	1.05e-19	2.58e-29
ARS-BFGL-NGS-17193	12	15624531	0.00173	0.00447	0.00401	0.152	0.537	0.000275	1.19e-06	0.0057	0.00813	0.00984	6.61e-06	4.73e-06	8.26e-09	4.92e-14	8.47e-15	9.45e-13	1.29e-11	0.000167	0.101	1.66e-20	5.72e-15	6.67e-13	2.75e-07	1.1e-06	0.000156	0.113	0.167	0.0066	0.117	0.0146	1.69e-16
BFGL-NGS-119228	19	61055984	0.00174	0.168	1.09e-05	0.0392	0.0128	0.0945	0.000463	0.0601	0.000447	0.0133	1.9e-05	2.19e-06	0.0888	1.84e-15	2.81e-07	1.1e-10	1.89e-18	1.14e-13	0.478	1.45e-08	5.42e-09	2.9e-06	1.42e-09	0.00147	0.000612	0.11	0.000443	0.268	0.000293	0.00563	6.51e-12
ARS-BFGL-NGS-103151	30	134602368	0.00175	0.0567	0.000288	0.0437	0.0411	0.0491	2.74e-83	0.527	2.73e-65	2.35e-86	5.85e-68	1.76e-75	0.000395	0.00313	1.2e-06	0.000426	0.00035	0.0119	0.00911	0.261	0.645	0.029	0.00161	0.000322	0.000689	0.319	0.164	0.0767	0.485	0.154	0.66
ARS-BFGL-NGS-91167	5	108721304	0.00178	0.0993	0.121	0.1	4.94e-09	0.078	0.00988	0.0012	0.0012	0.000496	0.00851	0.000641	0.114	3.48e-06	0.000811	0.00639	0.116	0.519	0.37	0.0034	0.0969	3.72e-05	0.00181	0.00636	0.0232	0.0159	0.0138	0.347	0.59	0.0529	0.0126
BTA-23315-no-rs	12	90778032	0.00183	0.000144	0.000848	0.21	0.535	1.18e-12	0.111	9.02e-26	0.0116	0.000691	0.00121	0.194	0.00119	3.68e-07	7.6e-08	1.1e-11	7.19e-08	6.5e-09	0.182	0.0254	0.0116	0.464	0.0015	0.0559	0.0019	0.0946	0.0873	0.132	4.96e-10	4.65e-05	2.75e-05
Hapmap41157-BTA-113254	7	41079124	0.00185	7.19e-05	0.0492	0.144	0.0129	0.637	4.16e-10	4.97e-05	1.88e-11	5.07e-11	6.44e-15	5.03e-06	0.567	0.0012	0.858	0.0343	0.496	4.86e-05	0.0006	0.0335	0.362	0.0439	0.0249	0.00278	0.00629	3.13e-12	0.404	0.02	0.057	0.217	0.13
BTA-75252-no-rs	10	72228544	0.00189	0.0135	0.0133	0.255	0.18	0.09	0.0195	0.496	0.000268	0.015	7.31e-05	0.0196	0.000199	1.97e-18	5.44e-14	1.42e-16	1.68e-18	6.48e-11	0.155	1.45e-10	4.35e-14	3.7e-07	2.31e-05	0.00902	0.0489	0.0301	1.98e-05	0.0802	0.000333	0.000181	1.85e-14
BFGL-NGS-114456	7	30964540	0.00196	8.23e-08	0.00166	0.000776	0.315	0.291	1.06e-06	0.000757	3.82e-08	3.36e-08	0.000493	0.000961	0.00199	9.17e-05	0.00212	0.00158	0.0233	0.00259	0.263	0.00354	0.000207	0.0173	0.0582	0.0285	0.0896	0.0358	1.03e-12	4.07e-05	3.01e-07	1.8e-09	7.39e-06
ARS-BFGL-NGS-92667	9	50186596	0.00198	0.0137	0.0079	0.662	0.399	0.0113	3.67e-16	0.67	5.11e-14	5.16e-09	9.57e-19	2.72e-06	3.94e-06	2.33e-09	8.23e-08	6.49e-10	3e-13	3.11e-09	0.368	2.3e-13	2.35e-19	3.45e-09	3.87e-10	3.5e-10	3.34e-08	0.558	0.00858	0.183	0.000154	2.28e-07	3.85e-17
BTA-68096-no-rs	3	60929296	0.00198	0.105	0.0371	8.21e-10	0.0268	1.61e-07	1.68e-06	0.000342	1.1e-05	6.47e-06	3.02e-06	0.000802	0.000189	3.42e-12	8.19e-18	3.08e-14	1.24e-07	0.259	0.609	4.02e-10	5.35e-08	1.34e-08	0.0466	0.000318	0.0449	0.103	0.0517	0.00206	0.000708	2.35e-06	1.34e-11
ARS-BFGL-NGS-9438	17	52217520	0.002	0.0471	0.0502	2.15e-11	0.00126	3.26e-06	0.349	4.59e-05	0.169	0.0804	0.332	0.588	0.00359	0.46	0.0451	0.158	0.671	0.108	0.0532	0.192	0.31	0.527	0.645	0.575	0.704	0.593	0.00998	0.00122	0.5	0.0764	0.222
ARS-BFGL-BAC-29490	23	20166516	0.00201	0.005	1.73e-05	0.154	0.00978	1.17e-06	3.07654e-187	0.0417	1.33738e-151	3.53556e-146	9.53316e-175	1.56748e-109	3.07e-09	0.182	0.607	0.359	0.00094	0.000807	0.61	2.3e-06	1.44e-07	0.000104	0.00127	0.000493	0.000989	0.63	0.0136	0.311	0.000989	1.36e-05	2.56e-06
BTA-83605-no-rs	9	46739972	0.00201	3.87e-06	0.235	0.0161	4.55e-05	0.155	1.28e-35	0.00238	1.25e-40	4.47e-35	1.09e-39	5.38e-21	0.568	0.00121	0.0108	0.00233	0.528	0.227	0.331	0.16	0.235	0.171	0.241	6.1e-06	0.000342	1.1e-13	0.312	0.615	0.261	0.275	0.236
Hapmap49292-BTA-75698	6	31570212	0.00205	0.0315	0.169	0.373	0.000191	1.14e-05	1.31e-14	8.32e-05	9.2e-09	3.54e-08	1.51e-15	3.87e-09	8.84e-06	0.066	0.0903	0.0162	0.0393	0.0453	1.4e-11	0.0322	0.0585	0.00173	0.226	0.115	0.0707	4.14e-05	0.106	0.000287	0.409	0.154	0.142
BTB-01777620	1	139094896	0.00205	3.3e-10	1.63e-09	5.34e-06	1.53e-09	0.399	8.78e-26	0.00146	6.23e-21	5.78e-24	1.07e-24	7.05e-20	0.000512	0.0253	0.0809	0.264	0.0203	0.0637	0.699	0.317	0.104	0.00636	0.0105	0.824	0.386	0.228	1.87e-05	0.0202	0.27	0.12	0.145
Hapmap43729-BTA-94097	11	43579128	0.00205	0.0018	0.00871	0.738	0.341	0.000283	0.0449	6.01e-05	0.0224	0.00175	0.0215	3.2e-06	0.274	0.039	0.0069	0.018	0.000961	0.019	0.0095	0.0384	0.229	0.0178	0.097	0.0513	0.0834	3.83e-13	0.00469	0.255	0.000776	0.0504	0.179
ARS-BFGL-NGS-6222	11	83099184	0.00208	3.67e-07	0.00187	0.00385	0.69	0.417	5.81e-07	0.47	0.0123	0.287	8.6e-06	0.000271	7.23e-06	1.27e-31	6.13e-20	1.03e-27	1.88e-15	3.21e-19	2.6e-05	3.04e-14	2.76e-19	6.47e-10	1.6e-15	1.83e-06	7.69e-10	0.276	3.62e-05	0.000703	1.48e-13	1.05e-12	1.35e-24
ARS-BFGL-NGS-43692	10	3892947	0.0021	9.83e-07	0.000277	0.00569	0.17	0.0435	0.000121	0.114	1.31e-05	0.000895	4.04e-06	0.674	2.74e-09	4.9e-12	5.97e-08	7.05e-07	2.1e-07	6.19e-06	0.00733	3.67e-14	6.75e-21	2.31e-12	2.24e-05	0.00288	0.107	5.37e-05	2.02e-16	0.00668	7.46e-09	6.89e-17	6.7e-16
Hapmap44372-BTA-35201	14	62830900	0.00213	8.52e-05	0.0166	0.14	0.145	0.379	1.88e-08	0.000821	1.73e-10	0.000227	3.12e-09	0.000122	0.000242	1.64e-17	1.03e-11	2e-14	2.71e-17	3.83e-11	0.0297	3.9e-12	3.31e-10	5.23e-12	3.78e-10	8.61e-06	0.000111	0.809	2.4e-12	0.163	2.2e-11	8.03e-19	6.83e-17
BTB-01124223	13	6494442	0.00213	4.91e-09	5.64e-05	6.21e-05	0.0293	8.44e-25	0.0561	1.09e-32	1.63e-05	0.00025	4.62e-06	0.158	7.5e-05	0.000391	0.00299	5.24e-06	0.00857	9.85e-11	0.198	0.449	0.31	0.000595	0.0073	0.127	0.0578	0.00375	0.0017	0.555	1.76e-07	0.0114	0.0485
ARS-BFGL-NGS-37648	11	101565248	0.00216	7.15e-13	0.00122	6.29e-09	0.231	0.187	6.25e-08	0.0599	2.49e-07	9.04e-06	3.9e-07	0.00199	3.88e-06	4.74e-17	2.59e-14	3.31e-14	1.85e-09	1.19e-07	0.0999	4.43e-07	5.52e-15	0.000177	0.0992	0.739	0.917	0.0458	1.38e-07	0.000302	5.25e-09	1.12e-09	5.46e-13
Hapmap51582-BTA-31036	30	146244048	0.00216	0.313	0.00884	0.0201	0.0522	3.36e-09	1.72168e-148	0.000412	1.81116e-105	1.56044e-127	1.16858e-121	4.39492e-106	9.42e-08	0.0305	0.0151	0.0107	0.0147	0.567	0.185	0.48	0.932	0.328	0.381	0.0314	0.154	0.0299	0.195	0.346	0.165	0.192	0.632
BTB-00303295	7	32177280	0.00217	1.39e-09	0.000878	2.22e-05	0.0162	1.62e-11	0.00539	2.07e-17	0.00554	0.0561	3.84e-05	0.0768	0.00508	0.221	0.795	0.232	0.0552	0.0183	0.27	9.18e-05	0.42	1.07e-06	0.0014	5.88e-05	0.00233	6.06e-12	0.914	0.38	0.0066	0.672	0.154
ARS-BFGL-NGS-58314	20	10871544	0.00218	0.000154	0.000698	0.196	0.538	5.84e-08	2.57e-19	7.13e-11	7.01e-14	6.48e-18	2.5e-16	9.91e-21	0.00332	2.05e-11	3.72e-12	9.62e-10	1.97e-07	0.26	0.764	8.05e-17	4.19e-07	3.56e-19	1.99e-10	4.12e-13	2.68e-09	3.83e-06	2.97e-06	0.000372	0.0757	1.71e-05	4.68e-12
ARS-BFGL-NGS-10812	5	47211304	0.00228	0.00306	0.00234	0.871	0.876	5.63e-10	0.00869	0.0435	0.00173	0.131	0.00102	0.844	1.51e-14	4.82e-08	0.00114	0.000707	0.00188	5.57e-05	0.000484	9.59e-19	2.02e-15	1.13e-18	4.83e-11	6.6e-10	1.5e-09	0.11	4.87e-06	0.554	0.00089	6.58e-09	3.33e-16
ARS-BFGL-NGS-29926	12	88935272	0.00229	0.00566	0.0233	0.73	0.0761	0.000857	5.67e-05	0.000132	0.000429	7.02e-05	2.17e-05	0.0762	0.516	1.68e-22	3.08e-12	1.14e-15	2.36e-11	2.62e-08	0.823	3.14e-06	8.58e-06	4.59e-08	2.5e-10	0.00335	0.000265	0.159	1.01e-06	0.365	5.3e-07	3.85e-08	1.61e-10
Hapmap47815-BTA-104066	20	48114352	0.00234	0.000238	0.000975	0.24	0.548	2.48e-12	1e-99	0.00463	3.09e-64	3.96e-58	3.75e-90	4.57e-41	1.6e-14	0.667	0.386	0.302	0.293	0.0815	0.0704	0.00095	0.0061	0.00176	0.0451	0.000333	0.0134	0.00131	0.24	0.083	0.148	0.000323	0.00337
ARS-BFGL-NGS-89394	23	3972340	0.00235	0.466	0.00586	0.00486	0.374	9.55e-11	6.58e-11	3.3e-06	1.56e-06	7.44e-12	9.81e-07	4.3e-18	1.92e-06	1.64e-10	1.57e-09	7.29e-07	4.69e-12	0.483	0.705	4.83e-21	1.47e-12	1.84e-23	5.73e-10	4.68e-07	0.000199	0.203	2.58e-11	0.0601	0.00102	2.14e-11	4.09e-15
ARS-BFGL-NGS-11441	13	57121780	0.00235	8.83e-07	0.0703	0.00433	0.0101	0.00112	5.82e-10	9.03e-06	1.01e-08	7.86e-11	1.48e-11	2.67e-07	0.525	9.55e-05	0.00136	3.05e-05	0.018	0.00111	0.0792	0.000403	0.00189	0.00177	0.0432	0.00658	0.0168	6.2e-12	0.036	0.0042	0.000341	0.0546	0.0014
Hapmap38253-BTA-78537	7	22236584	0.00235	0.0199	0.00147	0.536	0.854	1.24e-15	0.56	7.58e-26	0.42	0.191	0.487	0.00361	3.58e-05	0.0169	0.137	0.0868	0.0842	6.09e-13	0.156	0.0929	0.577	0.0598	0.00211	0.354	0.236	0.000605	0.639	0.000551	0.00404	0.397	0.329
Hapmap42635-BTA-68718	20	4618689	0.00237	0.000679	0.00755	0.429	0.333	8.84e-06	5.44e-05	0.000513	5.76e-06	7.92e-07	0.00059	8.63e-06	0.0121	6.34e-08	2.97e-06	1.28e-05	2.65e-09	0.129	0.669	2.39e-15	0.000423	2.2e-21	1.98e-19	1.18e-17	6.71e-14	4.12e-08	0.000896	0.134	0.00456	1.08e-06	1.5e-10
BTB-00531553	13	57198684	0.00239	1.09e-06	0.0727	0.00504	0.00951	0.00129	6.05e-10	1.05e-05	9.58e-09	7.72e-11	1.45e-11	2.72e-07	0.518	0.0001	0.00148	3.17e-05	0.0177	0.00111	0.0829	0.000575	0.00207	0.0022	0.0484	0.00556	0.0141	4.78e-12	0.0373	0.00484	0.000346	0.0545	0.00184
BTA-115200-no-rs	20	40069200	0.00243	3.29e-06	0.000461	0.0108	0.309	0.0111	5.05e-11	0.0553	1.05e-06	0.0027	5.27e-12	0.0127	2.78e-09	3.69e-11	7.26e-13	2.03e-11	1.46e-15	8.01e-05	0.871	1.42e-14	2.28e-21	1.62e-09	8.92e-05	0.00147	0.000378	0.772	2.47e-06	8.94e-05	1.42e-11	1.25e-12	1.76e-16
ARS-BFGL-NGS-20739	20	40145272	0.00243	2.44e-06	0.000574	0.00845	0.315	0.0109	4.23e-11	0.0532	9.44e-07	0.00197	2.87e-12	0.0108	2.3e-09	7.15e-11	8.44e-13	2.95e-11	1.31e-15	0.000121	0.797	1.22e-14	3.2e-21	1.56e-09	9.63e-05	0.00136	0.000424	0.731	3.76e-06	0.000195	1.29e-11	1.75e-12	2.64e-16
ARS-BFGL-NGS-4503	1	68307816	0.00245	0.000512	0.000277	0.363	0.259	0.193	3.48e-14	0.00259	2.9e-14	9.72e-15	7.5e-15	4.81e-18	0.563	0.171	0.106	0.00126	0.00309	7.33e-08	0.48	0.592	0.589	0.0244	0.0751	0.367	0.299	0.00354	0.028	1.71e-10	0.476	0.86	0.0981
ARS-BFGL-NGS-13027	30	84566016	0.0025	0.702	0.00916	0.000496	0.309	0.711	3.65e-10	0.315	8.04e-13	0.00136	4.17e-16	7.81e-06	0.0459	3.83e-07	2.02e-06	1.25e-10	1.03e-22	3.02e-11	0.0338	1.14e-08	4.36e-06	1.62e-07	1.17e-22	1.73e-19	1.07e-20	0.00014	0.235	0.0208	3.47e-10	1.19e-08	2.28e-12
ARS-BFGL-NGS-94265	32	0	0.00253	0.929	0.00666	0.000141	0.428	0.00181	0.573	0.00139	0.047	0.701	0.208	0.751	0.0129	7.41e-15	5.49e-15	1.44e-16	9.93e-20	5.85e-05	0.00512	1.2e-06	4.53e-05	4.78e-05	0.000792	0.252	0.046	0.196	0.00214	0.521	9.77e-05	0.00412	3.56e-09
ARS-BFGL-NGS-67509	6	42758832	0.00253	0.00158	0.00103	0.591	1.77e-09	0.01	0.469	0.122	0.35	0.37	0.447	0.233	0.00673	0.514	0.277	0.272	0.539	0.0307	2.02e-06	0.395	0.261	0.749	0.0903	0.0592	0.197	0.0457	0.18	0.515	0.368	0.32	0.29
ARS-BFGL-NGS-82350	28	23278036	0.00258	7.23e-05	3.6e-05	0.0997	0.0213	0.41	2.49227e-119	0.00014	4.64355e-105	7.09e-99	1.16147e-120	1.74e-93	0.00149	0.00485	0.556	0.0824	0.128	1.99e-07	0.44	0.129	0.00611	0.393	0.00428	0.00542	0.00486	0.123	0.00781	0.446	0.011	0.00148	0.00134
ARS-BFGL-NGS-93211	4	96100800	0.00265	0.000855	0.00436	0.419	0.0583	0.73	0.171	0.346	0.000948	0.0134	0.063	0.145	0.00475	4.79e-11	3.54e-17	1.38e-14	2.4e-10	0.00143	0.00202	2.45e-08	4.39e-09	0.000146	0.000329	0.00623	0.0102	0.258	1.4e-07	0.283	3.91e-06	0.000289	1.25e-10
Hapmap60051-rs29011155	30	68467968	0.00265	0.573	0.19	0.00407	1.03e-09	0.0401	3.49e-10	0.581	4.45e-08	4.81e-10	1.45e-14	1.26e-10	0.0301	0.0211	0.00189	0.0229	0.00598	0.369	0.0154	0.0784	0.0388	0.347	0.16	0.0246	0.00519	0.0013	0.013	0.161	0.121	0.112	0.0936
ARS-BFGL-NGS-27092	9	81708096	0.00268	0.0158	5.5e-06	0.112	0.00128	8.69e-05	0.0059	0.0118	0.00249	0.103	0.00228	0.223	1.51e-12	0.00209	0.000514	0.0486	5.1e-06	0.0956	0.231	5.82e-11	1.85e-10	2.03e-10	1.27e-09	5.76e-15	3.1e-11	7.86e-05	3.72e-08	0.0202	0.000145	6.99e-10	2.51e-09
Hapmap22692-BTC-068210	14	4767039	0.00272	0.0384	0.142	3.01e-11	0.000939	0.00383	1.02e-11	0.0854	2.26e-08	5.83e-09	7.28e-13	1.94e-10	0.218	0.354	0.0703	0.295	0.489	0.0202	0.0863	0.266	0.451	0.0153	0.592	0.443	0.384	0.0995	0.202	0.438	0.00815	0.156	0.581
BTB-01133946	6	55796060	0.00273	8.22e-07	0.000306	0.00496	0.179	2.47e-07	0.182	0.323	0.0825	0.431	0.134	0.981	2.97e-14	9e-18	7.5e-14	2.73e-15	1.18e-27	2.48e-10	0.619	2.9e-27	2.39e-16	1.81e-22	1.23e-21	5.98e-08	8.85e-10	0.0389	3.99e-09	0.00692	1.66e-09	1.01e-15	3.19e-28
BTA-85470-no-rs	11	12877885	0.00275	0.271	0.161	0.00616	0.000122	0.432	1.48e-09	0.238	1.3e-09	1.92e-09	1.79e-10	5.16e-07	0.657	0.286	0.893	0.463	0.465	0.186	0.00385	0.169	0.329	0.0619	0.2	0.252	0.0946	2.64e-12	0.2	0.0683	0.0313	0.126	0.284
ARS-BFGL-NGS-75906	11	48545880	0.00279	7.67e-10	1.25e-08	6.73e-06	1.06e-08	0.242	3.59e-07	0.0109	4.16e-06	3.15e-07	1.86e-05	1.91e-11	0.000501	4.34e-05	0.0032	0.00702	0.0721	0.00483	0.0137	0.0882	0.00347	0.579	0.543	0.819	0.38	0.0265	6.01e-06	0.253	9.75e-07	0.0317	0.00406
BTB-01833705	22	46131028	0.00283	0.0521	0.000412	0.306	0.226	0.531	7.95e-89	0.00894	2.2e-71	6.24e-72	1.39e-82	1.63e-74	0.065	0.171	0.41	0.65	0.708	5.72e-05	0.0974	0.492	0.0894	0.644	0.0275	0.0195	0.00757	0.428	0.12	0.417	0.0485	0.151	0.142
BTB-00093465	2	32056064	0.00284	2.1e-06	0.000172	0.00723	0.0926	0.882	9.67e-08	4.96e-05	2.8e-05	0.00369	2.06e-07	7.22e-05	0.000178	9.54e-07	3.43e-05	6.66e-07	7.77e-09	2.15e-07	0.128	1.86e-10	1.03e-11	2.7e-06	6e-16	7.3e-10	1.82e-11	0.0713	1.3e-11	0.0441	1.45e-18	2.01e-17	2.65e-13
Hapmap27729-BTA-108726	1	89431168	0.00286	0.00822	0.0885	0.00666	0.00465	0.00549	1.5e-20	0.131	7.58e-24	1.07e-15	5.51e-23	1.97e-13	0.00654	0.00218	0.186	0.0531	0.000616	0.000102	6.02e-15	0.00454	0.0555	0.00186	1.95e-09	1.93e-06	9.91e-07	0.313	1.45e-05	0.693	0.0404	0.000839	0.000385
BTB-00139691	3	82187624	0.00288	0.042	0.000625	0.155	0.336	0.00174	0.0131	0.0108	0.179	0.0634	0.0956	1.32e-05	0.365	4.26e-05	7.95e-09	1.58e-06	0.0016	0.125	1.46e-10	0.00112	0.00153	0.00141	0.227	0.312	0.137	1.84e-06	0.0854	0.258	0.364	0.0186	0.000592
ARS-BFGL-NGS-1750	9	19269844	0.00289	0.000487	0.00179	0.342	0.44	0.0106	6.15e-14	0.166	2.95e-11	8.59e-10	2.75e-14	3.76e-11	1.15e-05	2.42e-15	1.14e-08	1.9e-12	4.05e-09	4.25e-10	0.131	3.54e-11	4.46e-22	1.15e-08	8.73e-09	0.00224	3.39e-05	0.00185	0.0047	0.647	4.27e-05	2.1e-08	9.51e-17
BFGL-NGS-117931	13	20788172	0.00293	0.101	0.0141	0.00704	0.206	2.19e-07	3.45e-18	0.000791	5.89e-13	6.32e-16	1.3e-20	3.61e-19	0.000337	0.000457	0.0122	0.0148	0.0399	0.105	0.00919	3.37e-08	0.000145	4.65e-13	4.3e-07	0.000155	7.71e-05	0.0423	1.02e-20	3.93e-09	4.97e-11	4.95e-21	7.31e-08
ARS-BFGL-NGS-44563	10	67586544	0.00296	0.000854	0.0133	0.431	0.0247	5.47e-08	5.48e-06	0.0344	2.55e-05	0.00749	2.31e-07	0.0759	3.46e-11	1.47e-18	1.76e-17	1.57e-15	6.4e-17	3.02e-06	0.166	4.73e-18	6.71e-14	3.2e-18	1.58e-07	1.84e-10	2.66e-05	0.438	0.000229	0.706	0.123	3.96e-06	1.07e-17
ARS-BFGL-NGS-108048	12	44133596	0.00297	1.62e-08	0.000556	0.00014	0.41	1.93e-15	0.0219	9.79e-05	0.016	0.0615	0.0065	0.147	3.66e-24	1.72e-08	0.0019	0.00191	0.000643	0.000695	0.217	4.73e-11	2.9e-10	2.51e-10	1.42e-10	7.16e-05	6.97e-05	0.101	7.43e-07	0.339	0.0661	1.31e-07	8.59e-12
Hapmap38652-BTA-111852	4	13551388	0.00298	1.46e-05	0.00934	0.0301	0.417	0.000225	0.14	6.3e-15	0.146	0.455	0.526	0.0736	0.319	1.13e-15	4.22e-08	3.89e-15	5.05e-07	9.83e-19	0.0968	3.74e-09	9.37e-15	4.86e-05	7.51e-10	0.00178	0.000126	0.223	4.93e-07	0.221	9.17e-20	6.95e-16	1.37e-16
Hapmap51258-BTA-55319	30	135530016	0.00298	0.0525	0.000417	0.0199	0.239	0.0127	3.07795e-119	0.362	1.77e-90	4.08974e-109	5.85e-94	8.73e-90	2.16e-05	0.19	0.0185	0.0654	0.0363	0.00148	0.0424	0.0244	0.0429	0.189	5.8e-06	8.73e-10	2.01e-07	0.00651	1.54e-06	0.551	0.000314	5.53e-06	0.0181
BFGL-NGS-111131	30	61828996	0.003	3.03e-05	0.00575	0.0609	0.604	0.162	6.81e-18	6.73e-08	7.19e-13	3.58e-07	1.25e-14	1.5e-07	0.0571	7.28e-20	3.19e-18	6.37e-19	2.19e-25	1.39e-09	0.699	1.51e-12	8.15e-12	5.4e-09	0.000111	0.031	0.0531	0.0163	3.82e-07	0.16	6.57e-05	1.44e-06	7.78e-15
BTB-01071609	3	74601504	0.00304	1.74e-11	0.000151	6.92e-08	0.0988	2.35e-07	1.15e-25	0.09	6.17e-17	1.85e-15	2.51e-21	7.29e-09	4.67e-13	0.023	0.0135	0.169	0.23	0.175	0.196	0.000255	4.62e-06	0.00246	0.0553	0.069	0.149	0.0597	0.000659	8.68e-11	0.0794	0.00317	0.00243
ARS-BFGL-NGS-17071	17	53851600	0.00309	0.713	0.0145	0.00109	0.254	3.96e-20	0.212	2.5e-16	0.153	0.359	0.541	0.269	2.75e-07	0.0706	0.115	0.00291	0.00745	2.41e-05	0.0393	0.047	0.744	0.00589	0.319	0.156	0.22	0.018	0.121	0.0179	0.00246	0.451	0.675
ARS-BFGL-NGS-13189	21	56088856	0.00316	0.0404	0.0352	0.406	0.0548	0.684	1.08e-70	0.0298	2.76e-84	4.33e-80	1.06e-87	7.49e-73	0.419	0.0444	0.144	0.264	0.431	0.0718	0.0236	0.0244	0.0248	0.00109	0.0539	0.0821	0.247	0.273	0.497	0.00532	0.167	0.104	0.228
ARS-BFGL-NGS-100338	13	65164792	0.00319	0.000588	0.0553	0.332	0.0236	0.278	5.77e-10	0.000804	1.58e-07	1.01e-07	2.16e-10	0.000282	0.741	0.000211	0.0107	0.000653	0.118	0.0271	0.758	0.438	0.142	0.996	0.574	0.0101	0.126	8.98e-15	0.000368	0.124	6.08e-06	6.19e-05	0.0425
Hapmap28514-BTA-163525	26	49185152	0.00321	0.291	0.00162	0.0272	0.618	0.0203	4.75328e-109	0.178	6.16e-95	1.54e-97	9.41817e-117	1.13e-84	0.0234	1.71e-11	1.25e-08	4.35e-08	7.97e-06	0.0663	0.4	4.27e-07	3.17e-07	1.46e-07	0.000123	0.277	0.214	0.311	1.01e-05	0.69	2.66e-05	3.78e-08	6.29e-08
BFGL-NGS-110070	10	53041456	0.00324	7.23e-06	0.00102	0.0217	0.486	0.135	0.000249	0.0144	0.000728	0.00519	1.84e-06	5.9e-05	1.76e-05	1.1e-15	8.21e-11	1.24e-13	2.15e-20	1.57e-11	0.526	1.56e-11	2.42e-11	6.79e-07	4.91e-10	9.91e-05	0.00211	0.000717	3.83e-07	0.304	9.08e-07	9.68e-12	6.67e-16
BTB-00275005	6	100876880	0.00325	0.406	0.083	0.000924	0.00918	0.000254	0.0358	0.0569	0.0707	0.492	0.0241	0.35	5.73e-06	3.48e-06	0.00834	0.0132	9.63e-10	0.00255	0.00293	4.08e-16	5.49e-09	9.27e-18	6.28e-20	6.2e-15	1.51e-14	0.00123	2.2e-05	0.308	0.0106	5.16e-07	1.26e-11
UA-IFASA-7546	19	45422068	0.00329	0.000256	0.000478	0.184	0.0425	0.192	2.95e-05	0.00608	0.00333	0.345	0.000157	0.0015	8.45e-06	4.59e-12	0.000376	6.25e-08	3.09e-16	3.71e-13	0.601	1.83e-17	1.26e-17	3.57e-15	1.32e-17	9.13e-05	2.08e-08	0.0164	6.12e-05	0.0405	5.04e-11	3.57e-10	9.6e-19
ARS-BFGL-NGS-15094	10	64706580	0.00336	0.0475	0.0179	0.345	0.306	0.274	1.5e-08	0.0222	9.37e-08	7.37e-05	4.88e-10	1.22e-05	0.0266	1.18e-15	7.88e-08	3.85e-15	6.2e-16	7.75e-20	0.125	4.52e-10	3.92e-13	7.42e-07	1.29e-11	1.11e-05	5.61e-06	0.0563	0.0111	0.0299	3.34e-06	1.38e-08	3.41e-16
Hapmap15258-rs29013198	13	72807096	0.00337	0.142	0.139	0.102	0.00149	2.79e-20	0.00658	4.55e-14	0.000883	1.18e-05	0.0253	5.67e-08	6.55e-18	0.000212	0.0276	0.102	0.000173	0.335	0.00167	1.36e-09	8.06e-09	4.46e-13	2.48e-09	2.06e-05	6e-06	0.272	0.00087	0.0247	0.0157	4.41e-10	1.77e-09
BFGL-NGS-117164	2	36393032	0.00338	0.00824	0.000728	0.686	0.347	0.000286	1.33e-09	0.351	3.96e-08	4.04e-05	7.51e-14	1.92e-08	1.85e-08	3.54e-17	1.36e-10	4.33e-14	3.83e-13	2.15e-09	0.676	7.41e-16	6.39e-20	3.68e-15	1.77e-12	3.46e-08	3.22e-08	0.0269	6.69e-05	0.117	1.3e-10	9.42e-13	7.54e-19
ARS-BFGL-NGS-42373	3	49001264	0.00338	0.742	0.344	0.00032	2.96e-11	0.0914	0.853	0.00856	0.287	0.066	0.303	0.269	0.292	0.682	0.468	0.259	0.509	0.0574	0.085	0.137	0.0171	0.671	0.0697	4.75e-05	4.05e-05	0.00162	0.0178	0.114	2.67e-05	0.0235	0.054
BTB-00890676	4	41178660	0.00345	0.0601	0.304	1.57e-09	2.1e-05	0.0499	3.83e-12	0.095	8.49e-09	1.17e-09	6.32e-09	4.54e-15	0.22	0.00026	0.0139	6.29e-05	0.0176	3.85e-06	0.423	1.46e-05	0.059	0.00871	0.00171	0.0123	0.00981	0.00138	0.324	3.58e-05	0.0188	0.24	0.000122
ARS-BFGL-NGS-93652	20	39326032	0.0035	7.83e-07	0.00216	0.00211	0.375	0.00781	6.5e-12	0.113	2.67e-07	0.000182	3.48e-13	0.00389	1.09e-09	4.16e-11	1.33e-12	1.61e-11	1.07e-15	3.9e-05	0.787	2.08e-15	9.4e-22	4.28e-10	6.19e-05	0.00124	0.000587	0.568	4.38e-06	0.00216	9.82e-11	9.51e-12	1.07e-16
BFGL-NGS-117457	20	39927456	0.0035	5.61e-06	0.00194	0.0119	0.635	0.176	1.82e-12	0.451	1.43e-07	6.58e-05	1.43e-12	0.00175	2.1e-07	7.2e-11	5.47e-12	5.45e-11	4.47e-15	1.59e-05	0.458	3.96e-13	6.19e-21	4.47e-08	0.000584	0.00636	0.0025	0.639	2.58e-05	0.000738	2.21e-11	3.31e-11	6.2e-15
BTA-68922-no-rs	3	97337128	0.00353	0.155	0.00196	0.0262	0.48	4.91e-18	5.67e-21	6.36e-22	2.25e-28	4.41e-21	2.47e-23	1.11e-28	9.33e-07	0.143	0.237	0.000413	0.0776	1.98e-09	0.353	0.114	0.252	0.000324	0.139	0.206	0.111	0.0642	0.549	0.0065	1.51e-05	0.344	0.222
Hapmap50689-BTA-42970	18	32788808	0.00354	0.00753	0.15	0.0863	0.0014	0.165	2.02e-07	0.000283	4.46e-12	9.72e-06	4.19e-10	7.06e-05	0.842	0.719	0.735	0.714	0.417	0.107	1.95e-09	0.0203	0.164	0.0288	0.378	0.422	0.505	0.0822	0.247	0.0411	0.457	0.519	0.354
UA-IFASA-4705	13	56793164	0.00359	5.2e-08	0.0329	0.000201	0.109	0.0146	3.67e-12	1.83e-05	8.99e-11	2.59e-12	1.36e-13	8.27e-08	0.394	3.24e-05	0.000277	6.67e-06	0.0152	0.000538	0.0491	0.000707	0.000108	0.00176	0.0891	0.048	0.11	1.85e-11	0.00327	0.00171	5.92e-07	0.00154	0.00143
Hapmap30086-BTC-002066	14	2524432	0.00363	0.0117	0.0332	1.45e-12	0.0806	0.174	1.79e-22	0.401	1.07e-16	1.65e-21	1.33e-22	4.92e-19	0.231	5.22e-05	9.08e-07	2.5e-06	4.42e-06	0.269	0.0334	5.79e-05	0.0555	0.000655	0.0918	0.0348	0.0315	0.088	0.406	0.125	0.272	0.516	0.000774
BTB-01290659	2	17379800	0.00375	0.000972	0.00536	0.407	0.739	1.77e-20	0.0531	1.62e-08	0.000733	0.122	8.46e-06	0.478	1.33e-19	9.77e-11	4.04e-07	1.86e-06	3.74e-08	0.00637	0.0857	2.66e-15	2.03e-14	2.24e-17	0.000264	0.00442	0.0172	0.0714	0.00061	0.0048	1.62e-05	1.1e-07	6.03e-16
ARS-BFGL-NGS-84136	30	8370382	0.00375	0.000758	0.000483	0.371	0.189	9.42e-22	0.00554	3.78e-23	7.46e-11	8.38e-07	1.95e-07	0.299	6.48e-07	0.0034	0.000342	3.15e-07	0.000315	1.24e-08	0.627	0.214	0.715	9.08e-06	0.314	0.0926	0.124	0.38	0.388	0.000397	0.0083	0.334	0.429
Hapmap44597-BTA-47277	2	32084326	0.00378	8.65e-07	0.000139	0.00254	0.0525	0.508	6.3e-08	2.61e-05	1.14e-05	0.00183	8.35e-08	5.88e-05	4.95e-05	9.22e-08	4.23e-06	7.54e-08	4.17e-10	8.21e-08	0.14	5.95e-12	2e-13	2.94e-07	1.02e-17	1.49e-10	3.72e-12	0.0797	1.02e-13	0.0117	5.08e-20	1.75e-19	6.9e-15
ARS-BFGL-NGS-23944	17	65804552	0.00379	0.203	0.371	0.0457	3.05e-11	0.00781	1.34e-18	0.00994	2e-23	8.62e-22	6.1e-22	5.08e-15	0.0502	0.233	0.125	0.166	0.0718	0.116	7.92e-05	0.27	0.533	0.197	0.546	0.463	0.324	0.348	0.253	0.512	0.00179	0.337	0.35
ARS-BFGL-NGS-10194	7	22114622	0.00381	0.0181	0.00114	0.703	0.537	2.47e-15	0.489	3.38e-24	0.799	0.262	0.665	0.00183	0.000104	0.00563	0.366	0.0358	0.0952	1.03e-12	0.304	0.147	0.488	0.0722	0.0162	0.232	0.482	0.000106	0.6	0.00732	0.000733	0.375	0.231
BFGL-NGS-110061	4	8779979	0.00383	0.00143	0.00543	0.431	0.246	0.0012	1.9e-07	0.118	0.00159	0.000904	0.000121	0.000312	0.00223	0.0309	0.0307	0.0338	0.00118	0.172	0.264	0.000277	0.0204	0.00375	6.03e-07	1.66e-12	2.01e-07	1.42e-05	0.0073	0.548	0.00868	0.000717	0.00713
Hapmap47376-BTA-67990	3	58003568	0.00383	0.0144	0.0106	0.703	0.407	0.0231	0.294	0.443	0.0215	0.0406	0.00521	0.0154	0.00244	0.147	0.225	0.432	0.503	0.602	1.62e-10	0.521	0.178	0.517	0.527	0.415	0.367	0.0468	0.00555	8.51e-06	0.602	0.763	0.624
BFGL-NGS-115647	5	21947260	0.00401	0.0769	0.16	2.84e-09	0.00228	0.00275	0.0911	0.0633	0.0862	0.0217	0.232	0.421	0.0208	2.33e-09	7.08e-10	6.51e-10	2.47e-05	0.0517	0.0428	6.27e-05	0.079	0.000401	0.0154	0.0747	0.0263	0.0986	0.205	0.0803	1.15e-05	1.08e-05	1.7e-06
Hapmap59840-rs29022170	13	60781324	0.00403	0.0319	0.198	0.166	0.000309	0.0788	0.00317	0.0181	0.137	0.0134	0.0117	0.0276	0.329	0.377	0.18	0.108	0.289	0.451	0.0219	0.0839	0.496	0.00837	0.00216	0.014	0.00922	1.15e-16	0.074	0.00949	0.00977	0.147	0.91
Hapmap27945-BTC-073459	6	33128132	0.00407	0.0015	8.85e-06	0.451	0.000797	3.55e-11	1.48e-09	1.28e-13	1.23e-09	6.6e-10	9.71e-12	0.000317	0.0399	7.53e-06	0.00412	3.95e-07	2.77e-05	6.54e-13	0.0318	0.256	0.000744	0.131	0.13	0.0388	0.0729	9.23e-12	0.0331	0.1	1.11e-08	0.00117	0.000746
Hapmap30646-BTC-002054	14	2553525	0.00407	0.00177	0.0667	3.13e-15	0.0183	0.74	1.5e-15	0.0433	1.13e-12	5.43e-17	7.53e-17	1.33e-13	0.773	0.00222	0.00288	0.000801	9.95e-06	0.0699	0.0554	0.000342	0.0129	0.0081	0.035	0.11	0.0121	0.218	0.105	0.57	0.027	0.234	0.000971
Hapmap59251-rs29020792	1	121039464	0.0041	4.8e-06	6.27e-09	0.00957	6.18e-10	0.0127	2.77e-55	9.88e-08	2.28e-46	1.26e-41	1.75e-49	4.6e-47	0.0136	6.56e-06	0.005	6.87e-05	0.0173	2.66e-10	0.172	0.0161	0.000144	0.439	0.00189	0.0254	0.0047	0.0355	0.00372	0.533	2.08e-07	0.000772	3.18e-05
Hapmap43783-BTA-119428	4	58670240	0.00411	1.73e-08	0.000381	5.85e-05	0.212	0.00112	6.78e-09	0.81	5.42e-09	4.08e-06	3.66e-09	6.12e-06	3.81e-08	5.18e-17	1.26e-14	1.73e-16	7.6e-20	6.27e-10	0.128	4.78e-16	3.66e-14	2.46e-11	6.24e-06	0.00202	0.0057	0.00961	0.00931	0.00245	2.38e-06	2.7e-05	1.85e-18
ARS-BFGL-NGS-7156	30	7288581	0.00417	0.00907	0.0073	0.37	0.666	0.0335	1.23e-10	5.05e-10	1.98e-10	1.13e-09	2.41e-12	1.04e-11	0.0568	7.47e-13	1.01e-09	7.54e-14	3.11e-10	2.09e-14	1.31e-05	4.43e-15	2.41e-14	3.15e-11	5.7e-23	2.13e-12	1.87e-15	0.0227	1.82e-17	0.00282	3.97e-28	4.56e-25	1.79e-20
Hapmap49448-BTA-111996	30	93010432	0.00427	2.69e-06	0.000637	0.00593	0.232	0.478	3.95e-16	0.109	4.53e-15	6.42e-08	3.46e-22	3.97e-09	0.000291	1.05e-09	2.39e-10	9.06e-11	1.32e-29	2.19e-07	0.386	3.03e-11	1.03e-12	1.11e-06	4.81e-10	1.87e-06	6.29e-08	0.0094	0.025	0.669	2.03e-05	8.4e-06	1.89e-12
Hapmap40159-BTA-104763	7	32429732	0.00427	0.0199	0.0349	0.584	0.115	7.64e-05	0.00471	7.84e-13	0.0184	0.0325	0.138	0.00584	0.0142	0.382	0.465	0.449	0.449	0.00365	0.0867	0.128	0.0734	0.00838	0.244	0.00228	0.0695	1.39e-11	0.254	0.255	0.0376	0.143	0.62
Hapmap38699-BTA-81626	2	55831708	0.0043	8.19e-09	4.09e-06	2.07e-05	0.000167	0.0758	9.95e-20	0.665	4.35e-11	2.53e-09	1.89e-18	5.15e-11	1.96e-09	2.52e-08	9.71e-05	2.22e-08	0.000438	7.02e-11	0.00289	8.83e-10	3.98e-11	2.67e-07	2.12e-12	2.87e-12	2.79e-11	0.00548	1.37e-05	0.127	9.26e-12	9.45e-15	7.13e-14
ARS-BFGL-NGS-41002	16	36415576	0.00435	0.0792	0.011	0.186	0.54	0.231	2e-06	0.0975	2.4e-06	0.000278	2.61e-07	1.51e-09	0.124	0.000188	0.00322	4.85e-05	0.0272	7.88e-05	0.316	0.0205	0.0419	0.00339	0.0354	0.0359	0.317	0.051	0.00841	7.48e-14	0.153	0.0732	0.00662
ARS-BFGL-NGS-100061	4	96694656	0.00438	4.87e-05	1.9e-06	0.0517	6.78e-05	2.27e-05	1.41e-30	5.55e-10	1.24e-27	4.37e-27	1.98e-21	1.83e-21	0.0995	1.14e-06	1.45e-05	6.86e-06	0.000149	2.28e-07	2.33e-05	0.00066	7.51e-09	0.148	0.00397	0.114	0.000411	0.0288	1.78e-13	0.0513	9.76e-14	4.32e-08	1.09e-07
ARS-BFGL-NGS-25590	30	90816208	0.00446	1.4e-12	3.52e-05	1.29e-09	0.00714	0.174	8.61e-14	0.0027	1.12e-09	7.92e-06	3.42e-09	0.000116	5.36e-06	4.85e-10	3.54e-09	1.25e-12	2.81e-06	9.12e-12	0.42	4.34e-09	4.92e-08	2.69e-05	3.2e-09	1.24e-10	9.8e-08	0.116	0.101	0.0202	2.89e-08	7.45e-10	2.02e-14
BTB-00738246	1	112769408	0.00453	2.16e-05	3.67e-05	0.0287	0.00898	0.0477	3.18e-13	0.000727	2.39e-10	8.08e-06	8.18e-11	3.27e-07	0.00918	1.57e-30	5.19e-21	6.32e-28	2.09e-15	3.84e-21	0.787	3.74e-14	1.17e-18	1.59e-09	8.99e-07	0.000234	7.8e-05	0.151	0.00101	0.0991	2.71e-12	5.81e-10	6.49e-22
ARS-BFGL-NGS-56673	28	27229816	0.00457	0.141	0.167	0.146	0.00204	0.262	2.44e-69	0.304	2.14e-77	1.39e-80	2.31e-69	6.14e-59	0.444	0.17	0.201	0.0927	0.0274	0.0683	0.0556	0.000446	0.201	6.22e-05	0.201	0.219	0.145	0.638	0.858	0.154	0.0381	0.111	0.0854
BTA-119434-no-rs	4	58691408	0.00462	1.54e-08	0.000445	4.59e-05	0.211	0.000617	1.13e-08	0.747	1.27e-08	7.81e-06	8.51e-09	1.16e-05	1.73e-08	2.19e-17	4.72e-15	8.47e-17	6.69e-20	5.07e-10	0.133	8.29e-17	1.04e-14	7.97e-12	6.42e-06	0.00202	0.00421	0.00595	0.00623	0.00941	8.15e-07	1.78e-05	3.22e-19
ARS-BFGL-NGS-14869	20	39691232	0.00464	6.22e-05	0.000932	0.0519	0.299	0.0409	4.95e-12	0.389	1.47e-06	0.00157	1.81e-13	0.00205	1.37e-07	9.39e-12	1.04e-10	1.04e-10	1.63e-16	7.02e-07	0.594	3.99e-15	4.17e-19	6.1e-10	4e-07	0.000311	9.76e-05	0.581	1.81e-07	0.00188	4.39e-12	6.23e-14	4.71e-17
ARS-BFGL-NGS-92039	5	45203164	0.00464	0.435	0.531	0.000969	5.08e-09	0.00106	3.1e-07	0.000361	2.69e-05	1.79e-05	8.07e-05	1.22e-06	0.0173	0.0327	0.158	0.0677	0.613	0.516	5.84e-06	0.45	0.164	0.19	0.402	0.772	0.731	0.0989	0.347	0.175	0.203	0.419	0.106
BTA-68781-no-rs	23	30711620	0.00467	0.00155	0.00426	0.267	0.6	0.132	1.85714e-115	0.042	1.35e-91	1.21e-88	2.01084e-113	2.05e-84	0.00215	0.00118	0.211	0.0387	0.0726	7.05e-05	0.902	0.0239	0.000434	0.126	0.00169	0.00255	0.000421	0.247	0.0053	0.616	0.00214	0.00191	0.000543
BTB-00137929	3	81800640	0.00474	0.000712	2.11e-05	0.351	0.00469	3.45e-12	5.13e-12	8.23e-23	4.87e-12	9.96e-11	1.13e-08	1.32e-13	0.000463	2.07e-06	2.72e-11	9.16e-08	4.66e-08	0.471	0.000445	1.96e-07	6.4e-06	3.94e-06	0.0271	0.0502	0.223	0.00145	0.281	0.252	0.0133	0.426	2.33e-05
ARS-BFGL-NGS-64829	10	76509712	0.00481	0.0258	0.00994	0.268	0.213	2.28e-05	5.61e-06	0.00234	8.74e-08	7.7e-05	5.9e-09	0.000348	8.53e-11	1.97e-20	1.13e-12	3.13e-13	5.68e-16	5.09e-07	0.134	8.44e-19	8.73e-19	1.8e-17	7.47e-13	3.83e-08	1.39e-08	0.185	2.36e-11	0.266	0.000102	1.01e-07	1.08e-19
Hapmap53199-rs29014437	20	37498332	0.00484	1.43e-08	7.17e-06	2.83e-05	0.000362	6.34e-06	0.012	2.78e-12	0.0277	0.135	0.0102	0.00112	0.492	4.99e-10	0.000103	2.67e-09	0.000554	3.91e-14	0.000769	0.00162	1.49e-07	0.152	0.0134	0.124	0.0291	0.0209	2.93e-05	0.572	8.9e-15	2.87e-07	8.66e-08
BTB-00564066	14	32815636	0.00489	0.0789	0.00372	0.227	0.85	3.5e-06	1.04e-05	3.48e-11	1.66e-14	0.000146	2.24e-08	0.00163	0.0944	1e-08	2.1e-06	3.61e-09	9.42e-18	1.86e-10	0.0498	0.00426	0.000268	0.0124	1.15e-05	0.0508	0.0361	0.0114	4.71e-09	0.773	2.16e-09	4.73e-06	9.75e-07
Hapmap54692-rs29024667	19	39491812	0.00495	0.104	0.0372	0.203	0.115	0.485	0.000672	0.414	3.06e-05	0.00109	0.000207	0.00327	0.0357	0.206	0.0846	0.171	0.525	0.377	0.23	0.228	0.282	0.428	0.108	0.0928	0.0442	0.49	0.000927	1.62e-10	0.00134	0.00957	0.173
BFGL-NGS-119345	10	47634968	0.00518	2.47e-06	0.000338	0.00444	0.0681	0.000887	0.0163	8.35e-11	0.0144	0.0386	0.0129	0.00652	0.152	2.47e-15	2.29e-11	5.9e-20	4.78e-15	2.04e-22	0.118	9.65e-09	1.06e-13	0.00409	1.01e-05	0.0409	0.00146	0.0625	0.35	0.000813	2.39e-09	0.000613	3.86e-15
Hapmap23302-BTC-052123	14	4848750	0.0052	0.0206	0.222	1.65e-11	0.000664	0.00344	1.38e-12	0.0651	1.44e-08	7.43e-09	1.28e-13	1.39e-10	0.138	0.213	0.0321	0.182	0.579	0.0238	0.0316	0.257	0.45	0.0152	0.562	0.491	0.335	0.0754	0.16	0.499	0.0133	0.157	0.488
BTB-01133266	6	56317844	0.00529	6.55e-06	0.000483	0.0126	0.136	0.000181	0.112	0.216	0.139	0.538	0.122	0.632	7.47e-11	2.57e-10	4.38e-09	7.68e-10	2.76e-20	4.15e-07	0.31	7.89e-22	5.15e-13	5.23e-17	2.24e-20	4.56e-10	6.41e-12	0.822	2.71e-05	0.00316	1.14e-07	2.05e-10	3.16e-20
ARS-BFGL-NGS-79062	30	100161904	0.00531	0.174	0.0134	7.46e-08	0.113	0.0124	1.66e-11	0.00831	5.77e-13	2.6e-23	1.1e-12	2.1e-18	0.0707	3.92e-08	6.08e-12	1.57e-10	6.78e-20	0.136	0.0955	7.79e-06	0.012	5.59e-05	5.31e-05	0.111	0.0252	0.00175	0.457	0.0196	0.0405	0.00667	1.29e-05
BFGL-NGS-110476	7	10398215	0.00535	0.0127	0.706	0.0275	3.42e-08	0.137	0.000173	0.00242	0.000564	0.0298	0.000375	0.00732	0.0825	7.24e-09	0.00159	1e-07	5.07e-05	2.24e-12	2.4e-06	8.04e-06	7.2e-08	0.000754	2.82e-10	0.00698	0.0184	0.0935	0.00102	0.000364	2.72e-05	8.16e-08	3.61e-09
BTB-00491839	12	46917340	0.00546	0.765	0.0611	9.3e-05	0.0401	2.12e-06	1.38e-09	0.000915	2.45e-07	3.09e-14	9.53e-09	5.65e-18	1.44e-07	1.53e-10	4.18e-11	9.35e-10	2.55e-12	0.000588	6.85e-05	9.5e-15	4.46e-12	1.33e-14	5.32e-15	2.35e-13	5e-12	0.00168	4.37e-10	0.236	0.000311	8.86e-10	1.08e-16
UA-IFASA-1553	13	5128166	0.00547	0.000122	0.00253	0.091	0.534	0.000627	1.87e-05	0.332	5.12e-07	1.24e-09	4.53e-05	3.24e-07	2.57e-08	3.1e-10	7.24e-12	2.01e-10	7.23e-18	0.00301	0.373	2.32e-17	6.81e-11	4.61e-15	3.56e-13	4.76e-11	6.45e-14	0.658	2.41e-08	4.69e-08	6.05e-11	1.85e-10	8.37e-16
ARS-BFGL-BAC-30440	23	4524082	0.00553	7.57e-10	2e-05	1.4e-06	0.00271	0.0208	2.34e-25	0.377	3.02e-23	2.12e-16	1.54e-29	2.57e-18	4.05e-12	6.33e-22	1.15e-11	2.93e-15	1.33e-21	1.82e-15	0.0717	1.04e-18	2.24e-19	7.55e-15	4.48e-17	3.87e-13	1.01e-10	0.954	9.69e-09	0.0521	5.89e-09	4e-11	1.29e-23
BFGL-NGS-116399	22	55700320	0.00566	0.00295	0.0654	0.636	0.0525	4.54e-05	0.145	3.93e-07	0.0672	0.0271	0.0187	0.0127	0.363	6.93e-15	3.74e-17	9.86e-21	1.07e-23	1.94e-11	0.109	1.08e-07	3.51e-09	0.00172	6.6e-11	0.000642	0.000706	0.0326	0.000653	7.43e-06	0.000196	0.00152	3.74e-12
BTB-00782435	20	37264476	0.00568	4.86e-06	2.49e-06	0.00576	3.17e-05	2.58e-07	3.72e-07	1.42e-15	7.37e-08	1.99e-05	3.9e-09	4.16e-08	0.616	8.17e-09	1.9e-05	4.43e-11	0.00628	2.76e-16	0.0205	0.0801	3.29e-05	0.752	0.0324	0.0836	0.0842	0.135	8.62e-05	0.106	2.37e-16	4.73e-08	5.68e-06
Hapmap39739-BTA-30213	30	62680512	0.0057	0.0989	0.0258	1.58e-06	0.224	0.0215	1.73e-17	0.312	2.95e-09	4.97e-10	3.39e-11	1.49e-09	0.136	3.18e-13	2.03e-16	3.11e-16	6.71e-17	0.000261	0.169	3.55e-12	1.21e-06	4.28e-08	3.58e-09	0.00639	0.00173	0.49	0.000577	0.204	4.98e-07	1.83e-12	4.78e-14
BTA-13793-rs29018751	20	37297072	0.00573	1.39e-05	3.32e-06	0.0146	5.96e-05	3.93e-07	4.54e-07	2.47e-15	7.8e-08	2.53e-05	6.21e-09	6.16e-08	0.539	3.67e-08	4.55e-05	1.37e-10	0.00846	3.77e-16	0.0264	0.134	8.55e-05	0.576	0.0521	0.131	0.141	0.174	0.000376	0.161	1.79e-15	1.55e-07	1.93e-05
Hapmap52518-rs29018446	16	68557808	0.00576	0.00175	0.0025	0.401	0.3	6.14e-07	0.0113	0.000539	0.0907	0.00263	0.109	8.78e-07	9.63e-09	0.0107	0.103	0.000507	0.548	1.35e-05	0.0967	0.588	0.0649	0.193	0.259	0.117	0.36	0.0537	1.6e-05	3.41e-20	0.483	0.0202	0.968
ARS-BFGL-NGS-108538	11	107205272	0.00578	0.719	0.618	5.28e-05	3.93e-12	0.0129	4.68e-09	0.00018	5.62e-09	5.93e-12	3.07e-06	4.85e-11	0.0758	0.0852	0.467	0.201	0.00222	0.0843	9.93e-14	0.121	0.0167	0.265	0.000262	0.000418	0.00426	6.38e-05	0.0911	0.000696	0.0115	0.41	0.0947
ARS-BFGL-NGS-13317	20	36290932	0.00579	2.2e-09	2.52e-06	2.7e-06	2.3e-05	2.36e-06	0.000936	2.04e-11	0.0817	0.0951	0.0114	0.000304	0.224	1.12e-06	0.00797	2.2e-06	0.0325	5.17e-12	1.6e-05	0.0654	1.61e-06	0.307	0.137	0.698	0.193	0.0241	2.41e-05	0.689	2.95e-16	9.06e-08	2.83e-05
BTB-01425165	4	80067104	0.00584	6.19e-06	4.58e-05	0.0126	0.00667	0.00963	1.1e-95	0.351	4.15e-76	6.81e-75	4.11e-93	1.09e-72	1.64e-07	0.00993	0.335	0.0938	0.162	5.66e-06	0.498	0.00321	0.00115	0.0981	0.00116	0.000822	0.00785	0.0668	0.0226	0.254	0.0281	0.00539	0.000105
BTB-00416188	10	32518724	0.00585	0.000866	0.00452	0.327	0.799	1.03e-13	0.176	4.47e-25	0.00623	0.035	0.00207	0.344	6.97e-05	0.0051	0.0222	3.48e-05	0.144	4.42e-07	0.156	0.212	0.265	0.0415	0.212	0.427	0.445	0.0571	0.647	0.000502	0.000829	0.511	0.1
BTA-03029-rs29010796	18	6752549	0.00586	0.0191	0.000331	0.0252	0.00162	0.000178	1.0489e-151	0.689	2.30529e-141	7.02808e-125	2.56091e-145	2.63e-86	1.05e-06	0.0243	0.121	0.0815	0.0401	0.00482	0.307	0.00151	2.99e-06	0.00845	0.0554	0.13	0.0827	0.641	0.0189	0.216	0.0101	0.000868	0.000276
BTB-00944057	28	23112056	0.00586	0.179	0.373	0.126	3.8e-09	0.0227	0.000309	0.00615	0.0135	0.0288	0.015	0.00824	0.0191	0.0835	0.00496	0.0475	0.0366	0.123	0.000457	0.032	0.132	0.0317	0.0493	0.163	0.159	0.299	0.0784	0.221	0.00379	0.0367	0.0499
ARS-BFGL-NGS-104342	3	113306424	0.00591	2.91e-05	0.00199	0.0262	0.527	0.0478	1.62e-32	0.0468	6.8e-25	1.63e-19	3.04e-24	1.99e-14	2.51e-05	1.73e-11	2.39e-08	3.64e-08	1.66e-08	1.31e-05	0.29	1.88e-09	4.57e-10	9.32e-09	3.52e-05	0.0208	0.0489	0.137	1.3e-05	0.447	2.01e-08	1.57e-15	2.15e-12
Hapmap47185-BTA-114173	5	99044608	0.00599	0.0506	0.0296	1.34e-09	0.167	0.0663	2.44e-11	0.00958	1.47e-10	6.1e-11	1.18e-14	2.41e-05	0.509	1.9e-13	1.23e-05	2.4e-10	0.00108	3.62e-07	0.0189	2.14e-05	7.69e-08	0.00153	7.21e-05	0.219	0.2	0.233	0.00477	0.458	0.000579	1.36e-05	2.71e-08
ARS-BFGL-NGS-12185	30	145243696	0.00618	0.0292	0.161	0.639	0.00468	0.294	0.193	0.000355	0.0292	0.717	0.125	0.705	0.00366	7.36e-32	2.81e-18	3.8e-25	4.53e-33	1.49e-23	0.166	7.49e-27	1.44e-26	4.15e-22	7.51e-20	7.33e-07	1.36e-07	0.85	1.84e-13	0.0113	2.2e-11	3.84e-19	1.36e-33
ARS-BFGL-NGS-105092	19	60165028	0.00621	0.000574	7.5e-06	0.189	0.000334	0.0397	6.31e-10	0.0276	1.67e-07	2.54e-05	2.08e-09	5.07e-10	0.000595	8.45e-24	2.3e-10	2.33e-15	1.51e-29	5.85e-21	0.147	1.49e-20	1.12e-20	1.62e-15	8.46e-15	9.15e-07	1.55e-09	0.164	0.000266	0.00146	7.51e-14	1.66e-07	1.57e-24
ARS-BFGL-NGS-71458	13	1053585	0.00634	2.93e-07	0.000144	0.000392	0.0209	0.577	0.000514	0.0186	4.13e-05	0.000301	1.5e-05	5.67e-08	0.00123	5.62e-16	6.45e-16	2.76e-16	1.33e-09	0.000106	0.321	2.91e-05	0.00498	0.000251	0.00728	0.00229	0.0167	0.0646	2.16e-06	0.0794	1.74e-09	1.07e-06	4.23e-08
ARS-BFGL-NGS-96681	12	56418392	0.00638	0.0499	0.00216	0.177	0.114	4.88e-20	1.93e-05	5.64e-22	0.000184	0.000244	0.000254	1.09e-07	9.12e-10	1.03e-06	0.00149	0.0531	0.00174	0.0598	0.111	4.14e-11	1.36e-08	1.23e-17	0.0363	0.495	0.296	0.374	0.0141	0.00557	0.0373	0.0893	8.55e-07
Hapmap49684-BTA-62655	27	25480002	0.00651	0.0118	0.00101	0.823	0.276	0.0563	1.05e-16	0.0957	2.61e-23	2.02e-18	5.16e-17	5.82e-11	2.91e-05	4.27e-06	0.002	0.0046	6.97e-06	0.00178	0.417	9.93e-07	7.18e-05	7.97e-07	1.52e-09	1.54e-06	4.66e-08	0.108	9.72e-16	0.0251	2.92e-09	8.12e-12	1.18e-08
BTA-31976-no-rs	13	26301726	0.00652	0.00175	0.000826	0.376	0.109	6.61e-19	1.59e-11	9.79e-11	3.98e-10	2.13e-07	4.37e-11	1.08e-05	3.85e-21	0.045	0.147	0.176	0.0663	0.747	0.296	9.38e-06	5.21e-05	3.35e-07	0.0345	0.0312	0.0313	0.268	2.34e-06	8.41e-06	0.0908	5.08e-05	0.000116
BTB-01848865	7	87008152	0.00662	0.000266	1.71e-05	0.124	0.000681	0.306	1.86e-14	0.227	1.04e-15	6.63e-09	1.08e-17	1.27e-06	1.22e-06	1.88e-10	2.86e-06	6.66e-08	4.19e-06	1.27e-09	0.768	8.45e-12	4.78e-13	1.09e-10	5.58e-09	3.51e-13	2.18e-11	0.00694	0.00626	0.512	4.23e-05	4.96e-07	1.08e-13
Hapmap40151-BTA-94687	6	56188532	0.00668	9.78e-06	0.00055	0.0136	0.111	0.000165	0.122	0.206	0.168	0.499	0.14	0.662	5.43e-11	1.16e-10	1.78e-09	3.38e-10	2.07e-21	3.55e-07	0.352	5.25e-23	1.68e-13	7.35e-18	8.67e-21	2.01e-10	2.65e-12	0.833	5.3e-06	0.00602	1.84e-08	2.28e-11	1.52e-21
BTA-11676-rs29017434	20	46149356	0.00682	0.000213	0.00452	0.101	0.753	4e-11	3.0683e-107	0.00695	7.61e-73	7.92e-68	1.4e-99	3.49e-50	1.12e-13	0.133	0.887	0.902	0.108	0.0256	0.448	0.000128	8.49e-05	0.000182	0.0106	0.000912	0.00873	0.00442	0.127	0.0396	0.0153	4.29e-06	0.000177
ARS-BFGL-NGS-63040	13	76103248	0.00683	0.022	0.0259	0.126	0.161	0.000789	4.93e-08	0.354	4.79e-06	0.00156	3.96e-05	0.003	9.58e-06	1.13e-07	0.000106	0.000283	1.93e-08	0.0288	0.214	1.81e-07	3.37e-06	3.34e-09	1.25e-10	0.0119	1.73e-05	0.223	6.69e-14	0.00042	5.4e-12	2.96e-15	1.87e-08
ARS-BFGL-NGS-15086	16	71944944	0.00683	0.418	0.11	0.0254	0.0136	0.193	0.504	0.0651	0.268	0.188	0.209	0.0818	0.375	1.46e-05	0.0228	6.54e-05	0.00284	1.66e-07	0.00287	7.1e-06	0.535	1.01e-05	8.21e-09	1.52e-09	1.42e-07	1.48e-06	0.695	5.14e-11	0.0702	0.00347	9.8e-06
ARS-BFGL-NGS-15700	15	75037008	0.00683	0.000112	6.17e-05	0.0661	0.00996	9.75e-25	0.00781	5e-18	5.71e-05	0.00485	2.04e-06	0.467	1.07e-05	0.0235	0.33	0.0125	0.62	1.54e-06	0.00286	0.0311	0.242	9.35e-05	0.0601	0.00199	0.149	0.000174	0.805	0.27	1.21e-05	0.617	0.677
Hapmap30206-BTA-126797	11	79314960	0.00684	3.72e-09	0.00582	7.13e-06	0.722	0.00194	0.000653	0.404	0.0105	0.0275	0.00524	0.0243	1.77e-10	3.81e-28	9.69e-17	2.46e-23	4.24e-12	1.6e-16	0.000369	2.95e-18	2.1e-18	2.57e-13	4.26e-16	1.94e-09	1.42e-12	0.563	4.35e-07	9.54e-05	1.22e-14	2.95e-14	3.99e-27
BTA-24488-no-rs	13	21236960	0.007	1.17e-05	0.00461	0.0107	0.386	0.00398	7.86e-09	0.222	1.34e-06	9.05e-13	1.89e-09	7.64e-12	2.16e-07	4.42e-10	0.000412	0.000198	0.0104	0.00363	0.483	5.85e-06	6.52e-09	3.1e-08	4.58e-07	0.00344	0.000131	3.74e-05	4.64e-19	3.13e-05	4.4e-11	8.57e-17	1.26e-10
ARS-BFGL-NGS-4463	18	49167272	0.00707	0.0155	0.000263	0.329	0.0405	0.071	1.23965e-101	0.000253	3.85e-100	5.09e-93	7.14e-99	3e-90	0.309	0.00277	0.0223	0.000261	0.00796	3.54e-07	0.00276	0.511	0.55	0.0681	0.707	0.21	0.322	0.201	0.139	8.06e-06	0.411	0.368	0.162
BFGL-NGS-114060	7	4389311	0.0074	0.000849	0.00316	0.188	0.35	0.00925	4.1e-06	0.413	0.0159	0.0773	3.5e-06	0.0396	3.1e-07	0.000829	0.285	0.357	0.000152	0.00268	0.0154	1.25e-09	9.5e-07	8.41e-10	8.45e-17	5.96e-11	1.02e-10	2.82e-06	6.42e-09	0.483	1.01e-05	7.72e-11	3.51e-08
BTA-72812-no-rs	5	18477668	0.00745	0.0853	0.0147	0.309	0.432	3.74e-23	4.84e-05	5.7e-17	0.00658	0.0135	5.02e-06	0.372	6.29e-10	0.521	0.0495	0.537	0.703	1.15e-06	0.283	6.46e-05	0.569	1.37e-07	0.256	0.108	0.452	0.000233	0.122	0.0402	0.00268	0.387	0.124
Hapmap50821-BTA-91753	6	55697300	0.00764	4.96e-06	0.000361	0.00699	0.0535	0.00033	0.087	0.178	0.0638	0.601	0.082	0.721	1.53e-10	4.71e-11	3.85e-10	1.02e-10	1.98e-21	1.88e-07	0.58	7.24e-23	6.65e-14	1.48e-16	9.71e-19	1.54e-08	2.51e-10	0.487	8.66e-07	0.0106	4.4e-08	1.84e-11	9.13e-22
Hapmap42724-BTA-91683	30	12556511	0.00785	4.83e-05	4.86e-07	0.035	9.5e-07	1.1e-21	1.71e-23	1.22e-23	7.67e-14	3.71e-17	1.26e-16	7.69e-29	0.00016	0.639	0.956	0.126	0.519	3.62e-07	0.222	0.00589	0.341	1.87e-09	0.00706	0.0179	0.00933	0.639	0.0568	0.102	3.93e-05	0.675	0.403
ARS-BFGL-NGS-16093	28	12717523	0.0079	0.21	0.211	6.1e-07	3.1e-11	0.201	0.3	0.024	0.148	0.783	0.555	0.228	0.031	0.00301	0.0129	0.00036	0.00915	1.03e-05	5.46e-08	2.84e-07	0.00292	0.00262	2.14e-11	9.67e-14	9.85e-10	0.54	7.26e-08	0.602	1.28e-06	6.86e-09	4.97e-07
BTB-01449090	11	18364186	0.008	0.0646	0.036	0.457	0.215	0.0983	0.653	0.000787	0.379	0.677	0.169	0.0511	0.518	0.0686	0.303	0.362	0.0361	0.00681	2.84e-05	0.101	0.0889	0.0338	0.0739	0.314	0.878	2.44e-14	1.47e-05	0.696	0.0103	0.00342	0.108
Hapmap49801-BTA-93284	5	90228216	0.00803	0.0155	0.117	0.0473	0.00953	0.749	0.317	0.0425	0.453	0.112	0.207	0.342	0.257	1.97e-16	2.16e-15	2.81e-24	5.48e-14	4.2e-15	0.322	6.5e-06	3.3e-08	0.0148	1.26e-06	0.423	0.329	0.000356	0.641	4.63e-05	0.169	0.0772	3.63e-11
BTB-00433535	10	69785728	0.00813	0.000825	0.0155	0.192	0.489	3.32e-10	4.51e-06	0.00594	5.5e-05	0.0162	4.99e-07	0.0584	2.92e-13	7.41e-20	1.23e-17	6.62e-16	5.94e-17	9.99e-07	0.688	3.04e-21	4.48e-16	1.26e-21	3.56e-10	1.68e-10	1.08e-05	0.665	0.000105	0.137	0.0618	2.01e-08	8.43e-21
ARS-BFGL-NGS-24750	17	65664084	0.00817	0.069	0.102	0.304	1.26e-09	0.106	4.61e-21	0.48	2.36e-23	2.24e-22	4.11e-23	2.9e-13	0.0253	0.131	0.515	0.0952	0.744	0.135	0.00984	0.376	0.427	0.129	0.41	0.469	0.428	0.726	0.474	0.178	0.296	0.462	0.464
ARS-BFGL-BAC-30737	23	2702505	0.00823	0.162	0.0515	0.0999	0.136	3.75e-05	0.00042	0.0108	0.00101	0.05	0.000225	0.2	1.01e-08	3.67e-14	9.04e-13	3.23e-11	3.06e-19	1.29e-06	0.133	2e-20	4.64e-21	5.22e-16	2.33e-12	2.17e-10	4.82e-09	0.237	3.67e-08	0.405	1.19e-05	3.4e-09	7.23e-22
ARS-BFGL-NGS-64703	13	62991476	0.00823	7.07e-05	0.0247	0.0358	0.421	0.124	9.79e-06	0.0131	0.000697	0.00147	1.9e-06	0.0282	0.174	0.0661	0.216	0.1	0.389	0.135	0.27	0.0933	0.95	0.0212	0.0021	4.91e-06	0.000105	6.93e-15	0.00635	8.97e-05	0.00186	0.0247	0.67
ARS-BFGL-NGS-83530	8	79314072	0.00827	0.000251	0.00706	0.108	0.498	1.01e-11	2.96e-06	1.86e-20	3.5e-09	7.01e-13	1.52e-10	2.88e-07	0.0109	0.00072	4.31e-05	1.51e-06	3.48e-06	8.66e-06	0.399	0.0301	0.0686	0.549	0.000266	0.0697	0.000469	0.0194	0.000242	0.0303	3.4e-06	0.000213	0.000456
BTB-01842107	20	37374576	0.00831	1.21e-05	6.68e-06	0.00824	6.33e-05	9.88e-08	2.41e-07	3.06e-15	6.03e-08	2.69e-05	2.36e-09	4.63e-08	0.477	1.85e-08	4.05e-05	1.26e-10	0.00861	4.69e-16	0.0354	0.113	4.85e-05	0.617	0.0557	0.112	0.108	0.195	0.00022	0.142	2.16e-15	2.11e-07	1.84e-05
Hapmap41291-BTA-53265	21	11329938	0.00833	0.000356	0.000222	0.118	0.041	1.89e-12	3.75e-08	6.06e-11	0.00134	6.28e-08	7.96e-05	3.07e-12	0.000319	2.87e-14	6.25e-10	4.68e-07	4.75e-12	0.722	0.0133	1.34e-15	2.97e-09	7.79e-26	2.12e-12	0.000104	5.74e-06	0.000142	3.59e-08	0.222	0.0284	1.25e-08	9.39e-13
ARS-BFGL-BAC-16298	12	7062725	0.00834	0.412	0.104	0.0337	0.0275	0.0112	0.136	0.00019	0.704	0.0629	0.506	2.06e-06	0.0185	9.88e-06	0.0227	0.0246	0.0402	0.117	0.449	0.0631	0.0144	0.0125	0.00798	1.48e-07	2.7e-05	2.17e-12	0.176	0.455	0.47	0.373	0.0342
ARS-BFGL-NGS-15498	5	97115280	0.00835	0.000588	0.00881	7.58e-16	0.767	0.151	0.161	0.0464	0.0436	0.205	0.0293	0.1	0.199	0.0011	0.0649	0.000865	0.295	0.0348	0.413	0.52	0.36	0.307	0.321	0.00509	0.0118	0.182	0.227	0.221	0.662	0.371	0.248
UA-IFASA-8594	1	123442760	0.00842	1.85e-05	7.37e-08	0.0142	7.74e-09	0.0167	1.05e-13	1.29e-06	3.98e-11	4.9e-08	3.03e-12	4.04e-10	0.0435	5.54e-05	0.000841	1.4e-05	0.0194	6.11e-10	0.0834	0.00244	0.000221	0.148	0.00281	8.03e-05	0.000998	0.602	0.00762	0.832	1.75e-06	0.00132	1.82e-06
BTB-01518845	7	32553636	0.00842	3.65e-05	0.0013	0.0255	0.207	3.78e-06	0.000781	3.76e-17	7.06e-05	0.00186	0.00536	3.34e-07	0.0339	3.41e-08	0.0349	2.71e-06	0.002	8e-13	0.938	0.0225	0.000542	0.0614	0.00856	0.00316	0.011	9.96e-13	0.00721	0.056	7.35e-10	0.000605	3.99e-05
BTB-00301284	7	31655836	0.00856	1.04e-05	0.0011	0.00858	0.25	3.25e-09	5.8e-09	1.61e-18	1.38e-07	1.03e-08	3.88e-06	5.44e-15	0.00795	0.000183	0.478	0.00294	0.19	1.21e-08	0.0266	0.305	0.103	0.0114	0.361	2.62e-05	0.0136	1.66e-14	0.152	0.125	1.7e-05	0.316	0.247
BTA-07702-no-rs	32	0	0.00881	0.0161	0.178	0.644	0.00778	0.719	0.41	0.204	0.415	0.0425	0.338	0.498	0.579	9.76e-10	0.00175	4.29e-06	3.07e-14	4.68e-08	0.319	5.29e-14	1.16e-10	2.41e-12	3.02e-18	7.23e-06	1.07e-08	0.129	1.41e-10	0.0887	2.24e-13	2.77e-15	1.61e-13
ARS-BFGL-NGS-10494	6	18961422	0.00884	0.00258	0.00326	0.392	0.383	2.46e-15	1.28e-07	5.13e-06	0.000207	0.000337	7.18e-08	0.000158	5.86e-19	4.3e-10	6.04e-06	0.000937	4.5e-07	0.016	0.136	3.01e-10	4.96e-13	1.48e-11	4e-05	0.325	0.251	0.433	4.01e-09	0.000916	0.00231	8.57e-08	5.49e-10
BTB-01576078	15	2988789	0.00906	0.00315	0.000114	0.405	0.0143	0.00721	2.67e-92	0.0445	5.93e-78	5.22e-86	2.83568e-101	4.45e-70	7.95e-05	0.005	0.0593	0.0167	0.00801	0.712	0.367	0.157	0.333	0.0127	0.000294	0.135	0.102	0.721	0.00758	0.144	0.00566	0.00775	0.134
Hapmap53320-rs29018912	9	17726910	0.00933	0.00325	0.0133	0.454	0.779	2.37e-11	2.11e-13	0.00337	5.21e-13	1.78e-10	5.19e-12	0.000139	7.85e-14	1.47e-10	2.34e-07	2.44e-06	8.68e-08	0.00318	0.48	5e-17	4.25e-14	4.43e-18	2.71e-10	4.16e-08	1.89e-06	0.147	7.82e-09	0.1	8.35e-08	3.14e-17	2e-17
Hapmap43465-BTA-111846	3	86310536	0.00949	0.154	0.0293	0.0641	0.426	0.372	0.428	0.275	0.0294	0.0851	0.108	0.126	0.00806	2.82e-10	0.000468	7.38e-06	1.04e-12	1.1e-08	0.227	3.57e-13	9.08e-11	1.81e-13	3.51e-22	1.72e-12	1.08e-13	0.502	1.62e-06	0.00531	8.68e-05	2.53e-08	2.32e-14
BTB-01448825	11	18390236	0.0095	0.124	0.0312	0.285	0.318	0.308	0.829	0.00745	0.448	0.308	0.441	0.0263	0.432	0.36	0.235	0.824	0.186	0.0434	4.7e-05	0.189	0.163	0.0302	0.111	0.346	0.783	4.92e-12	0.000119	0.371	0.0406	0.0108	0.33
ARS-BFGL-NGS-40396	15	20899264	0.00951	0.163	0.0318	0.196	0.285	0.0455	9.84e-09	0.158	2.13e-07	0.00089	7.74e-09	0.00111	0.000214	9.4e-06	0.000109	2.4e-05	3.19e-07	3.64e-05	0.143	8.24e-10	4.38e-10	2.4e-08	6.35e-18	9.37e-16	2.86e-14	0.0349	4.92e-13	9.58e-05	5.32e-10	6.31e-15	2.46e-11
ARS-BFGL-NGS-105601	8	90007976	0.00958	0.375	0.372	0.0408	0.000298	1.53e-20	0.0394	6.92e-15	0.661	0.618	0.141	0.00502	9.39e-18	0.00115	0.246	0.651	0.0252	0.603	0.485	3.63e-08	1.46e-08	4.4e-14	0.0959	0.0275	0.0549	0.544	0.0858	0.000498	0.793	0.00458	3e-06
ARS-BFGL-BAC-11057	1	134030800	0.00958	0.115	0.132	0.264	0.0172	0.156	7.42e-07	0.000908	3.34e-05	0.000232	6.61e-08	1.65e-07	0.937	0.132	0.374	0.0622	0.262	0.000959	1.97e-10	0.231	0.564	0.0364	0.299	0.288	0.233	3.89e-05	0.537	0.00837	0.801	0.362	0.992
Hapmap57706-rs29024881	13	20914286	0.00959	0.0244	0.00859	0.105	0.532	5.9e-07	3.88e-13	0.00427	9.11e-08	4.34e-07	2.78e-13	1.08e-09	0.00401	0.00924	0.0109	0.0704	0.0381	0.136	0.0211	4.56e-06	0.00844	1.39e-07	7.09e-06	2.93e-05	0.000356	0.0959	5.43e-16	2.89e-05	1.3e-07	3.8e-13	8.14e-06
ARS-BFGL-NGS-7878	2	33678860	0.00967	0.0253	0.0884	0.91	0.0299	3.81e-05	0.0185	0.594	0.0369	0.000387	0.238	0.0118	5.09e-08	6.83e-15	5.68e-11	6.5e-14	2.31e-12	4.21e-08	0.241	8.16e-21	1.17e-16	1.08e-17	2.03e-16	2.16e-15	1.19e-12	0.098	1.52e-09	0.0513	1.12e-10	4.03e-16	6.63e-22
BTB-02072771	9	2095979	0.00975	0.75	0.0658	0.00033	0.127	0.0425	8.69e-07	0.0165	1.14e-06	0.000224	5.1e-08	0.00242	0.194	0.311	0.00471	0.0428	0.0491	0.713	2.75e-19	0.444	0.764	0.247	0.299	0.00609	0.00982	0.0171	0.259	0.000171	0.57	0.518	0.342
ARS-BFGL-NGS-93256	10	76530288	0.00987	0.0367	0.0177	0.00693	0.583	7.31e-10	3.68e-06	1.79e-07	2.32e-07	0.000541	4.6e-11	7.6e-05	2e-10	1.32e-12	1.37e-08	5.85e-10	1.65e-14	5.26e-08	0.461	2.07e-20	1.4e-19	6.28e-17	8.78e-09	1.11e-12	2.7e-07	0.00387	0.176	0.000966	0.497	0.0206	2.43e-17
BTB-01399092	8	50379564	0.01	0.0034	0.000909	0.456	0.115	0.152	2.8e-08	0.000177	4.05e-08	4.53e-08	1.45e-06	6.81e-15	0.0285	5.54e-07	0.0914	0.00111	0.000613	2.8e-09	1.81e-10	0.000431	1.62e-05	0.00402	4.91e-08	0.00612	0.0112	2.56e-05	8.83e-16	0.584	7.43e-13	5.1e-12	4.87e-07
BTA-43543-no-rs	18	46124864	0.0102	0.0106	0.0238	0.18	0.453	1.73e-22	0.0795	1.98e-20	0.00295	0.00349	9.96e-06	0.149	1.15e-08	1.9e-06	0.0073	3.99e-07	0.00374	3.73e-11	0.0489	0.193	0.475	0.0179	0.0782	0.149	0.273	0.00557	0.492	0.00587	0.000358	0.326	0.0569
Hapmap33068-BTA-160954	5	16545450	0.0103	0.0493	0.00713	0.146	0.457	7.59e-25	0.464	2.83e-22	0.1	0.161	0.0129	0.114	7.59e-11	2.58e-07	5.58e-10	7.38e-05	0.000854	0.014	0.113	3.21e-10	0.0328	1.83e-16	0.0833	0.000661	0.04	0.000182	0.00102	0.039	0.168	0.000477	6.76e-06
ARS-BFGL-NGS-62981	18	5655435	0.0104	0.00355	0.0014	0.175	0.00874	0.000397	1.98843e-127	0.33	3.17618e-112	1.15687e-111	2.29463e-120	1.11e-74	2.3e-05	0.12	0.192	0.119	0.0312	0.78	0.636	0.394	0.239	0.0846	0.00359	0.402	0.534	0.851	0.27	0.0517	0.545	0.644	0.758
BTB-00377789	9	2048367	0.0107	0.764	0.0697	0.000417	0.132	0.0434	1.04e-06	0.0189	1.47e-06	0.000279	7.03e-08	0.00285	0.196	0.296	0.0044	0.0384	0.0493	0.75	5.39e-19	0.433	0.751	0.246	0.28	0.00549	0.00857	0.014	0.253	0.000173	0.561	0.509	0.327
ARS-BFGL-BAC-11121	11	80948512	0.0109	5.98e-06	0.00202	0.00404	0.233	5.2e-05	0.319	1.26e-07	0.18	0.18	0.389	0.000593	0.259	1e-22	1.96e-10	6.67e-19	2.38e-08	7.66e-17	0.00286	4.52e-05	1.44e-08	0.00278	4.79e-14	0.000123	6.42e-09	0.712	5.66e-14	0.16	1.37e-17	5.39e-10	1.17e-12
BTA-75315-no-rs	10	77151640	0.011	6.08e-05	0.000575	0.0258	0.0568	1.92e-06	0.000968	0.158	0.593	0.689	0.0885	0.0707	8.64e-10	6.69e-19	4.21e-17	2.36e-18	1.48e-12	1.18e-07	0.51	1.7e-16	1.3e-13	1.26e-13	0.000906	0.000954	0.000485	0.175	0.118	0.0232	0.0149	0.023	2.17e-17
BTB-01817112	2	29591728	0.0113	4.28e-06	0.000168	0.00266	0.00819	0.107	6.68e-09	2.41e-09	3.05e-07	0.000196	8.18e-10	3.69e-06	0.0131	6.58e-08	2.48e-09	1.79e-11	2.38e-12	3.63e-11	0.0401	3.91e-11	2.03e-15	0.000357	2.02e-12	8.16e-06	3.8e-07	0.235	9.92e-10	0.0225	6.96e-17	4.49e-15	2.73e-15
BTB-01575226	1	116518608	0.0113	7.14e-05	0.00141	0.027	0.175	0.395	8.29e-09	0.0742	0.0015	0.000138	1.36e-06	2.33e-12	0.000185	1.14e-23	5.01e-08	6.59e-12	2.47e-05	4.74e-12	0.0267	5.1e-07	3.84e-12	2.27e-06	1.03e-07	0.473	0.0434	0.0091	7.55e-05	0.0573	2.02e-05	7.83e-07	1e-11
ARS-BFGL-NGS-22866	14	2826632	0.0113	0.000175	0.324	8.71e-17	0.00107	2.6e-12	0.345	5.61e-05	0.511	0.126	0.435	0.00202	8.61e-10	0.000163	4.84e-05	0.00119	3.59e-06	0.602	0.56	6.51e-13	3.59e-07	5.21e-12	4.65e-06	0.000861	0.000357	0.0809	1.22e-05	0.043	0.000801	7.44e-08	8.57e-09
ARS-BFGL-NGS-86658	29	6285416	0.0113	0.173	0.204	0.17	1.9e-05	1.41e-11	1.63e-06	0.0224	1.55e-07	5.45e-11	8.7e-07	1.29e-12	6.72e-07	0.00977	0.0429	0.0883	0.000624	0.646	9.78e-14	4.43e-07	0.00024	9.23e-08	3.53e-08	0.00342	0.000822	0.45	0.0154	0.274	0.33	0.0187	0.00017
BTB-01685265	9	31294046	0.0113	1.3e-05	0.0476	0.00615	0.229	0.667	7.07e-05	0.00168	1.74e-07	2.85e-05	3.06e-07	0.00407	0.107	0.000227	0.00227	0.000345	0.0426	0.0209	0.0217	0.00472	4.94e-05	0.0833	0.146	0.00456	0.0294	2.28e-11	0.67	0.0527	0.183	0.0317	0.000937
BTB-01654826	6	88891320	0.0115	0.00821	0.000555	0.504	0.0715	1.6e-12	9.5e-09	0.000387	2.89e-08	4.26e-13	0.000363	1.35e-08	3.67e-18	0.000328	0.174	0.361	5.26e-07	0.254	0.37	5.66e-09	0.000177	7.2e-15	1.65e-13	4.05e-05	1.19e-06	0.468	8.47e-09	0.000849	0.106	1.29e-06	3.87e-07
BTA-120902-no-rs	12	11908665	0.0115	0.00977	0.0223	0.369	0.285	0.0141	0.0474	0.0224	0.799	0.0218	0.639	6.18e-10	0.731	0.000156	0.336	0.0402	0.239	0.0124	0.0327	0.176	0.00668	0.185	0.0644	0.0144	0.00631	1.91e-12	0.544	0.297	0.0442	0.165	0.142
INRA-620	20	37440472	0.0118	9.73e-06	1.76e-05	0.00406	0.000146	5.69e-07	2.03e-06	1.75e-14	4.14e-07	0.00018	7.06e-08	1.05e-06	0.403	7.33e-09	0.000113	6.59e-11	0.0131	2.87e-19	0.02	0.0554	5.25e-06	0.54	0.0309	0.0684	0.0767	0.167	0.000699	0.125	1.05e-15	5.73e-08	1.76e-06
BFGL-NGS-113032	6	90931192	0.0119	0.816	0.457	0.00101	2.74e-08	0.217	0.187	0.205	0.102	0.644	0.0146	0.0966	0.703	0.0272	0.0217	0.0221	1.4e-05	0.0606	0.419	0.161	0.422	0.127	0.000131	0.511	0.705	0.327	0.0286	0.3	0.726	0.457	0.107
Hapmap41352-BTA-75284	10	73884120	0.012	0.00177	0.0143	0.265	0.879	1.34e-11	2.63e-05	0.000168	0.000184	0.0275	2.33e-06	0.124	3.28e-14	1.91e-19	2.09e-17	2.04e-15	1.13e-16	5.83e-06	0.376	7.86e-22	6.92e-16	1.53e-21	3.16e-09	1.33e-10	3.01e-05	0.427	0.000363	0.244	0.129	1.17e-07	2.6e-20
Hapmap58322-rs29013674	26	36734120	0.0123	0.0334	0.00428	0.597	0.381	2.24e-10	2.08e-36	5.67e-07	5.03e-18	2.48e-35	1.38e-28	3.93e-45	0.000688	2.63e-06	1.47e-05	0.000836	1.45e-08	0.802	0.0926	6.02e-12	2.89e-08	7.8e-19	1.52e-05	0.00229	0.00158	0.457	3.15e-06	0.719	0.000146	1.59e-07	1.45e-10
ARS-BFGL-NGS-30589	16	78326944	0.0123	0.138	0.0174	0.312	0.538	0.0955	9.65e-10	0.0191	2.79e-10	7.98e-11	2.41e-09	1.38e-08	0.5	0.0107	0.00965	0.017	0.0201	0.17	4.19e-08	0.00347	2.58e-06	0.00903	0.231	0.235	0.172	5.3e-11	0.0724	0.00353	0.203	0.417	0.0033
ARS-BFGL-NGS-106442	2	74010328	0.0125	0.000329	0.0101	0.0825	0.566	0.0209	5.07e-05	0.32	0.109	0.359	0.00221	0.00532	0.000151	0.000607	0.0186	0.0112	0.000451	0.0133	3e-10	0.000271	0.00228	0.0119	0.00846	0.0191	0.00946	0.301	0.444	0.446	0.0577	0.112	0.000336
Hapmap59096-rs29024776	3	49335664	0.0128	0.301	0.51	5.68e-06	1.4e-11	0.133	8.73e-08	0.105	1.33e-06	6.78e-06	9.3e-07	0.00409	0.116	0.142	0.00374	0.0247	0.118	0.141	1.81e-06	0.059	0.0555	0.141	0.0584	0.145	0.0684	0.227	0.0409	0.00702	4.43e-05	0.00357	0.0412
BTA-74541-no-rs	5	90255248	0.0129	0.022	0.113	0.0917	0.0215	0.537	0.471	0.0599	0.538	0.143	0.24	0.458	0.275	5.14e-18	4.03e-16	1.07e-25	2.24e-14	4.57e-16	0.514	3.22e-06	8.13e-09	0.0108	1.68e-06	0.509	0.445	0.000435	0.47	1.92e-05	0.144	0.0633	5.87e-12
ARS-BFGL-NGS-95757	7	12429691	0.013	1.14e-05	0.00684	0.00511	0.655	5.26e-22	0.217	3.78e-34	0.000428	0.0258	1.44e-05	0.293	1.14e-06	8.97e-07	3.72e-05	9.93e-11	0.000878	2.08e-12	0.301	0.574	0.0811	0.00172	0.0172	0.314	0.353	1.11e-06	0.432	0.306	7.22e-05	0.075	0.0143
BTB-01155381	3	79282512	0.0131	1.99e-09	2.29e-07	9.47e-07	9.85e-09	0.5	9.82e-24	3.1e-07	4.84e-21	6.7e-22	1.77e-21	1.19e-19	0.0207	0.485	0.101	0.275	0.00122	0.00719	0.00221	0.269	0.854	0.284	0.0802	0.0489	0.223	0.0997	0.36	0.368	0.000303	0.0149	0.641
BTB-00055741	1	123536640	0.0132	2.71e-05	1.02e-07	0.0106	2.3e-09	0.00819	3.44e-14	8.03e-07	4.66e-11	1.73e-08	3.17e-12	1.16e-10	0.0383	0.000127	0.00335	6.44e-05	0.0717	6.8e-10	0.0449	0.0177	0.00116	0.279	0.008	0.000242	0.00215	0.395	0.00888	0.794	4.06e-06	0.00185	1.49e-05
BTA-71464-no-rs	4	75602320	0.0138	9.04e-08	0.00622	2.92e-05	0.678	0.0528	0.247	0.00577	6.76e-06	0.0261	0.102	0.209	1.51e-05	2.57e-16	7.2e-11	1.7e-11	8.06e-11	8.06e-06	0.421	2.7e-10	1.61e-10	3.98e-11	1.59e-07	0.000443	3.05e-05	0.0395	5.7e-13	0.215	8.75e-14	1.57e-14	6.8e-16
ARS-BFGL-NGS-21967	13	18762878	0.0139	0.465	0.0847	0.000523	0.117	0.0144	3.73e-12	0.109	2.84e-11	3.79e-14	6.1e-16	1e-15	0.016	0.0108	0.0976	0.154	0.788	0.255	0.000633	2.46e-05	0.00122	8.8e-09	8.07e-05	4.38e-05	4.12e-05	0.334	4.17e-15	1.18e-06	2.81e-11	2.61e-15	5.2e-05
ARS-BFGL-NGS-19735	9	7992599	0.0139	0.0331	0.0298	0.673	0.523	2.49e-05	0.0297	1e-06	0.0611	0.0398	0.0257	1.7e-06	0.0259	1.84e-06	0.000373	1.16e-06	0.0902	6.82e-06	1.49e-09	0.171	0.743	0.0185	0.378	0.545	0.57	0.000901	0.292	0.593	0.00109	0.101	0.193
BTB-00461834	11	16154870	0.0143	0.222	0.165	2.28e-06	0.0131	7.96e-11	0.258	0.000307	0.0854	0.81	0.131	0.756	1.71e-07	2.25e-19	1.9e-16	3.54e-17	5.75e-20	0.000128	0.311	1.29e-20	1.38e-17	4.7e-19	1.28e-11	0.000249	2.35e-07	0.0746	6.73e-06	0.871	6.17e-08	7.69e-10	2.26e-22
BTA-39689-no-rs	16	62555584	0.0143	0.00664	0.0194	0.514	0.827	0.279	1.41e-28	0.000625	5.26e-28	1.43e-22	4.98e-28	4.05e-26	0.506	9.68e-05	0.00043	5.42e-06	0.00466	6.85e-05	0.0104	0.0115	0.0238	0.0594	0.565	0.865	0.905	0.00223	0.067	4.07e-10	0.0787	0.43	0.00106
BTA-104538-no-rs	30	52781880	0.0143	0.658	0.823	0.000337	1.28e-08	1.91e-13	2.66e-23	1.14e-09	2.18e-22	1.82e-31	2.18e-19	1.25e-45	6.73e-08	0.0784	0.107	0.00918	0.0435	1.38e-05	0.00831	0.0135	0.407	0.000171	0.0116	0.191	0.743	0.00589	0.121	3.91e-05	0.0732	0.388	0.681
BFGL-NGS-118855	18	26527686	0.0148	0.00843	0.0147	0.345	0.771	3e-06	3.07e-07	0.0335	1.58e-07	0.00462	2.86e-08	0.046	1.22e-09	0.000443	0.000283	0.000225	2.63e-07	0.00201	0.0615	6.45e-12	1.26e-08	1.63e-12	7.93e-16	1.28e-15	1.85e-13	0.00571	6.16e-07	0.512	0.000309	6.8e-09	1.6e-11
UA-IFASA-5513	17	72448616	0.0148	0.0473	0.49	5.25e-09	0.000191	3.34e-09	3.57e-06	2.79e-12	1.13e-10	3.49e-07	1.27e-06	1.29e-09	0.000162	2.5e-05	0.0107	1.14e-05	0.000154	3.03e-07	0.0175	0.333	0.342	0.408	0.137	0.0278	0.0436	0.0347	0.0667	0.000216	0.000197	0.0874	0.202
Hapmap47169-BTA-107308	11	80450472	0.015	8e-07	0.00427	0.000402	0.356	0.225	8.13e-07	0.0818	0.00471	0.119	4.7e-06	1.77e-05	0.000333	3.81e-25	7.28e-16	1.22e-21	6.37e-14	1.53e-15	3.91e-08	2.79e-10	3.43e-18	8.8e-07	5.16e-11	0.0276	2.83e-05	0.169	0.000105	0.00967	1.96e-11	7.23e-09	4.35e-18
BTA-108704-no-rs	11	99952184	0.0154	0.128	0.11	0.312	0.0683	0.436	3.11e-09	0.116	2.46e-07	1.35e-05	5.93e-08	0.000262	0.51	0.0573	0.000151	0.00851	0.123	0.0886	1.5e-09	0.0158	0.0193	0.0853	0.0947	0.156	0.149	0.0691	0.142	0.473	0.00105	0.223	0.0615
BTB-00055938	1	123474368	0.0155	7.78e-05	2.07e-07	0.0232	6.13e-09	0.0219	1.26e-14	3.47e-06	7.28e-12	2.69e-09	4.42e-13	3.97e-11	0.0228	0.000335	0.00465	9.13e-05	0.0272	2.56e-09	0.0434	0.00839	0.000798	0.222	0.0104	0.000302	0.00293	0.783	0.0208	0.753	7.97e-06	0.00378	1.49e-05
ARS-BFGL-NGS-105912	11	86655504	0.0156	0.00477	0.0356	0.0849	0.374	0.362	5.92e-06	0.0127	1.92e-06	8.19e-11	3.29e-06	2.79e-06	0.00312	4.09e-24	3.15e-11	2.74e-14	2.68e-10	2.01e-10	0.000673	6.35e-13	3.03e-16	4.88e-12	1.51e-13	1.75e-07	3.34e-11	0.123	2.05e-09	0.345	1.41e-13	4.38e-13	1.15e-19
ARS-BFGL-NGS-103010	13	69670640	0.0157	1.61e-05	0.0818	0.00366	0.000336	0.693	4.57e-05	0.323	0.00403	7.56e-06	0.000376	7.32e-09	0.0596	0.000211	0.0222	0.00464	0.292	0.0126	0.251	0.254	0.00484	0.133	0.382	0.0227	0.0343	5.47e-11	0.2	0.0644	0.0879	0.006	0.105
BTB-00775799	20	19093668	0.0159	0.067	0.0338	0.338	0.438	0.0112	1.61e-08	2.43e-05	2.42e-07	1.54e-10	3.19e-08	1.44e-10	0.0523	3.86e-15	5.42e-16	4.4e-13	5.21e-15	0.0769	0.336	9.37e-11	9.18e-10	2.78e-11	3.57e-06	4.5e-05	0.000385	0.176	1.74e-08	0.0232	0.0101	3.47e-07	3.16e-11
ARS-BFGL-BAC-15402	1	50191128	0.0162	0.0588	0.0355	0.682	0.305	0.723	2.97e-11	0.135	5.71e-05	4.33e-10	0.000179	2.66e-11	0.123	0.344	0.486	0.0959	0.217	0.328	0.118	0.933	0.235	0.675	0.23	0.124	0.412	0.0185	6.88e-05	6.03e-12	0.00126	3.98e-05	0.583
ARS-BFGL-NGS-35791	12	54714232	0.0163	0.0292	0.00262	0.361	0.231	1.97e-16	0.057	1.39e-21	0.0104	0.00497	0.000119	0.538	6.4e-09	0.784	0.28	0.0876	0.14	1.81e-06	0.00437	1.73e-05	0.00742	1.23e-08	0.278	0.0199	0.214	0.0105	0.000375	1.92e-08	0.000594	0.264	0.0892
Hapmap55558-rs29013980	11	19803704	0.0165	0.00288	0.0257	0.247	0.718	0.000594	4.92e-06	0.525	0.000257	0.0105	3.42e-08	0.0136	4.61e-05	0.00586	0.000848	5.61e-05	0.000211	0.000599	7.33e-10	9.64e-05	0.000142	0.0174	0.000106	0.00027	2.82e-05	0.00318	0.142	0.0151	0.00418	0.0816	4.85e-06
ARS-BFGL-NGS-6380	18	57788408	0.0166	0.194	0.614	2.38e-06	2.71e-05	0.555	1.57e-12	0.00508	1.5e-15	2.05e-11	8.89e-16	5.17e-07	0.0495	0.00577	0.122	0.76	0.51	0.088	2.2e-09	0.0147	0.222	0.000164	0.786	0.262	0.7	0.081	0.0316	0.0109	0.0719	0.00833	0.0845
Hapmap33837-BES10_Contig687_13	16	2962360	0.0171	0.0026	0.00912	0.239	0.361	0.0142	2.78e-10	2.83e-05	8.25e-07	3.85e-09	1.28e-07	3.81e-15	0.411	2.58e-10	3.06e-13	4.1e-18	5.16e-11	6.43e-13	0.00637	1.08e-08	1.49e-09	0.0461	4.38e-06	0.000928	0.00249	0.00538	0.0231	0.03	9.15e-09	3.32e-05	1.3e-12
BTB-00563966	14	33069776	0.0179	0.231	0.00436	0.202	0.232	2.83e-20	0.000764	3.83e-19	0.0775	0.0077	0.000334	0.459	8.42e-18	0.159	0.133	0.00255	0.0361	0.00298	0.0047	0.0636	0.0122	0.00131	0.383	0.509	0.35	0.221	0.242	2.42e-06	0.00152	0.487	0.202
Hapmap38157-BTA-39948	16	70577584	0.0179	0.258	0.52	9.93e-06	0.000205	0.00509	0.0399	0.349	0.0639	0.205	0.0347	0.361	0.0609	0.414	0.45	0.339	0.271	0.591	2.86e-12	0.456	0.0451	0.66	0.556	0.0458	0.288	4.11e-06	0.778	0.0661	0.832	0.187	0.406
Hapmap49207-BTA-51446	20	7770495	0.018	0.0173	0.000597	0.127	0.0334	0.00468	8.69208e-106	0.406	1.51e-82	6.58e-76	1.66832e-101	5.17e-53	6.7e-05	0.0568	0.199	0.241	0.329	0.155	0.12	0.851	0.292	0.417	0.301	0.112	0.0588	0.000165	0.0703	0.593	0.222	0.272	0.825
ARS-BFGL-NGS-108253	21	27193232	0.0181	0.413	0.622	0.0657	1.55e-09	7.94e-07	0.0176	4.33e-06	0.0905	0.0553	0.013	0.0288	7.36e-05	0.456	0.607	0.713	0.53	0.181	0.023	0.0625	0.00168	0.0378	0.443	0.196	0.297	0.0446	0.0502	0.0876	0.788	0.171	0.105
Hapmap25704-BTC-040002	6	52937992	0.0184	0.705	0.124	0.000421	0.0596	0.0821	0.0517	0.204	0.288	0.283	0.0932	0.365	0.418	0.337	0.133	0.0918	0.431	0.244	2.25e-09	0.103	0.0346	0.268	0.213	0.132	0.142	0.00814	0.0572	0.237	0.0269	0.0475	0.244
Hapmap31474-BTA-152740	4	112164312	0.0186	0.0619	0.0148	0.435	0.737	0.00012	0.00292	0.000876	0.000351	5.15e-05	0.00891	0.000126	0.0754	0.558	0.165	0.385	0.0756	0.129	0.141	0.166	0.22	0.0429	0.217	0.228	0.232	0.0594	4.11e-05	1.76e-09	2.22e-07	0.0111	0.15
BTB-00317449	7	67988520	0.0187	0.238	0.0137	0.127	0.671	0.0137	0.0739	0.576	0.169	0.605	0.238	0.176	0.0313	0.0266	0.03	0.0941	0.239	0.42	0.253	0.355	0.232	0.352	0.415	0.148	0.278	0.482	0.014	3.28e-10	0.0533	0.103	0.312
ARS-BFGL-NGS-98870	3	98587440	0.0189	0.0002	0.00381	0.0359	0.119	0.0049	0.000357	0.23	0.000312	0.0139	0.011	0.15	1.06e-05	0.28	0.136	0.633	0.381	0.747	0.409	0.0257	0.000165	0.0505	0.462	0.16	0.465	0.599	0.000334	2.88e-10	0.00424	0.000249	0.0143
ARS-BFGL-NGS-2493	11	13114243	0.0192	0.288	0.0521	0.000531	0.294	0.00134	0.193	0.11	0.0467	0.35	0.0473	0.286	0.0036	1.73e-23	5.74e-19	1.4e-17	5.05e-20	0.000569	0.00901	5.15e-20	1.67e-13	1.53e-22	2.44e-07	0.000322	0.000874	0.0742	1.36e-06	0.502	1.95e-05	1.6e-07	1.85e-19
BTA-99960-no-rs	22	8765709	0.0194	0.0715	0.00136	0.653	0.0853	0.101	1.87e-23	0.0191	9.97e-16	2.08e-13	1.04e-21	9.24e-13	4.72e-05	2.86e-10	3.04e-07	1.62e-08	5.07e-12	1.66e-07	0.207	9.04e-19	5.59e-16	8.55e-14	1.1e-10	1.34e-13	4.63e-12	0.0342	6.63e-07	0.221	6.24e-12	3.63e-14	3.48e-18
Hapmap51714-BTA-30348	30	9631800	0.0195	4.51e-05	6.28e-05	0.00768	0.000869	3.62e-06	3.66e-18	6.95e-12	1.54e-33	1.45e-21	2.55e-26	9.7e-21	0.695	1.13e-05	0.000691	1.36e-07	9.04e-05	3.21e-11	0.569	0.0379	2.45e-05	0.298	5.35e-05	3.28e-07	3.93e-09	0.0615	2.94e-06	0.07	4.53e-17	1.83e-06	2.96e-06
BFGL-NGS-118379	5	7022191	0.0198	9.1e-06	1.2e-05	0.00175	2.52e-05	6.13e-05	1.14e-57	0.702	1.08e-46	4.57e-43	4.55e-50	6.92e-35	1.67e-12	0.000172	0.0327	0.0105	0.0584	1.46e-09	0.000496	1.11e-13	3.21e-09	4.17e-12	3.69e-12	1.83e-16	8.75e-15	0.0577	0.0135	0.0495	5.49e-06	8.8e-11	2.22e-13
BFGL-NGS-114888	30	40370964	0.0198	0.0173	0.79	1.16e-09	1.08e-07	0.511	3.61e-18	0.0183	6.95e-14	5.43e-19	1.09e-18	2.51e-15	0.0963	0.172	0.0119	0.109	0.562	0.202	1.37e-06	0.295	0.168	0.403	0.000311	0.0902	0.0048	0.0943	0.2	0.55	0.0143	0.0104	0.238
Hapmap48368-BTA-50297	1	126846000	0.0199	0.00343	0.059	0.328	0.242	9.37e-11	0.0505	3.39e-07	0.472	0.00291	0.131	4.64e-13	0.000213	0.23	0.00501	0.229	1.95e-08	0.15	0.501	2.24e-12	0.000382	6.95e-18	1.98e-06	2.79e-09	1.96e-07	1.67e-05	0.00112	0.00105	0.0174	1.3e-06	6.99e-07
UA-IFASA-5103	1	52306848	0.02	0.141	0.151	0.23	0.0221	8.14e-08	5.82e-09	0.257	3.7e-11	1.82e-13	1.99e-13	1.16e-16	1.03e-07	3.62e-07	0.00043	0.00761	2.42e-05	0.0608	0.131	4.26e-15	1.89e-13	2.28e-18	3.16e-07	0.0125	0.00396	0.0761	3.39e-07	0.0187	0.102	3.5e-07	1.17e-10
Hapmap52337-rs29022325	9	22892356	0.02	0.0064	0.0358	0.298	0.212	0.0891	1.01e-07	0.587	4.72e-10	2.02e-08	3.61e-11	7.13e-09	0.3	0.00897	0.0157	0.00175	0.103	0.00119	9.64e-17	0.118	0.397	0.00147	0.462	0.323	0.236	0.00194	0.155	0.135	0.475	0.264	0.73
Hapmap47593-BTA-37693	15	75148352	0.0205	0.00265	0.0257	0.267	0.163	9.34e-28	4.58e-16	1.87e-06	1.25e-17	1.39e-11	3.35e-25	0.00191	1.09e-20	0.111	0.0583	0.0739	0.00298	0.607	0.00119	1.43e-06	1.42e-06	1.94e-08	0.000554	0.0261	0.216	0.301	0.0266	0.166	0.428	0.000162	5.73e-05
BTA-22049-no-rs	1	124464856	0.0205	9.83e-06	2.37e-07	0.00232	1.69e-09	0.0136	5.46e-14	7.76e-07	9.08e-14	2.39e-10	2.41e-13	3.86e-11	0.0371	6.46e-05	0.000129	7.86e-06	0.0282	9.05e-08	0.0952	0.0732	0.021	0.138	0.0765	0.0156	0.0904	0.226	0.0114	0.624	3.87e-06	0.00976	0.000185
ARS-BFGL-NGS-15080	13	59616072	0.0206	0.000799	0.294	0.0914	0.0121	0.0636	0.000687	0.19	0.0851	0.00531	0.00354	0.00744	0.197	0.000395	0.000168	7.64e-05	0.183	0.0449	0.105	0.283	0.00247	0.342	0.252	0.244	0.17	1.67e-11	7.8e-05	6.17e-05	3.83e-05	0.000732	0.00707
Hapmap51442-BTA-39855	16	71208968	0.0207	0.357	0.108	0.00419	0.126	0.412	0.155	0.454	0.183	0.77	0.0262	0.744	0.25	0.364	0.0887	0.43	0.00174	0.205	6.41e-12	0.11	0.0333	0.0532	0.196	0.454	0.265	6.2e-08	0.0893	0.0445	0.281	0.341	0.241
ARS-BFGL-NGS-14236	11	86048360	0.0211	5.8e-05	0.0398	0.0126	0.368	0.0799	3.04e-09	0.234	3.33e-10	7.6e-15	2.77e-10	2.48e-06	0.000512	5.56e-32	1.88e-19	1.83e-24	3.99e-14	1.16e-12	1.19e-05	3.08e-14	1.25e-18	6.89e-12	3.78e-14	0.000273	7.68e-08	0.657	3.39e-06	0.19	1e-17	7.41e-13	1.38e-22
BFGL-NGS-114366	16	72019992	0.0212	0.536	0.21	0.0451	0.0187	0.242	0.485	0.0543	0.264	0.135	0.168	0.0739	0.429	2.27e-05	0.0277	9.85e-05	0.00441	1.16e-07	0.00205	7.85e-06	0.433	1.49e-05	4.64e-09	9.32e-10	7.2e-08	1.01e-06	0.572	2.71e-10	0.063	0.00366	1.2e-05
Hapmap39216-BTA-107320	11	80261464	0.0213	4.52e-09	0.000401	4.7e-07	0.00641	0.00266	0.000151	0.0716	0.173	0.144	0.0272	0.000221	1.28e-07	7.46e-21	8.98e-08	4.03e-14	2e-11	5.94e-18	0.186	1.02e-14	3.58e-18	2.58e-09	7.97e-18	0.000142	1.75e-10	0.756	0.00119	0.00161	3.67e-15	1.31e-11	5.28e-21
Hapmap38337-BTA-64678	28	9827919	0.0214	0.00442	0.364	1.45e-11	0.00238	0.491	6.75e-06	0.4	0.000137	4.19e-05	1.69e-06	2.08e-06	0.17	7.92e-06	0.000136	6.48e-06	0.00136	0.00819	0.104	0.02	0.172	0.0131	0.00329	0.289	0.12	0.14	0.0638	0.00557	0.0565	0.16	0.00607
ARS-BFGL-NGS-92375	12	4825559	0.0215	0.0482	0.146	0.00547	4.24e-10	5.46e-06	0.000558	0.0168	1.65e-05	0.00104	0.000377	8.53e-07	0.000572	0.154	0.0443	0.0281	0.593	0.0361	0.000647	0.00366	0.116	5.77e-06	0.163	0.0875	0.0113	0.287	0.704	0.153	0.404	0.581	0.149
BTB-00040808	1	90347032	0.0215	0.00825	0.0729	0.0316	0.00347	0.0399	2.3e-16	0.788	1.19e-17	7.05e-16	3.44e-20	1.36e-19	0.056	0.129	0.373	0.614	0.374	0.191	7.82e-10	0.361	0.213	0.357	0.00143	0.0807	0.124	0.571	0.000519	0.822	0.599	0.223	0.473
BTB-01285245	1	63277848	0.0216	0.386	0.0438	0.0942	0.48	0.474	0.031	0.495	0.000426	0.151	0.00229	0.275	0.0126	7.79e-07	0.00125	0.00516	1.48e-05	0.0185	5.86e-05	0.000111	1.66e-05	1.83e-06	0.00265	0.0419	0.0405	0.343	1.71e-07	5.15e-10	2.4e-05	1.81e-07	5.25e-06
Hapmap24328-BTA-108938	1	63527392	0.0217	0.332	0.04	0.0692	0.598	0.0789	0.155	0.416	0.0385	0.071	0.0826	0.287	0.0332	0.12	0.212	0.0817	0.000165	0.0493	0.247	0.0163	0.438	0.0339	0.0286	0.111	0.0483	0.24	0.000702	2.45e-14	0.0847	0.206	0.0696
BFGL-NGS-116174	6	426582	0.0233	0.00367	0.00354	0.22	0.15	0.339	4.47e-08	0.000804	2.38e-11	0.000128	2.24e-12	3.32e-05	0.00657	4.41e-07	0.000954	3.85e-06	3.13e-11	1.37e-09	0.0165	5.85e-10	2.34e-08	2.45e-08	5.26e-15	1.71e-15	2.64e-17	0.0259	2.16e-05	0.226	1.05e-13	4.95e-11	7.41e-13
ARS-BFGL-NGS-88716	13	60173864	0.0235	0.00125	0.22	0.117	0.0392	0.0435	0.00318	0.0275	0.158	0.0393	0.00952	0.028	0.333	0.113	0.0508	0.0261	0.0961	0.206	0.00548	0.59	0.0858	0.159	0.0153	0.0493	0.0252	2.92e-14	0.00313	7.88e-05	0.000149	0.00813	0.24
BTB-01715723	30	485480	0.024	0.00409	0.0235	0.259	0.863	0.0874	0.00112	0.000904	0.00588	0.00398	0.00391	0.00126	0.111	9.25e-13	3.04e-12	1.36e-13	4.13e-07	7.82e-08	0.00165	1.5e-10	2.2e-19	8.57e-05	0.00107	0.0338	2.12e-05	0.263	1.02e-09	0.0594	7.13e-18	1.49e-08	2.77e-16
BFGL-NGS-110096	11	103410168	0.0241	0.137	0.239	0.411	0.0143	1.31e-23	5.19e-17	3.35e-13	2e-12	1.46e-11	6.25e-18	0.0173	4.56e-09	0.131	0.563	0.209	0.177	0.00088	0.000143	1.23e-05	0.00961	2.86e-07	0.286	0.214	0.446	0.166	0.189	0.000433	0.0982	2.52e-06	0.0154
Hapmap50919-BTA-23085	13	60439480	0.0242	0.00133	0.37	0.124	0.00606	0.0356	0.00154	0.0167	0.0841	0.0286	0.0028	0.0261	0.259	0.128	0.0492	0.0209	0.19	0.289	0.00222	0.474	0.119	0.107	0.0144	0.0225	0.0149	9.39e-16	0.0206	0.000379	0.000714	0.0246	0.278
BTB-01635437	3	68575624	0.0243	0.00381	0.209	0.262	0.0308	0.0796	0.0848	0.303	0.564	0.724	0.26	0.254	0.168	0.00414	0.635	0.0966	0.000295	7.56e-05	0.301	0.0161	0.295	0.00635	6.08e-10	4.39e-07	6.61e-09	4.75e-11	0.000404	0.625	0.0118	0.000229	0.00251
ARS-BFGL-NGS-108589	5	67408072	0.0244	0.23	0.275	0.0704	0.0158	0.00156	5.5e-06	0.000286	4.56e-05	1.64e-07	0.00359	5.29e-07	4.91e-05	1.47e-09	1.19e-07	7.18e-07	7.08e-07	0.0083	1.84e-09	8.8e-07	5.62e-05	2.43e-07	2e-06	0.000242	0.0207	0.00908	0.0424	0.0834	0.202	0.0877	6.07e-07
Hapmap38611-BTA-57967	24	35299760	0.0244	0.158	0.0428	0.00341	0.136	0.0359	9.79e-06	0.000568	4.44e-05	2.75e-05	1.47e-06	3.23e-08	0.0824	5.69e-05	0.0575	4.69e-05	0.000413	8.48e-11	0.207	0.0108	0.000547	0.671	0.00145	0.038	0.0256	3.35e-05	0.323	1.98e-11	0.0566	0.334	8.15e-05
ARS-BFGL-NGS-16263	30	3661174	0.0246	0.019	0.0461	0.463	0.493	7.12e-36	0.000342	2.26e-28	0.0486	0.0123	0.000237	0.876	1.61e-27	0.00644	0.0165	0.561	0.0149	0.0231	0.53	2.37e-10	1.63e-14	1.14e-12	0.178	0.102	0.0771	0.141	0.0179	0.0151	0.642	0.00359	1.36e-07
ARS-BFGL-NGS-103164	10	62792748	0.0247	0.0168	0.289	0.726	0.0127	0.0153	0.599	0.327	0.339	0.419	0.172	0.189	5.3e-05	1.17e-17	6.85e-13	9.8e-14	1.05e-20	4.18e-08	0.033	7.69e-14	9.72e-14	2.59e-11	1.2e-10	1.8e-06	3.53e-05	0.0306	0.00238	0.342	0.00481	1.56e-06	2.19e-16
ARS-BFGL-NGS-11659	24	62332552	0.025	0.115	0.000238	0.534	0.00352	0.0409	3.62e-84	0.0402	3.65e-72	3.42e-82	1.59e-77	1.26e-58	0.00277	0.0891	0.518	0.37	0.0378	0.353	0.0185	0.53	0.226	0.0828	0.000452	0.447	0.0652	0.173	0.311	0.594	0.423	0.22	0.332
BTA-43943-no-rs	30	133537232	0.0254	0.447	0.269	0.0895	0.019	0.00296	0.007	0.107	0.124	0.0418	0.0675	5.34e-05	0.014	4.11e-18	1.14e-11	2.91e-15	2.55e-18	8.28e-10	0.857	7.72e-13	1.89e-11	1.21e-12	5.82e-10	0.128	0.0815	7.95e-05	0.00669	0.0108	1.61e-06	6.71e-10	2.25e-16
BTB-01373370	10	82030320	0.0255	0.0252	0.00305	0.0558	0.113	0.418	2.81e-13	0.036	5.68e-13	2.5e-08	4.99e-16	5.5e-13	0.0201	1.31e-21	3e-14	2.12e-21	3.11e-19	1.71e-21	0.257	1.01e-11	2.18e-15	4.41e-06	6.33e-07	0.000342	0.00047	0.342	0.00291	0.0475	1.54e-05	0.000489	6.89e-18
BFGL-NGS-115899	19	21388416	0.0259	0.188	0.179	4.45e-05	0.0806	3.96e-23	9.48e-05	6.45e-13	0.00406	0.00364	7.65e-07	0.191	1.04e-11	0.000127	0.0099	1.08e-05	0.121	6.43e-05	0.143	0.124	0.0795	0.00931	0.237	0.639	0.216	0.00954	0.0312	0.257	1.3e-07	0.026	0.39
BTB-00378544	9	3029814	0.0263	6.8e-06	0.000897	0.00111	0.0319	1.18e-12	8.59e-19	2.15e-05	4.11e-16	1.02e-14	2.74e-18	1.05e-09	4.58e-17	5.81e-06	0.000445	0.00093	1.19e-05	0.00195	1.25e-09	7.66e-12	1.43e-08	7.64e-11	0.000907	0.00102	0.0388	0.445	0.0148	0.101	0.0429	1.24e-05	2e-11
Hapmap60074-rs29020121	5	54369184	0.0266	0.0129	0.484	0.0914	0.000829	0.000422	3.3e-09	0.16	1.52e-10	4.96e-10	3.35e-08	1.35e-06	0.00255	0.004	0.0486	0.00311	0.142	0.00484	7.95e-11	0.0374	0.135	0.0349	0.168	0.122	0.0868	0.569	0.145	0.475	0.0346	0.181	0.0621
BTA-101045-no-rs	11	65246700	0.0275	1.36e-10	0.000522	3.87e-09	0.00661	0.00431	0.00786	0.158	1.6e-05	0.0106	5.17e-06	0.0432	3.62e-07	0.00151	0.000146	5.92e-05	0.000147	0.0107	0.911	0.00149	0.000235	0.00875	0.00507	0.198	0.47	0.248	0.000176	0.511	0.00207	3.4e-05	2.62e-05
Hapmap40148-BTA-92999	11	36713472	0.0276	0.538	0.12	0.000277	0.132	1.48e-20	0.000987	5.23e-07	2.7e-06	0.00126	0.000288	0.661	4.08e-07	0.00834	0.127	0.0421	0.00599	0.0188	0.106	0.00799	0.0686	0.000755	0.0197	0.00349	0.0737	0.0182	0.213	0.616	0.0742	0.116	0.1
BTB-00056029	1	123403376	0.0277	4.17e-05	8.29e-07	0.006	9.88e-09	0.101	1.38e-14	4.92e-05	1.07e-12	2.93e-09	2.91e-13	2.13e-10	0.0377	5.57e-05	0.000929	1.69e-05	0.0356	2.36e-09	0.137	0.0127	0.000944	0.307	0.0318	0.000942	0.0106	0.41	0.00728	0.643	3.88e-06	0.00126	1.1e-05
BTA-45515-no-rs	19	43170256	0.0281	0.00733	0.0374	0.283	0.821	0.0313	0.0758	0.222	0.124	0.125	0.0542	0.227	2.54e-05	2.81e-10	8.84e-09	2.83e-10	7.71e-19	1.3e-07	0.016	4.08e-16	3.73e-10	3.91e-12	1.04e-18	8.47e-10	9.86e-11	0.00514	1.33e-05	0.182	2.4e-09	2.08e-10	7.91e-18
ARS-BFGL-NGS-66643	3	77404752	0.0282	1.87e-07	0.00165	1.71e-05	0.05	0.209	0.000165	0.454	0.0027	0.221	0.000522	0.219	7.73e-06	3.2e-18	6.32e-16	1.33e-15	5.56e-10	1.15e-06	0.0496	1.73e-11	1.16e-14	1.35e-08	0.111	0.131	0.116	0.327	0.0364	0.0275	2.63e-05	5.59e-05	4.19e-15
BTB-01490602	26	50177444	0.0282	0.171	0.108	0.224	0.000862	3.72e-05	5.08e-14	0.217	5.18e-11	5.17e-08	3.57e-13	1.07e-07	1.23e-05	2.91e-07	0.00518	0.000778	4.42e-06	0.000159	0.512	3.56e-12	2.55e-10	1.66e-13	7.87e-14	3.48e-08	8.65e-11	0.249	4.33e-13	0.000359	3.12e-12	1.06e-14	1.04e-12
ARS-BFGL-NGS-41880	10	80525248	0.0286	7.37e-05	0.0121	0.00924	0.307	0.0959	0.000332	0.0539	0.146	0.152	0.0164	0.00163	0.000118	2.65e-20	1.56e-14	1.55e-18	3.88e-15	9.84e-12	0.216	4.16e-13	1.33e-13	2.05e-09	2.09e-07	0.041	0.00143	0.000605	0.0259	0.104	2.97e-06	2.86e-05	1.42e-16
ARS-BFGL-NGS-30648	30	67677216	0.0286	0.237	0.498	1.37e-05	0.00109	0.0393	0.00197	0.00167	0.000512	0.616	4.26e-07	0.0893	0.541	4.28e-06	4.57e-07	4.23e-08	2.41e-25	8.63e-06	0.508	9.39e-07	1.05e-05	2.62e-05	4.32e-10	0.0105	0.000395	0.224	0.00283	0.3	0.00325	0.000837	2.42e-07
ARS-BFGL-NGS-17511	30	31394600	0.0287	0.0332	0.402	2.23e-08	0.00639	0.343	1.09e-23	0.128	2.46e-18	5.15e-22	5.3e-19	7.44e-26	0.106	5.92e-15	1.62e-19	9.38e-18	4.9e-06	0.00253	0.0543	0.000398	2.86e-07	0.0205	0.206	0.152	0.388	0.616	0.000612	0.00127	0.113	0.00537	7.11e-08
BFGL-NGS-115064	1	134069560	0.0291	0.368	0.311	0.128	0.0108	0.112	1.4e-07	0.0016	2.26e-06	4.04e-05	7.83e-09	4.07e-08	0.457	0.412	0.259	0.137	0.206	0.0079	1.08e-09	0.121	0.413	0.0153	0.559	0.719	0.574	2.73e-05	0.227	0.00157	0.542	0.174	0.577
BTA-05054-no-rs	6	2217430	0.0293	0.331	0.0344	0.173	0.664	0.0117	0.0126	0.195	0.00913	0.0558	0.000141	0.00223	2.94e-06	4.5e-05	0.0602	0.0403	0.00063	7.16e-07	0.298	1.26e-11	7.64e-10	5.61e-09	1.04e-13	6.97e-14	1.57e-11	0.000612	9.09e-05	0.829	0.0176	0.000483	5.65e-09
BTB-01282688	2	9392865	0.0293	0.238	0.153	0.258	0.131	7.34e-20	0.00393	1.79e-12	0.00335	0.0271	0.000768	0.0948	6.05e-09	0.000175	0.00127	0.0101	1.93e-06	0.479	0.102	1.98e-11	2.52e-05	4.06e-15	5.03e-05	0.0119	0.0341	0.0777	0.289	0.241	0.773	0.00982	1.1e-06
ARS-BFGL-NGS-73658	16	33564388	0.0294	0.0288	0.335	1.26e-08	3.78e-10	3.77e-05	3.62e-06	3.44e-07	0.00107	0.0743	2.36e-06	0.455	0.0026	0.337	0.22	0.139	0.0744	0.319	0.34	0.0472	0.00678	0.000221	0.685	0.178	0.0971	0.149	0.566	0.182	0.00342	0.911	0.221
Hapmap41570-BTA-53399	21	10724694	0.0301	0.147	0.0254	0.458	0.629	6.3e-10	0.00745	2.51e-05	9.79e-05	0.00896	3.13e-05	0.0072	2.34e-12	2.34e-21	2.67e-11	2.57e-11	1.42e-15	1.03e-07	0.00219	5.35e-22	2.87e-16	1.2e-26	1.36e-17	1.79e-10	1.55e-12	0.0253	3.36e-11	0.146	2.28e-05	1.73e-10	7.2e-23
Hapmap50249-BTA-117738	30	135804816	0.0301	0.00817	0.0732	0.358	7.63e-09	0.179	6.91e-20	0.677	6.43e-25	3.48e-27	6.2e-18	5.08e-13	0.0988	1.46e-11	1.65e-12	4.36e-12	7.67e-13	0.00121	8.03e-08	6.7e-08	1.75e-06	1.66e-05	4.4e-08	0.204	0.102	0.466	0.00169	0.0814	0.00188	1.78e-06	2.27e-09
ARS-BFGL-NGS-38288	15	18108464	0.0302	0.0251	0.00895	0.684	0.336	2.39e-17	0.488	4.1e-23	0.822	0.339	0.422	0.00277	1.07e-06	1.26e-07	0.000116	5.59e-09	0.107	2.35e-09	0.273	0.11	0.114	0.148	0.415	0.294	0.279	0.03	0.484	0.0099	0.000542	0.288	0.0896
BFGL-NGS-116652	18	41323240	0.0303	0.0155	0.0895	0.352	0.0147	1.48e-22	0.372	5.94e-21	0.424	0.235	0.482	0.146	5.62e-09	0.0492	0.209	0.0259	0.165	0.000943	0.000943	1.99e-05	0.0664	5.28e-08	0.0883	0.00348	0.0659	0.000264	0.249	0.263	0.0504	0.253	0.109
Hapmap51642-BTA-83927	9	61062152	0.0304	0.333	0.47	0.193	9.06e-10	0.0209	0.000548	0.000538	1.45e-05	0.000368	0.000546	0.0811	0.00272	0.604	0.131	0.883	0.00808	0.159	0.058	0.000222	0.269	3.26e-05	7.36e-05	4.63e-13	6.01e-09	4.14e-11	0.0227	0.14	0.563	0.0238	0.00995
INRA-110	3	37059876	0.0306	0.834	0.523	0.00597	3.07e-09	0.0243	0.0187	0.36	0.121	0.0705	0.138	0.163	0.018	0.000175	0.0318	0.0163	0.191	0.00635	2.25e-05	0.000115	0.00836	1.73e-05	0.000229	0.000237	0.00136	0.238	0.00497	0.12	4.85e-05	5.86e-08	7.33e-06
BTB-00353647	2	55905780	0.0307	4.69e-05	0.00134	0.00367	0.0215	0.372	1.18e-14	0.441	1.14e-08	2.38e-07	1.06e-14	7.05e-08	2.33e-05	0.0018	0.0336	0.000421	0.00933	2.03e-06	0.00229	2.98e-06	2.11e-07	0.000145	1.38e-11	1.18e-12	1.43e-11	0.188	0.000255	0.0272	1e-07	1.7e-10	3.65e-08
ARS-BFGL-NGS-17903	8	79087528	0.0308	0.00116	0.0232	0.0928	0.666	9.91e-12	3.78e-06	3.87e-20	1.94e-09	8.82e-13	3.06e-11	4.19e-07	0.00252	0.00105	6.13e-05	1.56e-06	1.3e-05	8.57e-06	0.589	0.0442	0.0927	0.53	0.000774	0.141	0.00143	0.00721	0.00138	0.00728	3.13e-06	0.000586	0.000934
Hapmap42582-BTA-54484	22	41285180	0.0308	0.595	0.369	0.000693	0.00463	9.28e-16	0.00284	2.04e-13	0.000226	0.00209	8.74e-06	0.219	1.37e-10	0.00225	0.000915	8.49e-08	0.00986	4e-06	0.00262	0.171	0.273	0.0317	0.313	0.0346	0.0671	0.014	0.0127	7.26e-11	6.45e-05	0.395	0.302
Hapmap54223-rs29017219	14	67871896	0.0309	0.00136	0.259	1.22e-12	0.025	9.13e-10	0.0929	8.55e-10	0.173	0.0806	0.0955	0.392	9.15e-09	0.411	0.254	0.372	0.891	0.0116	0.597	0.156	0.473	0.0311	0.702	0.0885	0.0522	0.377	0.00833	0.107	0.273	0.399	0.42
ARS-BFGL-BAC-30035	2	29539780	0.0311	9.31e-05	0.000509	0.00978	0.00646	0.00225	2.58e-10	2.85e-11	4.29e-07	0.000123	2.98e-10	8.57e-09	0.325	0.000133	0.000128	4.27e-06	4.01e-07	2.57e-07	0.112	5.3e-06	1.04e-08	0.00974	6.12e-09	5.48e-05	5.46e-07	0.105	2.58e-06	0.338	2.26e-15	4.29e-11	5.4e-08
ARS-BFGL-NGS-20315	21	59248804	0.0312	0.000384	0.0129	0.0418	0.195	0.00247	0.00713	0.713	0.478	0.00712	0.459	0.00031	5.33e-06	1.35e-08	9.55e-10	1.39e-10	2.84e-15	0.000121	0.298	6.45e-11	1.21e-10	3.22e-08	8.75e-12	4.31e-11	1.39e-09	0.433	3.2e-13	9.44e-05	1.09e-07	4.74e-09	1.27e-12
BFGL-NGS-118692	13	76705712	0.0315	0.0284	0.0897	0.469	0.267	1.12e-09	0.0723	0.00636	0.00577	3.88e-05	0.0698	0.000116	2.5e-11	8e-14	9.66e-07	2.66e-07	2.01e-13	0.000143	0.443	2.46e-16	4.96e-13	3.04e-21	7.87e-17	4.51e-05	3.74e-07	0.724	1.66e-10	0.0454	8.95e-07	7.43e-17	2.93e-16
BFGL-NGS-116994	5	51967496	0.0319	0.639	0.319	0.000887	0.00499	0.636	0.00428	0.0845	0.0369	0.0217	0.0936	0.00798	0.439	0.0267	0.0371	0.238	0.318	0.134	3.34e-13	0.531	0.905	0.528	0.159	0.516	0.556	0.315	0.562	0.0352	0.00241	0.0337	0.521
Hapmap45498-BTA-50448	20	35888848	0.0325	0.00135	0.0535	0.0915	0.612	5.53e-16	0.37	7.61e-21	0.623	0.513	0.295	0.234	1.37e-05	6.2e-05	1.66e-05	8.71e-10	2.67e-05	7.12e-10	0.0003	0.658	0.146	0.183	0.4	0.599	0.472	0.0875	0.682	0.00194	1.03e-06	0.0573	0.024
ARS-BFGL-NGS-23874	1	120842008	0.0326	0.228	0.0227	0.247	0.8	0.000747	0.0675	0.327	0.115	0.00651	0.0646	0.411	0.0636	9.13e-21	1.67e-12	1.25e-16	1.5e-19	2.14e-06	0.735	8.05e-19	2.45e-12	1.02e-21	4.35e-20	7.43e-08	1.78e-09	0.28	1.9e-11	0.218	6.81e-10	8.67e-15	2.59e-19
ARS-BFGL-NGS-103276	17	72481704	0.0327	0.222	0.0753	0.0136	0.0687	3.57e-19	0.000854	5.17e-13	0.427	0.173	0.0303	0.588	4.38e-14	0.000862	2.96e-06	1.39e-11	2.9e-05	1e-06	0.0445	0.192	0.65	0.00263	0.667	0.324	0.142	0.146	0.00513	3.67e-06	0.00851	0.354	0.352
ARS-BFGL-NGS-3980	10	80567840	0.033	9.72e-05	0.0102	0.00976	0.205	0.0874	0.000202	0.0792	0.13	0.135	0.013	0.00128	0.000104	3.29e-20	9.4e-15	9.13e-19	5.75e-15	9.54e-12	0.195	4.06e-13	1.09e-13	3.11e-09	2.88e-07	0.0399	0.00127	0.00127	0.0366	0.108	3.65e-06	4.33e-05	1.26e-16
ARS-BFGL-NGS-88208	19	6454113	0.033	3.9e-05	0.0247	0.0041	0.121	1.32e-16	5.31e-08	3.3e-13	6.02e-08	5.64e-11	1.29e-05	6.47e-19	1.46e-19	0.00152	0.00282	0.0946	0.00173	0.433	0.00292	4.54e-09	1.08e-09	1.43e-10	0.131	0.195	0.505	0.535	0.00137	0.000814	0.568	0.0019	3.01e-06
ARS-BFGL-BAC-27164	19	53063968	0.0334	0.0186	0.195	6.51e-09	0.0752	0.00137	0.00282	8.3e-06	0.289	0.027	0.0351	0.6	0.00565	0.0598	0.321	0.00491	0.00752	0.0012	0.0196	0.297	0.388	0.0273	0.185	0.198	0.175	0.386	0.344	0.00181	0.00361	0.661	0.235
BTB-01297598	17	14080531	0.0336	0.0713	0.00929	0.315	0.312	0.018	3.57684e-130	0.252	4.27715e-120	3.44716e-111	6.89525e-124	5.44e-76	0.00114	0.514	0.78	0.822	0.854	0.238	5.81e-05	0.337	0.129	0.376	0.475	0.173	0.0796	0.0453	0.717	0.445	0.543	0.674	0.298
Hapmap30374-BTC-002159	14	2468020	0.0338	0.000146	0.124	4.51e-15	0.0169	0.00326	0.00558	0.248	0.00282	2.18e-05	0.0021	5.88e-05	0.00145	0.00103	0.0425	0.074	0.00018	0.424	0.258	4.72e-07	0.00426	1.16e-07	0.000396	0.0761	0.00151	0.488	0.00628	0.718	0.00963	0.00284	6.1e-05
BFGL-NGS-114070	11	39211760	0.0347	0.0342	0.61	5.72e-08	1.66e-08	0.00397	0.00168	0.142	0.000272	0.00918	0.000751	0.000615	0.000252	6.75e-06	0.0642	0.00452	0.00806	7.22e-05	0.128	2.65e-06	0.000743	3.45e-05	9.69e-08	0.000364	0.000139	0.000346	0.285	0.0172	0.0254	0.00857	2.84e-06
BTA-16909-no-rs	30	136196544	0.0347	0.229	0.0496	0.335	0.809	0.675	2.36939e-122	0.0241	5.04e-87	1.45745e-108	2.61e-91	1.93441e-99	0.0814	0.0711	0.000828	0.00585	0.0223	0.0304	0.0105	0.559	0.237	0.175	0.00202	0.0101	0.00704	0.289	0.0015	0.136	0.0238	0.00245	0.761
Hapmap50677-BTA-39741	16	68272784	0.0352	0.00271	0.0155	0.155	0.163	0.127	1.66e-06	0.0361	0.000221	0.00547	1.93e-05	0.000147	0.00632	1.34e-09	8.86e-07	3.39e-08	1.07e-09	3.83e-06	0.00207	2.19e-08	3.36e-05	1.43e-08	7.25e-09	0.00133	0.00921	0.000101	0.0461	9.8e-12	0.0331	0.00337	5.84e-09
BTA-40792-no-rs	32	0	0.0355	0.068	0.0117	0.255	0.351	0.00119	0.015	0.107	0.0937	0.213	0.0701	0.104	1.61e-07	5.11e-05	0.179	0.106	0.00283	5.49e-05	0.0833	1.01e-11	7.73e-09	1.28e-10	1.09e-15	1.28e-08	2.45e-12	0.62	3.1e-19	7.91e-06	1.1e-09	2.57e-17	2.12e-12
BTA-01966-rs29012919	20	35812420	0.0356	0.000685	0.0464	0.0519	0.734	1.53e-15	0.625	2.74e-20	0.763	0.888	0.56	0.109	2.26e-05	2.56e-05	5.79e-06	4.21e-10	1.89e-05	5.04e-09	0.000985	0.764	0.203	0.17	0.629	0.984	0.775	0.0426	0.575	0.00204	1.47e-06	0.0482	0.0301
BFGL-NGS-113046	15	74804528	0.0357	0.00178	0.000156	0.114	0.000491	4.74e-12	2.77e-12	2.98e-07	1.83e-07	2.07e-12	3.98e-08	7.87e-19	0.00387	1.35e-05	0.000133	0.00223	9.12e-07	0.0185	0.0736	1.04e-08	0.00679	6.32e-19	6.44e-09	1.89e-06	2.2e-05	0.1	0.0304	0.444	0.144	1.29e-05	3.92e-06
UA-IFASA-4222	5	10511028	0.036	0.00121	0.0866	0.0883	0.372	0.0067	7.55e-17	0.209	8.72e-12	3.1e-15	5.72e-18	7.13e-21	5.02e-06	3.38e-07	8.87e-05	0.00333	0.000735	0.182	0.015	2.79e-09	3.47e-09	3.63e-09	0.000386	0.0619	0.0218	0.264	4.08e-15	2.57e-05	0.000383	4.21e-06	1.93e-08
ARS-BFGL-NGS-107943	30	136790064	0.0363	0.395	0.0777	0.000206	0.213	0.733	6.39e-18	0.434	3.83e-12	1.59e-19	1.82e-12	2.35e-09	0.617	2.13e-19	1.07e-17	1.97e-18	4.54e-21	3.99e-05	0.00166	3.8e-07	5.86e-05	3.93e-07	6.23e-05	0.126	0.177	0.0504	0.000695	0.00133	7.16e-06	0.000746	5.5e-10
ARS-BFGL-NGS-103844	30	18596782	0.0364	0.0157	0.0114	0.509	0.359	6.78e-09	0.00973	5.76e-09	0.025	0.0483	0.0357	0.822	0.0254	0.00126	0.000169	3.61e-05	0.00341	0.000943	0.00615	0.2	0.000448	0.38	0.32	0.0953	0.35	3.25e-13	0.561	0.0503	0.0777	0.409	0.0396
ARS-BFGL-NGS-97350	28	39400356	0.0366	0.678	0.181	0.0201	0.0976	0.00118	7.14e-06	5.39e-05	0.0193	4.84e-07	0.0155	9.32e-13	0.000406	1.08e-08	1.32e-13	4.15e-08	3.9e-14	0.239	0.173	4.32e-16	1.05e-08	7.44e-18	9.72e-08	5.99e-09	0.000127	5.16e-08	1.85e-05	0.103	0.0114	8.19e-06	7.7e-11
Hapmap54273-rs29023608	9	50591672	0.0366	0.0961	0.774	0.41	0.000138	0.391	1.52e-41	0.618	4.76e-44	1.17e-41	1.04e-40	3.98e-27	0.58	0.93	0.59	0.382	0.121	0.585	0.169	0.0929	0.525	0.0174	0.00144	6.08e-09	2.35e-06	4.52e-11	0.118	0.198	0.611	0.133	0.369
ARS-BFGL-NGS-101886	7	93073888	0.0377	0.16	0.0721	0.17	0.132	0.00112	6.21e-16	0.314	8.72e-13	2.46e-11	4.7e-14	1e-09	5.96e-05	5.09e-07	0.000151	3.77e-06	2.18e-09	8.39e-08	0.0396	2.99e-13	1.33e-12	2.82e-11	5.12e-19	1e-10	1.33e-09	0.284	3.03e-05	0.0938	0.000238	7.98e-12	9.88e-14
BTB-01431442	1	84679120	0.0384	0.00533	0.000283	0.164	0.00153	0.271	5.1317e-103	0.00436	4.12e-91	5.22e-87	1.75039e-99	2.67e-82	0.037	0.00414	0.7	0.175	0.164	2.06e-06	0.188	0.0507	0.0082	0.209	0.0241	0.0156	0.0178	0.266	0.174	0.188	0.0131	0.0968	0.00367
ARS-BFGL-NGS-4023	16	54134056	0.0384	0.0159	0.0028	0.56	0.0938	0.000319	0.277	2.38e-07	0.00388	0.187	0.0285	0.261	0.323	0.000189	0.036	0.000671	0.045	2.16e-08	9.97e-10	0.323	0.0789	0.266	0.0787	0.0034	0.000824	0.0166	0.0185	0.00995	3.03e-05	0.0166	0.00601
BTA-100668-no-rs	10	67118056	0.0385	0.231	0.0256	0.296	0.791	0.435	3.83e-10	0.0249	2.57e-06	2.78e-08	1.37e-07	1.03e-07	0.31	1.18e-16	3.11e-16	4.78e-15	9.62e-14	0.0114	0.562	9.24e-12	2.26e-11	4.75e-14	3.8e-06	0.0187	0.00934	0.924	0.0071	0.677	0.0223	0.000516	3.53e-12
ARS-BFGL-NGS-88501	13	38086948	0.0385	1.41e-06	0.0419	0.000128	0.797	0.000119	0.0397	7.22e-06	0.179	0.0602	0.0713	0.272	0.622	7.67e-18	2.71e-15	3.43e-19	2.09e-12	1.73e-10	0.613	0.000223	0.000446	0.0733	0.171	0.618	0.341	9.1e-05	5.41e-05	0.0228	2.2e-10	5.46e-05	4.39e-09
Hapmap55487-rs29023215	16	73898016	0.0387	0.166	0.856	1.22e-05	6.59e-05	0.335	1.69e-05	0.143	9.28e-05	0.00293	7.29e-05	2.5e-07	0.216	4.19e-07	0.00129	1.06e-06	0.00238	7.68e-08	0.0881	2.16e-05	0.173	0.000141	0.000102	5.07e-05	0.00034	4.1e-06	0.275	2.2e-12	0.00866	0.117	5.25e-06
BFGL-NGS-111105	30	21644976	0.0388	0.272	0.349	0.284	0.0129	1.7e-47	0.00434	3.43e-34	2.05e-06	0.00437	2.1e-07	0.154	1.05e-23	0.361	0.6	0.0441	0.545	0.00027	0.179	3.84e-10	0.00292	3.77e-16	0.000307	2.94e-09	1.22e-05	0.0162	0.00016	0.0598	0.0174	0.0954	0.000568
BFGL-NGS-110725	2	28105528	0.039	2.23e-05	0.0966	0.00158	0.394	0.000992	3.16e-05	0.102	0.000202	0.00463	0.000389	0.0852	2.76e-06	4.09e-09	1.3e-15	5.39e-14	2.28e-11	0.0017	0.00123	3.01e-12	6.98e-13	4.33e-06	2.86e-09	1.89e-05	5e-06	0.0371	1.11e-10	0.00059	2.27e-12	1.13e-15	2.75e-14
ARS-BFGL-NGS-26179	23	5233255	0.0394	0.158	0.028	0.216	0.246	2.31e-11	0.0415	4.73e-09	0.0026	0.268	0.0171	0.286	1.78e-06	0.000168	0.0178	0.0283	6.38e-05	0.261	0.00284	1.93e-13	7.69e-07	1.83e-19	8.13e-08	6.27e-07	4.24e-06	0.0557	0.00245	0.261	0.00271	8.27e-07	3.09e-09
Hapmap48284-BTA-30349	30	92260896	0.0399	0.59	0.0489	0.000827	0.752	0.00073	1.95e-19	0.000659	8.33e-10	1.42e-07	1.04e-14	7.91e-09	0.00947	2.79e-06	1.3e-05	1.48e-07	4.43e-18	0.000108	0.35	0.000845	0.00178	0.0445	1.63e-05	0.0933	0.00128	0.0178	0.402	0.486	3.64e-05	2.72e-05	3.64e-05
Hapmap51978-BTA-39455	1	19854736	0.0407	0.0322	0.00563	0.284	0.103	3.68e-21	2.82e-09	2e-17	8.35e-10	4.51e-08	5.8e-08	3.65e-12	2.11e-08	5.86e-05	0.000204	0.0382	0.0004	0.0113	0.364	1.78e-08	0.000637	4.37e-14	0.0718	0.8	0.514	0.195	0.877	0.866	0.0342	0.0876	0.000115
ARS-BFGL-NGS-2059	22	8511379	0.0408	0.0547	0.0029	0.231	0.0497	0.129	0.147	0.272	0.792	0.0307	0.621	0.019	0.000205	1.99e-07	2.92e-05	4.19e-07	2.93e-05	3.93e-07	0.0607	2.32e-11	1.64e-09	7.91e-09	2.59e-12	3.6e-11	1.11e-12	0.73	6.55e-05	0.486	1.14e-07	3.67e-07	5.68e-13
Hapmap55237-rs29010308	5	15083929	0.0412	0.295	0.0308	0.000309	0.112	1.01e-20	8.96e-10	3.11e-20	1.79e-07	0.000147	3.7e-06	2.3e-07	4.48e-11	0.00799	2.62e-09	0.0019	0.125	5.4e-06	0.36	4.03e-08	0.00121	2.45e-06	0.16	0.503	0.109	0.119	0.464	0.119	0.00173	0.503	0.00265
ARS-BFGL-NGS-102902	3	88136760	0.0413	6.36e-10	4.19e-05	8.26e-09	1.51e-05	0.0756	1.8e-12	0.00602	1.3e-10	1.37e-11	4.58e-09	1.38e-11	0.000423	0.000213	0.0666	0.0157	0.146	0.000206	0.153	0.0208	4.13e-05	0.0203	0.101	0.221	0.221	1.89e-05	0.0197	0.00832	0.000162	8.19e-05	0.00103
BTB-01328684	20	28850176	0.0419	4.46e-07	2.34e-06	1.51e-05	9.54e-09	0.0119	0.00305	0.000123	0.0821	0.627	0.00771	0.00235	0.0141	0.000106	0.117	0.00291	0.574	1.03e-07	0.01	0.0149	0.000116	0.214	0.000554	0.0041	0.000747	0.624	3.44e-05	0.896	6.24e-09	2.42e-06	7.46e-05
ARS-BFGL-NGS-42890	16	67429248	0.042	0.0077	0.0293	0.291	0.0127	0.0332	0.000361	0.187	0.000312	0.0534	0.000249	0.000318	0.000567	2.32e-18	2.24e-11	3.85e-15	1.59e-16	1.39e-11	0.00112	3.14e-15	1.68e-09	3.65e-15	5.39e-16	9.42e-06	1.12e-05	4.66e-06	9.68e-05	4.94e-11	0.000386	4.83e-06	6.36e-17
ARS-BFGL-NGS-44433	1	63799084	0.0421	0.822	0.12	0.0281	0.304	0.1	0.0532	0.5	0.00623	0.0201	0.0134	0.195	0.2	0.514	0.231	0.0386	0.0101	0.0576	0.0113	0.238	0.711	0.716	0.18	0.178	0.298	0.199	0.00261	2.82e-12	0.536	0.555	0.239
ARS-BFGL-BAC-32111	17	46535048	0.0427	0.00915	0.0434	0.315	0.571	0.527	1.56e-13	0.0843	3.18e-07	3.48e-15	1.2e-14	1.58e-21	0.471	1.61e-09	8.52e-05	0.000271	4.7e-06	0.0935	0.157	9.71e-13	9.4e-08	2.05e-18	0.00034	1.69e-06	3.66e-06	0.0616	1.09e-07	0.0153	2.08e-06	2.98e-07	7.71e-09
Hapmap25406-BTC-027475	25	11804934	0.0432	0.02	0.498	2.69e-08	1.2e-08	0.0711	1.54e-06	0.0859	0.000728	6.52e-06	7.8e-05	0.000187	0.949	0.0163	0.00056	0.000365	0.00284	0.136	0.00915	0.398	0.288	0.15	0.375	0.294	0.71	0.00132	0.0695	0.24	0.138	0.161	0.152
Hapmap33392-BTA-159122	30	51772644	0.0434	0.126	0.246	0.73	0.0757	0.583	1.24e-05	0.00406	0.00428	2.66e-09	0.00054	1.18e-13	0.0257	0.00598	0.00143	0.000711	1.37e-07	0.00752	0.234	1.16e-07	5.25e-06	9.36e-09	1.91e-14	8.6e-09	9.16e-14	0.0321	6.51e-11	0.00108	7.41e-11	3.21e-09	6.22e-08
BFGL-NGS-110190	28	45290844	0.0439	0.372	0.175	0.203	0.0172	2.9e-23	0.268	2.56e-12	0.115	0.218	0.461	0.00113	1.68e-12	0.11	0.15	0.0834	0.319	0.00636	0.0378	0.0145	0.0861	0.0369	0.242	0.235	0.237	0.363	0.301	0.198	0.0394	0.239	0.188
ARS-BFGL-NGS-25215	20	12379956	0.0441	0.399	0.00578	0.127	0.118	0.0012	0.0255	0.0869	0.00825	0.0217	0.00698	0.104	0.00752	0.000118	9.09e-05	0.00355	0.000465	0.242	0.0885	0.42	0.264	0.361	0.368	0.0503	0.0821	0.0602	0.000515	1.26e-10	0.0133	0.00198	0.359
BFGL-NGS-117820	11	54855548	0.0444	0.0412	0.0246	0.865	0.618	2.55e-08	0.462	0.374	0.0744	0.000596	0.179	3.56e-06	1.59e-08	0.0234	0.172	0.082	0.000371	0.0146	0.0962	4.92e-15	1.82e-07	6.72e-18	3.6e-10	1.03e-10	8.34e-12	0.00701	1.59e-06	0.222	7.02e-09	1.92e-10	2.69e-11
Hapmap26141-BTA-143462	30	17545784	0.0444	0.0064	0.0238	0.108	0.568	7.64e-39	0.000497	1.36e-24	0.0315	0.00768	0.000708	0.111	6.58e-22	0.191	0.00182	6.24e-05	0.0632	0.0177	3.71e-09	0.0348	0.0845	6.25e-06	0.338	0.485	0.618	0.00423	0.0642	0.207	5.66e-06	0.251	0.242
ARS-BFGL-NGS-33600	7	49999472	0.0446	0.625	0.00911	0.0166	0.219	0.00167	5.22e-35	0.0132	5.08e-33	2.27e-36	1.29e-39	8.36e-26	0.00638	9.07e-07	0.00103	7.87e-08	0.000165	1.52e-06	0.00791	0.0161	0.0059	0.0675	8.27e-06	0.426	0.47	0.000136	0.857	6.85e-11	0.623	0.714	0.00153
Hapmap60224-rs29001782	6	85178104	0.0446	0.000254	0.0232	0.0164	0.597	9.79e-21	1.01e-22	5.51e-14	8.3e-19	2.37e-27	4.58e-13	4.38e-29	5.41e-07	0.168	0.297	0.0305	0.213	7.25e-06	0.209	0.000973	0.574	1.96e-10	4.82e-06	0.000125	0.00278	0.047	0.0964	0.0128	0.267	0.0273	0.207
BFGL-NGS-118358	15	42960756	0.0447	0.00141	0.00101	0.0605	0.00414	2.09e-09	2.2823e-115	0.0723	1.54e-94	1.35e-87	5.78623e-107	3.73e-59	5.77e-13	0.0453	0.0586	0.256	0.00664	0.0736	0.392	4.3e-10	6.54e-06	4.57e-11	3.51e-07	2.31e-10	3.38e-10	0.00356	9.47e-07	0.00299	1.22e-07	1.96e-11	4.36e-09
ARS-BFGL-NGS-35892	11	24019490	0.0448	2.79e-05	0.206	0.00137	0.111	0.467	8.04e-14	0.000946	1.03e-09	4.52e-06	3.78e-10	1.03e-05	0.0545	4.06e-13	1.46e-09	3.36e-14	5.33e-11	1.82e-10	0.626	4.36e-09	4.76e-15	3.73e-06	3.14e-05	0.336	0.00674	9.79e-13	0.00317	0.0503	2.21e-07	9.97e-08	2.37e-14
ARS-BFGL-NGS-42014	11	87380608	0.0455	2.11e-05	0.00116	0.00132	0.0075	0.000724	0.0203	1.54e-07	0.000551	5.03e-06	0.00386	0.218	0.32	2.21e-08	0.00167	3.64e-06	0.00525	1.54e-08	0.13	0.000122	4.49e-05	0.00843	4.47e-09	0.00116	2.95e-07	0.896	1.82e-05	0.26	2.71e-15	4.04e-07	3.23e-07
ARS-BFGL-NGS-4840	30	136328912	0.0458	0.152	0.0369	0.598	0.77	0.741	1.35251e-112	0.04	1.5e-82	2.37179e-111	2.36e-86	4.05475e-105	0.121	0.115	0.00401	0.00926	0.00655	0.198	0.0124	0.404	0.634	0.118	0.0639	0.159	0.0912	0.57	0.00108	0.00436	0.0213	0.0045	0.799
ARS-BFGL-NGS-12141	7	32814810	0.046	0.171	0.00347	0.0967	0.0499	0.643	8e-98	0.0188	9.53e-88	2.86e-87	1.64e-98	1.78e-83	0.0987	0.139	0.173	0.358	0.571	0.00263	0.343	0.649	0.377	0.824	0.371	0.598	0.389	0.151	0.14	0.0704	0.261	0.168	0.233
BTB-00078691	2	7492224	0.0465	0.0243	0.0579	0.133	0.359	2.46e-07	1.24e-05	0.12	9.75e-06	0.00375	4.43e-07	0.000477	7.9e-08	0.000104	0.0502	0.011	4.45e-08	0.0034	0.0362	7.62e-13	4.94e-09	8.11e-14	5.27e-14	7.67e-11	1.05e-12	0.157	0.000337	0.772	5.88e-05	3.05e-07	1.69e-10
BTB-02036754	9	1952163	0.0465	0.263	0.246	8.69e-05	0.108	0.71	5.8e-07	0.309	3.21e-09	1.54e-05	5.97e-09	0.00518	0.848	0.331	0.0388	0.357	0.0837	0.318	6.85e-21	0.905	0.741	0.118	0.304	0.00167	0.0112	0.0068	0.135	0.000118	0.387	0.147	0.539
BTA-79469-no-rs	7	59910600	0.0471	0.00236	0.0383	0.114	0.888	4.26e-16	0.47	7.89e-22	0.442	0.308	0.153	0.442	8.71e-06	7.22e-06	5.86e-06	3.04e-11	0.000117	1.18e-11	0.11	0.434	0.021	0.159	0.234	0.18	0.115	0.00508	0.194	0.217	1.17e-07	0.0619	0.00181
BTB-00384442	9	22096200	0.0475	0.000116	0.0104	0.00666	0.249	0.0934	0.444	0.0859	0.144	0.434	0.256	0.29	0.000326	2.35e-12	1.33e-17	6.46e-17	5.23e-11	0.000433	0.107	6.61e-06	3.81e-07	0.00226	0.19	0.258	0.426	0.87	0.00369	0.396	0.0021	0.00138	1.67e-08
BTB-00140027	3	83041112	0.0479	0.402	0.249	0.000345	0.000545	0.000819	0.0395	0.00366	0.0159	0.0226	0.00441	0.858	0.000948	0.387	0.0212	0.398	0.491	0.107	0.00124	0.00577	0.00753	0.00873	0.744	0.318	0.529	0.71	1.62e-06	2.36e-12	0.192	0.067	0.0932
ARS-BFGL-NGS-42167	5	8267078	0.0481	0.0274	0.0776	0.0084	0.0642	6.52e-25	0.00035	6.42e-13	2.68e-06	0.00207	5.27e-07	0.105	1.87e-10	0.0788	0.108	0.503	0.000443	0.0882	0.2	1.54e-12	0.00238	1.76e-18	1.3e-08	6.56e-14	5.83e-10	0.00551	2.25e-06	0.00586	0.09	4.91e-06	1.22e-06
ARS-BFGL-NGS-97470	20	33048636	0.0496	4.35e-05	0.000753	0.00192	0.00298	0.569	3.03e-10	0.222	1.66e-06	0.00958	2.78e-12	0.00214	4.59e-06	7.87e-17	1.48e-14	4.24e-16	1.07e-18	2.3e-10	0.769	1.41e-15	6.97e-20	7.2e-11	6.73e-09	2.18e-05	2.2e-05	0.225	1.7e-08	0.0258	9.35e-12	1.77e-15	4.95e-20
Hapmap41275-BTA-47175	10	64905140	0.0505	0.105	0.129	0.563	0.376	7.28e-05	0.298	0.111	0.369	0.153	0.155	0.121	5.11e-08	3.66e-29	1.41e-16	7.07e-22	1.29e-29	1.99e-18	0.0459	1.87e-29	1.04e-31	8.25e-25	1.29e-21	2.39e-12	2.1e-12	0.153	2.5e-05	0.114	1.02e-07	1.51e-12	6.55e-35
ARS-BFGL-NGS-71489	19	57098860	0.0506	0.0664	0.236	0.0726	0.11	0.0292	0.00852	0.0673	0.325	0.02	0.222	0.0127	0.104	2.73e-14	1.84e-14	1.83e-15	1.4e-25	7.5e-06	0.0433	1.02e-14	3.71e-08	2.42e-14	1.34e-10	9.3e-09	2.19e-08	0.217	1.17e-05	0.0725	8.6e-10	4.25e-07	1.25e-14
ARS-BFGL-NGS-60857	23	49360176	0.0522	0.0105	0.12	0.0225	0.42	0.701	0.164	0.176	0.0449	0.0369	0.167	0.0955	0.00212	7.05e-11	1.49e-07	1.45e-06	6.12e-06	0.00509	0.305	2.67e-11	1.99e-12	1.95e-08	1.35e-06	0.000298	1.81e-05	0.0257	1.09e-13	2.21e-08	0.00653	4.72e-08	2.33e-11
Hapmap54189-rs29022505	3	27554640	0.0526	0.129	0.177	0.297	0.0816	0.527	3.73e-13	0.0552	2.68e-14	1.45e-14	1.47e-13	2.14e-11	0.246	0.128	0.0321	0.00704	0.376	0.0127	0.286	0.0696	0.205	0.152	0.00568	0.0718	0.176	0.362	0.0339	1.4e-10	0.0693	0.185	0.128
ARS-BFGL-NGS-34903	11	83867856	0.0527	0.000251	0.0368	0.014	0.174	0.0862	0.124	0.161	0.11	0.00034	0.058	0.0672	0.00164	3.18e-31	5.49e-23	6.64e-30	1.96e-18	1.44e-14	0.0136	6.43e-19	4.53e-21	3.08e-14	7.02e-15	5e-06	7.29e-08	0.0911	7.13e-08	0.0793	5.34e-21	2.69e-18	4.41e-29
ARS-BFGL-NGS-90088	30	137330592	0.0527	8.57e-05	0.0257	0.00359	0.0681	4.07e-14	0.146	6.57e-23	0.199	0.397	0.195	0.00165	0.000924	0.0176	0.128	0.000262	0.000946	3.06e-10	0.262	0.418	0.117	0.0493	7.58e-06	0.00465	0.000275	0.674	0.316	0.00494	6.15e-05	0.21	0.0133
Hapmap47152-BTA-101314	9	87568944	0.0534	0.13	0.0617	0.405	0.868	3.16e-09	6.88e-10	0.000265	4.02e-07	1.72e-11	2.45e-06	2.75e-17	8.82e-10	2.44e-08	8.95e-09	2.81e-06	2.86e-13	0.0345	0.36	3.79e-16	5.46e-11	8.92e-20	3.43e-07	2.28e-05	2.62e-05	0.0609	3.01e-08	0.00267	7.53e-08	2.26e-11	1.26e-13
Hapmap46768-BTA-117394	11	82643112	0.0538	0.00508	0.317	0.202	0.0496	3.82e-12	3.27e-10	6.16e-10	3.69e-07	3.49e-12	2.49e-10	2.53e-07	0.00628	2.67e-17	4.09e-17	2.36e-20	1.45e-11	2.6e-10	0.0418	0.000249	4.33e-08	0.0718	7.89e-06	0.000247	0.000105	0.116	8.62e-08	0.0402	3.03e-14	2.03e-07	2.29e-10
BTA-99448-no-rs	9	19896088	0.0541	0.00484	0.376	2.67e-10	0.000969	0.307	1.09e-05	0.0998	5.22e-06	3.98e-06	1.75e-07	1.86e-06	0.104	3.31e-05	2.58e-06	0.00146	0.0652	0.969	0.018	1.31e-05	0.00145	0.000274	0.574	0.163	0.164	0.0471	0.0165	0.0571	0.0972	0.0247	0.0003
ARS-BFGL-NGS-79176	17	46558800	0.0543	0.0134	0.0639	0.347	0.658	0.556	3.61e-14	0.0835	1.02e-07	6.18e-16	1.3e-15	2.73e-22	0.554	2.06e-09	9.5e-05	0.00026	5.77e-06	0.0666	0.148	5.33e-13	9e-08	2.1e-18	0.000213	6.74e-07	1.5e-06	0.0424	1.11e-07	0.017	1.34e-06	2.73e-07	5.06e-09
ARS-BFGL-BAC-7349	12	8839027	0.0554	0.00628	0.367	0.175	0.0256	0.0292	0.00643	0.0389	0.00813	0.0066	0.00298	0.00229	0.381	1.09e-21	2.09e-13	9.15e-16	5.35e-13	2.48e-06	0.00087	0.000729	6.25e-10	0.00135	0.000186	0.19	0.633	0.0442	3.39e-07	0.00865	1.06e-09	6.49e-07	5.87e-09
BTA-39836-no-rs	16	69167272	0.0559	0.629	0.0606	0.101	0.0524	0.000415	0.246	0.00191	0.0951	0.474	0.139	0.508	0.00478	7.61e-13	3.63e-12	3.01e-17	1.22e-11	2.18e-11	0.0138	0.000505	0.182	0.0799	2.83e-09	6.11e-05	0.00129	0.0556	0.455	5.38e-18	0.0802	0.398	5.99e-06
Hapmap39428-BTA-72555	4	113303896	0.0562	0.127	0.0131	0.076	0.249	0.287	3.7e-07	0.000282	0.0212	0.00115	0.00115	1.39e-08	0.388	7.8e-09	2.85e-19	5.34e-13	1.71e-09	0.295	0.781	0.000179	2.53e-05	0.00162	0.0961	0.537	0.772	0.063	3.25e-05	0.000841	0.00298	0.0026	1.02e-05
ARS-BFGL-NGS-87095	7	21610660	0.0564	0.221	0.011	0.473	0.197	1.77e-14	0.46	1.39e-12	0.524	0.332	0.453	0.0261	0.000299	0.00601	0.26	0.00402	0.0218	2.63e-07	0.0221	0.313	0.372	0.111	0.0208	0.569	0.214	0.0473	0.225	2.56e-11	0.0557	0.308	0.263
Hapmap46949-BTA-119904	21	63236456	0.0566	0.0345	0.0875	0.609	0.486	0.000187	0.0107	7.2e-06	0.0831	0.000385	0.262	1.18e-05	1.84e-07	0.0156	5.05e-06	0.000138	5.22e-11	0.112	0.00691	1.53e-09	6.27e-05	1.03e-05	3.86e-10	4.05e-14	6.77e-10	0.0856	0.189	0.0992	0.0964	0.489	1.62e-06
BTB-01218539	9	31855748	0.0567	0.00438	0.797	0.0936	4.86e-05	2.65e-05	1.55e-07	6.12e-11	1.04e-07	1.78e-09	7.08e-06	9.53e-05	0.0126	0.0272	0.19	0.000888	0.123	0.000785	0.00179	0.217	0.0271	0.0589	0.537	0.00248	0.186	3.52e-11	0.704	0.17	0.045	0.204	0.293
ARS-BFGL-NGS-97782	13	46723492	0.0579	0.0198	0.51	0.0328	2.1e-08	0.0298	3.45e-07	0.0669	0.000241	1.32e-07	1.01e-05	2.85e-08	0.011	3.15e-18	8.84e-22	8.18e-18	3.28e-09	0.0301	0.309	2.78e-08	2.91e-08	3.73e-07	0.205	0.104	0.38	0.144	0.01	0.0578	0.000349	0.000664	1.13e-10
ARS-BFGL-NGS-52939	19	56244440	0.0582	0.0214	0.0013	0.451	0.00626	0.0897	0.0875	0.0619	0.00147	0.187	0.0483	0.0874	8.54e-06	5.26e-24	8.95e-13	1.76e-16	2.33e-30	1.45e-15	0.237	1.91e-29	9.04e-19	1.89e-26	8.35e-30	9.22e-15	1.11e-15	0.351	4.42e-14	0.277	1.41e-12	5.08e-17	2.01e-29
BFGL-NGS-116144	22	60130492	0.0587	0.0479	0.123	0.0745	0.358	0.000402	0.000614	0.0113	0.0106	0.00292	0.000551	0.528	2.53e-05	0.00567	0.0781	0.0788	0.581	0.16	0.316	0.015	0.0168	0.0129	0.28	0.012	0.0252	0.117	6.86e-08	1.2e-12	0.0349	0.000185	0.00954
BTA-83050-no-rs	12	29562852	0.0592	2.3e-06	0.00584	6.13e-05	0.0904	0.00258	1.88e-14	0.508	1.58e-11	2.03e-13	6.59e-16	3.23e-13	4.59e-06	0.0712	0.272	0.236	0.384	0.0318	0.0233	0.00452	2.55e-07	0.17	0.0324	0.0291	0.162	1.12e-11	0.137	0.415	0.32	0.0269	0.00382
BTB-00689515	17	72256736	0.0594	0.651	0.235	0.0773	0.104	7.38e-20	0.164	4.18e-24	0.413	0.801	0.801	0.0256	3.16e-10	3.26e-07	1.35e-05	2.6e-11	0.00116	2.2e-11	0.883	0.61	0.231	0.19	0.527	0.595	0.493	0.00109	0.635	0.000271	1.88e-07	0.13	0.0167
BFGL-NGS-114786	25	7952738	0.0596	6.1e-05	0.0684	0.00337	0.421	7.49e-20	0.00674	1.79e-19	0.0461	0.0152	0.0071	0.434	0.000181	1.65e-05	0.000166	8.09e-08	0.0103	3.03e-10	0.0549	0.0659	0.116	0.01	0.0685	0.0857	0.005	0.486	0.0181	0.0565	0.00027	0.0175	0.0159
BTB-00140587	3	84487944	0.0601	0.763	0.568	0.00468	0.00198	0.00323	0.000755	0.132	0.00882	0.138	0.0117	0.441	0.0596	6.97e-15	1.39e-19	9.03e-17	1.12e-07	0.0136	0.135	2.35e-08	7.51e-09	4.49e-06	0.155	0.0105	0.0468	0.00356	0.00799	0.0122	8.63e-07	2.68e-05	3.36e-10
ARS-BFGL-NGS-22159	3	87669016	0.0604	1.69e-09	3.78e-05	6.58e-09	2.71e-06	0.271	2.81e-07	0.0139	9.41e-06	7.4e-07	3.7e-05	5.87e-08	0.000731	0.149	0.0533	0.184	0.0435	0.0279	0.0333	0.0163	0.0157	0.0334	0.331	0.154	0.384	1.41e-05	0.255	0.479	0.0028	0.00336	0.0303
ARS-BFGL-NGS-27517	30	122102152	0.0606	0.000662	2.82e-06	0.0228	5.26e-09	0.0906	5.37e-33	0.435	5.07e-37	9.16e-30	8.96e-42	8.41e-30	8.61e-07	2.22e-07	0.0135	0.0143	8.09e-08	1.23e-05	0.472	1.88e-06	5.89e-06	2.12e-06	1.03e-05	0.00564	0.00187	0.653	0.000202	0.0205	0.0185	0.00821	1.56e-06
ARS-BFGL-NGS-25823	9	88448288	0.0611	0.625	0.681	0.104	0.00125	0.0129	1.65e-16	0.0285	6.02e-09	9.99e-12	3.94e-11	2.94e-15	0.0204	0.3	0.0442	0.121	0.00195	0.405	0.113	0.000503	0.168	0.000616	1.39e-08	2.83e-12	1.97e-09	0.00362	1.87e-05	0.00174	0.107	0.000677	0.00202
ARS-BFGL-NGS-105413	2	135879728	0.0615	0.863	0.419	0.0303	0.021	6.67e-20	0.719	1.59e-16	0.385	0.00983	0.268	1.1e-06	2.15e-09	3.94e-06	0.00601	0.000153	0.206	0.000221	0.000443	0.149	0.00798	0.61	0.65	0.34	0.75	0.016	0.00107	0.348	2.62e-05	0.0692	0.0173
Hapmap40459-BTA-68361	3	74946976	0.0628	0.000204	0.0118	0.00597	0.0933	1.6e-22	0.00764	9.51e-16	0.00203	0.035	6.75e-05	0.147	1.58e-27	0.0022	0.000369	0.194	0.003	0.0513	0.161	1.1e-10	6.32e-11	3.31e-14	0.00283	2.41e-05	0.0134	0.0495	1.43e-11	1.2e-12	0.131	7.29e-09	6.12e-08
BFGL-NGS-113889	3	87632352	0.0629	2.64e-05	3.41e-07	0.00065	5.05e-12	0.143	3.68e-48	0.00357	2.06e-46	1.86e-41	3.5e-52	6.88e-36	0.0205	0.217	0.557	0.32	0.169	0.00158	0.762	0.336	0.299	0.45	0.64	0.1	0.12	0.0278	0.0943	0.138	0.0133	0.00935	0.0997
ARS-BFGL-NGS-6079	7	21595908	0.0629	0.212	0.0102	0.531	0.148	1.37e-14	0.448	1.34e-12	0.533	0.312	0.456	0.0279	0.000332	0.00484	0.234	0.00361	0.0184	2.72e-07	0.0379	0.392	0.417	0.145	0.0201	0.585	0.223	0.0431	0.279	4.19e-11	0.0547	0.346	0.244
ARS-BFGL-NGS-68380	13	68568256	0.0639	0.00127	0.34	0.0358	0.0529	0.823	6.13e-18	0.645	5.2e-22	3.64e-15	1.37e-19	1.18e-08	0.246	0.00435	0.0173	0.00424	0.586	0.361	0.686	0.476	0.106	0.275	0.524	1.85e-06	0.000324	1.64e-11	0.786	0.851	0.6	0.167	0.378
BFGL-NGS-116076	20	48903796	0.0645	0.00523	0.00897	0.149	0.118	3.61e-09	3.12e-15	0.000357	1.34e-10	7.69e-06	1.88e-19	0.00139	1.99e-13	5.9e-09	1.51e-07	1.21e-06	1.42e-09	0.00017	0.00986	1.47e-12	2.65e-11	5.11e-11	1.51e-09	4.51e-07	9.86e-05	0.0002	2.37e-08	0.177	4.05e-07	4.4e-16	3.9e-15
BTB-00227037	5	43736572	0.0645	0.0806	0.00139	0.32	0.00456	3.84e-05	1.12e-25	0.0695	2.83e-18	6.79e-20	1.55e-22	4.93e-13	2.39e-07	0.192	0.0626	0.0691	0.114	0.16	1.04e-12	4.73e-05	6.84e-06	1.59e-05	0.241	0.0352	0.00181	0.0165	0.135	0.24	0.00289	0.0119	0.00184
BTA-36850-no-rs	15	42949576	0.0646	0.000373	0.00185	0.0141	0.0078	0.0105	1.72e-13	0.409	1.76e-10	1.63e-05	1.33e-15	4.07e-06	3.18e-09	2.56e-21	6.95e-18	7.06e-16	3.56e-26	1.15e-07	0.0225	2.17e-27	1.49e-22	1.5e-23	1.99e-17	1.8e-10	1.61e-09	0.11	2.28e-12	0.019	4.26e-08	2.39e-13	7.19e-26
BTB-01527594	6	49166984	0.0647	2.88e-07	1.04e-05	4.95e-06	1.85e-08	0.00293	7.72e-23	0.0037	4.47e-19	9.68e-18	1.44e-21	2.13e-25	0.000725	3.8e-07	0.0496	0.000866	0.00111	2.11e-10	0.501	0.000149	1.19e-05	0.0202	1.12e-05	0.0473	0.000266	0.116	0.00106	0.014	1.49e-05	0.00496	2.87e-06
Hapmap33880-BES9_Contig535_933	2	55796400	0.0651	2.2e-08	5.93e-05	1.07e-07	1.81e-06	0.0139	3.4e-15	0.458	5.12e-07	1.95e-06	8.31e-14	6.75e-08	1.37e-10	5.48e-11	9.81e-08	4.37e-11	2.1e-06	5.47e-10	0.012	8.66e-12	1.02e-11	7.8e-09	2.63e-13	5.04e-14	1.04e-12	0.000999	1.24e-06	0.0359	5.83e-11	7.95e-13	4.91e-15
BTB-00432889	10	62653672	0.0657	0.0222	0.326	0.433	0.0786	0.00534	0.0465	0.451	0.254	0.000716	0.443	0.0119	1.06e-05	1.17e-27	2.67e-16	2.48e-20	7.21e-25	2.07e-15	0.00172	2.3e-23	8.04e-24	7.71e-20	1.85e-17	2.58e-10	7.77e-10	0.0462	0.00115	0.061	0.000226	5.38e-09	2.7e-28
BTB-00094203	2	33309572	0.066	1.95e-05	0.015	0.000534	0.178	0.492	9.72e-05	0.000497	0.000418	0.0186	0.000214	0.0407	0.00383	1.2e-09	1.81e-18	2.17e-16	4.55e-10	1.44e-05	0.227	1.47e-09	1.74e-10	0.000443	7.76e-06	0.00111	0.000398	0.385	6.17e-07	0.0439	4.81e-11	1.36e-09	1.49e-12
BTA-49748-no-rs	2	129515248	0.0662	0.000313	0.00439	0.00783	0.0246	0.000166	0.594	0.0155	0.464	0.695	0.517	0.352	7.23e-11	8.83e-11	1.19e-08	3.11e-08	1.42e-07	7.37e-05	0.378	8.19e-19	1.15e-16	1.56e-13	4.24e-09	6.87e-09	2.18e-07	0.6	1.28e-06	0.00128	6.45e-09	4.32e-11	9.59e-17
BTB-01946639	6	89550256	0.0672	0.725	0.309	0.0179	1.61e-09	0.828	6.65e-05	0.34	0.0189	0.000682	0.00139	0.000128	0.717	1.84e-05	1.29e-05	1.33e-05	0.000199	0.0404	0.0338	0.00347	1.64e-05	0.00864	0.0536	0.814	0.725	0.0496	1.36e-07	0.512	0.0293	0.000137	0.000231
Hapmap30462-BTC-059597	25	5836611	0.0676	0.117	0.518	0.316	0.0074	5.05e-15	1.83e-06	3.15e-13	1.85e-06	7.43e-06	2.28e-05	2.73e-08	3.56e-10	3.8e-10	1.06e-09	7.51e-07	9.99e-13	0.544	9.96e-08	6.13e-25	6.61e-13	2.23e-31	1.7e-10	5.68e-08	1.11e-08	0.508	7.12e-05	0.0821	3.1e-05	1.91e-10	6.96e-18
UA-IFASA-7773	3	63026912	0.0687	0.0002	0.0448	0.00555	0.699	5.05e-05	0.00022	0.000147	0.000228	0.000221	0.000463	0.0595	0.247	0.000546	2.66e-05	1.69e-10	0.00013	2.77e-10	0.513	0.162	0.108	0.0716	0.107	0.098	0.057	0.0114	0.00105	1.32e-09	0.212	0.158	0.0018
ARS-BFGL-NGS-20967	9	3675597	0.069	0.409	0.175	0.0207	0.374	0.212	2.2e-07	0.521	1.29e-09	2.97e-07	2.94e-07	0.000812	0.248	0.0165	0.637	0.353	0.603	0.0264	2.03e-11	0.037	0.0574	0.00179	0.0233	0.397	0.348	0.501	0.333	0.00071	0.0195	0.00123	0.0163
ARS-BFGL-NGS-22429	9	3158770	0.0698	0.162	0.307	4.37e-05	0.131	0.113	1.96e-09	0.269	2.86e-11	3.65e-10	2.72e-11	1.35e-05	0.0975	0.000583	0.789	0.179	0.275	0.00482	1.6e-17	0.0082	0.00282	0.000321	0.191	0.156	0.202	0.0153	0.146	0.00123	0.0101	0.00183	0.00167
BTB-00264506	6	79732128	0.0699	0.454	0.347	0.109	6.01e-09	0.000449	1.71e-05	0.00624	6.6e-05	3.69e-05	9.27e-05	1.78e-08	0.0124	6.33e-06	6.37e-05	0.000136	3.79e-05	0.183	0.00314	0.0134	0.000165	0.000403	0.108	0.669	0.602	0.478	7.66e-05	0.000546	0.243	0.000536	0.000175
ARS-BFGL-NGS-70545	9	25431900	0.07	1.61e-05	0.0205	0.000323	0.308	0.0186	2.01e-07	0.000205	3.94e-08	0.000171	5.29e-10	2.53e-07	0.201	6.12e-15	2.7e-12	4.71e-20	1.25e-07	4.72e-14	0.191	0.00287	7.78e-09	0.0844	1.36e-05	0.00814	0.00088	0.139	0.0268	3.83e-05	2.45e-07	8.06e-05	7.91e-10
BTA-22125-no-rs	30	141699936	0.0701	0.537	0.151	0.00154	0.372	2.79e-05	0.0688	0.00197	0.413	0.101	0.452	0.182	0.0598	1.07e-06	0.000517	0.000483	0.079	0.137	8.22e-07	0.41	0.792	0.112	0.261	0.384	0.173	9.83e-15	0.275	0.169	0.619	0.81	0.341
ARS-BFGL-NGS-58346	13	40880248	0.0714	0.00581	0.17	1.59e-09	0.0736	2.64e-15	3.43e-08	1.34e-05	4.02e-05	4.95e-05	4.21e-07	0.0264	2.18e-05	6.42e-11	2.43e-10	2.23e-12	8.18e-08	0.00068	1.73e-06	0.088	0.00349	0.408	0.215	0.0278	0.148	1.52e-05	0.00965	0.0214	2.38e-08	0.00705	0.0023
BTA-110943-no-rs	27	29524324	0.0719	0.13	0.0258	0.229	0.151	0.555	4.82131e-143	0.0235	1.79624e-118	9.26677e-131	3.40546e-131	1.7821e-103	0.0554	0.258	0.0702	0.186	0.401	0.00708	0.195	0.546	0.36	0.458	0.0134	0.000782	0.00261	9.55e-05	0.0133	0.714	0.00623	0.00206	0.308
ARS-BFGL-NGS-2015	11	84872352	0.0721	4.39e-06	0.0356	0.000135	0.412	0.383	3.32e-15	0.193	1.76e-18	7.41e-24	1.04e-15	1.96e-12	3.99e-05	8.24e-30	2.08e-18	2.14e-23	2.97e-12	3.47e-13	9e-06	4.05e-15	8.85e-18	2.78e-11	1.64e-14	1.84e-06	6.18e-10	0.216	5.54e-10	0.268	1.45e-17	4.2e-14	2.05e-24
BTB-00671384	17	10250084	0.0726	0.000527	0.00475	0.0131	0.0351	0.00267	0.286	0.0255	0.3	0.105	0.155	0.329	2.08e-07	2.79e-13	0.0237	2.07e-06	1.02e-11	5.6e-17	0.16	1.72e-14	1.87e-16	5.13e-14	9.42e-23	1.48e-05	3.66e-10	0.827	1.36e-09	0.386	3.82e-10	3.28e-16	1.34e-20
BTB-01385818	29	4005434	0.0736	0.0707	0.644	0.0987	2.08e-06	0.0154	0.000676	0.279	0.00706	0.032	0.00531	0.0049	0.156	0.783	0.438	0.637	0.0802	0.329	5.93e-10	0.168	0.395	0.104	0.759	0.157	0.18	0.228	0.293	0.509	0.000781	0.149	0.156
ARS-BFGL-NGS-44533	3	89988576	0.0741	0.0192	0.0269	0.325	0.167	0.086	3.89e-06	0.13	0.00382	4.2e-05	3.37e-05	0.0255	0.0028	0.409	0.247	0.129	0.193	0.0347	0.142	0.0904	0.307	0.144	0.0469	0.349	0.0754	0.0703	0.000194	2.87e-10	0.325	0.502	0.275
Hapmap27895-BTA-18006	10	38799892	0.0764	0.00216	0.0154	0.0543	0.132	0.118	0.369	0.000424	0.574	0.141	0.469	0.598	0.155	1.36e-17	1.99e-14	5.56e-20	3.02e-12	7e-14	0.535	1.79e-13	2.03e-15	2.75e-06	2.54e-07	0.000628	2.25e-05	0.158	4.61e-05	0.399	2.48e-15	5.28e-09	8.57e-18
Hapmap44107-BTA-62034	26	10768072	0.0767	0.375	0.0465	0.348	0.743	0.00358	4.83e-06	0.0577	2.22e-06	0.000325	5.98e-05	0.0534	5.11e-07	1.05e-09	3.17e-05	0.000803	3.79e-08	0.000962	0.405	1.85e-16	2.47e-11	8.7e-18	4.53e-11	4.74e-07	6.07e-07	0.000489	9.49e-10	0.213	0.00104	3.46e-10	1.58e-14
BTA-76116-no-rs	6	47140776	0.0771	0.00608	0.895	0.0436	0.000368	2.18e-07	2.55e-12	0.041	1.7e-10	1.02e-17	7.67e-11	3.07e-11	4.73e-06	0.000277	0.26	0.185	5.98e-05	0.179	6.6e-10	0.00051	0.00337	2.97e-06	4.27e-05	0.506	0.51	0.202	0.00748	0.0456	0.547	0.00684	0.000268
Hapmap57936-rs29016211	15	25227112	0.0773	0.0648	0.0278	0.714	0.371	0.00118	2.39e-31	0.514	8.26e-21	4.76e-21	3.44e-24	1.13e-17	1.08e-06	4.7e-11	1.1e-07	2.33e-06	8.81e-16	0.00178	0.0501	5.61e-13	9.13e-12	1.42e-12	9.99e-14	2.48e-07	3.04e-09	0.493	7.4e-14	4.36e-05	4.14e-11	5.33e-17	1.42e-14
Hapmap28380-BTA-74649	5	97011384	0.0773	0.00276	0.0978	2.62e-10	0.587	0.126	0.465	0.314	0.242	0.477	0.229	0.305	0.114	0.0412	0.0453	0.0629	0.44	0.354	0.228	0.262	0.183	0.222	0.608	0.409	0.621	0.348	0.301	0.223	0.179	0.0196	0.118
Hapmap52712-rs29025610	8	32507728	0.0781	0.767	0.247	0.0701	0.222	0.396	0.000468	0.0122	2.37e-05	1.8e-08	0.00594	4.67e-09	0.0263	0.121	0.0122	0.367	0.0725	0.282	8.03e-10	0.00306	0.00699	0.00215	0.135	1.78e-05	0.000534	0.000172	0.524	0.12	0.479	0.494	0.0428
BTB-01468045	6	4890621	0.0788	0.733	0.267	0.0777	0.137	0.136	3.44e-17	0.541	3.37e-13	3.42e-18	1.34e-15	9.78e-16	0.233	0.00228	0.00758	0.00256	0.000105	0.294	0.0329	0.242	0.0155	0.0426	0.62	0.000214	0.0231	1.13e-15	0.826	0.262	0.785	0.93	0.0824
Hapmap49302-BTA-77659	6	104245704	0.0793	0.0978	0.0771	0.9	0.827	0.00468	4.87e-12	0.202	4.41e-13	9.54e-12	3.19e-13	5.41e-05	2.36e-05	0.0738	0.0903	0.411	0.0204	0.143	7.62e-10	8.48e-07	5.6e-11	1.17e-06	0.029	0.111	0.127	0.69	1.24e-05	0.0204	0.0446	0.000411	4.21e-05
ARS-BFGL-NGS-97753	9	88503744	0.0797	0.00772	0.00711	0.163	0.052	1.29e-05	9.57e-11	0.00493	3.77e-09	1.32e-12	8.05e-09	1.88e-15	1.15e-10	0.000124	0.00117	0.00274	4.92e-08	0.0287	0.537	4.98e-12	6.76e-09	2.32e-11	2.16e-13	3.28e-15	1.52e-15	0.0928	1.24e-07	0.00374	6.69e-06	5.67e-09	3.67e-11
BTA-78558-no-rs	7	25599800	0.0802	0.000203	0.00764	0.00402	0.0652	5.93e-11	5.24e-11	1.21e-19	2.7e-09	1.28e-11	1.07e-07	1.71e-18	0.00107	0.00223	0.221	0.00877	0.336	2.7e-08	0.311	0.0283	0.431	0.00159	0.369	0.00229	0.293	1.01e-12	0.526	0.2	0.00551	0.409	0.398
ARS-BFGL-NGS-18574	10	77391824	0.0803	4.16e-05	0.00214	0.000807	0.006	0.000634	3.56e-06	0.033	0.00436	0.0418	0.000196	0.000209	6.59e-09	2.92e-34	1.35e-21	1.12e-28	1.02e-25	3.51e-20	0.27	2.72e-30	1.94e-25	4.25e-21	2.32e-14	0.000124	4.85e-06	0.00292	1.41e-07	0.00825	2.62e-11	5.16e-13	1.7e-33
BTB-00689329	17	71959104	0.081	0.872	0.387	0.0454	0.0451	1.09e-20	0.0609	3.06e-25	0.693	0.491	0.391	0.0812	3.01e-11	1.26e-06	7.18e-05	1.76e-10	0.00245	3.06e-11	0.737	0.575	0.274	0.166	0.461	0.631	0.523	0.000375	0.558	0.000187	3.43e-07	0.19	0.0284
BTA-62673-no-rs	27	27020504	0.0811	0.269	0.365	0.045	0.00543	0.549	0.0109	0.0674	0.0504	0.00346	0.066	0.284	0.553	8.15e-13	6.51e-07	2.64e-10	2.96e-13	7.15e-08	0.186	8.9e-13	9.66e-09	7.49e-11	6.22e-21	2.17e-09	3.05e-13	0.0863	2.59e-08	0.0177	9.13e-09	2.28e-09	2.72e-13
Hapmap53065-rs29026778	2	119630464	0.0812	0.18	0.151	0.00274	0.405	1.59e-07	1.13e-18	1.8e-05	3.47e-19	8.37e-23	7.18e-16	7.98e-27	2.85e-05	0.0694	0.00157	0.076	1.59e-05	0.116	0.543	2.31e-08	2.36e-06	1.38e-06	0.000664	0.00804	0.0111	0.283	0.00128	4.86e-10	0.0106	5.63e-05	1.7e-05
Hapmap39073-BTA-81872	8	76771728	0.0815	0.227	0.0976	0.000419	6.55e-05	7.28e-16	1.04e-05	5.32e-22	0.00161	3.78e-06	1.73e-06	0.00555	1.34e-08	0.0622	0.00269	3.51e-05	1.88e-07	2.97e-05	0.854	0.0864	0.112	0.237	0.000168	0.0356	0.0131	0.0892	0.000281	0.0222	6.18e-05	0.035	0.0284
Hapmap36620-SCAFFOLD50018_7571	14	3297177	0.0826	0.00121	0.584	4.18e-11	0.00375	0.00258	0.0491	0.578	0.268	0.0186	0.113	0.00153	0.00155	0.0237	0.3	0.278	0.0186	0.38	0.38	1.35e-05	0.00374	1.65e-06	0.00171	0.00232	0.000164	0.0511	0.086	0.692	0.0248	0.00758	0.000654
BTB-01922066	7	109692864	0.0826	0.294	0.184	0.404	0.266	0.00502	0.00105	0.0054	0.00121	8.43e-05	0.00149	0.174	0.152	0.636	0.724	0.0849	0.326	2.02e-06	0.0117	0.209	0.313	0.207	0.28	0.432	0.713	0.0331	0.00064	3.72e-10	0.109	0.625	0.143
Hapmap41890-BTA-51549	20	13920520	0.0827	0.38	0.0954	0.341	0.324	0.00944	1.12e-08	0.000442	8.66e-05	8.01e-08	3.39e-06	5.2e-09	0.00306	1.2e-20	1.15e-18	4.16e-15	4.31e-15	0.0292	0.145	6.29e-16	1.67e-12	3.42e-17	5.65e-08	1.19e-05	0.00246	0.0149	6e-11	0.044	0.00108	5.67e-10	1.26e-15
ARS-BFGL-NGS-31418	19	50295948	0.0835	0.431	0.299	0.0357	0.127	0.377	0.0291	0.176	0.0079	6.43e-06	0.0247	0.000226	0.546	0.328	0.674	0.91	0.0361	0.389	1.02e-09	0.22	0.323	0.448	0.161	0.0656	0.0797	0.481	0.724	0.0819	0.0153	0.192	0.4
ARS-BFGL-NGS-104690	16	43810408	0.0848	0.0145	0.00848	0.254	0.0502	0.33	2.06e-11	0.0537	1.23e-10	6.68e-10	1.17e-11	4.69e-14	0.234	0.0908	0.0775	0.0161	0.194	0.0222	0.719	0.186	0.892	0.326	0.342	0.13	0.475	0.27	0.0164	6.81e-10	0.307	0.0361	0.187
ARS-BFGL-NGS-79395	11	90215624	0.085	0.479	0.0553	0.23	0.465	3.74e-12	1.36e-05	2.98e-20	0.0001	0.000175	2.97e-06	0.0314	4.92e-05	0.342	1.22e-05	0.00237	0.0033	0.121	0.00539	0.00158	0.000654	0.0736	0.215	0.135	0.22	0.365	0.00236	0.411	0.00564	0.323	0.0353
BTB-00786048	20	46179976	0.0866	0.205	0.429	0.662	0.0517	4.41e-21	1.14e-42	1.83e-10	8.25e-32	4.36e-23	1.53e-47	5.12e-14	3.09e-15	0.076	0.101	0.191	8.16e-05	0.0896	0.00037	2.78e-06	0.00113	9.8e-09	0.000147	0.00372	0.00628	7.82e-05	0.15	0.223	0.707	0.000764	6.12e-05
Hapmap54493-rs29018712	20	9990379	0.0867	0.0322	0.0086	0.299	0.0605	6.02e-08	1.62e-11	6.11e-11	1.09e-08	8.97e-12	9.84e-10	1.28e-13	1.5e-05	1.56e-15	1.28e-16	1.19e-11	6.82e-10	0.751	0.00597	4.95e-15	8.43e-10	2.12e-17	2.35e-06	0.00788	0.00166	0.706	8.14e-09	0.0708	0.0247	2.29e-06	1.48e-12
Hapmap41131-BTA-103178	11	70201512	0.0867	5.47e-05	5.07e-06	0.000543	7.07e-09	0.259	9.08e-08	0.173	9.82e-09	4.29e-07	8.46e-10	7.69e-09	1.46e-05	4.53e-09	0.0556	0.00879	1.07e-06	2.21e-06	0.761	1.32e-05	3.97e-06	3.09e-06	4.32e-06	0.0122	0.000158	0.0408	0.000511	0.683	0.0587	0.106	1.87e-06
UA-IFASA-5747	14	64655820	0.0873	0.002	0.44	2.07e-10	7.94e-08	0.0102	1.2e-06	0.0542	1.5e-07	2.8e-09	6.76e-08	6.52e-05	0.000786	0.0907	0.115	0.073	0.0249	0.0343	0.172	0.0209	0.126	0.0121	0.362	0.107	0.547	7e-05	0.129	0.199	0.65	0.136	0.0457
ARS-BFGL-NGS-38652	16	27671754	0.0874	0.0748	0.00447	0.816	0.0152	0.467	8.74e-10	0.697	2.33e-06	0.000271	3.05e-09	0.00164	0.00138	0.0423	0.000117	9.74e-05	0.319	0.586	0.0129	0.106	0.0223	0.174	0.000179	3.81e-09	6.38e-08	1.26e-13	0.0999	0.00143	0.066	0.00793	0.356
ARS-BFGL-NGS-27736	7	50577792	0.0877	0.481	0.0113	0.167	0.116	0.135	1.67e-29	0.193	1.37e-28	6.59e-33	8.82e-32	7.32e-26	0.708	1.02e-07	0.000215	5.58e-08	0.000152	1.34e-05	0.00039	0.000463	0.000356	0.000816	9.69e-06	0.429	0.483	0.00717	0.187	2.44e-13	0.284	0.84	8.19e-05
ARS-BFGL-NGS-65709	21	39496120	0.0879	0.0357	0.00291	0.32	0.0142	1.96e-07	0.000503	0.0242	0.0504	2.48e-06	0.00938	2.97e-14	0.0254	5.31e-08	6.67e-11	2.51e-08	1.13e-14	0.321	0.537	1.81e-18	3.17e-09	7.68e-25	1.78e-09	2.57e-09	8.33e-08	0.000765	2.64e-05	0.696	0.00264	1.57e-07	2.74e-13
ARS-BFGL-NGS-28381	5	97069856	0.0883	0.000175	0.134	3.02e-13	0.485	0.0109	0.0909	0.00152	0.0112	0.154	0.0118	0.462	0.139	0.00357	0.111	0.00113	0.345	0.00518	0.433	0.777	0.718	0.269	0.451	0.00688	0.00872	0.185	0.277	0.161	0.539	0.484	0.343
ARS-BFGL-NGS-13167	2	29335326	0.0884	0.189	0.0689	0.00254	0.226	0.443	5.89e-09	0.119	1.84e-07	1.28e-06	4.68e-07	0.000233	0.0925	0.00257	0.000978	0.0116	0.0139	0.601	0.196	0.000123	0.000417	0.000629	0.00185	0.00923	0.00356	0.562	1.01e-06	9.63e-10	4.17e-06	3.72e-05	0.000598
ARS-BFGL-NGS-4396	6	45836160	0.09	0.663	0.317	0.0144	3.36e-09	2.24e-08	0.00418	3.68e-11	0.337	0.103	0.223	0.00377	0.000206	0.352	0.000451	0.0766	0.111	0.00192	0.00037	0.153	0.155	0.0486	0.0671	0.0316	0.03	0.693	0.303	0.835	0.00469	0.134	0.23
BTB-00663361	16	79106800	0.0902	0.00799	0.0484	0.0579	0.674	0.0142	0.29	3.58e-07	0.308	0.115	0.323	0.104	0.0424	0.000308	0.000827	8e-05	0.000481	0.0023	0.0255	0.0254	0.0835	0.187	0.603	0.0485	0.191	4.45e-14	0.346	0.218	0.425	0.282	0.0314
BTB-00120381	27	21993668	0.0909	0.0489	0.0346	0.567	0.39	0.0031	0.359	0.000107	0.0259	0.00872	0.343	0.58	0.0844	2.15e-06	0.033	3.27e-05	4.05e-09	1.88e-10	0.711	2.55e-07	5.02e-06	8.06e-05	2.04e-19	3.49e-11	7.05e-15	0.0101	0.000676	0.000211	5.09e-07	8.86e-06	4.39e-08
ARS-BFGL-NGS-17420	27	32281266	0.0922	0.0567	0.0149	0.159	0.104	0.106	0.0667	0.000363	0.0477	0.00317	0.0891	0.518	0.154	1.02e-15	2.38e-07	1.96e-12	1.4e-14	3.67e-15	0.201	2.56e-14	7.79e-12	2.23e-10	7.18e-24	2.68e-11	7.54e-15	0.338	2.08e-12	0.0983	7.49e-15	3.6e-15	1.17e-17
BFGL-NGS-116109	15	34763288	0.093	0.0135	0.00435	0.192	0.0134	1.27e-05	4.44e-51	0.11	1.42e-45	6.87e-35	1.96e-46	3.39e-21	4.42e-10	0.0332	0.0529	0.0948	0.00038	0.0237	0.268	3.28e-10	4.23e-06	3.23e-10	2.28e-12	1.34e-14	7.98e-16	0.00483	8.67e-09	0.0959	1.76e-06	3.33e-09	2.42e-08
Hapmap42977-BTA-55653	16	1784252	0.094	0.0831	0.0201	0.782	0.0415	0.183	1.08e-06	0.0143	1.04e-05	1.2e-10	6.6e-08	1.42e-15	0.125	1.05e-08	5.27e-09	2.38e-06	5.61e-20	0.237	0.107	4.74e-16	5.28e-11	7.06e-18	1.62e-14	7.3e-07	2.25e-08	0.00111	0.00397	0.585	0.18	0.00644	5.43e-11
ARS-BFGL-NGS-15494	11	20326518	0.0956	0.671	0.131	0.0699	0.571	0.0477	2.37e-12	0.0296	2.02e-11	4.45e-07	5.75e-18	0.000358	0.122	1.49e-08	0.00106	7.17e-06	0.0457	0.00216	0.00543	0.0566	0.127	0.00259	0.166	0.171	0.432	2.23e-14	0.000191	0.0761	0.000138	4.28e-05	0.00123
ARS-BFGL-NGS-96376	16	1854268	0.0962	0.288	0.0884	0.00731	0.71	0.0218	1.12e-11	0.248	8.8e-12	8.11e-11	8.23e-16	2.98e-12	0.497	4.16e-13	5.12e-22	2.44e-17	8.12e-21	0.0813	0.00339	6.64e-15	5.15e-12	1.06e-09	2.06e-06	0.00224	0.000391	0.739	0.00152	0.406	6.44e-07	0.000947	1.43e-12
BTA-85995-no-rs	4	83708248	0.0975	0.0823	0.0244	0.231	0.101	7.84e-05	2.57e-87	0.262	1.26e-78	9.6e-72	1.22e-88	1.92e-49	0.000204	0.0373	0.395	0.288	0.352	0.184	0.264	0.625	0.414	0.338	0.159	0.00132	0.0426	0.0194	0.178	0.034	0.0878	0.664	0.692
ARS-BFGL-NGS-31361	20	26602524	0.0977	0.679	0.0724	0.145	0.45	1.63e-10	1.45e-07	1.45e-06	1.74e-08	2.48e-09	3.56e-07	1.62e-09	1.39e-06	1.05e-08	1e-07	2.91e-06	1.39e-06	0.113	0.301	2.69e-20	3.69e-12	2.55e-21	2.24e-11	5.71e-07	8.51e-09	0.387	1.37e-08	0.0398	5.85e-05	5.44e-11	7.14e-16
Hapmap39691-BTA-83109	9	25503368	0.0991	0.0192	0.116	0.26	0.418	0.441	6.08e-17	0.00908	6.86e-17	1.78e-12	8.71e-18	2.06e-14	0.128	1.31e-20	2.07e-13	4.67e-20	2.48e-11	2.72e-16	0.0943	1.94e-07	7.98e-11	1.98e-05	9.11e-11	0.00014	2.72e-07	0.0555	7.28e-05	0.00324	1.74e-09	1.4e-08	1.07e-15
BFGL-NGS-111627	5	89682688	0.101	0.0379	0.0202	0.4	0.122	3.19e-21	9.38e-06	3.83e-14	0.00699	0.000268	0.00197	4.38e-10	3.28e-08	0.014	0.000482	0.0139	0.0159	0.653	0.118	3.05e-11	8.22e-05	3.71e-10	0.000157	1.38e-06	0.0022	0.457	0.000221	0.0443	0.0709	6.63e-07	3.98e-07
ARS-BFGL-NGS-26667	8	8912792	0.101	0.0597	0.084	0.0168	6.81e-10	0.00357	1.45e-08	0.263	9.72e-08	9.26e-06	9.59e-08	0.000194	0.253	0.14	0.00491	0.00501	0.00145	0.00798	0.0381	0.0451	0.149	0.718	0.144	0.171	0.361	0.00936	0.433	0.00669	0.113	0.44	0.0375
BTB-00391835	9	50652336	0.102	0.0183	0.797	0.235	0.00074	0.535	5.59e-41	0.258	8.09e-47	4.23e-42	2.29e-42	3.54e-27	0.847	0.318	0.29	0.115	0.653	0.137	0.196	0.244	0.859	0.0541	0.00416	4.85e-09	3.67e-06	5.44e-12	0.639	0.00301	0.951	0.386	0.709
ARS-BFGL-NGS-3126	13	45112116	0.103	0.00514	0.0647	0.0843	0.31	0.139	0.302	0.0144	0.0561	0.029	0.00734	0.000349	0.109	1.42e-18	2.05e-17	9.03e-19	1.88e-08	8.77e-09	0.497	1.01e-06	9.75e-06	3.94e-05	0.00165	0.000323	0.0129	0.607	0.0144	0.0708	3.18e-05	0.000105	4.69e-10
UA-IFASA-5504	1	60889672	0.104	0.0462	0.214	0.517	0.386	6.28e-19	0.533	1.01e-21	0.462	0.468	0.0361	0.059	1.77e-08	0.00133	0.00676	0.000113	0.0653	0.000234	0.12	0.00152	0.393	1.46e-05	0.0194	5.88e-07	0.000232	5.3e-05	0.638	0.235	0.0987	0.534	0.634
ARS-BFGL-NGS-27678	27	13789330	0.107	0.198	0.204	0.134	0.482	0.000195	0.184	0.159	0.19	0.448	0.00618	0.202	2.4e-06	1.38e-06	0.0737	0.02	8.22e-08	2.1e-05	0.00983	5.18e-15	5.86e-08	1.16e-17	2.17e-17	1.66e-10	4.46e-09	0.286	4e-09	0.349	1.96e-05	1.51e-10	1.33e-11
Hapmap57625-rs29027071	6	41253844	0.107	0.107	1.21e-05	0.789	6.74e-09	0.257	0.000761	0.108	0.00771	0.0214	0.00297	0.1	0.0407	0.0171	0.0305	0.0514	0.172	0.0206	9.81e-05	0.0822	0.000929	0.088	0.16	0.378	0.741	0.0348	0.000478	0.00834	9.61e-06	0.000197	0.0104
ARS-BFGL-NGS-61056	13	10467314	0.108	0.105	0.359	0.0324	0.08	6.6e-11	5.93e-08	7.69e-06	7.3e-11	2.54e-07	1.25e-08	3.63e-06	5.21e-07	0.00103	0.00136	0.0197	0.00293	0.491	0.0584	1.3e-16	0.0002	5.09e-17	2.2e-09	1.16e-12	2.8e-12	0.105	1.24e-05	0.00014	4.01e-07	8.89e-10	1.03e-08
BTB-01347359	30	1610945	0.109	0.0474	0.0426	0.535	0.445	1.2e-20	7.69e-11	1.74e-17	2.45e-15	3.54e-09	1.33e-12	0.0107	7.56e-06	0.00878	0.031	0.000635	0.00319	7.17e-08	0.27	0.365	0.353	0.00273	0.222	0.366	0.876	0.0478	0.331	0.0316	0.375	0.82	0.248
ARS-BFGL-NGS-41958	27	10697257	0.11	0.0233	0.622	0.286	0.00562	1.4e-10	4.56e-12	0.000153	7.16e-09	9.2e-09	2.2e-12	1.68e-05	5.99e-11	2.55e-16	5.18e-11	2.73e-11	3.5e-14	6e-06	0.0208	5.77e-25	2.66e-19	5.51e-20	2.24e-13	1.01e-12	5.83e-10	0.0453	1.48e-05	0.79	2.9e-06	8e-13	7.03e-23
ARS-BFGL-NGS-2525	6	45813844	0.11	0.558	0.00271	0.141	0.00512	0.0565	3.03e-16	0.284	1.66e-15	4.36e-17	3.3e-16	1.42e-10	0.00238	0.18	0.0335	0.0455	0.431	0.483	8.28e-10	0.229	0.0984	0.235	0.102	0.0448	0.153	0.0494	0.0126	0.0777	0.192	0.0788	0.241
BFGL-NGS-111972	7	31164208	0.112	0.0641	0.0346	0.538	0.096	1.37e-06	0.165	4.58e-12	0.256	0.06	0.244	0.000103	0.000678	0.00551	0.273	0.00129	0.0284	3.09e-07	0.0168	0.118	0.0508	0.00112	0.0741	0.00534	0.0599	1.77e-13	0.129	0.0168	0.00978	0.0624	0.123
BTB-01665387	1	63061632	0.113	0.109	0.0719	0.0227	0.704	0.214	0.365	0.569	0.24	0.123	0.232	0.0444	0.00995	0.00011	0.00806	0.109	0.000337	0.189	0.052	2.1e-05	3.01e-05	3.89e-08	0.0003	0.0153	0.0179	0.713	5.24e-12	1.47e-11	7.15e-07	5.6e-10	5e-05
Hapmap32832-BTA-148856	30	25114822	0.113	0.0574	0.0114	0.521	0.0361	4.77e-19	0.085	1.68e-16	0.131	0.123	0.174	0.352	1.65e-07	0.406	0.0455	0.00556	0.96	0.0268	0.123	6.15e-05	0.00862	1.24e-08	0.0667	0.571	0.463	0.0233	0.0178	0.062	0.0422	0.00615	0.0357
ARS-BFGL-NGS-82968	11	105182936	0.115	0.221	0.536	0.768	0.0469	1.52e-21	0.000286	1.83e-18	0.0185	0.00485	2.12e-05	0.0331	1.18e-13	0.184	0.000977	0.093	0.0143	0.0245	0.278	8.72e-06	2.07e-05	2.02e-05	0.491	0.477	0.397	0.489	0.453	0.472	0.243	0.0385	0.00201
BTA-98290-no-rs	13	72757232	0.116	0.275	0.239	0.679	0.0139	9.15e-22	0.0121	1.87e-16	0.00148	1.34e-05	0.0288	9.34e-10	2.9e-16	0.00439	0.067	0.308	0.000673	0.734	0.136	3.47e-08	4.23e-07	6.94e-12	5.44e-06	0.0025	0.00111	0.284	0.0531	0.0894	0.0899	6.05e-08	1.65e-07
ARS-BFGL-NGS-103266	30	145497472	0.116	0.04	0.199	0.456	3.48e-09	0.405	1.34e-18	0.221	3.13e-23	6.77e-27	7.6e-21	1.98e-16	0.141	2.84e-14	5.27e-07	5.02e-09	2.95e-12	0.000101	8.87e-05	0.000715	0.000448	2.37e-05	4.32e-05	0.0721	0.536	0.0328	0.116	0.112	0.125	0.000381	7.29e-07
Hapmap54301-rs29013631	10	38826668	0.117	0.00301	0.0299	0.0406	0.12	0.141	0.471	0.000358	0.694	0.13	0.397	0.742	0.192	1.11e-17	3.93e-14	1.06e-19	7.92e-12	1.06e-13	0.402	2.73e-13	1.02e-15	2.81e-06	3.72e-07	0.000986	2.91e-05	0.36	6.07e-05	0.4	5e-15	6.96e-09	1.06e-17
ARS-BFGL-NGS-31482	12	59763200	0.117	0.00371	0.746	3.22e-09	0.00441	0.206	9.73e-08	0.809	0.000128	9.97e-05	6.08e-05	0.00106	0.0786	0.00361	0.007	0.00868	0.323	0.629	0.0546	0.0492	0.016	0.105	0.136	0.554	0.658	0.119	0.929	0.00597	0.408	0.0412	0.0257
BTB-00126406	3	32860176	0.118	0.262	0.396	0.51	6.34e-05	2.72e-16	5.29e-05	7.85e-21	0.00057	0.000748	3.88e-05	0.0582	4.08e-10	0.016	0.0485	0.525	6.56e-05	0.0127	0.0311	1.17e-05	0.000184	2.19e-09	0.357	0.102	0.225	0.222	0.00559	5.72e-07	0.0324	4.28e-05	0.00179
BTA-121522-no-rs	27	37661636	0.118	0.0455	0.00365	0.483	0.00612	3.22e-19	0.455	8.65e-18	0.013	0.186	0.00104	0.103	2.1e-08	0.501	0.533	0.294	0.00808	0.000206	0.786	0.000493	0.136	4.1e-08	0.0641	0.00161	0.0897	0.274	0.418	0.00548	0.00117	0.318	0.128
Hapmap50949-BTA-37419	15	53707040	0.119	0.0949	0.0878	0.0803	0.69	0.194	0.000302	0.000403	0.018	0.239	0.000448	0.00138	0.0527	4.47e-11	1.38e-08	4.59e-12	8.64e-14	2.77e-09	8.88e-06	3.28e-11	1.1e-07	2.19e-08	1.37e-17	1.28e-08	1.4e-11	0.0402	2.89e-05	0.138	6.97e-09	2.16e-07	2.44e-12
BTB-00119211	27	22936248	0.119	0.567	0.356	0.265	0.174	0.0631	0.000594	0.0519	5.76e-09	6.01e-05	1.39e-07	3.91e-05	0.0738	4.43e-06	0.00273	4.14e-05	0.000572	5.91e-05	0.0368	5.74e-07	0.000282	2.12e-06	2.74e-06	6.42e-07	0.000185	8.69e-06	0.768	1.95e-09	0.528	0.205	6.17e-06
ARS-BFGL-NGS-22093	13	39766188	0.121	0.618	0.255	0.00922	8.92e-09	5.29e-10	0.317	0.00608	0.358	0.831	0.294	0.569	0.00148	0.547	0.277	0.697	0.256	0.192	0.00216	0.172	0.368	0.0821	0.409	0.651	0.371	0.371	0.164	0.102	0.112	0.477	0.145
BTA-73310-no-rs	10	62675184	0.122	0.0131	0.273	0.164	0.379	0.00134	0.0837	0.262	0.195	0.00125	0.288	0.057	4.58e-06	4.64e-21	2.27e-12	4.07e-16	3e-21	5.94e-13	0.0195	3.88e-20	5.48e-19	5.46e-16	4.1e-15	3.85e-11	2.05e-10	0.8	0.0326	0.0605	0.000286	8.6e-07	2.95e-22
ARS-BFGL-NGS-36173	6	104587480	0.122	0.0483	0.0346	0.481	0.192	5.69e-18	5.6e-07	2.08e-23	2.31e-08	1.7e-08	1.11e-05	4.45e-17	3.77e-08	6.17e-06	0.000418	5.53e-08	0.00102	1.67e-09	0.248	0.0615	0.0242	0.00209	0.209	0.0213	0.123	0.000414	0.102	0.000669	1.44e-07	0.0289	0.0854
ARS-BFGL-NGS-26950	15	75749704	0.124	0.059	0.112	0.494	0.648	4.39e-22	0.00285	3.83e-15	0.0109	6.49e-07	0.0397	3.36e-17	8.9e-10	0.0184	0.000736	0.343	4.93e-10	0.000378	0.00137	6.3e-11	0.000183	2.81e-20	4.33e-06	5.98e-06	3.37e-05	0.0139	0.0001	0.0484	0.843	8.47e-05	1.25e-05
ARS-BFGL-NGS-54264	8	77608240	0.124	0.235	0.285	0.000398	0.000278	3.45e-16	3.76e-06	6.99e-23	0.000351	1.3e-06	1.42e-07	0.00238	9.28e-09	0.115	0.00689	0.000158	3.3e-07	5.35e-05	0.732	0.295	0.491	0.27	0.000143	0.18	0.00966	0.0881	0.000528	0.00992	8.67e-05	0.0415	0.0517
BTB-01303828	21	37143432	0.124	0.0132	1.48e-05	0.168	3.68e-09	2.36e-05	0.614	1.35e-06	0.323	0.579	0.386	0.334	0.429	0.0457	0.000481	0.0106	0.0196	0.148	0.0275	0.00237	0.369	8.13e-05	0.0286	0.182	0.303	0.126	0.573	0.096	0.188	0.581	0.0522
BTA-24681-no-rs	30	65614952	0.126	0.678	0.28	0.145	0.116	0.00498	2.25e-07	4.18e-05	0.000908	8.09e-12	7.93e-06	9.17e-10	0.309	5.44e-13	2.7e-14	1.88e-20	2.67e-21	4.16e-12	0.264	5.12e-12	1.29e-10	9.02e-09	2.56e-08	8.25e-07	2.9e-08	0.0159	0.000322	0.00483	3.2e-18	2.91e-10	5.91e-17
Hapmap55107-rs29014632	8	34470328	0.126	0.299	0.0309	0.379	0.169	2.84e-06	0.104	0.0019	0.238	0.0958	0.21	0.0263	0.000804	2.57e-07	1.06e-05	1.62e-06	6.14e-09	0.0161	0.0123	1.59e-12	4.93e-07	3.2e-12	1.95e-16	3.14e-09	8.19e-09	0.67	1.47e-10	0.183	0.000485	5.91e-10	1.75e-10
Hapmap49068-BTA-17115	8	37508876	0.126	0.1	0.135	0.349	0.727	0.601	0.000238	0.0913	0.00417	4.35e-05	0.00386	6.75e-09	0.0997	0.443	0.011	0.282	0.151	0.013	8.02e-14	0.428	0.114	0.38	0.0144	0.0289	0.631	0.0003	0.364	0.00383	0.0059	0.0918	0.349
Hapmap30878-BTA-159160	10	88202056	0.127	0.624	0.387	0.00946	0.143	0.0709	2.7e-10	0.0317	1.8e-06	3.11e-07	1.7e-09	1.54e-10	0.0237	2.06e-18	6.39e-12	9.48e-18	9.72e-11	1.64e-12	0.297	1.28e-11	2.69e-10	2.49e-08	1.33e-08	0.000477	0.00119	0.166	0.108	0.00022	0.00213	3.94e-05	6.77e-14
Hapmap41175-BTA-119342	30	113886632	0.127	0.0298	0.0125	0.00983	0.0266	8.43e-20	0.000595	6.74e-12	0.0207	0.069	0.000772	0.779	8.7e-07	0.00164	0.000394	6.63e-08	0.000812	9.71e-07	0.000229	0.00514	0.177	4.16e-05	0.661	0.86	0.791	0.000155	0.17	0.00263	0.00158	0.224	0.201
Hapmap27155-BTA-129145	14	45905108	0.127	0.391	0.237	0.00256	0.423	3e-07	0.0724	1.67e-08	0.289	0.101	0.00768	0.502	6.19e-07	0.0777	0.132	0.00024	0.0583	8.32e-05	0.934	0.12	0.0222	0.00684	0.838	0.0329	0.0613	0.239	0.00089	7.1e-10	0.118	0.135	0.716
BFGL-NGS-110902	23	2849432	0.128	0.27	0.334	0.0641	0.0519	0.0099	0.00461	0.18	0.000677	0.0778	8.92e-06	0.0177	0.000225	1.25e-11	0.00119	3.03e-06	9.2e-10	1.92e-09	0.0392	6.08e-11	1.83e-12	6.83e-10	1.62e-13	1.11e-13	2.52e-11	0.14	0.000474	0.0265	0.000814	6.91e-06	4.07e-13
Hapmap60671-rs29023031	16	28006296	0.128	0.0967	0.459	0.769	0.0575	0.391	0.335	0.361	0.287	0.37	0.0378	0.166	0.206	5.35e-10	6.23e-06	3.82e-07	3.95e-05	0.00155	0.00151	0.00224	0.00552	0.00303	0.263	0.122	0.641	1.64e-15	0.0504	0.00452	0.0119	0.119	0.000107
ARS-BFGL-NGS-22314	14	70590800	0.129	0.0977	0.0279	0.525	0.13	0.179	1.9e-06	0.364	0.000554	3.08e-05	6.95e-06	5.32e-09	0.452	5.09e-05	5.66e-07	5.56e-05	8.8e-07	0.0133	0.109	0.000178	0.000877	1.99e-05	0.0024	0.0515	0.0313	0.0216	6.09e-09	4.44e-14	6.37e-07	3.2e-10	6.69e-05
BTA-105386-no-rs	29	3890407	0.13	0.226	0.0827	0.0227	0.0139	4.36e-09	0.00144	0.000573	0.128	0.0651	0.0669	0.00238	3.35e-07	4.15e-10	7.75e-07	1.1e-05	4.23e-13	0.0128	0.00018	1.26e-15	1.91e-11	4.82e-18	8.14e-14	1.75e-06	4.66e-07	0.08	4.66e-17	0.00496	1.19e-07	1e-12	3.35e-15
ARS-BFGL-NGS-53448	28	7655984	0.131	0.791	0.0584	0.0717	0.356	1.01e-37	0.279	7.66e-31	0.24	0.777	0.0196	0.0578	1.08e-23	0.179	0.0984	0.0982	0.169	0.0741	0.351	8.68e-07	0.00454	8.41e-13	0.51	0.0151	0.0694	0.234	0.00518	0.396	0.00238	0.198	0.00844
BTB-00316291	7	64892252	0.131	0.0935	0.119	0.429	0.458	3.37e-23	0.162	3.32e-16	0.245	0.28	0.12	0.476	8.22e-08	0.426	0.674	0.278	0.752	0.0369	0.0942	0.00651	0.0733	1.29e-05	0.146	0.0637	0.0954	0.114	0.197	0.212	0.0376	0.592	0.182
ARS-BFGL-NGS-43916	7	95600024	0.134	0.0247	0.013	0.126	0.0298	6.33e-19	0.0128	4.79e-22	0.0531	0.199	0.093	7.37e-07	0.000201	4.64e-10	2.54e-06	3.67e-11	0.00055	1.14e-13	0.41	0.023	0.00529	0.462	1.61e-08	1.61e-05	2.84e-06	0.684	6.13e-06	0.473	1.7e-11	4.57e-06	1.29e-05
ARS-BFGL-NGS-98724	15	34647724	0.135	0.0452	0.0153	0.433	0.06	0.565	2.39e-05	0.000385	4.78e-07	0.00242	6e-05	0.00629	0.0448	3.05e-05	0.0177	0.00103	1.92e-06	2.14e-08	0.126	7.83e-07	1.45e-06	4.98e-06	6.16e-17	1.98e-08	2.26e-12	0.17	2.78e-08	0.227	1.4e-07	8.05e-08	9.31e-09
ARS-BFGL-NGS-30965	7	32977764	0.137	0.074	0.195	0.607	0.272	0.00361	0.0164	3.57e-10	0.00741	0.0262	0.117	0.00395	0.0308	0.0612	0.615	0.137	0.468	0.000567	0.205	0.292	0.000796	0.333	0.252	0.00116	0.141	1.44e-11	0.12	0.0365	0.00389	0.019	0.0807
ARS-BFGL-NGS-12711	5	71045872	0.138	9.87e-05	0.0126	0.000692	0.0361	0.101	0.344	0.000127	0.0732	0.171	0.0478	0.834	0.0532	8.3e-22	9.57e-11	1.61e-15	2.12e-12	7.04e-14	0.0451	3.81e-09	3.3e-06	1.81e-08	5.32e-10	0.00046	1.25e-05	0.098	1.64e-05	0.248	6.63e-10	1.3e-09	3.14e-15
Hapmap43798-BTA-17697	5	92686352	0.138	0.486	0.349	0.364	0.00404	0.000134	0.000342	0.00503	0.0405	0.000258	0.00744	5.3e-05	0.000177	0.000115	0.000691	0.0115	0.05	0.0427	2.81e-11	0.0124	0.0761	0.00012	0.0787	0.134	0.182	0.178	0.00726	0.0433	0.233	0.00403	0.00367
BTB-00517773	13	36079544	0.138	0.00228	0.146	2.12e-09	0.0246	4.88e-05	9.58e-14	0.00825	3.15e-15	4.32e-14	1.36e-13	8.24e-07	0.0589	5.48e-06	0.000946	1.34e-05	0.000165	0.00554	0.231	0.476	0.0923	0.403	0.21	0.0178	0.379	6.59e-06	0.377	0.0788	0.00851	0.0594	0.0603
Hapmap51082-BTA-89468	3	72122896	0.139	0.0151	0.123	0.159	0.912	0.0723	0.0665	0.0104	0.473	0.233	0.396	0.213	0.166	1.55e-05	0.452	0.00728	2.52e-08	2.09e-08	0.193	5.6e-05	0.00147	5.32e-06	1.95e-18	1.29e-06	1.75e-10	0.000269	9.43e-07	0.218	1.26e-07	4.78e-11	6.34e-07
BTA-73296-no-rs	5	26526934	0.14	0.245	0.65	0.138	0.0297	0.0464	0.346	0.000203	0.105	0.321	0.101	0.489	0.38	5.67e-08	3.46e-05	1.37e-07	0.000654	2.36e-05	5.79e-14	0.0483	0.000126	0.125	0.00394	0.0826	0.202	0.368	0.031	0.361	0.0576	0.0141	0.000191
ARS-BFGL-NGS-105084	15	16877554	0.14	0.227	0.398	0.0198	0.168	0.459	0.000758	0.663	0.0145	0.00116	0.00698	0.00253	0.235	0.00252	0.000615	0.00512	7.49e-05	0.735	9.32e-11	5.07e-06	0.00146	2.93e-05	0.162	0.487	0.407	0.585	0.00358	0.486	0.0094	0.00226	0.000547
UA-IFASA-6003	19	48630588	0.14	0.00831	0.209	0.0813	0.596	0.0147	0.745	0.000359	0.0594	0.0275	0.362	0.784	0.38	0.112	0.0519	0.206	0.604	0.0206	1.42e-09	0.202	0.54	0.065	0.634	0.185	0.83	0.461	0.544	0.995	0.411	0.207	0.386
BTA-07805-no-rs	3	52163848	0.142	0.725	0.0113	0.115	0.0218	9.88e-16	0.199	2.61e-11	0.42	0.123	0.34	0.345	1.58e-05	0.0229	0.0675	0.00169	0.0707	6.64e-06	2.91e-12	0.49	0.384	0.71	0.408	0.559	0.282	0.0836	0.282	0.271	7e-05	0.655	0.177
BTB-00536220	13	61692736	0.142	0.0441	0.439	0.364	0.0179	0.0689	9.28e-14	0.0432	3.04e-10	1e-06	3.73e-14	5.02e-05	0.222	0.459	0.0348	0.045	0.272	0.438	0.82	0.0428	0.345	0.000145	1.59e-06	2.49e-08	1.43e-08	3.39e-11	0.00522	0.0146	0.0876	0.0734	0.505
ARS-BFGL-NGS-13717	28	6908507	0.145	0.629	0.145	0.0171	2.26e-10	0.721	0.0384	0.457	0.0181	0.000202	0.0472	0.000348	0.339	0.00164	0.00262	0.00269	0.00133	0.097	0.0326	0.0424	0.106	0.0438	0.00744	0.000666	0.00806	0.0745	0.0287	0.0354	0.157	0.0214	0.0218
Hapmap45138-BTA-87857	3	77282552	0.145	0.000335	0.127	3.32e-11	2.76e-10	0.00842	0.00642	0.433	0.00119	0.0144	0.00394	0.0611	0.000826	0.782	0.168	0.292	0.00687	0.0151	0.000417	0.132	0.378	0.0042	0.116	0.288	0.407	0.299	0.000354	3.64e-07	0.0226	0.00105	0.321
Hapmap43893-BTA-60736	25	9862811	0.149	0.596	0.0815	0.294	0.525	0.141	2.73e-11	0.155	1.98e-05	1.41e-05	8.46e-09	0.000105	0.365	3.87e-16	4.17e-20	5.38e-22	5.57e-09	9.28e-05	0.273	2.24e-10	6.05e-07	9.51e-07	0.0025	0.00271	0.104	0.0957	0.068	0.000316	0.0109	0.00121	3.78e-11
BTB-00139874	3	81993240	0.149	0.0513	0.0022	0.43	0.0012	3.51e-16	7.62e-13	1.52e-24	5.48e-12	9.07e-09	2.39e-08	2.57e-10	6.97e-06	0.039	0.00701	0.132	0.0159	0.017	0.00304	0.00629	0.0163	0.00239	0.396	0.82	0.372	0.335	0.373	0.812	0.000135	0.0502	0.112
BTA-98929-no-rs	12	13698622	0.149	0.0414	0.124	0.0908	0.0378	0.624	0.00629	0.0216	2.11e-05	3.61e-05	2.64e-05	0.00279	0.212	0.28	0.199	0.233	0.309	0.228	2.4e-09	0.213	0.136	0.14	0.247	0.429	0.0779	0.46	0.154	0.099	0.151	0.172	0.288
ARS-BFGL-NGS-15225	27	24516466	0.15	0.0625	0.13	0.397	0.802	1.3e-05	2.32e-05	0.183	4.43e-09	2.6e-06	3.79e-09	5.56e-05	3.29e-08	3.24e-13	8.2e-14	2.03e-13	7.9e-16	5.98e-05	0.185	2.23e-18	3.15e-09	2.87e-16	8.08e-16	9.91e-16	1.16e-13	0.00448	3.34e-09	0.628	1.79e-06	9.36e-11	3.47e-18
BTB-01021067	12	55982936	0.15	0.0454	0.13	0.373	0.718	1.58e-19	8.17e-14	6.41e-09	1.58e-13	1.04e-10	3.5e-20	6.77e-05	1.32e-15	0.0458	0.464	0.396	0.0223	0.383	0.136	1.15e-06	2.38e-07	1.03e-10	0.166	0.272	0.318	0.22	0.0859	6.39e-05	0.0424	0.0733	9.04e-05
BTA-68497-no-rs	3	82067840	0.151	0.0566	0.00253	0.46	0.00161	1.04e-16	4.64e-13	5.95e-25	4.84e-12	5.77e-09	1.55e-08	1.25e-10	3.25e-06	0.0296	0.006	0.117	0.0101	0.0234	0.00207	0.00489	0.0129	0.00183	0.46	0.95	0.52	0.361	0.395	0.833	0.000266	0.0828	0.0775
BTB-01098205	3	68702408	0.151	0.00259	0.233	3.38e-09	0.0616	7.05e-05	0.504	0.00345	0.596	0.613	0.329	0.0772	0.00267	0.308	0.417	0.737	0.392	0.0847	0.609	0.117	0.0475	0.153	0.0208	0.00121	0.00104	0.0198	0.0262	0.747	0.0417	0.0493	0.117
Hapmap53866-rs29019867	11	95568112	0.153	0.00132	0.106	0.00999	0.461	2.03e-23	0.0103	5.92e-24	0.00642	0.000709	0.0012	0.458	8.62e-07	0.00297	0.0797	0.0023	0.127	7.62e-07	0.266	0.221	0.549	0.00792	0.136	0.768	0.45	0.671	0.0399	0.446	0.0015	0.216	0.369
ARS-BFGL-NGS-28688	16	37505164	0.155	0.000723	0.0409	0.00624	0.114	1.55e-21	0.128	3.12e-27	0.0421	0.165	0.0144	0.132	7.64e-08	9.53e-08	2.31e-09	3.31e-17	1.16e-07	5.61e-15	0.0935	0.0763	0.00743	0.294	0.00573	0.0227	0.00123	7.87e-05	0.287	0.00211	4.32e-14	0.00118	1.07e-05
BFGL-NGS-119467	16	50966488	0.158	0.111	0.0282	0.652	0.0698	0.375	4.04e-06	0.184	0.000973	2.27e-07	0.000691	5.92e-09	0.00596	1.6e-10	2.85e-12	7.18e-12	3.59e-15	2.74e-06	0.0439	5.52e-14	2.57e-11	7.58e-11	3.21e-12	1.42e-16	2.45e-15	0.0182	2.81e-06	0.0245	4.16e-09	1.1e-08	2.42e-16
BTA-25900-no-rs	13	18783020	0.16	0.487	0.285	0.00629	0.441	6.9e-07	3.18e-15	0.0159	1.54e-15	1.96e-18	7.34e-20	1.41e-20	5.29e-06	0.000955	0.0332	0.0291	0.341	0.779	0.00414	1.43e-08	4.53e-06	3.95e-13	3.94e-09	1.11e-06	6.41e-08	0.175	1.29e-20	1.12e-08	6.7e-13	1.11e-22	1.42e-08
ARS-BFGL-BAC-15016	12	29649126	0.16	1.65e-05	3.92e-05	4.27e-05	6.5e-09	2.01e-05	3.04e-32	3.07e-07	2.88e-29	3.95e-32	3.79e-32	4.66e-38	0.473	0.168	0.14	0.207	0.138	0.00161	0.00101	0.0107	0.343	4.59e-05	0.00221	3.74e-05	0.00758	0.000371	0.869	0.169	0.000122	0.284	0.365
ARS-BFGL-NGS-26201	16	68305240	0.161	0.361	0.0684	0.606	0.136	0.186	0.000311	0.313	0.0153	0.237	0.00119	0.00105	0.0296	3.95e-09	5.22e-06	7.83e-09	1.76e-10	3.25e-09	7.06e-05	3.05e-10	0.000356	3.06e-10	1.75e-12	2.47e-06	1.65e-05	0.000294	0.0916	2.19e-11	0.0346	0.0136	1.26e-09
ARS-BFGL-NGS-73805	19	48761016	0.161	0.223	0.237	0.0654	0.676	3.43e-06	0.513	6.37e-07	0.251	0.407	0.38	0.232	0.000199	1.53e-07	1.09e-08	3.15e-06	7.44e-05	0.494	3.74e-11	3.59e-09	3.32e-07	1.95e-11	0.00992	0.0524	0.114	0.109	0.000448	0.0602	5.75e-05	2.82e-06	8.86e-09
BTB-01749645	3	68822800	0.161	0.137	0.318	0.317	0.0489	0.109	0.000296	0.161	9.97e-05	0.0599	9.3e-06	0.105	0.408	0.00015	1.76e-06	1.04e-07	5.19e-07	0.00015	0.453	3.53e-05	0.00601	0.000684	1.69e-10	1.02e-12	7e-09	1.55e-10	4.1e-05	0.136	9.49e-06	1.47e-07	4.36e-07
ARS-BFGL-NGS-34924	27	30383100	0.162	0.0324	0.022	0.028	0.035	2.77e-09	1.4e-31	0.0014	2.09e-29	7.42e-22	1.77e-31	9.66e-15	9.13e-14	4.55e-24	1.01e-18	4.7e-17	1.53e-19	2.58e-07	0.39	2.7e-27	1.37e-19	6.7e-26	2.27e-15	5.55e-11	2.69e-11	0.00953	7.78e-16	0.104	2.06e-09	1.05e-17	7.72e-28
Hapmap60540-rs29021339	1	4727118	0.162	0.668	0.368	0.0187	0.348	0.0957	0.0397	0.157	0.0716	6.17e-05	0.32	0.000617	0.0173	2.35e-07	9.97e-07	3.78e-07	9.42e-17	1.5e-05	0.148	3.46e-10	3.07e-05	4.08e-08	1.22e-19	3.76e-10	2.49e-10	0.416	4.98e-05	0.0137	0.0116	1.35e-05	6.44e-10
ARS-BFGL-NGS-102636	2	65946492	0.164	0.00142	0.637	1.43e-09	0.00966	0.0998	4.06e-05	0.118	0.204	0.0285	0.0253	0.00628	0.551	0.00113	9.76e-05	1.64e-05	0.000426	0.00044	0.376	0.000734	0.000475	0.147	0.00407	0.0023	2.12e-05	0.383	0.0736	0.425	0.0119	0.0734	0.000129
Hapmap49788-BTA-88951	22	34311772	0.165	0.133	0.211	0.0167	0.373	0.00146	1.51e-15	0.0438	4.37e-14	2.04e-17	4.69e-17	2.03e-14	0.000435	4.37e-22	3.98e-17	1.81e-16	1.84e-12	0.000825	3.07e-05	1.46e-20	2.69e-16	5.61e-22	2.92e-12	2.36e-06	7.91e-07	0.0193	2.81e-12	0.347	7.62e-08	6.45e-13	5.47e-20
Hapmap35396-SCAFFOLD245063_175	25	8293697	0.167	0.244	0.0566	0.723	0.273	0.000123	4.99e-05	0.0872	3.04e-06	0.00912	1.22e-07	0.155	5.42e-06	4.84e-11	5.35e-08	6.43e-08	2.12e-14	9.56e-06	0.405	1.2e-17	1.04e-13	6.65e-19	1.03e-15	5.54e-09	1.45e-12	0.196	1.27e-07	0.617	8.19e-06	5.58e-09	7.06e-16
Hapmap47785-BTA-95420	3	87161152	0.169	0.000119	5.72e-05	0.000474	1.29e-08	0.013	1.4e-06	0.0687	2.54e-07	3.69e-05	4.74e-08	0.00259	4.85e-07	0.000418	0.0961	0.0865	0.00155	0.00714	0.253	4.56e-07	6.2e-06	2.11e-08	2.14e-07	4.05e-07	8.54e-09	0.0102	1.17e-08	0.0255	2.45e-05	3.71e-08	8.03e-08
BTB-01059999	3	77446808	0.17	0.000128	0.0281	0.000551	0.0583	0.0904	0.000151	0.217	5.61e-05	0.0413	0.000156	0.191	0.00986	3.65e-12	8.47e-16	2.29e-14	9.97e-08	9.72e-05	0.0414	3.14e-05	5.31e-09	0.00509	0.417	0.297	0.521	0.451	0.00757	0.00214	6.32e-05	0.00016	5.94e-09
ARS-BFGL-NGS-73521	13	45234264	0.171	0.0803	0.485	2.91e-05	0.149	8.84e-10	1.01e-07	9.79e-08	0.000936	0.000725	0.000284	0.108	0.000519	1.73e-13	6.37e-23	2.05e-25	6.66e-13	1.25e-05	7.5e-06	0.000809	0.00927	0.0462	0.00131	0.0203	0.116	0.000554	0.00242	0.258	2.51e-08	0.000354	5.58e-06
Hapmap46795-BTA-30632	30	131766184	0.172	0.0417	0.202	0.342	0.00098	0.00182	1.95e-24	1.44e-05	5.77e-23	8.25e-36	1.91e-23	1.51e-18	0.141	7.53e-34	5.39e-23	1.2e-28	4.34e-34	2.59e-17	0.00125	1.5e-18	1.57e-16	5.7e-14	1.8e-15	0.000656	0.000156	0.00566	2.85e-06	0.0121	9.59e-10	9.49e-10	2.74e-24
UA-IFASA-6240	14	65511992	0.172	0.00026	0.33	1.6e-11	0.0391	0.188	1.32e-06	0.259	9.99e-09	1.02e-06	3.13e-07	0.00189	0.0335	0.0461	0.0171	0.0347	0.00292	0.632	0.483	0.597	0.0552	0.807	0.283	0.0282	0.026	0.889	0.00187	0.0633	0.128	0.0535	0.219
ARS-BFGL-NGS-25983	32	0	0.173	0.165	0.0697	0.403	0.305	0.0254	0.353	0.254	0.853	0.188	0.645	0.0987	0.000348	1.99e-08	0.00185	2.84e-06	3.88e-14	1.52e-09	0.0102	3.9e-15	2.92e-09	1.42e-14	3.79e-20	5.64e-07	2.05e-09	0.0218	4.91e-05	0.00529	1e-08	2.27e-09	8.64e-15
BTB-01040425	30	8630657	0.173	0.0249	0.0481	0.19	0.0995	1.06e-34	0.00423	1.49e-30	0.182	0.159	0.0808	0.856	4.55e-10	0.00827	3.5e-06	3.61e-07	0.00604	0.000251	0.0141	0.244	0.859	0.00164	0.281	0.635	0.316	0.00239	5.35e-07	0.0121	4.61e-08	0.0351	0.313
ARS-BFGL-NGS-86758	25	17197384	0.174	0.000374	0.447	1.49e-10	0.000306	9.22e-07	7e-14	3.7e-07	4.45e-09	1.96e-09	1.48e-08	0.000293	0.0495	0.000262	0.000307	1.19e-06	0.00115	0.000107	0.313	0.689	0.391	0.367	0.64	0.561	0.374	0.0951	0.0793	0.0879	0.0122	0.188	0.0586
BFGL-NGS-113689	23	34516184	0.175	1.2e-06	9.02e-05	1.25e-06	6.04e-08	0.000256	6.86e-07	1.44e-08	0.000591	0.000945	1.34e-06	1.7e-13	0.153	1.23e-14	1.02e-07	6.24e-15	1.78e-07	4.46e-19	0.00428	1.23e-07	1.88e-07	0.0025	1.66e-12	1.48e-07	1.67e-11	0.389	6.89e-08	0.152	9.61e-19	4.44e-12	5.18e-14
BTB-01782721	2	21389328	0.181	0.000232	0.0161	0.00102	0.0129	0.197	7.39e-05	5.05e-05	0.00131	9.32e-07	0.00573	0.000448	0.0292	5.12e-08	0.000367	8.75e-06	1.02e-06	1.54e-05	0.283	2.4e-09	5.65e-11	3.65e-09	2.15e-11	1.14e-07	2.7e-10	0.494	1.58e-10	0.000107	2.93e-15	5.29e-13	7.65e-12
ARS-BFGL-NGS-99929	23	10631079	0.181	0.135	0.271	0.0773	0.0537	4.93e-19	5.73e-14	4.57e-10	1.28e-09	1.31e-08	8.49e-14	0.00197	4.75e-09	0.14	0.391	0.392	0.0419	0.069	0.232	2.1e-07	0.0244	1.09e-08	0.00209	3.78e-05	0.000361	6.01e-05	0.476	0.226	0.578	0.0594	0.00101
BTB-01713349	8	51560984	0.182	4.47e-05	0.0165	0.00017	0.0357	0.195	2.24e-07	0.226	5.81e-05	0.00461	1.79e-06	2.28e-08	6.95e-05	1.74e-23	3.49e-08	9.74e-15	7.9e-12	3.45e-20	0.0308	5.42e-12	3.56e-17	3.38e-08	1.92e-16	8.24e-06	1.23e-06	0.453	1.1e-11	0.0721	3.18e-11	2.94e-14	4.32e-19
BTB-01533869	1	26920552	0.186	0.142	0.101	0.663	0.5	1.49e-05	4.99e-07	0.00492	2.65e-07	5.04e-06	2.13e-08	0.153	3.65e-08	0.000146	8.12e-06	0.0466	7.88e-05	0.252	0.608	2e-07	4.34e-07	3.92e-09	0.116	0.063	0.152	0.34	1.34e-08	3.44e-10	0.0998	3.86e-05	1.81e-05
INRA-176	3	56734548	0.187	0.000948	0.207	0.00537	0.0142	0.000462	0.168	0.69	0.00305	0.234	0.0198	0.267	8.68e-07	3.78e-13	3.86e-15	3.25e-14	9.89e-10	0.000259	0.0016	1.56e-14	5.46e-13	4.84e-11	4.06e-12	2.62e-12	2.29e-08	0.00269	1.41e-07	0.587	7.79e-09	3.68e-12	1.08e-17
ARS-BFGL-NGS-84202	7	55345544	0.188	0.38	0.151	0.394	0.179	6.44e-06	6.5e-06	2.07e-05	0.00195	5.19e-06	0.000403	9.64e-09	3.69e-05	1.85e-11	8.48e-12	5.79e-09	1.68e-09	0.103	0.625	8.92e-16	2.61e-12	7.62e-18	1.77e-08	0.000694	4.6e-05	0.0163	1.39e-05	0.0644	0.00732	0.000238	1.35e-12
Hapmap40589-BTA-77348	6	94627784	0.188	0.133	0.134	0.375	0.241	0.644	3.02e-18	0.65	9.25e-10	2.62e-13	2.25e-15	1.61e-14	0.39	5.39e-06	8.14e-11	2.72e-07	8.72e-12	0.459	0.000576	3.28e-14	3.77e-06	8.78e-11	3.15e-10	4.68e-11	2.48e-09	0.0131	5.33e-13	0.0162	3.1e-07	2.48e-06	1.71e-09
Hapmap48683-BTA-21166	17	62070944	0.189	0.617	0.27	0.115	0.607	0.0321	5.32e-10	0.0327	8.27e-07	2.2e-08	9.52e-09	6.32e-07	0.0208	0.00052	0.31	0.328	0.367	0.019	0.583	4.43e-05	2.04e-08	8.91e-07	4.04e-07	0.00193	0.000169	0.371	8.44e-16	0.000562	1.22e-09	1.22e-11	8.77e-07
BTA-97389-no-rs	30	61301312	0.19	0.158	0.554	0.797	4.52e-05	0.00614	0.000265	0.109	0.0158	9.16e-08	0.018	6.84e-10	0.00619	0.131	0.31	0.203	0.000323	0.0841	0.597	1.27e-06	0.00189	7.37e-12	2.56e-07	1.28e-07	3.45e-12	2.53e-09	0.0724	0.0373	0.0186	0.0249	0.00285
BTA-98030-no-rs	14	56224872	0.19	0.000483	0.711	1.35e-10	0.000156	0.125	3e-05	0.341	0.00758	0.000402	0.000248	0.0105	0.0231	0.138	0.564	0.744	0.423	0.664	0.018	0.299	0.219	0.243	0.91	0.0619	0.101	3.78e-06	0.237	0.176	0.615	0.24	0.701
ARS-BFGL-NGS-35798	10	79877536	0.191	0.0813	0.43	0.00789	1.42e-05	0.0115	8.22e-07	0.0416	0.000191	0.0102	0.000396	0.00366	0.00622	5.37e-19	1.29e-20	1.43e-20	1.07e-16	4.13e-06	0.0144	7.98e-15	8.29e-10	1.13e-13	0.00553	0.004	0.0146	0.0261	0.536	0.00302	0.000326	0.0175	4.14e-15
ARS-BFGL-NGS-100977	1	63025704	0.192	0.319	0.913	0.574	0.0124	0.151	2.21e-08	0.588	1.99e-07	2.01e-06	2.6e-08	8.4e-07	0.248	0.442	0.146	0.684	0.0519	0.00192	0.00418	0.00194	0.272	2.85e-05	0.105	0.0468	0.0475	0.192	2.89e-05	3.23e-10	0.0131	0.000551	0.176
ARS-BFGL-NGS-104150	30	128803384	0.193	0.000866	1.07e-05	0.00426	3.15e-10	3.64e-05	2.33e-21	0.00514	1.82e-28	7.48e-29	1.53e-25	2.17e-25	0.267	0.000275	6.51e-06	3.49e-05	1.19e-06	0.514	0.0256	1.05e-09	0.00721	3.34e-11	1.09e-05	0.144	0.342	0.231	0.424	0.000204	0.528	0.0119	4.44e-06
ARS-BFGL-NGS-35882	30	137586080	0.194	0.0666	0.0139	0.286	0.0154	0.418	4.25e-57	0.0894	7.85e-42	4.32e-61	7.11e-48	2.81e-51	0.455	1.11e-13	1.28e-12	1.05e-12	3.98e-21	0.00813	0.163	1.84e-10	2.17e-06	3.78e-13	0.02	0.576	0.454	0.0127	0.177	0.209	0.0106	0.074	4.02e-09
BTA-76288-no-rs	10	79854152	0.196	0.0712	0.555	0.00389	4.39e-05	0.00694	2.29e-06	0.0418	0.000725	0.0277	0.000885	0.0114	0.00503	2.97e-19	5.24e-21	3.94e-21	5.54e-17	2.79e-06	0.0259	3.64e-15	1.39e-09	6.84e-14	0.00206	0.00188	0.00704	0.0527	0.536	0.00529	0.000285	0.0107	1.86e-15
ARS-BFGL-NGS-42944	11	54946592	0.197	0.0231	0.323	0.134	0.455	0.239	0.000272	0.488	0.000747	0.0393	0.00923	0.0645	0.297	0.0856	0.279	0.266	0.0164	0.187	4.84e-10	0.013	0.205	0.0171	0.0322	0.0282	0.000545	1.97e-10	0.0883	0.0123	0.602	0.388	0.0553
Hapmap32840-BTA-150824	30	68294896	0.198	0.085	0.538	8.09e-05	0.000107	0.00525	0.000353	0.00264	3.73e-05	0.177	2.45e-08	0.0246	0.105	2.08e-06	5.16e-08	2.25e-08	5.9e-25	0.000615	0.468	6.92e-06	6.05e-05	9.57e-05	1.49e-07	0.119	0.00796	0.676	0.0117	0.374	0.015	0.00848	9.41e-06
ARS-BFGL-NGS-16035	1	154404560	0.199	0.368	0.176	0.0418	0.366	0.000251	0.0181	0.139	0.00909	0.0321	0.0148	0.187	2.41e-05	0.00392	0.119	0.056	6.84e-06	0.0039	0.752	1.39e-10	1.58e-05	5.89e-12	2.95e-14	1.54e-12	3.63e-13	0.00804	1.03e-05	0.516	0.00012	2.99e-07	1.92e-09
ARS-BFGL-NGS-21273	21	47117320	0.2	0.789	0.62	0.0605	0.0339	1.42e-05	2.25e-11	0.000245	1.76e-09	4.23e-13	1.54e-08	2.45e-19	0.000159	8.4e-11	1.69e-10	4.54e-09	9.59e-16	0.106	0.2	1.04e-13	5.56e-10	1.39e-18	1.81e-10	6.94e-07	7.18e-06	0.302	4.33e-05	0.205	0.00356	3.99e-07	8.75e-13
ARS-BFGL-NGS-103952	13	5239814	0.2	0.000605	0.0548	0.0029	0.153	9.76e-33	0.362	1.38e-40	0.000549	0.0828	5.11e-06	0.00919	1.99e-15	0.0171	0.0917	8.12e-05	0.357	1.6e-07	0.152	0.000336	0.023	8.69e-09	0.6	4.52e-06	0.0563	0.000317	0.0959	2.83e-07	0.000163	0.347	0.301
Hapmap48689-BTA-23260	8	51632700	0.203	6.06e-05	0.0102	0.000179	0.0107	0.272	1.87e-07	0.0345	1.25e-05	0.00216	6.48e-07	6.1e-08	0.000372	1.7e-21	1.97e-07	4.87e-14	7.85e-11	1.72e-21	0.0357	1.5e-11	9.14e-17	2.37e-07	2.86e-18	8.68e-07	1.01e-07	0.55	1.4e-14	0.069	5.66e-12	9.32e-15	1.21e-18
ARS-BFGL-NGS-103442	11	54887300	0.203	0.612	0.107	0.331	0.551	0.0082	0.00104	0.548	0.00617	0.465	0.0293	0.649	0.00186	0.011	0.091	0.142	0.000373	0.0459	1.23e-09	1.51e-08	3.53e-05	3.28e-09	3.42e-05	1.4e-06	3.23e-09	6.68e-11	0.593	0.672	0.431	0.129	1.76e-06
UA-IFASA-8890	23	23909884	0.205	0.093	0.25	0.345	0.0167	3.45e-20	8.86e-13	2.05e-08	3.3e-12	8.51e-06	4.89e-15	0.166	1.42e-12	0.319	0.00399	0.0235	1.53e-05	0.374	0.347	2.7e-16	2.02e-10	9.5e-12	4.75e-11	7.85e-18	1.14e-10	0.000457	2.36e-05	0.00603	0.0567	1.94e-08	1.14e-10
ARS-BFGL-NGS-22449	19	56754736	0.207	0.375	0.0026	0.231	0.000293	0.0679	0.0397	4.71e-05	0.844	0.0976	0.109	0.0435	0.555	0.00391	3.52e-05	2.28e-06	1.97e-10	4.59e-05	0.00085	3.5e-09	5.59e-05	5.8e-05	4.95e-13	7.85e-15	5.45e-14	0.0636	0.000131	0.0231	4.16e-09	8.41e-06	4.2e-09
BTA-50707-no-rs	20	49149560	0.207	0.00226	0.0775	0.011	0.307	0.0997	1.99e-16	0.39	5.85e-12	9.87e-18	4.69e-11	1.17e-13	0.177	1.92e-10	8.08e-17	1.22e-14	1.55e-10	0.00362	0.195	0.000227	4.85e-06	0.00854	0.00763	0.0575	0.134	0.3	1.59e-05	0.0895	1.9e-06	3.18e-06	5.6e-08
ARS-BFGL-NGS-103927	10	85302008	0.209	0.0396	0.136	0.186	0.554	8.53e-09	0.000748	0.00065	0.00374	0.0114	6.14e-05	1.77e-05	1.29e-08	3.28e-22	1.24e-15	5.7e-20	3.52e-11	1.3e-10	0.71	4.67e-20	8.64e-18	2.62e-16	1.5e-06	4.07e-05	0.00219	0.813	0.024	0.00317	0.000404	4e-06	1.45e-21
ARS-BFGL-NGS-68512	30	104393600	0.209	0.0263	0.242	5.89e-06	0.0308	0.000608	4.19e-08	0.191	2.67e-08	9.19e-18	3.82e-06	5.31e-18	3.66e-06	1.36e-08	2.11e-08	2.49e-06	3.69e-18	0.0239	0.0537	3.25e-19	1.61e-12	7.38e-19	5.67e-13	7.58e-10	4.45e-11	1.43e-06	0.00464	0.581	0.0227	0.000117	1.08e-12
BTA-08388-no-rs	19	56132884	0.21	0.299	0.429	0.00331	0.0377	0.00138	4.17e-16	0.0209	1.34e-07	2.42e-14	8.04e-11	4.47e-11	0.332	2.93e-20	1.91e-17	2.3e-19	4.83e-28	7.69e-07	0.166	1.15e-12	2.46e-06	1.39e-12	4.33e-10	1.45e-07	1.12e-06	0.193	0.0329	0.00356	2.24e-05	0.00145	4.47e-13
ARS-BFGL-NGS-30559	8	51719716	0.212	0.613	0.0147	0.0233	0.0187	0.391	0.391	0.00822	0.564	0.573	0.139	0.421	0.662	4.42e-11	2.44e-08	1.28e-09	2.82e-09	0.000198	0.0166	2.15e-07	2.74e-06	7.07e-08	0.000139	0.12	0.0442	0.328	3.27e-13	0.0956	6.17e-14	3.39e-13	1e-09
Hapmap48369-BTA-50306	1	7627111	0.212	0.102	0.0365	0.263	0.0591	0.11	4.75e-20	0.000369	2.64e-18	1.05e-12	2.59e-18	2.81e-09	0.0603	0.289	0.497	0.991	0.00465	8.64e-05	0.562	0.000234	1.49e-06	0.00119	1.44e-12	1.31e-10	1.33e-14	0.00353	3.13e-08	0.0485	1.41e-06	2.07e-07	1.95e-05
Hapmap26823-BTC-021812	25	6639565	0.215	0.000762	0.95	9.3e-10	0.0081	0.792	0.165	0.0214	0.0915	0.0123	0.0683	0.176	0.5	0.374	0.372	0.174	0.383	0.497	1.92e-05	0.0918	0.0345	0.711	0.132	0.41	0.855	0.0255	0.000179	0.279	0.000302	4.47e-05	0.0527
Hapmap54883-rs29017173	21	22562920	0.215	0.177	0.126	0.00315	5.01e-09	0.0139	0.202	0.0284	0.248	0.315	0.315	0.2	0.00799	0.513	0.0298	0.0148	0.0296	0.198	0.186	0.0845	0.0137	0.0362	0.187	0.000327	0.0324	0.0148	0.783	0.0135	0.199	0.193	0.0933
BTA-74498-no-rs	5	85980096	0.216	0.267	0.314	0.00207	0.412	0.748	6.98e-28	0.0141	6.39e-26	1.8e-34	1.16e-32	2.71e-32	0.399	2.51e-20	4.18e-18	1.08e-20	1.96e-10	1.33e-07	0.126	8e-16	1.92e-13	5.08e-13	2.52e-13	1.39e-07	3.14e-08	0.646	4.27e-05	0.48	3.44e-08	9.91e-12	1.04e-19
ARS-BFGL-NGS-54023	13	75693760	0.218	0.636	0.762	0.0294	0.0605	3.3e-12	1.53e-14	0.000177	1.26e-12	1.94e-08	1.3e-12	2.88e-07	2.9e-08	9.09e-07	0.0794	0.0996	2.86e-05	0.134	0.136	1.69e-09	1.62e-07	1.1e-17	4.53e-10	9.53e-05	0.000255	0.447	1.64e-06	0.0559	0.0324	3.81e-11	2.72e-08
ARS-BFGL-NGS-43498	26	14615635	0.219	7.41e-05	0.00869	0.000131	0.0027	0.0663	8.28e-12	0.164	1.92e-08	3.89e-10	1.3e-09	1.22e-11	0.000157	2.26e-07	7.92e-08	1.48e-09	0.000563	1.05e-05	2.86e-09	1.07e-09	1.24e-10	0.000152	0.000364	0.00391	0.0294	0.00109	5.42e-07	0.184	1.61e-08	7.62e-09	7.49e-11
BTA-106726-no-rs	8	34511208	0.22	0.0685	0.571	0.397	0.18	0.159	1.75e-11	0.586	0.000367	1.22e-10	1.98e-07	1.85e-16	0.00396	4.63e-10	2.64e-12	1.66e-10	1.08e-16	0.0168	0.0664	4.79e-10	2.36e-05	6.32e-10	6.58e-16	2.79e-11	4.16e-09	0.00411	1.34e-15	0.115	6.45e-05	5.08e-10	1.68e-10
BTA-73418-no-rs	5	38351856	0.224	7.81e-05	0.164	0.000162	0.642	0.0395	0.00347	0.0284	0.0002	2.69e-06	0.00305	0.0194	0.197	7.15e-24	7.23e-15	5.59e-18	1.69e-14	1.09e-08	0.0674	4.08e-05	4.58e-05	2.73e-05	3.69e-06	0.0178	0.0107	0.322	0.000627	0.286	2.93e-06	4.21e-06	1.79e-10
ARS-BFGL-NGS-4505	23	23998264	0.224	0.159	0.253	0.284	0.0474	1.75e-14	3.77e-15	1.14e-06	5.17e-15	1.79e-08	1.61e-17	0.00776	6.69e-10	0.434	0.00109	0.0112	4.57e-06	0.39	0.662	2.7e-15	7.64e-10	9.34e-10	1.57e-09	8.41e-18	1.54e-10	0.00307	0.00726	0.0846	0.451	0.00012	1.14e-09
BTA-35941-no-rs	14	2276443	0.224	4.57e-05	0.26	9.71e-13	0.00194	3.62e-05	0.00168	0.124	0.0204	0.000446	0.000806	2.23e-05	2.75e-05	0.000301	0.00478	0.00766	0.00182	0.198	0.167	6.66e-08	0.000422	1.71e-07	0.00169	0.0169	0.000586	0.0974	0.074	0.258	0.0459	0.0365	7.61e-06
ARS-BFGL-NGS-16120	25	26488786	0.225	0.0892	0.266	0.421	0.642	2.52e-20	1.82e-11	2.23e-11	2.79e-14	9.72e-11	5.26e-13	0.00119	3.02e-15	3.55e-05	5.6e-07	0.00196	0.000138	0.611	1.27e-05	1.42e-12	2.95e-06	1.63e-13	6.36e-05	1.3e-09	1.33e-05	0.00311	0.00301	0.832	0.0677	8.24e-05	1.12e-09
BTA-103030-no-rs	30	59388232	0.225	0.000721	0.0077	0.00224	0.00267	0.00399	0.0692	0.000223	0.451	0.314	0.0874	0.00886	0.302	8.6e-11	2.05e-08	8.46e-07	1.41e-19	0.306	0.164	1.08e-10	0.000557	7.32e-16	7.28e-05	0.47	0.133	0.922	0.449	0.285	0.12	0.0022	1.04e-07
BTB-00286336	6	117454216	0.227	0.0224	0.246	0.114	0.384	3.69e-12	0.114	5.52e-14	0.00138	0.0529	0.000119	0.1	1.27e-06	0.449	0.154	0.541	0.0838	0.000499	0.000706	0.00235	0.0182	3.87e-07	0.413	0.00188	0.157	0.0137	1.52e-05	4.02e-10	0.923	0.0161	0.07
ARS-BFGL-NGS-107429	7	4835132	0.228	0.544	0.416	0.0176	0.293	1.03e-38	0.259	1.61e-35	0.47	0.72	0.00555	0.0578	4.38e-24	0.0941	0.489	0.236	0.0294	0.00949	0.0672	3.15e-10	0.000215	3.57e-19	0.139	0.00243	0.0286	0.0287	0.334	0.00157	0.0289	0.263	0.000198
ARS-BFGL-NGS-22537	28	8719697	0.232	0.52	0.104	0.022	2.59e-09	0.0632	3.73e-05	0.462	2.77e-08	0.000143	3.63e-07	0.0065	0.0395	0.00146	0.00824	0.00633	0.131	0.0804	0.0919	0.00153	0.212	0.00527	0.00135	0.00264	0.00928	0.729	0.0783	0.553	0.161	0.0163	0.00219
BFGL-NGS-111662	11	26437716	0.233	0.0078	0.3	0.0359	0.0688	0.000325	0.063	0.142	0.0272	0.0274	0.0278	0.00673	3.45e-05	1.06e-14	5.25e-08	1.23e-12	5.94e-11	1.38e-11	0.14	1.6e-16	1.1e-15	3.06e-13	9.29e-18	2e-06	8.99e-07	0.0167	1.75e-10	0.0809	6.37e-07	1.4e-15	3.77e-21
ARS-BFGL-NGS-96151	1	145009248	0.236	0.355	0.126	0.222	6.63e-09	6.61e-08	0.000113	3.16e-05	0.000341	6.88e-05	0.000567	2.42e-07	3.33e-05	0.000157	0.000242	0.000626	0.000412	0.0442	0.144	5.17e-09	8.87e-11	8.15e-08	8.57e-05	0.0762	0.0112	0.236	5.7e-06	0.0159	0.004	1.43e-07	4.61e-08
BTA-20731-no-rs	7	33140400	0.236	2.22e-06	0.0469	1.07e-06	0.098	5.27e-13	0.00305	1.27e-17	0.0101	0.0166	2.93e-05	0.0667	0.000153	8.2e-05	0.0912	0.000288	0.183	1.82e-05	0.0519	0.203	0.0872	0.0226	0.106	0.000227	0.0414	7.56e-14	0.14	0.173	5.67e-07	0.114	0.205
ARS-BFGL-NGS-30218	21	24659132	0.244	3.85e-07	0.000119	6.96e-08	7.22e-09	0.183	0.653	0.00733	0.0614	0.24	0.548	0.281	0.0249	0.665	0.655	0.501	0.882	0.0194	0.843	0.564	0.181	0.00145	0.0401	0.0509	0.0205	0.148	0.0354	0.276	0.0653	0.241	0.688
Hapmap50840-BTA-99449	9	19876712	0.248	0.00133	0.527	4.96e-09	0.000157	0.55	5.63e-06	0.477	1.04e-06	1.48e-06	2.28e-07	4.82e-06	0.026	0.000219	1.9e-05	0.00574	0.0612	0.875	0.0135	1.3e-05	0.00134	0.000291	0.301	0.0256	0.123	0.19	0.27	0.155	0.407	0.199	0.00044
BTA-53171-no-rs	27	8994107	0.249	0.271	0.261	0.29	0.953	4.69e-09	1.65e-13	1.48e-05	7.31e-08	1.21e-08	3.56e-12	7.14e-05	1.03e-09	4.51e-12	1.14e-05	1.3e-05	1.19e-09	4.86e-05	0.379	1.06e-20	4.04e-18	5.61e-18	7.87e-17	3.59e-11	2.68e-10	0.209	1.17e-05	0.187	0.000504	2.17e-11	1.18e-17
BTB-00127606	3	48392444	0.249	0.00236	0.0152	0.00727	0.00709	3.59e-16	0.0602	1.23e-21	0.0326	0.00676	0.00711	0.0822	0.000635	6.14e-07	9.77e-07	8.16e-10	1.01e-08	5.44e-08	9.42e-09	0.00202	5.78e-05	0.321	0.00308	0.0587	0.00683	0.0678	0.0114	0.916	8.02e-12	0.000286	4.55e-06
Hapmap53284-rs29015774	3	55327768	0.251	0.118	0.142	0.0351	9.26e-09	0.0582	0.0293	0.406	0.327	0.477	0.0703	0.247	0.0388	0.141	0.31	0.225	0.3	0.0824	1.48e-08	0.0189	0.0956	0.082	0.198	0.0038	0.0234	0.0251	0.148	0.285	0.0023	0.0302	0.0222
BTB-00303952	7	33099336	0.252	0.45	0.00607	0.566	0.00102	0.27	1.52e-32	0.595	6.76e-27	2.97e-26	6.5e-35	1.43e-20	0.0248	0.00362	0.0687	0.00948	0.438	0.517	0.0174	0.197	0.0952	0.206	0.422	0.0168	0.0854	5.87e-11	0.734	0.012	0.307	0.267	0.213
BTB-00031464	1	62811672	0.252	0.886	0.0888	0.112	0.234	0.00837	0.00175	0.205	0.00411	0.000191	0.000421	0.000392	0.0051	0.478	0.32	0.663	0.223	0.015	0.00343	0.0716	0.383	0.0401	0.582	0.596	0.497	0.166	0.00123	1.21e-11	0.0185	0.00135	0.349
BTB-01021031	12	55931940	0.254	0.121	0.379	0.123	0.469	1.48e-11	9.53e-19	4.2e-06	6.39e-15	2.17e-12	9.9e-17	1.07e-07	4.02e-14	2.09e-13	1.06e-07	7.27e-06	1.03e-13	0.00481	0.505	4.1e-18	8.32e-18	5.16e-19	1.34e-07	0.00113	9.38e-05	0.206	2.06e-09	0.000468	0.104	6.39e-08	1.86e-15
ARS-BFGL-NGS-106011	1	63159280	0.256	0.431	0.532	0.0136	0.257	0.89	1.76e-11	0.49	1.27e-07	4.96e-10	3.73e-11	1.31e-09	0.401	0.000613	0.00208	0.0325	0.134	0.481	0.231	0.00226	0.0136	5.27e-05	0.627	0.169	0.721	0.376	8.5e-06	9.64e-10	0.000206	2.56e-05	0.00453
ARS-BFGL-NGS-31434	32	0	0.257	0.177	0.402	0.0835	0.00268	3.09e-05	0.0032	0.604	0.0213	0.000768	0.0536	0.00274	0.0163	0.00113	0.082	0.0252	0.0186	0.0258	5.28e-14	6.05e-05	0.000498	5.02e-05	6.13e-05	0.00114	0.0258	0.237	0.598	0.0242	0.195	0.0278	0.000275
ARS-BFGL-NGS-79291	1	126898336	0.258	0.253	0.0763	0.918	0.0851	0.193	0.592	0.767	0.495	0.81	0.787	0.475	0.337	1.19e-20	8.06e-16	7.41e-17	4.67e-17	4.57e-06	0.769	2.93e-15	9.61e-10	1.69e-15	6.67e-09	7.29e-06	0.000134	0.122	3.47e-08	0.218	4.7e-07	1.47e-10	2.5e-16
ARS-BFGL-NGS-52611	16	67128416	0.259	0.0303	0.28	0.121	0.887	7.09e-06	0.136	0.000161	0.217	0.179	0.126	0.263	4.62e-05	1.28e-07	4.58e-05	3e-10	1.56e-06	5.43e-13	0.173	0.0879	0.226	0.551	2.86e-06	0.0167	0.113	0.0902	0.824	7.69e-17	0.64	0.579	0.00318
Hapmap31149-BTA-152372	10	67391728	0.261	0.000221	0.161	0.000334	0.0299	1.96e-10	1.22e-06	0.00676	0.000363	0.0251	5.85e-07	0.0698	9.17e-12	1.14e-11	7.59e-10	6.67e-10	1.34e-11	8.84e-06	0.0214	7.57e-19	4.41e-13	4.95e-17	4.78e-08	3.29e-11	1.67e-07	0.0816	0.0176	0.192	0.0592	7.76e-05	8.31e-16
ARS-BFGL-NGS-19628	13	45404284	0.261	0.0274	0.275	0.0256	0.143	3.91e-08	9.96e-12	2.21e-08	2.7e-05	5.31e-09	3.13e-07	7.35e-05	0.0355	2.23e-15	2.46e-18	9.78e-22	1.98e-08	7.7e-09	0.406	8.17e-05	5.67e-05	0.00436	8.82e-05	0.000634	0.00533	0.00349	0.00466	0.708	8.62e-08	0.000167	7.33e-08
ARS-BFGL-NGS-24022	16	66080472	0.264	0.693	0.242	0.434	0.598	3.34e-06	1.22e-11	6.1e-05	6.92e-13	1.19e-08	1.55e-13	1.74e-12	2.13e-05	0.00421	0.0981	0.000813	0.0265	6.69e-05	0.00263	0.115	0.0904	0.127	0.214	0.136	0.106	0.308	0.00203	3.86e-11	0.396	0.0546	0.205
ARS-BFGL-NGS-59769	14	3006509	0.266	0.000684	0.624	1.59e-09	0.000497	0.103	0.279	0.207	0.288	0.658	0.0962	0.522	0.0304	0.00605	0.0534	0.0596	0.075	0.376	0.196	0.474	0.676	0.24	0.0303	0.00987	0.135	0.3	0.0986	0.0475	0.169	0.391	0.336
ARS-BFGL-NGS-108915	8	102530896	0.267	0.00026	0.695	1.6e-10	0.00396	0.189	4.76e-05	0.12	0.0106	0.00283	3.75e-05	0.0029	0.109	6.43e-06	2e-07	6.8e-07	0.00643	0.029	0.396	5.46e-06	0.00103	0.000893	0.00186	0.000581	0.00159	0.946	0.000561	0.127	4.02e-06	2.59e-06	1.33e-06
Hapmap56639-rs29021780	30	7313040	0.268	0.301	0.722	0.18	0.0992	0.0081	1.59e-14	7.22e-09	5.93e-17	1.58e-15	6.87e-17	2.2e-16	0.668	1.97e-11	4.99e-10	6.01e-14	3.4e-11	6.72e-11	3.94e-05	3.92e-12	1.37e-11	2.25e-09	2.45e-17	6.09e-09	2.11e-13	0.00954	7.04e-14	0.00171	2.21e-28	1.12e-19	2.69e-16
BTB-01021061	12	55957412	0.268	0.227	0.444	0.113	0.56	8.38e-12	6.91e-20	1.84e-07	5.82e-16	8.08e-14	2.64e-18	2.53e-08	6.26e-14	4.33e-14	3.81e-08	8.97e-06	3.88e-13	0.0126	0.361	9.51e-19	1.93e-18	4.05e-20	4.25e-07	0.00137	0.000259	0.218	9.03e-10	0.000372	0.174	5.4e-07	1.63e-15
BTB-01518251	6	51161364	0.27	0.702	0.0792	0.099	5.73e-10	0.00841	0.000213	1.5e-05	0.00774	0.00121	0.000316	8.53e-06	0.0583	0.00991	8.4e-05	0.0183	0.00215	0.0199	0.0642	0.0509	0.0108	0.00842	0.855	0.228	0.0265	0.0727	0.522	0.386	0.00171	0.479	0.242
Hapmap38891-BTA-35860	11	26517882	0.271	0.0096	0.31	0.0344	0.07	0.000245	0.0636	0.157	0.0319	0.0307	0.0293	0.00697	3.99e-05	1.74e-14	6.81e-08	1.77e-12	6.46e-11	2.06e-11	0.132	2.39e-16	1.81e-15	4.03e-13	1.39e-17	3.77e-06	1.52e-06	0.0229	1.95e-10	0.0649	7.12e-07	1.62e-15	7.15e-21
ARS-BFGL-NGS-81858	16	62775972	0.272	0.56	0.152	0.574	0.138	0.115	6.37e-05	0.015	0.000161	0.000507	6.15e-05	2.3e-05	0.379	3.49e-05	1.3e-05	4.58e-05	3.64e-05	0.481	0.0239	0.0106	0.383	0.00116	0.228	0.231	0.336	0.202	0.0684	1.91e-10	0.429	0.511	0.0354
ARS-BFGL-NGS-84834	30	120923472	0.274	0.00905	0.227	0.035	0.0548	0.111	0.00684	0.264	0.28	0.37	0.0198	0.000908	0.338	4.47e-19	2.76e-10	1.94e-12	2.07e-22	3.3e-06	0.126	2.23e-11	1.05e-05	8.16e-16	6.82e-05	0.489	0.334	0.0778	0.242	0.000121	0.0633	0.00409	9.8e-11
Hapmap47493-BTA-108616	16	73332360	0.274	0.362	0.751	0.0127	0.00392	0.807	0.0833	0.173	0.425	0.462	0.589	0.000624	0.708	6.68e-06	0.000942	3.34e-06	0.137	1.74e-06	0.00357	3.44e-05	0.169	0.00463	0.000608	2.69e-06	4.12e-05	0.00194	0.746	2.19e-10	0.0182	0.194	0.0002
Hapmap35325-BES7_Contig247_114	22	31259304	0.275	0.0303	0.136	1.79e-05	0.16	0.0253	0.00333	0.000807	0.171	1.95e-05	0.00123	1.92e-06	0.598	2.83e-13	5.8e-16	4.93e-14	7.78e-14	0.0422	0.31	5.33e-08	1.91e-08	5.52e-08	0.000693	0.0326	0.0146	0.481	2.09e-06	0.109	0.000394	4e-06	2.34e-09
ARS-BFGL-NGS-52825	8	10450293	0.275	0.0198	0.0101	0.0658	0.00211	0.000283	0.0328	0.0139	0.22	0.0342	0.162	8.48e-08	0.764	1.66e-05	0.101	0.000301	0.00048	3.32e-09	0.598	0.0105	0.00042	0.319	7.12e-05	0.183	0.268	0.493	0.624	9.8e-10	0.764	0.804	0.00164
BTA-88209-no-rs	27	8589473	0.276	0.342	0.218	0.588	0.0254	7.96e-11	4.26e-16	0.00124	3.32e-15	1.57e-10	4.01e-13	0.00638	7.71e-06	0.00109	0.00691	0.0125	7.65e-06	0.0715	0.00432	6.71e-13	8.99e-10	1.23e-15	1.46e-06	3.02e-07	4.22e-08	0.0128	9.39e-07	0.0861	1.39e-08	9.48e-16	1.2e-11
BTB-00251663	6	42567228	0.279	0.882	0.108	0.189	1.11e-08	1.84e-16	0.000113	2.17e-15	0.000588	0.000133	0.0147	1.42e-06	3.24e-07	0.0715	0.00156	0.0799	0.0212	0.00171	0.000254	0.0137	0.0518	0.000247	0.564	0.457	0.0476	0.365	0.668	0.397	5.92e-05	0.671	0.158
BFGL-NGS-112757	3	98022224	0.28	0.154	0.353	0.368	0.535	4.4e-07	6.61e-05	0.000131	0.0186	0.000101	0.000555	0.389	5.25e-06	0.631	0.122	0.282	0.35	0.0368	0.00142	0.0213	0.164	0.0215	0.839	0.0264	0.91	0.311	2.31e-08	1.92e-14	0.322	0.00269	0.267
ARS-BFGL-NGS-36783	28	8758466	0.282	0.217	0.0303	0.00401	3.5e-12	0.00473	0.000588	0.0729	0.00943	3.01e-05	0.00274	4.18e-05	6.07e-05	7.64e-05	0.00318	0.00274	0.196	0.0129	0.574	2.97e-05	0.00112	0.00205	0.000579	0.000125	0.0035	0.343	0.00111	0.343	0.0151	4.34e-05	8.14e-06
Hapmap40066-BTA-40952	17	45145608	0.284	0.0296	0.14	0.106	0.242	0.253	2.92e-07	0.0118	0.000274	9.29e-09	1.59e-05	1.22e-07	0.122	2.48e-11	2.56e-06	9.59e-07	1.29e-05	0.00373	0.0638	1.84e-14	3.88e-07	1.97e-18	1.48e-11	2.7e-10	4.11e-10	4.95e-05	0.000661	0.032	0.000558	1.88e-06	2.16e-11
UA-IFASA-6733	9	94235536	0.288	0.104	0.00259	0.252	1.57e-05	0.0122	0.105	0.289	0.00319	0.174	0.00888	0.346	1.27e-06	1.99e-06	0.00337	0.000812	1.63e-08	1.31e-06	0.0276	4.36e-12	5.18e-08	2.59e-13	1.96e-17	4.07e-20	1.44e-17	9.06e-05	1.26e-08	0.264	0.00038	3.64e-06	2.8e-12
ARS-BFGL-NGS-33034	11	2637529	0.289	0.00332	0.462	0.00933	0.395	0.2	1.03e-07	0.168	6.37e-10	1.4e-07	9.38e-10	0.000871	0.214	1.87e-20	4.5e-11	4.98e-13	2.67e-08	9.13e-07	0.241	8.8e-06	2.32e-05	3.31e-06	0.0159	0.65	0.728	0.000521	0.000962	0.373	0.00505	0.00703	9.73e-09
Hapmap43255-BTA-38548	16	36744748	0.29	0.00261	0.0961	0.0081	0.0753	7.77e-25	0.209	2.77e-28	0.0502	0.295	0.0259	0.0363	3.82e-10	2.54e-06	4.33e-08	1.32e-15	2.9e-06	8.2e-14	0.21	0.528	0.0818	0.00966	0.058	0.306	0.0195	6.56e-05	0.266	0.00134	1.22e-13	0.0055	0.00116
BTA-23643-no-rs	8	91443464	0.292	0.0917	0.308	0.142	0.623	9.42e-24	0.00031	1.78e-19	0.0296	0.00795	0.00217	0.699	8.92e-11	0.254	0.31	0.119	0.585	0.00805	0.064	8.01e-06	0.000103	5.23e-10	0.687	0.153	0.13	0.115	0.462	0.0685	0.0745	0.708	0.0205
Hapmap51261-BTA-56108	23	2755704	0.293	0.185	0.303	0.195	0.214	1.72e-08	0.08	0.00198	0.1	0.721	0.00433	0.0564	9.38e-10	1.96e-07	0.0016	0.00134	6.58e-13	0.000177	0.471	5.47e-18	1.17e-13	2.42e-17	1.78e-13	1.07e-15	3.23e-15	0.00522	8.07e-05	0.444	0.00116	5.24e-05	2.28e-15
BTA-58378-no-rs	5	54171860	0.295	0.037	0.813	0.121	0.039	0.000177	3.03e-11	0.000327	4.81e-12	3.32e-13	1.27e-07	1.98e-11	0.00028	1.47e-05	5.99e-06	7.41e-06	0.0101	0.034	3.24e-13	0.00914	0.0271	0.0229	0.0333	0.0241	0.198	0.928	0.838	0.708	0.0272	0.393	0.0038
ARS-BFGL-NGS-10856	16	1690484	0.299	0.273	0.0353	0.162	0.0367	0.0401	1.86e-08	0.027	1.2e-07	9.66e-14	4.24e-10	1.04e-17	0.119	1.07e-07	4.25e-13	1.05e-10	7.14e-20	0.0414	0.157	4.05e-11	1.48e-06	1.55e-08	1.29e-12	0.000106	6.3e-06	0.0831	4.89e-05	0.047	0.000402	0.000296	7.38e-09
Hapmap60286-rs29021072	32	0	0.3	0.0173	0.08	0.00279	3.24e-09	5.32e-09	0.0297	8.02e-13	0.00149	0.0217	0.0103	0.0333	0.000485	0.104	0.359	0.709	0.0421	0.0361	0.0246	0.556	0.735	0.653	0.00623	8.93e-05	6.91e-05	8.31e-06	0.27	0.0341	0.017	0.259	0.782
ARS-BFGL-NGS-39029	7	5400415	0.301	0.806	0.322	0.196	0.112	1.9e-37	0.000279	4.73e-25	5.12e-05	0.00801	1.63e-07	0.473	3.14e-23	0.0335	0.0409	0.883	0.00475	0.00504	0.000125	1.42e-13	1.57e-06	7.57e-19	0.00151	2.29e-06	0.00169	9.86e-06	0.000232	0.00161	0.859	0.000129	1.06e-06
ARS-BFGL-NGS-25589	9	44489664	0.301	0.139	0.601	0.351	0.235	0.303	1.98e-07	0.0911	7.08e-05	2.79e-07	0.000157	6.68e-06	0.776	0.9	0.117	0.308	0.391	0.0324	1.26e-09	0.241	0.749	0.109	0.00994	0.144	0.122	0.0645	0.175	8.88e-05	0.537	0.863	0.639
Hapmap48573-BTA-104531	30	53138056	0.303	0.911	0.315	0.148	0.0287	0.167	0.0133	0.567	0.0434	0.00557	0.0186	0.0105	0.5	0.000298	0.000875	0.00168	0.000513	0.169	2.93e-09	2.66e-06	8.18e-05	1.68e-06	0.00642	0.0934	0.0713	0.00172	0.000249	0.591	0.000114	2.23e-05	7.33e-05
BTB-00774398	20	14345591	0.304	0.214	0.899	0.106	0.0785	0.476	0.271	0.000273	0.26	0.383	0.276	0.00152	0.803	5.65e-14	3.94e-06	8.06e-10	1.33e-13	4.26e-10	0.266	8.17e-12	1.04e-11	1.58e-11	1.73e-18	1.64e-06	2.02e-09	0.11	9.53e-14	0.61	1.97e-14	3.77e-15	1.31e-14
BTA-81631-no-rs	23	23780768	0.306	0.896	0.31	0.145	0.266	8.86e-10	9.88e-21	8.16e-05	2.61e-21	6.12e-16	5.35e-26	9.88e-10	2.85e-07	8.59e-06	3.64e-07	6.3e-07	1.33e-14	0.000315	0.193	4.94e-16	4.4e-08	2.48e-14	3.67e-13	1.05e-14	7.42e-10	5e-05	0.0991	0.0205	0.0567	0.000449	7.34e-13
ARS-BFGL-NGS-38258	20	56721392	0.307	0.136	0.124	0.446	0.23	3.29e-24	3.48e-26	1.52e-24	7.11e-25	2.14e-26	2.42e-32	1.12e-11	8.95e-12	0.0236	2.39e-05	0.0422	0.00104	0.0536	0.0208	5.63e-06	0.00115	2.21e-06	0.163	0.078	0.0539	0.243	0.362	0.834	0.000172	0.171	0.00535
BFGL-NGS-113190	30	29576348	0.308	0.0879	0.0331	0.298	0.0144	2.7e-21	0.000172	3.94e-21	0.131	0.00129	0.0208	0.00193	6.9e-07	0.0174	0.488	0.378	0.232	0.567	0.00628	0.0711	0.114	0.0076	0.252	0.269	0.00172	0.421	0.0267	0.246	9.23e-07	0.786	0.2
BTB-01796690	6	939016	0.309	0.287	0.144	0.551	0.309	0.00536	0.0131	0.0317	0.133	4.24e-05	0.111	4.71e-08	0.0186	1.58e-06	1.6e-07	1.71e-05	1.66e-15	0.136	0.333	3.05e-15	4.54e-07	2.28e-19	8.37e-13	6.26e-11	1.57e-09	0.00708	7.44e-05	0.101	0.00206	2e-06	2.65e-10
BTB-01276600	8	3859393	0.31	5.12e-07	9.24e-05	4.56e-08	3.43e-10	0.00084	0.0764	0.401	0.845	0.915	0.685	0.721	3.58e-08	0.393	0.352	0.544	0.0801	0.301	0.000159	2.49e-05	0.0117	0.00785	0.113	0.00203	0.0131	0.35	2.92e-05	0.0902	0.00655	0.00563	0.00122
Hapmap41324-BTA-65017	29	2803170	0.311	0.117	0.268	0.0005	0.649	5.96e-06	3.38e-07	0.007	3.72e-05	2.94e-06	1.64e-05	2.5e-09	2.26e-06	3.98e-06	6.58e-05	0.000402	3.33e-08	0.0494	0.0225	2.22e-11	1.07e-08	1.24e-10	2.91e-09	6.93e-07	3.21e-06	0.863	1.1e-12	7.79e-06	1.02e-05	6.69e-10	8.67e-11
BTB-00165541	4	9555206	0.313	0.0621	0.208	0.222	0.403	1.28e-20	0.000538	6.21e-16	0.0385	0.00261	0.000823	0.234	3.71e-09	0.0891	0.00151	1.16e-06	0.00755	1.14e-06	0.531	0.17	0.537	0.000268	0.0799	0.1	0.103	0.00225	0.246	0.0543	0.00214	0.235	0.398
BTB-00137287	3	77975984	0.314	0.00481	0.0188	0.0113	0.00372	0.0169	3.95e-11	0.000207	5.49e-05	1.26e-10	1.79e-06	1.91e-10	0.253	3.37e-14	1.05e-09	6.95e-10	2.77e-13	0.00569	1.33e-13	9.83e-08	0.00011	2.53e-11	1.57e-09	6.35e-07	1.26e-05	9.68e-05	0.0556	0.11	0.462	0.0175	1.39e-09
ARS-BFGL-NGS-102272	11	90876400	0.314	0.00125	0.0888	0.00177	0.0287	3.9e-19	2.31e-17	6.66e-06	7.77e-16	7.92e-12	5.73e-15	9.76e-06	2.37e-14	0.00298	0.0272	0.0581	0.0684	0.282	0.00877	3.38e-09	5.27e-06	6.98e-10	0.0534	0.0223	0.124	0.124	0.256	0.0444	0.00302	2.09e-06	8.69e-07
BTA-73902-no-rs	5	71526048	0.317	0.00204	0.0974	0.00381	0.191	0.704	0.000131	0.00741	0.000168	6.4e-09	0.000176	5.64e-09	0.00214	1.6e-21	3.35e-15	4.25e-19	1.68e-18	1.77e-14	0.145	2.44e-16	3.11e-12	7.28e-17	4.97e-18	1.63e-10	3.97e-11	0.796	0.000152	0.00239	4.82e-09	4.8e-14	4.14e-23
ARS-BFGL-NGS-76864	7	35532136	0.321	4.84e-08	0.0774	1.69e-09	0.107	0.000114	0.0467	0.406	0.0143	0.0367	0.0234	0.561	1.7e-07	0.00418	6.78e-05	0.00869	0.00181	0.394	0.265	0.0236	0.00521	0.046	0.342	0.58	0.572	0.322	2.7e-09	0.00014	0.000248	4.35e-06	0.00342
BTB-00224036	14	64711480	0.321	9.19e-05	0.182	4.21e-11	8.11e-07	0.04	2.12e-05	0.421	1.62e-06	1.13e-08	2.87e-05	6.02e-05	0.00123	0.264	0.193	0.0955	0.0249	0.0848	0.0657	0.152	0.265	0.194	0.106	0.0978	0.182	0.0902	0.0306	0.428	0.313	0.275	0.153
Hapmap31192-BTA-161586	30	52673048	0.326	0.458	0.144	0.851	2.05e-07	4.78e-20	1.46e-14	1.7e-22	8.2e-08	6.29e-14	6.35e-12	1.47e-07	5.59e-11	7.68e-05	0.000608	1.54e-07	2.42e-10	4.68e-06	2.65e-05	0.896	0.511	0.612	5.15e-09	0.618	0.00854	0.0317	0.374	0.00512	4.73e-07	0.00162	0.0466
Hapmap54040-ss46526239	30	20272360	0.327	0.552	0.248	0.612	0.235	2.25e-07	7.24e-19	0.394	2.39e-21	3.3e-16	4.4e-24	7.43e-11	3.77e-07	0.000217	0.0313	0.00376	0.000986	0.00397	0.576	1.77e-11	1.22e-07	4.36e-15	1.9e-14	8.41e-10	7.89e-13	0.0424	2.17e-07	0.16	3.56e-06	3.65e-09	1.16e-10
[truncated: 141 more rows]
