# Supplementary material for: Effect of sample stratification on dairy GWAS results
Source: BMC Genomics. 2012 Oct 6;13:536. doi: 10.1186/1471-2164-13-536 (PMC3496570; doi:10.1186/1471-2164-13-536)
Supplement: Additional file 10 — Table S4. (Excel file) Overlap between top 100 effects per trait for 31 dairy traits from methods for stratification correction and the top 100 effects from the analysis without stratification correction. A1_elite160: frequency of allele 1 in the elite cluster of 160 cows; A1_1494: frequency of allele 1 in the remaining 1,494 cows excluding the elite cluster; Allele 1 = A for AC, AG and AT, = C for CG and CT, = G for GT (GT not observed in our SNP data set). MY, milk yield; FY, fat yield; PY, protein yield; FPC, fat percentage; PPC, protein percentage; SCS, somatic cell score; DPR, daughter pregnancy rate; PL, productive life; SCE, service-sire calving ease; DCE, daughter calving ease; SSB, service-sire stillbirth; DSB, daughter stillbirth; NM, net merit; STA, stature; STR, strength; BD, body depth; RW, rump width; DF, dairy form; RA, rump angle; FUA, fore udder attachment; RUH, rear udder height; UD, udder depth; UC, udder cleft; FTP, front teat placement; RTP, rear teat placement; TL, teat length; FA, foot angle; RLS, rear legs (side view); RLR, rear legs (rear view); FL, feet and legs; FS, final score. E: the effect from the method without stratification correction [6] was among the top 100 effects from EMMAX-IBS; G: the effect from the method without stratification correction [6] was among the top 100 effects from the GLS method; E: the effect from the method without stratification correction [6] was among the top 100 effects from PCA methods; EG: the effect from the method without stratification correction [6] was among the top 100 effects from EMMAX-IBS and GLS; EP: the effect from the method without stratification correction [6] was among the top 100 effects from EMMAX-IBS and PCA; GP: the effect from the method without stratification correction [6] was among the top 100 effects from GLS and PCA; EGP: the effect from the method without stratification correction [6] was among the top 100 effects from EMMAX-IBS, GLS and PCA. ‘0’ indicates this top 100 effect wa [file 1471-2164-13-536-S10.xlsx]

## Sheet: Sheet1
SNP	Chr	Position	BChr	Bposition	Allele	A1F	MAF	A1_elite160	A1_1494	Gene	MY	FY	PY	FPC	PPC	PL	SCS	DPR	SCE	DCE	SSB	DSB	NM	STA	STR	BD	RW	DF	RA	FUA	RUH	UD	UC	FTP	RTP	TL	FA	RLS	RLR	FL	FS
Hapmap54948-rs29009927	5	10482135	5	12423627	AG	0.457	0.457	0.241	0.48	LIN7A																											P
UA-IFASA-4222	5	10511028	5	12451776	AC	0.445	0.445	0.231	0.468	LIN7A																											P
ARS-BFGL-NGS-10781	30	12754120	30	5478587	AT	0.614	0.386	0.281	0.65			0																						0			GP		GP	EGP
Hapmap28514-BTA-163525	26	49185154	26	49627246	CG	0.851	0.149	0.463	0.892	MGMT		0	0	0					0	0	0		0	0	0					0	G	0					G		G	EG	0
BTB-01576078	15	2988789	15	1569912	AG	0.209	0.209	0.603	0.167												0																G			0
Hapmap31265-BTC-019439	25	6126326	25	6913636	AG	0.544	0.456	0.778	0.518	A2BP1		0		0																							G
Hapmap32438-BTC-019523	25	6155473	25	6942647	AG	0.546	0.454	0.778	0.521	A2BP1		0		0																							G
ARS-BFGL-NGS-21967	13	18762878	13	17739132	AG	0.707	0.293	0.863	0.691	PARD3																											G			0
BTA-25900-no-rs	13	18783020	13	17759292	AC	0.678	0.322	0.847	0.661	PARD3																											G		G	EG
ARS-BFGL-NGS-27657	16	75305757	16	71569808	AG	0.411	0.411	0.684	0.382																												G
UA-IFASA-8063	14	70387887	14	66250582	AG	0.526	0.474	0.756	0.502																												G			0
ARS-BFGL-NGS-83021	1	65937547	1	66330479	AC	0.542	0.458	0.294	0.569																												G	0
BTB-00168310	4	20425136	4	21756955	AG	0.39	0.39	0.659	0.362																												G
Hapmap26725-BTA-153105	30	27674214	30	16335733	AG	0.48	0.48	0.756	0.451																												EGP			EGP
ARS-BFGL-NGS-109600	11	11229451	11	11708141	AG	0.641	0.359	0.344	0.673																												EG		EG
BTA-24488-no-rs	13	21236959	13	20229797	AG	0.235	0.235	0.119	0.247	LOC524240																											EG			G
ARS-BFGL-NGS-24992	30	141204892	30	82221934	AG	0.08	0.08	0.059	0.082															0							0		0				EG		0	0	0
ARS-BFGL-NGS-45127	20	9919863	20	10577906	AG	0.39	0.39	0.709	0.356															0	0	0	0			0							E		0	E	0
Hapmap40477-BTA-105881	11	83526455	11	86116624	AG	0.433	0.433	0.197	0.458																E	E											E		0	0
BTB-01333903	1	28362687	1	29095948	AG	0.933	0.067	0.488	0.981		0	0	0	0	0	0		0	0	0	0		0		0			0								0	0	0
ARS-BFGL-NGS-16708	17	15107947	17	15883911	AC	0.127	0.127	0.55	0.082			0	0	0	0				G	0	0		0													0	0		0	0
ARS-BFGL-NGS-1096	30	12604306	30	5329598	AG	0.074	0.074	0.534	0.025			0	0	0	E	0	E		0	0	0		0		0											0	0	0
Hapmap50642-BTA-28388	26	49137602	26	49579691	AG	0.911	0.089	0.481	0.957			0	0	0	0	0			0	0	0		0		0											0	0	0	0	0
BFGL-NGS-111445	26	48120342	26	48539159	AG	0.089	0.089	0.523	0.044			0	0	0	0	0			0	0	0		0		0											0	0	0	G	0
ARS-BFGL-NGS-1312	26	48583446	26	48998305	AG	0.107	0.107	0.534	0.062			0	0	0	0	0			0	0	0		0													0	0
ARS-BFGL-BAC-34040	17	18764770	17	19749801	AC	0.892	0.108	0.475	0.937					0	0	0			0	0	0		0													0	0	0
ARS-BFGL-NGS-25718	17	28254430	17	29708488	AG	0.113	0.113	0.528	0.069					0	0				0	0	0		0													0	0
ARS-BFGL-BAC-32721	17	34377274	17	35876692	AG	0.871	0.129	0.447	0.917			0	0	0	0				0	0	0		0		0											0	0	0		0
BTB-01308199	17	33827641	17	35340688	AG	0.121	0.121	0.55	0.075			0	0		0	0			0	0	0		0													0	0	0		0
BTA-10187-rs29015749	5	89288565	5	95290942	AG	0.055	0.055	0.308	0.028	SLCO1A2					0				0	0	0															0	0		0	0
ARS-BFGL-NGS-88709	5	72691446	5	77591402	AG	0.157	0.157	0.575	0.113						0				0				0													0	0			E
BTB-00001299	1	2942947	1	2741612	AG	0.246	0.246	0.584	0.21																0									EP			0			0
ARS-BFGL-NGS-83607	16	1756016	16	937280	AG	0.586	0.414	0.794	0.564	REN														0	0	0	G			G	0	G		0			0		0	0	G
BTA-106726-no-rs	8	34511209	8	36369228	AG	0.253	0.253	0.119	0.268																									0			0
Hapmap40589-BTA-77348	6	94627787	6	96259022	AG	0.454	0.454	0.238	0.477																					0				0			0
ARS-BFGL-NGS-32517	26	47907512	26	48311186	AG	0.685	0.315	0.354	0.72											0				0	0	0	0			0	0	0					0		0	0	0
Hapmap38268-BTA-09661	30	142828641	30	85510888	AC	0.381	0.381	0.692	0.349															G	0	0	0			0	G	G					0		0	0	0
Hapmap60265-rs29024291	30	31472189	30	18995329	AG	0.433	0.433	0.216	0.457																		0										0		0	0
Hapmap25784-BTA-109114	30	65881094	30	38657744	AG	0.429	0.429	0.691	0.401																		0										0		0	0
BTA-70166-no-rs	29	14578092	29	15362841	AG	0.758	0.242	0.388	0.799											0	G		0														0	0
BFGL-NGS-117985	18	53948569	18	53311437	AG	0.909	0.091	0.475	0.955		0	0	0	0	0	0			0	0	0		0														0	0	0	0
BFGL-NGS-116269	15	2922907	15	1504001	AG	0.837	0.163	0.427	0.88			0							0	0	0		0														0
ARS-BFGL-NGS-7137	18	51369666	18	50791244	AG	0.171	0.171	0.566	0.129	GSK3A						0			0	0	0		0														0
ARS-BFGL-NGS-4463	18	49167271	31	33210	AG	0.831	0.169	0.441	0.874							0			0	0	0		0														0	0
ARS-BFGL-NGS-29910	20	9468693	20	10266581	AG	0.195	0.195	0.603	0.151										0		0																0		0	0
BTB-01297598	17	14080531	17	14889608	AG	0.151	0.151	0.544	0.11		0	0	0		0				0	0			0														0
BTA-46636-no-rs	17	26418537	17	27832494	AT	0.13	0.13	0.556	0.087					0	0				0				0														0	0
BTB-01307961	17	33925677	17	35439172	AG	0.153	0.153	0.575	0.107										0	0			0														0
ARS-BFGL-NGS-64241	9	77234828	9	78514741	AG	0.228	0.228	0.627	0.186	NHSL1									0																		0
ARS-BFGL-NGS-62981	18	5655435	18	4486687	AC	0.845	0.155	0.44	0.888			0	0						0	0			0														0
BFGL-NGS-112636	17	32679701	17	34136935	AC	0.156	0.156	0.559	0.112										0	G																	0
Hapmap51582-BTA-31036	30	146244046	30	86367264	AG	0.096	0.096	0.484	0.055		0	0	0	0	0					0			0		0												0	0
ARS-BFGL-NGS-9920	26	23048759	31	254646	AG	0.056	0.056	0.272	0.033						0					0																	0		0	0
ARS-BFGL-BAC-29205	21	44229968	31	5514	AG	0.128	0.128	0.3	0.109		0		0											0							0						0		0	0	0
ARS-BFGL-NGS-19641	30	66043924	30	38827689	AT	0.059	0.059	0.546	0.032			0		0									0														0
ARS-BFGL-BAC-7444	13	18832047	13	17808044	CG	0.441	0.441	0.747	0.408	PARD3																											0
BFGL-NGS-116274	13	18899560	13	17875579	AG	0.44	0.44	0.747	0.407	PARD3																											0
ARS-BFGL-NGS-100431	24	8973783	24	8973471	AG	0.295	0.295	0.6	0.262																												0	0
ARS-BFGL-NGS-61317	26	39288059	26	39335884	AG	0.229	0.229	0.575	0.191			0				0				0			0		0					0		0					0			0	0
BTB-00707501	6	90075383	6	91303460	AC	0.734	0.266	0.369	0.772	ANKRD17		0								0			0														0			0
ARS-BFGL-NGS-37875	21	58272258	21	58123389	AG	0.054	0.054	0.239	0.035	ITPK1																											0			P
Hapmap23993-BTA-140467	29	15902913	29	16716421	AC	0.088	0.088	0.264	0.069																												0
Hapmap49207-BTA-51446	20	7770495	20	8160249	AG	0.816	0.184	0.409	0.859			0	0																								0
UA-IFASA-2027	5	73446207	5	78452321	AG	0.932	0.068	0.688	0.958																												0			0
BTA-15110-rs29026475	9	64690183	9	65582786	AG	0.098	0.098	0.286	0.078																												0
Hapmap50711-BTA-49985	20	19520788	20	21019644	AG	0.866	0.134	0.638	0.891	PDE4D														0		0											0		0
BTB-00943770	26	41679943	26	41920349	AG	0.058	0.058	0.244	0.039																												0		G	0
ARS-BFGL-NGS-15453	26	45698552	26	46245354	AG	0.064	0.064	0.244	0.045	DHX32																											0		G	0
ARS-BFGL-NGS-15922	5	113874131	5	120498491	AG	0.068	0.068	0.299	0.044	NFAM1																											0
BTB-01386273	9	64899782	9	65813376	AG	0.181	0.181	0.325	0.166	NT5E																											0
BFGL-NGS-111505	18	2191562	18	1534653	AG	0.319	0.319	0.663	0.283	FA2H																											0
BFGL-NGS-110646	17	63140712	17	64075681	AG	0.333	0.333	0.659	0.298																												0
BTA-43725-no-rs	18	51413827	18	50834898	AG	0.31	0.31	0.641	0.275																												0
ARS-BFGL-NGS-33511	18	51428990	18	50857624	AG	0.31	0.31	0.641	0.275																												0
ARS-BFGL-BAC-33654	20	19587484	20	21086210	AG	0.112	0.112	0.35	0.086	PDE4D														G													0		0
Hapmap59202-rs29011704	5	87843519	5	93798221	AG	0.588	0.412	0.305	0.618																												0
Hapmap52830-rs29014800	17	63541690	17	64478876	AG	0.678	0.322	0.35	0.713	TPCN1																											0
ARS-BFGL-BAC-16207	11	87999946	11	90794234	AG	0.405	0.405	0.694	0.374	ITGB1BP1																											0		0
BFGL-NGS-117931	13	20788173	13	19783855	AC	0.687	0.313	0.875	0.667																												0		0	0
ARS-BFGL-NGS-46579	26	39655739	26	39777201	AT	0.729	0.271	0.406	0.764	SFXN4																				0		0					0		0	0
ARS-BFGL-NGS-70263	11	87824167	11	90618948	AG	0.11	0.11	0.325	0.087																												0		0
ARS-BFGL-NGS-5121	26	39519293	26	39639374	AG	0.28	0.28	0.6	0.246							0	0			0		0	0									0					0			0
ARS-BFGL-NGS-11383	17	12891997	17	13673516	AG	0.591	0.409	0.8	0.568																												0			0
BTB-01786459	17	33981761	17	35513245	AG	0.464	0.464	0.211	0.49																												0
Hapmap49788-BTA-88951	22	34311771	22	34998652	AG	0.668	0.332	0.839	0.65															0	0	0				0	G	G					0			0	G
Hapmap49950-BTA-30244	30	85589749	31	568046	AG	0.797	0.203	0.425	0.836																												0
BTA-31857-no-rs	13	20091667	13	19079462	AG	0.526	0.474	0.775	0.5																												0			0
ARS-BFGL-NGS-17376	6	88822266	6	90008099	AG	0.693	0.307	0.356	0.729								G			0			0														0
ARS-BFGL-NGS-3095	26	47957153	26	48360859	AG	0.36	0.36	0.672	0.327																												0			0
ARS-BFGL-NGS-93036	17	14167323	17	15028356	AG	0.448	0.448	0.725	0.419																												0	0		0
ARS-BFGL-NGS-103781	6	93486356	6	94977130	AG	0.405	0.405	0.675	0.376	ANKRD56																											0
Hapmap50995-BTA-51556	20	14223042	20	15115369	AG	0.825	0.175	0.64	0.845	ADAMTS6																											0		0
BTA-51542-no-rs	20	12265384	20	13064471	AG	0.746	0.254	0.393	0.784				0																								0		G
Hapmap57706-rs29024881	13	20914286	13	19907275	AG	0.178	0.178	0.059	0.191																												0			0
BTB-00775883	20	19187276	20	20681060	AG	0.686	0.314	0.328	0.724																												0
BTA-77154-no-rs	6	93551941	6	95042615	AC	0.271	0.271	0.4	0.257	SEPT11																											0
BFGL-NGS-113216	26	39220494	26	39267843	AT	0.4	0.4	0.666	0.371	PRLHR																						0					0			0
ARS-BFGL-NGS-13902	20	18743927	20	20152882	AG	0.585	0.415	0.818	0.56																												0
BTB-00775794	20	19067657	20	20476265	AG	0.231	0.231	0.406	0.212															EG		0											0		P		0
Hapmap48683-BTA-21166	17	62070942	17	62944129	AG	0.727	0.273	0.6	0.741																												0
Hapmap59290-rs29022016	11	23599074	11	24790247	AG	0.879	0.121	0.638	0.904																											G
Hapmap30912-BTA-71048	4	68313751	4	70595158	AG	0.726	0.274	0.603	0.739																											G
ARS-BFGL-NGS-57915	5	7870014	5	8400672	AG	0.121	0.121	0.031	0.131																											G
BTB-01556917	11	23700685	11	24892065	AG	0.802	0.198	0.601	0.823																											G
BTA-78558-no-rs	7	25599801	7	23021010	AG	0.776	0.224	0.65	0.79	LOC789687																										G
Hapmap43999-BTA-108014	30	24077432	30	13601442	AG	0.57	0.43	0.777	0.548																											EP
BTA-85470-no-rs	11	12877885	11	13451088	AG	0.678	0.322	0.816	0.664																											EP
BTA-22125-no-rs	30	141699928	30	82578728	AG	0.07	0.07	0.028	0.074																											EP
BTA-83050-no-rs	12	29562851	12	29337932	AG	0.371	0.371	0.178	0.391																											EP
Hapmap53031-rs29011318	4	10933419	4	11335689	AG	0.891	0.109	0.931	0.886																											EGP
BTB-01444868	11	23741433	11	24949975	AC	0.708	0.292	0.559	0.724																											EG
Hapmap31185-BTA-159806	4	12654239	4	13038423	AG	0.108	0.108	0.05	0.114	ASB4																										EG
ARS-BFGL-NGS-4368	17	4306870	17	4644960	AG	0.37	0.37	0.16	0.392																											E
ARS-BFGL-NGS-76146	22	57770461	22	58677331	AC	0.754	0.246	0.594	0.771																											E
Hapmap43268-BTA-44209	1	98986363	1	100547474	AG	0.878	0.122	0.663	0.901																											E
BFGL-NGS-110838	8	25499941	8	27001089	AG	0.529	0.471	0.255	0.558	ADAMTSL1																										E
ARS-BFGL-NGS-5880	17	7118768	17	7645958	AC	0.614	0.386	0.831	0.591	LRBA																										E
ARS-BFGL-NGS-92793	4	61897880	4	63958725	AG	0.651	0.349	0.813	0.634																											E
ARS-BFGL-NGS-10225	12	29120186	12	28896768	AG	0.483	0.483	0.222	0.511																											E
ARS-BFGL-NGS-35892	11	24019490	11	25304385	AG	0.7	0.3	0.556	0.715																											E
ARS-BFGL-NGS-90639	11	43296086	11	45085020	AG	0.45	0.45	0.503	0.445																											E
ARS-BFGL-NGS-77485	17	4926550	17	5305783	AC	0.474	0.474	0.203	0.504																									0		0
ARS-BFGL-NGS-18028	30	106241123	30	63961868	CG	0.131	0.131	0.534	0.087							E	E	0	E	0	0		0					0	0							0		0
BTA-94079-no-rs	30	106280810	30	64001706	AG	0.889	0.111	0.452	0.927							0	0	0	0	0	0		0					0	0							0
Hapmap51817-BTA-22015	26	2915575	26	2430289	AG	0.091	0.091	0.519	0.046			0	0	0	0	0		0	0	0	0		0					0								0		0
ARS-BFGL-NGS-104962	17	5487182	17	6003582	AG	0.296	0.296	0.65	0.258												0							0								0
ARS-BFGL-NGS-24849	17	5511241	17	6027682	AG	0.296	0.296	0.65	0.258												0							0								0
Hapmap50757-BTA-69058	3	101353522	3	107634307	AG	0.278	0.278	0.634	0.239																			0								0
BTA-29287-no-rs	18	58696066	18	58353743	AG	0.114	0.114	0.528	0.069	LOC787057		0		0		0		0	0	0	0		0													0		0
BTB-00495300	12	52240216	12	52333042	AG	0.124	0.124	0.559	0.078			0	0	0	0				0	0	0		0													0		0
ARS-BFGL-NGS-36745	5	113411233	5	120038094	AG	0.157	0.157	0.563	0.114	SREBF2				0	0				0		0															0		0
ARS-BFGL-NGS-20640	17	12258111	17	12944672	AC	0.138	0.138	0.556	0.093						0	0			0	0			0													0
BTA-71660-no-rs	4	94902406	4	97326515	AG	0.06	0.06	0.278	0.037	CPA5									0																	0
ARS-BFGL-NGS-103941	5	74062827	5	79171293	AG	0.232	0.232	0.604	0.192										0																	0
BFGL-NGS-112365	18	64548360	18	64574451	AG	0.227	0.227	0.602	0.187	LOC100137761						0	0	0		0		0	0									0				0
ARS-BFGL-NGS-21478	30	86237856	31	100876	AG	0.233	0.233	0.642	0.19					0	0																					0
BTB-00032153	1	67814251	1	68300740	AG	0.956	0.044	0.739	0.979					0	0								0													0
BTA-33571-no-rs	1	67909755	1	68396135	AG	0.955	0.045	0.734	0.979						0																					0
BTA-24308-no-rs	30	104152049	30	62029273	AG	0.688	0.312	0.303	0.729	UTX					0																					0
ARS-BFGL-NGS-76683	30	7042383	30	2191062	AG	0.174	0.174	0.597	0.129						0																					0
ARS-BFGL-NGS-8241	5	67824220	5	72493061	AG	0.941	0.059	0.698	0.967	NT5DC3					0																					0
BTA-51857-no-rs	21	21017358	21	20364700	AG	0.33	0.33	0.682	0.293	ABHD2					0																					0
BTA-31250-no-rs	2	128437731	2	132244415	AG	0.823	0.177	0.444	0.864						0																					0
Hapmap26269-BTC-041695	6	71452210	6	72377594	AG	0.696	0.304	0.366	0.732						0																					0
Hapmap32220-BTC-042831	6	71552977	6	72478576	AG	0.699	0.301	0.366	0.735						0																					0
ARS-BFGL-NGS-73374	21	20890704	21	20238162	AG	0.193	0.193	0.375	0.174	MFGE8																										0
ARS-BFGL-NGS-15287	11	1417721	11	1516599	AG	0.717	0.283	0.359	0.756	ACOXL																										0
Hapmap49102-BTA-27356	24	27601646	24	28291279	AG	0.089	0.089	0.269	0.069																											0
ARS-BFGL-NGS-2185	21	21730828	21	21060959	AC	0.114	0.114	0.344	0.09	MGC139355																										0
ARS-BFGL-NGS-38332	24	45871107	24	46964730	AG	0.174	0.174	0.344	0.156																											0
Hapmap51561-BTA-120459	1	26782245	1	27204281	AG	0.684	0.316	0.337	0.722																											0
BTB-00462075	11	16130458	11	16866978	AG	0.085	0.085	0.316	0.061	RASGRP3																										0
ARS-BFGL-NGS-102389	21	22830015	21	22146097	AG	0.163	0.163	0.369	0.141	ZNF592																										0
ARS-BFGL-NGS-47330	11	44562022	11	46387414	CG	0.085	0.085	0.328	0.06	RANBP2																										0
BTB-00667627	17	4249394	17	4577319	AG	0.424	0.424	0.743	0.39	MND1																										0
ARS-BFGL-NGS-103695	21	21333104	21	20671339	AG	0.436	0.436	0.747	0.403																											0
ARS-BFGL-NGS-89678	30	16680767	31	227044	AG	0.315	0.315	0.719	0.272																											0
ARS-BFGL-NGS-22089	12	36252254	12	36343639	AG	0.285	0.285	0.657	0.247																											0
BTA-21644-no-rs	12	36524758	12	36605871	AG	0.687	0.313	0.309	0.728																											0
Hapmap40575-BTA-68961	3	101669577	3	107948779	AG	0.261	0.261	0.634	0.221	EIF2B3																										0
ARS-BFGL-NGS-8753	1	96169900	1	97518816	AG	0.19	0.19	0.569	0.15	FNDC3B																										0
Hapmap33956-BES4_Contig493_3026	22	42994215	22	43302072	AC	0.619	0.381	0.341	0.649																											0		0
ARS-BFGL-NGS-91567	18	43470260	18	42787282	AG	0.326	0.326	0.656	0.291	LOC100140386																										0
BFGL-NGS-112524	21	22858538	21	22174625	AG	0.375	0.375	0.151	0.399	ZNF592																										0
ARS-BFGL-NGS-75350	11	49734417	11	51656533	AG	0.829	0.171	0.619	0.851																											0
ARS-BFGL-NGS-13837	30	113559025	30	66672099	AG	0.402	0.402	0.709	0.369																											0
ARS-BFGL-NGS-102748	11	63409930	11	65238913	AC	0.135	0.135	0.368	0.11																											0
Hapmap51854-BTA-71049	4	68192268	4	70474468	AG	0.187	0.187	0.35	0.17																											0
Hapmap50694-BTA-44240	1	96299260	1	97648248	AG	0.766	0.234	0.4	0.805																											0
ARS-BFGL-NGS-54076	11	19248965	11	21289389	AG	0.802	0.198	0.616	0.823	VIT																										0
ARS-BFGL-NGS-100323	13	62586212	13	62910275	AG	0.671	0.329	0.853	0.651																											0
BTB-01650065	16	66644320	16	62845756	AG	0.501	0.499	0.775	0.472																											0
Hapmap36476-SCAFFOLD205003_54121	24	49190314	24	50386868	AG	0.569	0.431	0.316	0.597																											0
ARS-BFGL-NGS-26367	11	12790261	11	13363435	AG	0.131	0.131	0.338	0.109																											0
BTB-01157350	17	1322846	17	1384889	AG	0.152	0.152	0.315	0.134																											0
ARS-BFGL-NGS-5854	1	150924038	1	152596011	AG	0.201	0.201	0.091	0.213																											0
ARS-BFGL-NGS-14135	17	2568413	17	2812130	AC	0.615	0.385	0.322	0.647																											0
BTB-00202549	4	94355557	4	96780601	AG	0.172	0.172	0.331	0.156	NRF1																										0
BTB-00806183	21	18338067	21	17582319	AG	0.642	0.358	0.856	0.619																											0
BTA-26576-no-rs	16	67703949	16	63963603	AC	0.489	0.489	0.219	0.518	H16C1ORF26																										0
BTB-01889136	6	80688718	6	82251810	AG	0.811	0.189	0.603	0.833																											0
BTB-01788557	6	80639763	6	82200485	AG	0.187	0.187	0.391	0.165																											0
Hapmap41409-BTA-103368	21	22012794	21	21334087	AG	0.359	0.359	0.169	0.379																											0
ARS-BFGL-NGS-45691	2	128484790	2	132291337	CG	0.623	0.377	0.822	0.602																											0
ARS-BFGL-NGS-56	16	78356180	16	74748124	AG	0.696	0.304	0.853	0.679																											0
ARS-BFGL-BAC-27368	17	7143753	17	7670971	AG	0.586	0.414	0.819	0.561	LRBA																										0
BTB-00301284	7	31655835	7	29072907	AC	0.741	0.259	0.619	0.754																											0
ARS-BFGL-NGS-107467	21	21859000	21	21189367	AG	0.121	0.121	0.047	0.129																											0
BFGL-NGS-112101	29	26153037	29	27084191	AG	0.083	0.083	0.035	0.088	MRGPRX2																								P
ARS-BFGL-NGS-43868	7	91946384	7	90768813	CG	0.38	0.38	0.222	0.397																			G			G		EG	G	G						G
Hapmap32191-BTC-019394	25	6103549	25	6890893	AG	0.442	0.442	0.709	0.414	A2BP1																								G
Hapmap27802-BTA-49707	5	68946279	5	73634208	AG	0.438	0.438	0.766	0.403																									G
Hapmap59124-rs29023522	7	101248064	7	100343268	AG	0.293	0.293	0.653	0.254																									G
Hapmap47704-BTA-71045	4	67115048	4	69390800	AG	0.483	0.483	0.494	0.482																					G				G
BTB-01356178	20	2491375	20	561328	AG	0.632	0.368	0.538	0.642	KCNIP1																								G	G
BFGL-NGS-110061	4	8779979	4	7330711	AG	0.28	0.28	0.144	0.295																									G
Hapmap46949-BTA-119904	21	63236456	21	61814009	AG	0.579	0.421	0.528	0.584																									G
Hapmap41279-BTA-49700	2	128216477	2	132024337	AG	0.22	0.22	0.169	0.226	LOC282685																								G	0
Hapmap42635-BTA-68718	20	4618689	20	4745147	AG	0.602	0.398	0.519	0.611																							0		G	G
Hapmap51261-BTA-56108	23	2755704	23	3777642	AG	0.305	0.305	0.363	0.299	PRIM2																								EP	EP
ARS-BFGL-NGS-16093	28	12717523	28	11251657	CG	0.559	0.441	0.548	0.559	CHRM3																								EGP
ARS-BFGL-NGS-93210	23	2893723	23	3639727	AG	0.54	0.46	0.541	0.54															0							0			EGP							0
ARS-BFGL-NGS-32066	9	90690991	9	93110746	AC	0.58	0.42	0.538	0.585	SYNE1																								EG	E
BTA-14523-no-rs	13	7161324	13	7125194	AG	0.071	0.071	0.022	0.077	TASP1																				0		0		EG	G
ARS-BFGL-NGS-58314	20	10871544	20	11625506	AG	0.567	0.433	0.781	0.545																					G		0		EG
UA-IFASA-6733	9	94235535	9	96580538	AG	0.605	0.395	0.563	0.609																									EG	EG
ARS-BFGL-NGS-104207	6	109835444	6	119038391	AG	0.547	0.453	0.531	0.549	WHSC2																	E				0		EP	E	E						E
BTB-00283603	6	109719477	6	118855815	AG	0.579	0.421	0.553	0.582	LETM1																	E			0	E	0	E	E	E					E	E
ARS-BFGL-NGS-13027	30	84566018	30	49078853	AG	0.446	0.446	0.269	0.466	TAF1																	0						G	E	G
BTA-88049-no-rs	6	643965	6	574157	AT	0.587	0.413	0.79	0.565																									E
ARS-BFGL-NGS-87800	6	615089	6	545275	AG	0.592	0.408	0.793	0.571																									E
Hapmap38362-BTA-94562	32	6017	6	514960	AC	0.406	0.406	0.206	0.428																									E
ARS-BFGL-NGS-25823	9	88448285	9	90579032	AG	0.329	0.329	0.138	0.349	PPP1R14C																								E
BTB-00141857	3	88766772	3	94542660	AG	0.077	0.077	0.031	0.082																								E	E	E
BFGL-NGS-119467	16	50966489	16	47043974	AC	0.243	0.243	0.134	0.254	PRDM16																								E	0						0
Hapmap49911-BTA-21136	7	91882019	7	90704153	AG	0.343	0.343	0.203	0.358																			0			G		G	0	G						G
BTA-21135-no-rs	7	91904522	7	90726623	AG	0.344	0.344	0.203	0.359															G				0			G		G	0	G						G
UA-IFASA-8477	19	59936906	19	61273149	AC	0.751	0.249	0.909	0.734																		P			0				0
ARS-BFGL-NGS-55482	6	818864	6	749670	AG	0.816	0.184	0.912	0.805																		G							0
UA-IFASA-1553	13	5128166	13	5256365	AC	0.145	0.145	0.069	0.153																		G			0				0	0
ARS-BFGL-NGS-27636	19	57655339	19	58732295	AG	0.176	0.176	0.116	0.183	GPRC5C														0			0			0	0	0	0	0	0						0
ARS-BFGL-NGS-52939	19	56244442	19	57331979	AG	0.172	0.172	0.103	0.179	SRP68																	0			0	0	0	0	0	0						0
BTA-74498-no-rs	5	85980094	5	91980041	AG	0.165	0.165	0.397	0.14															E	G	EG				0	0	0		0					0	0	G
ARS-BFGL-BAC-2591	22	34385123	22	35072320	AG	0.486	0.486	0.231	0.513																0					0		0		0						0	0
ARS-BFGL-NGS-37805	21	63985298	21	62530358	AC	0.207	0.207	0.353	0.191																									0
Hapmap28985-BTA-73836	5	70338965	5	75141727	CG	0.743	0.257	0.564	0.762	RFX4																				G				0							G
ARS-BFGL-NGS-21149	17	2939030	17	3182469	AG	0.386	0.386	0.175	0.409																									0
BFGL-NGS-119579	6	4284741	6	4217985	AG	0.448	0.448	0.723	0.418																					0				0							0
ARS-BFGL-NGS-53562	32	0	19	33669676	CG	0.463	0.463	0.204	0.491	PMP22																								0						0
BTB-00264414	6	79843283	6	81296477	AG	0.101	0.101	0.344	0.075											0														0
ARS-BFGL-NGS-40184	22	34416644	22	35103841	CG	0.604	0.396	0.828	0.581																									0
ARS-BFGL-NGS-77061	21	6900116	21	5455361	AC	0.497	0.497	0.272	0.521	ADAMTS17																				0		0		0
ARS-BFGL-NGS-99429	23	19478135	23	20202494	AG	0.243	0.243	0.103	0.259	RCAN2																								0
ARS-BFGL-NGS-48030	20	4496376	20	4622894	CG	0.455	0.455	0.261	0.475																									0
ARS-BFGL-NGS-21261	23	17045647	23	17685503	AG	0.288	0.288	0.116	0.307	XPO5																								0
ARS-BFGL-NGS-55814	7	6036526	7	6567326	AG	0.248	0.248	0.138	0.26	CPAMD8																							0	0	0
ARS-BFGL-BAC-35260	24	55380898	24	57013144	AG	0.501	0.499	0.3	0.523																									0
BTB-00275005	6	100876879	6	103079731	AG	0.245	0.245	0.324	0.237																								0	0	0
ARS-BFGL-NGS-28798	13	17348861	13	16077825	AC	0.089	0.089	0.025	0.096																					0				0	0					0	0
Hapmap44306-BTA-88506	28	5666293	28	3760295	AG	0.432	0.432	0.22	0.455																									0
BFGL-NGS-111008	5	71884473	5	76788487	AG	0.43	0.43	0.181	0.457	SYN3																								0
ARS-BFGL-NGS-97753	9	88503741	9	90743220	AG	0.266	0.266	0.125	0.28																									0	0
Hapmap39792-BTA-95367	21	64415056	21	63009392	AC	0.459	0.459	0.513	0.453																									0
Hapmap54568-rs29010311	1	91001080	1	92669977	AG	0.232	0.232	0.103	0.245																							0		0
ARS-BFGL-NGS-61938	2	120111418	2	123462477	AG	0.827	0.173	0.925	0.817	NMUR1																								0
ARS-BFGL-NGS-59820	2	114517270	2	118303894	AC	0.832	0.168	0.927	0.822	LOC615765																								0
ARS-BFGL-NGS-94063	7	4436640	7	4431857	AG	0.112	0.112	0.041	0.119	CRTC1														0						0	0	E	0	0	0						E
ARS-BFGL-NGS-16048	22	56448122	22	57281441	AG	0.312	0.312	0.441	0.298	C22H3orf31																								0
ARS-BFGL-NGS-61056	13	10467314	31	456691	AG	0.798	0.202	0.881	0.789																					E				0
BTB-01073083	9	24782825	31	26879	AG	0.786	0.214	0.879	0.777																									0
Hapmap50856-BTA-107430	16	70194181	16	66529602	AG	0.408	0.408	0.503	0.398																									0
BTB-00491839	12	46917339	12	46825696	AC	0.188	0.188	0.075	0.2																									0							0
ARS-BFGL-NGS-55038	16	70127523	16	66449641	AC	0.587	0.413	0.494	0.598																									0
Hapmap43417-BTA-96760	6	83416784	6	85083242	AG	0.841	0.159	0.638	0.863											0										0				0
BTA-77629-no-rs	6	101399909	6	103612624	AG	0.544	0.456	0.782	0.518	WDFY3																								0
BFGL-NGS-118696	2	120008794	2	123371914	AG	0.83	0.17	0.922	0.82																									0
BTA-115307-no-rs	9	81545246	9	83302783	AG	0.348	0.348	0.413	0.341																									0	0
Hapmap54597-rs29019273	7	57641183	7	55468017	AG	0.423	0.423	0.225	0.445																									0
BFGL-NGS-113708	14	72228540	14	68219827	AG	0.714	0.286	0.834	0.701	RAD54B																								0
ARS-BFGL-NGS-96550	26	4248936	26	3847092	AG	0.452	0.452	0.741	0.422																									0
Hapmap36668-SCAFFOLD65016_14724	9	94123343	9	96468568	AC	0.596	0.404	0.534	0.602																									0
BTA-39763-no-rs	16	67192692	16	63418521	AG	0.31	0.31	0.147	0.328																									0
BTA-80395-no-rs	10	91472982	10	92939955	AG	0.062	0.062	0.038	0.064																									0	0
ARS-BFGL-NGS-56116	10	91498619	10	92965588	AG	0.938	0.062	0.963	0.936																									0	0
ARS-BFGL-NGS-18896	28	42720661	28	42251712	AC	0.549	0.451	0.513	0.553																									0	0
Hapmap47172-BTA-109521	4	70305010	4	72561112	AG	0.781	0.219	0.863	0.772																									0
BFGL-NGS-116468	4	70537648	4	72831516	AG	0.803	0.197	0.875	0.796																									0
ARS-BFGL-NGS-51159	4	70729858	4	73017372	CG	0.197	0.197	0.125	0.205																									0
BFGL-NGS-119675	4	70351186	4	72605980	AG	0.781	0.219	0.865	0.772																									0
BFGL-NGS-115217	4	70399494	4	72654440	AG	0.78	0.22	0.863	0.771																									0
Hapmap35054-BES7_Contig354_1224	6	101414694	6	103627410	AG	0.669	0.331	0.838	0.651	WDFY3																								0	0
ARS-BFGL-NGS-36876	4	70700960	4	72988437	AG	0.803	0.197	0.874	0.796																									0
ARS-BFGL-NGS-22449	19	56754737	19	57840188	AG	0.423	0.423	0.466	0.419	GRB2																								0	0
Hapmap27696-BTC-045782	6	101427754	6	103640465	AG	0.317	0.317	0.153	0.335	WDFY3																								0
Hapmap23158-BTA-158869	21	62927337	21	61505403	AC	0.616	0.384	0.607	0.617																									0
ARS-BFGL-NGS-101271	28	7289071	28	5729061	AG	0.636	0.364	0.606	0.64	TARBP1																								0
ARS-BFGL-NGS-7878	2	33678860	2	34720066	AC	0.453	0.453	0.49	0.45																					0	0			0							0
ARS-BFGL-NGS-44177	16	50928943	16	47006426	AG	0.722	0.278	0.856	0.708	PRDM16																								0
ARS-BFGL-NGS-22021	16	72410540	16	68396075	AC	0.13	0.13	0.057	0.138	RPS6KC1																								0
BFGL-NGS-115903	6	100827998	6	103030960	AG	0.506	0.494	0.267	0.532																									0
ARS-BFGL-NGS-26480	16	50896880	16	46974362	AC	0.731	0.269	0.859	0.717	PRDM16																								0
Hapmap55306-rs29018633	2	36969965	2	38241365	AG	0.204	0.204	0.116	0.214	BAZ2B																								0
BTB-02036754	9	1952163	9	1229713	AG	0.795	0.205	0.877	0.787																				GP
ARS-BFGL-NGS-9848	18	64610767	18	64727405	AG	0.364	0.364	0.231	0.379	ZNF264																			GP
BTA-85289-no-rs	9	14961721	9	14545787	AG	0.431	0.431	0.733	0.398	COL12A1																			G
Hapmap38157-BTA-39948	16	70577587	16	66917009	AC	0.456	0.456	0.488	0.453																				G
BTB-00227037	5	43736571	5	46996518	AG	0.459	0.459	0.715	0.432																				G
BTA-58378-no-rs	5	54171859	5	58094584	AG	0.732	0.268	0.873	0.717	SLC16A7																			G
Hapmap51442-BTA-39855	16	71208967	16	67187003	AG	0.454	0.454	0.49	0.45																				G
BFGL-NGS-116994	5	51967497	5	55947824	AG	0.874	0.126	0.925	0.869																				G
ARS-BFGL-NGS-108538	11	107205272	31	106084	AG	0.218	0.218	0.119	0.229																				G
ARS-BFGL-NGS-34371	2	89478521	2	93354566	AG	0.874	0.126	0.953	0.866																				G
Hapmap31805-BTA-154485	8	34428004	8	36232702	AG	0.304	0.304	0.147	0.321																				G
ARS-BFGL-NGS-107956	5	74886585	5	80140047	AG	0.784	0.216	0.888	0.773																				G
Hapmap60862-rs29018508	5	91320953	5	97572284	AC	0.863	0.137	0.936	0.856																				EGP
BTA-73296-no-rs	5	26526934	5	29266469	AG	0.484	0.484	0.475	0.485																				EGP
Hapmap43798-BTA-17697	5	92686353	5	99108573	AG	0.952	0.048	0.981	0.949																				EGP
ARS-BFGL-NGS-86658	29	6285416	29	6274933	AG	0.188	0.188	0.109	0.197	NOX4																			EGP
ARS-BFGL-NGS-22429	9	3158770	9	2238434	AG	0.761	0.239	0.863	0.751	LOC100140418																			EG
BTB-02072771	9	2095979	9	1399218	AG	0.746	0.254	0.844	0.735																				EG
BTB-00377789	9	2048367	9	1326785	AG	0.746	0.254	0.843	0.735																				EG
Hapmap49068-BTA-17115	8	37508875	8	39373846	AG	0.367	0.367	0.219	0.383																				EG
Hapmap52337-rs29022325	9	22892355	9	23298097	AC	0.257	0.257	0.156	0.268																				EG
ARS-BFGL-NGS-36127	29	32544765	29	33659017	AG	0.875	0.125	0.925	0.869																				EG
BTA-98164-no-rs	8	38084197	8	39919118	AG	0.264	0.264	0.604	0.227	KDM4C																			E
UA-IFASA-1929	12	55627174	12	55764125	AG	0.677	0.323	0.381	0.709																				E
Hapmap56826-rs29013564	12	55674695	12	55813428	CG	0.334	0.334	0.619	0.303																				E
BTB-00499073	12	55654241	12	55792782	AG	0.669	0.331	0.381	0.699																				E
Hapmap49653-BTA-54778	22	5741589	22	5635349	AG	0.476	0.476	0.747	0.447																				E
Hapmap35668-SCAFFOLD40157_4581	8	38592459	8	40453705	AG	0.775	0.225	0.622	0.791	UHRF2																			E
Hapmap50116-BTA-81046	8	37604683	8	39478706	AG	0.725	0.275	0.588	0.74																				E
BTB-01399092	8	50379563	8	52429154	AG	0.557	0.443	0.75	0.536																				E
ARS-BFGL-NGS-31434	32	0	15	68425606	AC	0.105	0.105	0.047	0.111	LOC783480																			E
BTB-01864543	8	93404723	8	96575604	AG	0.751	0.249	0.388	0.79							0												0	0
ARS-BFGL-NGS-22907	30	131710317	30	77127986	AG	0.452	0.452	0.219	0.477		0									0				G	G	G	G		0	G	0										G
ARS-BFGL-NGS-17877	18	60377508	18	60189041	AG	0.495	0.495	0.722	0.47	LOC100139758	E																		0
ARS-BFGL-NGS-63224	30	143626961	30	86033043	AG	0.392	0.392	0.716	0.358	LOC783795	0									0									0
Hapmap48291-BTA-31854	30	134841753	30	79687560	AG	0.375	0.375	0.681	0.343		0																		0
BTB-01851577	3	47165828	3	50093240	AG	0.638	0.362	0.369	0.667		0		0																0
BFGL-NGS-119420	13	59101909	13	59330402	AG	0.227	0.227	0.581	0.189	ZBP1		0	0	0															0
BTB-00566468	15	60612367	15	59477029	AG	0.757	0.243	0.399	0.795					0											0				0
ARS-BFGL-NGS-68744	8	37985778	8	39820920	AG	0.28	0.28	0.623	0.244	KDM4C																			0
ARS-BFGL-NGS-14923	8	37874636	8	39736515	AG	0.278	0.278	0.609	0.242																				0
ARS-BFGL-NGS-58336	8	37909744	8	39697876	AG	0.279	0.279	0.609	0.243																				0
Hapmap41540-BTA-43915	18	53970861	18	53333729	AG	0.173	0.173	0.55	0.133											0									0
Hapmap34068-BES2_Contig513_1168	30	115968607	30	68962673	AG	0.835	0.165	0.427	0.879	LOC786985		0	0																0
BFGL-NGS-116942	26	1419676	26	1410950	AG	0.217	0.217	0.559	0.18																				0
BFGL-NGS-117323	29	49357135	29	50582452	AG	0.111	0.111	0.322	0.089																				0
BTA-81061-no-rs	8	38244290	8	40083296	AG	0.293	0.293	0.637	0.258	KDM4C																			0
ARS-BFGL-NGS-2893	29	48501273	29	49692969	AG	0.085	0.085	0.313	0.061	SHANK2																			0
BTB-00410322	10	13990943	10	15775382	AC	0.508	0.492	0.234	0.538																				0
Hapmap25018-BTA-125160	10	14554414	10	14451558	AG	0.624	0.376	0.316	0.657																				0
ARS-BFGL-NGS-2525	6	45813845	6	45627476	AC	0.394	0.394	0.156	0.419	LOC100138258																			0
ARS-BFGL-NGS-109171	5	45655508	5	49186341	AG	0.569	0.431	0.285	0.6	LOC614357																			0
ARS-BFGL-NGS-41406	8	28058435	8	29728919	AT	0.627	0.373	0.334	0.658																				0
ARS-BFGL-NGS-101465	8	53948268	8	56061134	AG	0.354	0.354	0.172	0.373	GNA14																			0
ARS-BFGL-NGS-99906	22	5833750	22	5727705	AC	0.428	0.428	0.681	0.401																				0
ARS-BFGL-NGS-55886	5	54231399	5	58154124	AG	0.243	0.243	0.106	0.258																				0
BTB-01038990	30	2199470	31	266711	AG	0.791	0.209	0.438	0.827																				0
Hapmap28951-BTA-145715	8	38672654	8	40584773	CG	0.791	0.209	0.634	0.807																				0
ARS-BFGL-NGS-84443	30	20758679	30	10608106	AG	0.523	0.477	0.245	0.553																				0
BTA-14515-no-rs	8	83888935	13	8740419	AG	0.234	0.234	0.606	0.193	MACROD2																			0
BTA-76116-no-rs	6	47140778	6	46920842	AG	0.252	0.252	0.388	0.237																				0
BTB-01509839	8	55084725	8	57213001	AG	0.503	0.497	0.745	0.478																				0
ARS-BFGL-NGS-28026	5	67586221	5	72205150	AG	0.267	0.267	0.106	0.284																				0
ARS-BFGL-NGS-15334	10	14063148	10	13961942	AG	0.545	0.455	0.784	0.519	A5PKE7																			0
BTB-00830411	22	4226071	22	4124586	AG	0.645	0.355	0.831	0.624	RBMS3																			0
BTB-02001974	6	50860823	6	50860416	AG	0.741	0.259	0.597	0.757																				0
BTA-98135-no-rs	11	61294221	2	94652959	AC	0.676	0.324	0.871	0.656	LOC613949																			0
BTA-54457-no-rs	22	5431430	22	5325045	AC	0.775	0.225	0.906	0.761	GADL1																			0
BTB-01991280	9	4749770	9	4091762	AG	0.48	0.48	0.759	0.45																				0
ARS-BFGL-NGS-24608	2	96857370	2	101524611	AG	0.519	0.481	0.722	0.498																				0
ARS-BFGL-NGS-106015	6	61199572	6	61938805	AG	0.56	0.44	0.797	0.535	RBM47																			0
Hapmap25561-BTA-143277	5	77287989	5	82792167	AG	0.32	0.32	0.138	0.34																				0
ARS-BFGL-NGS-27027	22	5310074	22	5202347	AG	0.222	0.222	0.091	0.236	GADL1																			0
BTA-71813-no-rs	4	98016975	4	100634712	AG	0.657	0.343	0.315	0.694	EXOC4						0													0
Hapmap49302-BTA-77659	6	104245701	6	106537206	AG	0.706	0.294	0.866	0.689																				0
ARS-BFGL-NGS-11268	23	1233395	23	6106650	AG	0.907	0.093	0.719	0.927																				0
ARS-BFGL-NGS-25589	9	44489665	9	46047089	AG	0.221	0.221	0.355	0.206																				0
Hapmap60074-rs29020121	5	54369185	5	58294795	AG	0.794	0.206	0.897	0.784																				0
Hapmap51113-BTA-100127	2	89444485	2	93320532	AG	0.827	0.173	0.925	0.816																				0
ARS-BFGL-NGS-101178	32	0	29	49604954	AG	0.147	0.147	0.344	0.126	LOC618649																			0
Hapmap41472-BTA-19981	30	24286879	30	13816098	AG	0.212	0.212	0.097	0.224																				0
BTB-01837292	9	2146085	9	1463198	AG	0.728	0.272	0.645	0.737																				0
Hapmap34686-BES10_Contig763_1215	6	46867937	6	46639539	AC	0.591	0.409	0.6	0.59	SEL1L3																			0
ARS-BFGL-NGS-67961	2	98490521	2	103246910	AG	0.508	0.492	0.717	0.485																				0
ARS-BFGL-NGS-30289	9	4615023	9	3899171	AG	0.471	0.471	0.738	0.443																				0
ARS-BFGL-NGS-55602	2	93600676	2	98134047	AG	0.899	0.101	0.975	0.891																				0
Hapmap40245-BTA-29912	9	2502867	13	64462226	AC	0.462	0.462	0.429	0.466	ITCH																			0
ARS-BFGL-NGS-43498	26	14615635	26	15064519	AG	0.147	0.147	0.291	0.131																				0
ARS-BFGL-NGS-105084	15	16877554	15	14857817	AG	0.055	0.055	0.019	0.059	GUCY1A2																			0
BTB-01374567	9	2284075	9	1598499	AG	0.311	0.311	0.145	0.329																				0
ARS-BFGL-NGS-36005	10	5502939	10	5193670	AG	0.613	0.387	0.3	0.646																				0
BFGL-NGS-118603	19	50504976	19	51350768	AG	0.252	0.252	0.138	0.264	TBCD																			0
BTB-00137287	3	77975986	3	83346371	AG	0.197	0.197	0.075	0.21																				0
BTB-00378544	9	3029814	9	2137654	AC	0.543	0.457	0.791	0.517	LOC788324																			0
ARS-BFGL-NGS-103613	9	1427119	9	672234	AG	0.672	0.328	0.528	0.687																				0
Hapmap27537-BTC-060891	6	39257620	6	38638962	AG	0.614	0.386	0.803	0.594																				0
Hapmap49174-BTA-43310	1	97458910	1	98944629	AG	0.574	0.426	0.541	0.578																				0
BTA-45195-no-rs	1	100297745	1	101861686	AG	0.824	0.176	0.919	0.814																				0
Hapmap53237-rs29021167	10	63095461	10	64551774	AG	0.369	0.369	0.438	0.362																		G	G		0	0		0								0
BFGL-NGS-115653	7	90900133	7	89781737	AC	0.517	0.483	0.263	0.545	LOC782219																		G
BTA-40390-no-rs	16	22272329	16	20615465	AG	0.382	0.382	0.653	0.353								0											G							0
Hapmap24398-BTC-062971	14	57584280	14	53222605	AC	0.396	0.396	0.654	0.369																			G					0
ARS-BFGL-NGS-15094	10	64706581	10	66240211	AG	0.761	0.239	0.625	0.776																			G
ARS-BFGL-NGS-12185	30	145243690	31	983791	AC	0.879	0.121	0.913	0.875															0		0	0	EGP		0	0		0								0
Hapmap40891-BTA-115072	12	23577169	12	23105299	AG	0.694	0.306	0.347	0.731										E									E
ARS-BFGL-NGS-36483	30	25731651	30	14983892	AG	0.271	0.271	0.606	0.234							E		E										E
Hapmap56111-rs29019494	7	108638689	7	107881812	AT	0.332	0.332	0.644	0.298																			E										0
Hapmap25523-BTA-130593	16	34236303	16	30791146	AG	0.748	0.252	0.616	0.762	AKT3																		E
BTB-00632825	16	34211459	16	30766301	AG	0.75	0.25	0.616	0.764	AKT3																		E
ARS-BFGL-NGS-14996	25	15539265	25	16491460	AG	0.694	0.306	0.656	0.698																			E
BTB-00738246	1	112769407	1	114188686	AC	0.664	0.336	0.813	0.648															EG		0		E
ARS-BFGL-NGS-105092	19	60165029	19	61501059	AG	0.432	0.432	0.25	0.452																		EGP	0
ARS-BFGL-NGS-18574	10	77391821	10	79317853	AG	0.729	0.271	0.863	0.714	RAB15														0		0	0	0		G	0										0
ARS-BFGL-NGS-100791	2	35004695	2	36035875	AG	0.693	0.307	0.826	0.679															0		0	0	0		0	0		0		0				0		0
Hapmap49666-BTA-57439	24	16306830	24	16735480	AG	0.135	0.135	0.55	0.091			0		0					0		0		0					0										0
BTA-108164-no-rs	30	126985234	31	239058	AG	0.796	0.204	0.409	0.837										0									0
Hapmap51821-BTA-30604	30	127636818	30	73747766	AG	0.202	0.202	0.594	0.16										0									0
ARS-BFGL-NGS-39442	22	43620882	22	43928752	AC	0.72	0.28	0.4	0.754							0		0										0
BTB-00067270	1	141351312	1	142238760	AG	0.224	0.224	0.566	0.187	IGSF5						0	0	0										0
ARS-BFGL-NGS-43785	30	3167117	31	277676	AG	0.245	0.245	0.575	0.21							G	0	0										0
Hapmap39671-BTA-62550	30	90910050	30	56543500	AC	0.223	0.223	0.591	0.184							0		0										0
ARS-BFGL-NGS-73455	1	140524195	1	141310420	AG	0.721	0.279	0.394	0.757							0		0										0
BTB-00150138	3	98952564	3	105269598	AG	0.712	0.288	0.391	0.748	LOC787081						0		0										0
ARS-BFGL-NGS-91441	1	141691093	1	142620598	AG	0.266	0.266	0.594	0.231	DSCAM						0		0										0
BTB-00142159	3	89942617	3	95776746	AG	0.347	0.347	0.675	0.312							0		0										0
BTB-01050603	30	138831892	30	87760635	AG	0.453	0.453	0.706	0.426									0										0
BFGL-NGS-111984	10	37656583	10	37452334	AG	0.657	0.343	0.363	0.689	PLA2G4F								0										0
Hapmap42056-BTA-108680	3	91136875	3	97065633	AG	0.49	0.49	0.22	0.518									0										0
BTA-30585-no-rs	30	120654979	31	398862	AG	0.79	0.21	0.399	0.832																			0					0
Hapmap39109-BTA-30591	30	120691496	31	364178	AC	0.688	0.312	0.369	0.722																			0
Hapmap53714-rs29017586	10	36758715	10	36557397	AG	0.623	0.377	0.343	0.654																			0
BFGL-NGS-116214	26	29972396	26	29864862	AC	0.141	0.141	0.543	0.1																			0										0
BTA-18198-no-rs	25	24225515	25	25369466	AG	0.914	0.086	0.688	0.938																			0
Hapmap57421-rs29025964	10	46802159	10	47086407	AG	0.568	0.432	0.289	0.6	APH1B																		0
BTB-00847079	22	41109447	22	41474683	AG	0.395	0.395	0.231	0.413	FHIT																		0
BTA-66268-no-rs	10	36374166	10	36172832	AC	0.308	0.308	0.628	0.274	RAD51																		0
BTA-42041-no-rs	17	6746199	17	7263715	AG	0.385	0.385	0.658	0.356																			0
BTA-101724-no-rs	8	93896073	8	97099322	AG	0.669	0.331	0.35	0.704																			0
ARS-BFGL-NGS-59537	3	114703617	3	121465723	AG	0.385	0.385	0.176	0.407																			0
BTA-101737-no-rs	8	93867246	8	97070495	AC	0.324	0.324	0.648	0.289																			0
ARS-BFGL-NGS-65126	3	114526324	3	121275722	AC	0.319	0.319	0.641	0.285																			0										0
BTA-18015-no-rs	10	38884419	10	38783291	AG	0.761	0.239	0.403	0.8																			0
ARS-BFGL-NGS-38839	10	77032581	10	78918395	AG	0.438	0.438	0.252	0.458																			0
BTB-01373370	10	82030321	10	83939039	AC	0.569	0.431	0.778	0.546	SMOC1																		0
BTA-99263-no-rs	11	79493646	11	81752983	AC	0.738	0.262	0.844	0.727	OSR1														EG		0		0			0		0						G		0
Hapmap42423-BTA-109756	27	34978041	27	37663676	AG	0.115	0.115	0.3	0.096																			0					0
Hapmap41879-BTA-47145	2	32880955	2	33853646	AG	0.359	0.359	0.647	0.328																			0					0		0
BFGL-NGS-119694	16	2177420	16	1351732	AG	0.565	0.435	0.3	0.594																			0
ARS-BFGL-NGS-11105	11	78510118	11	80795967	AG	0.239	0.239	0.144	0.25	LOC529399														G		0		0			0										0
ARS-BFGL-NGS-228	7	103074895	7	102351902	AG	0.419	0.419	0.675	0.391																			0					0
BFGL-NGS-116271	10	79175778	10	81115386	AC	0.56	0.44	0.288	0.589	GPHN																		0
ARS-BFGL-NGS-61814	8	11212361	8	11432925	AC	0.662	0.338	0.338	0.698																			0										0
Hapmap52902-rs29010266	3	93330506	30	29122464	AG	0.573	0.427	0.319	0.601																			0
Hapmap39294-BTA-80145	7	90655911	7	89538307	AC	0.664	0.336	0.353	0.698	MEF2C																		0
BFGL-NGS-119345	10	47634967	10	47965965	AG	0.628	0.372	0.6	0.632	TLN2																		0
ARS-BFGL-BAC-24005	14	44445182	14	39346670	AG	0.731	0.269	0.825	0.721																			0
BFGL-NGS-113793	2	32770767	2	33743658	AG	0.626	0.374	0.337	0.657	FIGN																		0					0		0
BTA-45431-no-rs	7	103159234	7	102434086	AC	0.277	0.277	0.626	0.24																			0
BTB-01503516	7	85462590	7	84158707	AG	0.469	0.469	0.709	0.443	XRCC4																		0
Hapmap57868-rs29020458	24	22746291	24	23534271	AG	0.561	0.439	0.316	0.587	DTNA																		0
Hapmap36191-SCAFFOLD388152_519	14	43242051	14	38035979	AG	0.595	0.405	0.747	0.579																			0
UA-IFASA-8061	23	3581582	23	2904113	AG	0.534	0.466	0.763	0.509	DST																		0
Hapmap47063-BTA-62293	10	37852123	10	37647411	AG	0.614	0.386	0.341	0.643	CAPN3																		0
BTA-65371-no-rs	30	133129839	30	78555273	AG	0.703	0.297	0.838	0.688	NHS														0				0			0										0
ARS-BFGL-NGS-84593	3	114388249	3	121137679	AG	0.418	0.418	0.669	0.392																			0
ARS-BFGL-NGS-42106	7	97772240	7	96734417	AC	0.519	0.481	0.277	0.545																			0					0
Hapmap32182-BTC-010642	14	27634314	14	25766448	AG	0.52	0.48	0.725	0.498																			0					0
Hapmap48689-BTA-23260	8	51632699	8	53670620	AG	0.65	0.35	0.822	0.631																			0					0
BTB-01713349	8	51560983	8	53599973	AC	0.635	0.365	0.813	0.616																			0
BTB-00423742	10	51627715	10	52088334	AG	0.719	0.281	0.397	0.753	ADAM10																		0
Hapmap44494-BTA-90423	11	80637936	11	82646767	AG	0.512	0.488	0.291	0.536																			0					0		0
ARS-BFGL-NGS-62557	3	114583055	3	121340162	AG	0.428	0.428	0.712	0.397																			0
ARS-BFGL-NGS-102016	10	38452236	10	38292368	AG	0.574	0.426	0.754	0.556																			0			0										0
ARS-BFGL-NGS-1082	16	50383731	16	46461912	AG	0.7	0.3	0.591	0.712																	0		0
Hapmap25761-BTC-065280	14	26949215	14	25081787	AG	0.492	0.492	0.291	0.514																			0
ARS-BFGL-NGS-65485	11	74414798	11	76509297	AC	0.814	0.186	0.894	0.805	ADCY3														0				0
ARS-BFGL-BAC-11783	11	74603943	11	76698422	AG	0.806	0.194	0.885	0.797	NCOA1																		0
BTA-80441-no-rs	7	103779001	7	103091828	AG	0.66	0.34	0.352	0.693																			0					0
BTA-12956-rs29024900	11	74458812	11	76553308	AG	0.186	0.186	0.108	0.194	ADCY3														0				0			0										0
BTB-00425187	10	52860808	10	53331269	AG	0.207	0.207	0.325	0.194	LOC517509																		0
BTB-02088155	3	115395556	3	122211018	AG	0.445	0.445	0.716	0.415																			0
Hapmap34838-BES10_Contig603_291	10	38424075	10	38264639	AG	0.418	0.418	0.244	0.436	UBR1																0		0			0										0
ARS-BFGL-NGS-82094	10	52781919	10	53253799	AG	0.162	0.162	0.3	0.147																			0
BTA-95758-no-rs	2	35043749	2	36074929	AG	0.309	0.309	0.184	0.322																			0			0				0						0
Hapmap60155-rs29010222	10	38376013	10	38216575	AG	0.414	0.414	0.244	0.432	UBR1																0		0			G										0
ARS-BFGL-NGS-105636	13	3999095	13	4078297	AG	0.156	0.156	0.281	0.142																			0
ARS-BFGL-NGS-84327	13	5774000	13	5660409	AG	0.742	0.258	0.639	0.753																			0
ARS-BFGL-NGS-68512	30	104393600	30	62291223	AG	0.761	0.239	0.884	0.748																		G			0		0
BTA-08388-no-rs	19	56132884	19	57220725	AC	0.315	0.315	0.125	0.335	RNF157														0	0	0	G			0
Hapmap46795-BTA-30632	30	131766182	30	77183469	AG	0.578	0.422	0.29	0.609	PHKA2														G	0	G	G			0	0	0							0	0	G
ARS-BFGL-NGS-19442	5	70997483	5	75805133	AG	0.383	0.383	0.506	0.371	BTBD11														0	G	G	G			0	0	0									G
ARS-BFGL-NGS-3506	5	70897603	5	75705849	AG	0.626	0.374	0.497	0.64															0	0	G	G			0	0	0									G
ARS-BFGL-NGS-84834	30	120923474	31	134227	AG	0.88	0.12	0.947	0.873																		G
BFGL-NGS-111847	22	57579173	22	58486724	AG	0.827	0.173	0.909	0.819	SYN2																	G
ARS-BFGL-NGS-81605	30	131806987	30	77223280	AG	0.134	0.134	0.066	0.142	PHKA2																	G					G
Hapmap53060-rs29020888	26	25032529	26	25044942	AG	0.268	0.268	0.37	0.258	WDR96															G		G			0	0										0
BTB-01133946	6	55796059	6	55956041	AG	0.938	0.062	0.975	0.934																		G			0			0								0
BTA-73310-no-rs	10	62675184	10	64128837	AG	0.505	0.495	0.459	0.509																		G			0	0										0
Hapmap57586-rs29015232	13	6396120	13	6327310	AG	0.606	0.394	0.566	0.611															G		E	G
ARS-BFGL-NGS-24691	13	4973274	13	5148263	AG	0.463	0.463	0.25	0.486																		G
Hapmap49374-BTA-91097	13	6460644	13	6391747	AG	0.535	0.465	0.319	0.558																		G
ARS-BFGL-NGS-4898	10	63027070	10	64483386	AG	0.65	0.35	0.572	0.659																		G				0										0
BTB-00432889	10	62653672	10	64107324	AG	0.453	0.453	0.512	0.447															0		0	G			0	G										G
Hapmap38195-BTA-112765	10	63836108	10	65295694	AC	0.511	0.489	0.513	0.511															G			G			0	G										G
Hapmap41275-BTA-47175	10	64905140	31	69491	AG	0.511	0.489	0.503	0.512															G		G	G			G	G	0	0								G
ARS-BFGL-NGS-103164	10	62792747	10	64248734	AG	0.58	0.42	0.553	0.583																		G
ARS-BFGL-NGS-79865	10	54485911	10	55234829	AG	0.672	0.328	0.597	0.68	NEDD4																	G
BTA-73902-no-rs	5	71526049	5	76333555	CG	0.349	0.349	0.459	0.338	SYN3														G		G	EG			0											G
BTA-65964-no-rs	23	18197600	23	18862624	AG	0.101	0.101	0.025	0.11															0	G	G	EG														E
Hapmap54224-rs29017378	13	6637085	13	6567779	AG	0.532	0.468	0.322	0.554																		EG
Hapmap49448-BTA-111996	30	93010432	30	54659291	AG	0.5	0.5	0.291	0.523																		EG
BTB-00439685	10	82546242	10	84453779	AC	0.142	0.142	0.069	0.15															0		0	EG			G	0	G									G
UA-IFASA-8925	3	14084731	3	15459130	AG	0.707	0.293	0.581	0.721	SH2D2A																	E
ARS-BFGL-NGS-19324	11	18833272	11	19832527	AG	0.79	0.21	0.696	0.8																		E
ARS-BFGL-NGS-72838	6	109652813	6	118790441	AC	0.813	0.187	0.9	0.804																		E
ARS-BFGL-NGS-4015	6	109610794	6	118748364	AG	0.137	0.137	0.066	0.145																		E
ARS-BFGL-NGS-79062	30	100161904	30	56928473	AC	0.539	0.461	0.756	0.516	MSN																	0
ARS-BFGL-NGS-107544	30	135879672	31	23457	AC	0.688	0.312	0.406	0.718																0	0	0
ARS-BFGL-NGS-107943	30	136790063	30	80912444	AG	0.468	0.468	0.253	0.491															0	0	0	0
Hapmap44214-BTA-15727	30	136832710	30	80955090	AG	0.433	0.433	0.696	0.406															0	0	0	0
Hapmap22750-BTA-147676	30	65919715	30	38698276	AC	0.627	0.373	0.806	0.607																		0
ARS-BFGL-NGS-30648	30	67677213	30	40368636	AG	0.146	0.146	0.082	0.153																		0
Hapmap32840-BTA-150824	30	68294897	30	39325928	AG	0.84	0.16	0.918	0.832																		0
ARS-BFGL-NGS-96376	16	1854268	16	1035558	AG	0.397	0.397	0.213	0.417	PLEKHA6															0	0	0			G
Hapmap39471-BTA-15720	30	136904787	30	81027958	AC	0.635	0.365	0.328	0.667	GPM6B														0	0	0	0												0	0	0
ARS-BFGL-NGS-35882	30	137586078	30	83553143	AG	0.763	0.237	0.392	0.802	ARHGAP6										0				0	0	0	0			0		0									0
ARS-BFGL-NGS-5637	6	98344051	6	100133707	AC	0.027	0.027	0.01	0.029																		0				0										E
ARS-BFGL-NGS-94397	30	146199205	30	86322199	AG	0.506	0.494	0.759	0.479																		0
BTA-30787-no-rs	30	145062801	31	1163798	AG	0.623	0.377	0.313	0.656															G	0	0	0
ARS-BFGL-NGS-13852	30	139818794	30	85085901	AG	0.919	0.081	0.953	0.915	MID1																	0
ARS-BFGL-NGS-94265	32	0	11	14280991	AG	0.491	0.491	0.478	0.492																		0
BFGL-NGS-112392	19	56341205	19	57428413	AC	0.678	0.322	0.863	0.658	FBF1																0	0
DPI-59	26	40352074	26	40510930	AG	0.709	0.291	0.859	0.693	SEC23IP																	0
ARS-BFGL-NGS-22685	21	46877052	21	47295986	AG	0.712	0.288	0.844	0.698																		0
ARS-BFGL-NGS-2493	11	13114243	11	13720879	AG	0.616	0.384	0.575	0.62	DYSF																	0					0
Hapmap54565-rs29010062	30	65746105	30	38492716	AG	0.569	0.431	0.819	0.543																0	0	0												0	0
BTB-01360311	29	4112520	29	4211147	AG	0.718	0.282	0.669	0.724																		0
ARS-BFGL-NGS-76692	5	71475195	5	76282700	AG	0.428	0.428	0.506	0.42																	G	0														G
BTB-00934644	26	25117278	26	25126247	AG	0.769	0.231	0.644	0.782	GSTO2																	0
UA-IFASA-4428	5	6123234	5	6579674	AC	0.046	0.046	0.016	0.05																		0
ARS-BFGL-NGS-10856	16	1690484	16	871550	AG	0.292	0.292	0.15	0.307																		0
Hapmap43334-BTA-70880	4	64287547	4	66395196	AG	0.042	0.042	0.025	0.044															0			0													0	0
BTB-00582624	15	21138866	15	19061376	AG	0.836	0.164	0.903	0.829																0	0	0
ARS-BFGL-NGS-40453	8	34536574	8	36394247	AG	0.109	0.109	0.053	0.115															G	0	0	0
Hapmap50821-BTA-91753	6	55697300	6	55857695	AG	0.074	0.074	0.034	0.078																		0			0			0
ARS-BFGL-NGS-23874	1	120842008	1	121900728	AC	0.939	0.061	0.931	0.94																		0			0		0	0								0
BTB-01293141	16	9464925	16	7303684	AG	0.198	0.198	0.091	0.209																		0
BTB-01133266	6	56317844	6	56634156	AG	0.925	0.075	0.965	0.921																		0						0
Hapmap40151-BTA-94687	6	56188532	6	56495042	AC	0.074	0.074	0.034	0.078																		0			0			0
BFGL-NGS-116399	22	55700320	22	56483327	AG	0.331	0.331	0.391	0.325	SLC6A1																0	0
ARS-BFGL-NGS-5218	10	9208908	10	8887866	AG	0.806	0.194	0.889	0.797	AP3B1																	0				0
Hapmap42977-BTA-55653	16	1784252	16	965541	AG	0.856	0.144	0.944	0.847	GOLT1A																	0			0		0
BFGL-NGS-111131	30	61828996	30	35171025	AG	0.584	0.416	0.784	0.563																		0
ARS-BFGL-NGS-13135	16	4116390	16	3281315	AC	0.535	0.465	0.538	0.535	SRGAP2,IKBKE																	0			0
Hapmap53723-rs29024435	30	65799258	30	38547659	AG	0.556	0.444	0.288	0.585																		0												0	0
ARS-BFGL-NGS-71489	19	57098859	19	58093517	AC	0.454	0.454	0.525	0.447	OTOP3																	0
BTA-24681-no-rs	30	65614953	30	38365865	AG	0.295	0.295	0.129	0.312																	0	0												E		0
BTB-01137797	10	53716124	10	54442448	AC	0.475	0.475	0.461	0.477	ZNF280D																	0			0	0										0
ARS-BFGL-NGS-75856	16	4138735	16	3303743	AG	0.527	0.473	0.525	0.528	SRGAP2																	0			0
BTA-36850-no-rs	15	42949577	15	41376021	AG	0.547	0.453	0.756	0.525																		0						0
ARS-BFGL-NGS-27758	19	57876833	19	58971180	AG	0.186	0.186	0.125	0.193																		0			0		0	0		0						0
ARS-BFGL-BAC-33343	21	19832171	21	19075377	AG	0.354	0.354	0.431	0.345																		0
BTB-02055130	16	5540018	31	29864	AG	0.41	0.41	0.412	0.409																		0			0	0	0									0
Hapmap48024-BTA-62291	10	37793494	10	37589440	AG	0.449	0.449	0.441	0.45	GANC														0		0	0			0	0										0
ARS-BFGL-NGS-46941	19	56300082	19	57387665	CG	0.769	0.231	0.85	0.76	C19H17orf106														0			0			0		0	0								0
ARS-BFGL-BAC-33563	19	57017362	19	58011913	AG	0.192	0.192	0.119	0.2	KCTD2																	0			0			0								0
ARS-BFGL-NGS-13350	10	37830642	10	37625930	AG	0.55	0.45	0.559	0.549	CAPN3														0		0	0			0	0										G
Hapmap23820-BTA-149582	26	29838712	26	29650729	AC	0.308	0.308	0.653	0.271												G
Hapmap42030-BTA-02558	30	20453664	30	10298494	AG	0.148	0.148	0.056	0.158												G
BFGL-NGS-118037	3	109036828	3	115646036	AG	0.267	0.267	0.113	0.284												G
BTA-31244-no-rs	32	0	30	15607221	AC	0.362	0.362	0.673	0.329							G		EG			EP
ARS-BFGL-NGS-19167	30	22259637	30	12177854	AG	0.561	0.439	0.753	0.54												EP
BTB-00332985	14	54779831	14	50317494	AG	0.361	0.361	0.216	0.377												EP
BFGL-NGS-117407	14	51230877	14	46592850	AC	0.114	0.114	0.063	0.12												EP
Hapmap28373-BTA-160078	30	24528596	30	14063338	CG	0.784	0.216	0.419	0.823						E				EP	E	EGP		0
ARS-BFGL-NGS-61325	30	24505176	30	14038654	AC	0.784	0.216	0.419	0.823						E				EP	E	EGP		0
ARS-BFGL-NGS-42972	30	91098633	30	56357267	AT	0.721	0.279	0.391	0.757												E		E
Hapmap51142-BTA-109780	1	117854060	1	118496250	AG	0.141	0.141	0.053	0.15												E
Hapmap43554-BTA-31822	12	22481119	12	21966883	AG	0.474	0.474	0.216	0.502										G		0
BFGL-NGS-118669	30	105267785	30	62950780	AG	0.891	0.109	0.463	0.936	MAOB				0					E		0
BTB-00154898	3	107830416	3	114293020	AG	0.19	0.19	0.588	0.147										E		0																	0
Hapmap40460-BTA-69362	3	107779560	3	114242949	AG	0.189	0.189	0.585	0.146										E		0		0															0
ARS-BFGL-NGS-58480	30	61129008	30	34617065	AG	0.871	0.129	0.456	0.915	COL4A6		0	0	E	E	0		0	0	0	0		0															0
ARS-BFGL-BAC-29490	23	20166517	23	20900919	AG	0.112	0.112	0.534	0.067		0	0	0	0	0				0	0	0		0
ARS-BFGL-NGS-13673	1	87402236	1	88871762	AC	0.09	0.09	0.513	0.045			0	0	0	0	0			0	0	0		0															0
ARS-BFGL-NGS-71946	5	113468743	5	120098781	AG	0.156	0.156	0.563	0.113	LOC535121				0	0				0		0																	0
BTB-00418112	10	34084113	10	33735731	AG	0.154	0.154	0.556	0.111						0				0		0
ARS-BFGL-NGS-13189	21	56088858	21	56005928	AG	0.78	0.22	0.397	0.821	FRMD5					0				0	0	0		0															0
BFGL-NGS-116999	5	93225456	5	99656229	AC	0.779	0.221	0.397	0.82					E					0		0
ARS-BFGL-NGS-10101	5	115010779	31	441173	AG	0.263	0.263	0.588	0.231			0	0						0	0	0		0
ARS-BFGL-NGS-1296	1	9942902	1	9915778	AG	0.857	0.143	0.443	0.901										0		0		0
ARS-BFGL-BAC-14883	1	14102864	1	14360342	AG	0.836	0.164	0.428	0.88							0			0	0	0		0															0
BFGL-NGS-113671	21	55876970	21	55793985	AC	0.277	0.277	0.625	0.24										0		0
Hapmap45915-BTA-22734	12	46867626	12	46775983	AT	0.189	0.189	0.601	0.144	DACH1									0	0	0
ARS-BFGL-NGS-82350	28	23278035	28	22323430	AG	0.04	0.04	0.255	0.017	CTNNA3			0						0		0		0
BTB-01406729	12	49522021	12	49499513	AG	0.815	0.185	0.406	0.858										0		0
BTA-100861-no-rs	26	40648090	26	40780925	AG	0.286	0.286	0.641	0.249							0	0	0		0	0		0									0
BTB-01830390	15	11197384	15	9096047	AG	0.231	0.231	0.63	0.189												0
ARS-BFGL-NGS-7380	5	113499150	5	120128436	AG	0.275	0.275	0.644	0.235	SEPT3											0
ARS-BFGL-NGS-21330	9	42706961	9	44051016	AG	0.405	0.405	0.706	0.373	SEC63										0	0
BTB-00877912	24	3991319	24	3634515	AC	0.297	0.297	0.618	0.263	ZNF407						0					0																	0
ARS-BFGL-NGS-101487	10	82290325	10	84195799	AG	0.852	0.148	0.922	0.844	SLC8A3											0
Hapmap41666-BTA-86780	10	79455690	10	81395287	AG	0.218	0.218	0.106	0.23	C10H14orf54											0
BTB-00174283	4	33031489	31	89242	AG	0.736	0.264	0.431	0.768												0
BFGL-NGS-111739	26	18684200	26	20476861	AG	0.263	0.263	0.62	0.226												0
Hapmap39755-BTA-52639	21	55574197	21	55527710	AC	0.62	0.38	0.323	0.653	TGM7											0
BTB-01513732	4	33659806	4	34601299	AG	0.354	0.354	0.613	0.326												0
BTA-31554-no-rs	12	11987741	12	10603359	AC	0.276	0.276	0.628	0.238	LOC524159											0
BFGL-NGS-117685	18	51592949	18	50991820	AG	0.812	0.188	0.931	0.8	ATP1A3											0
ARS-BFGL-NGS-15473	30	20091335	30	9937613	CG	0.439	0.439	0.744	0.407												0
BFGL-NGS-119716	21	57765296	21	57773180	AG	0.54	0.46	0.256	0.57	SLC24A4											0
ARS-BFGL-NGS-22987	18	51644121	18	51041634	AG	0.189	0.189	0.066	0.202												0
BTA-76281-no-rs	10	78905418	10	80795996	AG	0.266	0.266	0.147	0.279												0
Hapmap32860-BTA-158424	5	9837147	5	11773058	AG	0.709	0.291	0.416	0.741	LOC531410											0
BTB-00706838	26	15824141	26	16341163	AG	0.486	0.486	0.23	0.513	TBC1D12											0
BTB-00058727	1	131642361	1	132559270	AC	0.667	0.333	0.35	0.701	CEP70											0
ARS-BFGL-NGS-49674	21	56196837	21	56113933	AT	0.663	0.337	0.344	0.698	FRMD5											0																	0
Hapmap54601-rs29019667	30	105132201	30	62811808	AG	0.757	0.243	0.388	0.796	NDP											0
ARS-BFGL-NGS-2337	5	113635679	5	120262094	AG	0.443	0.443	0.732	0.413	TCF20											0
BFGL-NGS-112726	3	108483066	3	115073924	AC	0.274	0.274	0.116	0.291												0
ARS-BFGL-NGS-13041	12	25114300	12	24788367	AG	0.729	0.271	0.35	0.77												0
Hapmap41515-BTA-35210	14	63777156	14	59770694	AG	0.489	0.489	0.28	0.511	AZIN1											0
BTB-01278306	5	88725393	5	94732590	AC	0.729	0.271	0.896	0.711	ABCC9											0
BTA-18646-no-rs	14	44051654	14	38929438	AG	0.102	0.102	0.072	0.105	H14C8ORF70											0
Hapmap53698-rs29016346	30	92552271	30	55026211	AG	0.943	0.057	0.988	0.938												0										E
BFGL-NGS-116152	21	55976405	21	55893472	AG	0.434	0.434	0.722	0.403												0
BTB-01990434	16	32681586	16	29075542	AG	0.986	0.014	0.994	0.985	KIF26B											0
BTB-00659722	16	72633056	16	68651727	AG	0.929	0.071	0.978	0.924	MGC133602											0
BTA-30611-no-rs	30	128732852	30	74726073	AG	0.693	0.307	0.873	0.673												0
ARS-BFGL-NGS-77389	14	38344250	31	2357161	AG	0.919	0.081	0.966	0.914												0
BTB-00882676	24	17144207	24	17566476	AG	0.429	0.429	0.684	0.402												0
ARS-BFGL-NGS-40224	15	54617640	15	53414619	AG	0.553	0.447	0.289	0.581	LIPT2											0
ARS-BFGL-NGS-27011	1	127112983	1	128191371	AG	0.82	0.18	0.913	0.81												0
BTB-01202987	4	29677476	4	30871796	AG	0.977	0.023	1	0.975												0
ARS-BFGL-NGS-102831	5	88747918	5	94754418	AG	0.062	0.062	0.009	0.068	ABCC9											0
ARS-BFGL-NGS-60500	16	20099741	16	18368966	AG	0.485	0.485	0.694	0.462												0
BTA-34452-no-rs	14	30361887	14	28568866	AG	0.037	0.037	0.013	0.04												0
Hapmap51714-BTA-30348	30	9631800	30	3451631	AG	0.525	0.475	0.308	0.549												0
ARS-BFGL-NGS-106263	25	33876914	25	35425539	AG	0.9	0.1	0.953	0.894												0
BTA-26697-no-rs	30	1665338	30	304426	AC	0.748	0.252	0.403	0.785										G
ARS-BFGL-NGS-59842	17	18243977	17	19155415	AC	0.81	0.19	0.422	0.852	MAML3		0							E
ARS-BFGL-BAC-31505	17	12218477	17	12905532	AG	0.159	0.159	0.563	0.116	LOC614109						0		0	0	0			0
BTB-00671736	17	12288221	17	12974438	AG	0.177	0.177	0.585	0.133							0		0	0	0			0
Hapmap30342-BTA-40411	17	17378423	17	18163959	AG	0.239	0.239	0.597	0.201	TBC1D9		0	0	E	E				0	0			0
BTA-03029-rs29010796	18	6752549	18	5696451	AC	0.124	0.124	0.535	0.081		0	0	0		0				0	0			0
BTA-110943-no-rs	27	29524324	27	31986530	AG	0.118	0.118	0.534	0.076		0	0	0		0	0			0	0			0
ARS-BFGL-NGS-94891	18	24286893	18	23782882	AG	0.162	0.162	0.55	0.121					0	0				0																			0
Hapmap24388-BTA-21551	30	94321737	30	53140613	AC	0.106	0.106	0.544	0.059					0	0				0														0
BTB-01633159	1	157496407	1	159309202	AG	0.968	0.032	0.731	0.993	LOC786730		0	0		0				0				0
ARS-BFGL-NGS-72191	23	30279220	23	30596918	AG	0.038	0.038	0.28	0.014	ZNF192		0	0		0				0				0
BTA-40742-no-rs	17	28071496	17	29527717	AG	0.174	0.174	0.579	0.131						0				0	0
BTB-00673952	17	15052590	17	15825281	AC	0.147	0.147	0.547	0.104			0	0		0				0	0			0
Hapmap43702-BTA-84086	9	69956436	9	71065439	AG	0.832	0.168	0.434	0.876	EPB41L2					0				0	0
ARS-BFGL-NGS-1078	7	97072141	7	96019022	AG	0.034	0.034	0.258	0.01						0				0				0
ARS-BFGL-NGS-56673	28	27229817	28	26332799	AG	0.226	0.226	0.594	0.187	PCBD1			0		0				0	0			0
Hapmap51475-BTA-62174	26	19605912	26	19551066	AG	0.781	0.219	0.381	0.824	HPSE2					0				0
ARS-BFGL-BAC-12583	13	58070117	13	58214963	AG	0.709	0.291	0.363	0.747		0	0	0						0				0	0	0
ARS-BFGL-NGS-20610	9	38385371	9	39724515	AG	0.213	0.213	0.6	0.172			0		0					0
BFGL-NGS-113990	3	9461404	3	10316148	AT	0.167	0.167	0.563	0.124	NCSTN		0		0					0
INRA-304	3	9579325	3	10434203	AG	0.834	0.166	0.441	0.876	PEA15		0		0					0
BTA-79386-no-rs	7	63519073	7	60966445	AG	0.715	0.285	0.375	0.752	PDGFRB									0	0
ARS-BFGL-NGS-45739	17	22106196	17	23401312	AC	0.225	0.225	0.607	0.185										0
BTB-01502449	27	7833777	27	9625179	AG	0.035	0.035	0.225	0.015			0							0				0
Hapmap30759-BTA-123220	17	16415781	17	17177616	AG	0.813	0.187	0.425	0.855							0			0	0			0
ARS-BFGL-NGS-12141	7	32814810	7	30208007	AG	0.955	0.045	0.747	0.978			0	0						0				0															0
Hapmap50799-BTA-84323	9	77162640	9	78442558	AG	0.697	0.303	0.328	0.737										0
Hapmap40452-BTA-63211	27	15637738	27	17928272	AG	0.959	0.041	0.752	0.981										0				0															0
ARS-BFGL-NGS-107749	18	33986486	18	32927570	AG	0.047	0.047	0.291	0.021							0			0	0			0															0
ARS-BFGL-NGS-20384	7	82473566	7	81012871	AG	0.189	0.189	0.597	0.146	ODZ2									0
BTA-27016-no-rs	12	66023325	12	64461242	CG	0.956	0.044	0.728	0.98										0
BTA-39546-no-rs	1	84897864	1	86277310	AG	0.051	0.051	0.281	0.028			0	0						0				0															0
BTA-85995-no-rs	4	83708251	4	86147719	AG	0.201	0.201	0.576	0.161			0	0						0
BTB-01431442	1	84679123	1	86052863	AC	0.946	0.054	0.713	0.97	DCUN1D1									0				0
BFGL-NGS-118517	11	93546324	11	96653384	AG	0.658	0.342	0.312	0.696										0					0	0
BTA-05721-rs29019877	17	15340860	17	16105766	AG	0.804	0.196	0.421	0.846										0	0
ARS-BFGL-NGS-28921	28	38339404	28	37697640	AG	0.96	0.04	0.747	0.984	NRG3									0				0
BTA-89348-no-rs	12	49547622	12	49525080	AC	0.05	0.05	0.281	0.025										0
Hapmap39897-BTA-18318	17	14357124	17	15155735	AC	0.808	0.192	0.425	0.849	LOC519752									0	G										0		0
Hapmap52899-rs29009847	18	3499387	18	2903669	AG	0.251	0.251	0.622	0.212										0	0
ARS-BFGL-NGS-2584	12	44351981	12	44134570	AC	0.586	0.414	0.281	0.619	KLHL1							0		0
BTB-00495251	32	0	12	52419056	AG	0.688	0.312	0.328	0.728							0	0		0				0
Hapmap39740-BTA-30600	30	126472377	30	73466833	AC	0.275	0.275	0.651	0.235										0																			0
UA-IFASA-9658	14	38248644	31	2452778	AG	0.448	0.448	0.681	0.423									G
ARS-BFGL-NGS-68638	30	2720744	31	790040	AC	0.367	0.367	0.641	0.337							G		G
BTB-01195369	3	91524310	3	97451622	AG	0.495	0.495	0.725	0.471									G
Hapmap42724-BTA-91683	30	12556511	30	5283247	AG	0.453	0.453	0.717	0.425							G	0	G
ARS-BFGL-NGS-73518	3	91557958	3	97485270	AG	0.539	0.461	0.279	0.566									G
Hapmap55242-rs29011414	30	11686081	30	5042424	AG	0.248	0.248	0.125	0.261								E	EGP
ARS-BFGL-NGS-94205	30	7200715	30	2348904	AG	0.464	0.464	0.706	0.438	GRIA3						EG		EGP
ARS-BFGL-NGS-95757	7	12429691	7	9443288	AG	0.053	0.053	0.019	0.057									E
ARS-BFGL-NGS-107429	7	4835132	7	4824507	AG	0.046	0.046	0.013	0.05								0	E
ARS-BFGL-NGS-87958	7	5303928	7	5322347	AG	0.039	0.039	0.009	0.042	FCHO1							0	E				0
BFGL-NGS-111315	7	13584721	7	10738454	AC	0.182	0.182	0.594	0.138						0	0		0					0															0
ARS-BFGL-NGS-65139	1	147421398	1	148570009	AG	0.284	0.284	0.609	0.25	COL6A1								0
ARS-BFGL-NGS-3794	1	90311323	1	91916660	AG	0.853	0.147	0.456	0.895							0		0					0
ARS-BFGL-NGS-103565	1	147467962	1	148677099	AG	0.195	0.195	0.606	0.159							0		0
BFGL-NGS-119066	7	13632174	7	10786576	AG	0.762	0.238	0.383	0.803	NFIX						0		0
ARS-BFGL-NGS-17995	26	16662006	26	17170948	AG	0.218	0.218	0.581	0.18							0		0					0															0
ARS-BFGL-NGS-109534	7	13608935	7	10762671	AG	0.756	0.244	0.384	0.797	NFIX						0		0
BTB-00070977	1	152225015	1	153905885	AG	0.626	0.374	0.322	0.659									0
ARS-BFGL-NGS-10529	3	114766179	3	121531268	AG	0.059	0.059	0.271	0.037							0	0	0
Hapmap47618-BTA-43817	18	55892476	18	55262674	AG	0.697	0.303	0.366	0.733	HSD17B14								0
BFGL-NGS-112671	7	12889689	7	9992685	AG	0.297	0.297	0.616	0.263	CC2D1A						0	0	0
ARS-BFGL-NGS-22208	17	47309946	17	48824664	AG	0.3	0.3	0.625	0.266									0
BTA-68922-no-rs	3	97337125	3	103671649	AG	0.139	0.139	0.299	0.122							0		0
ARS-BFGL-BAC-13086	1	25289457	1	25652144	CG	0.38	0.38	0.7	0.346	LOC100138356						0	E	0					0
Hapmap40456-BTA-66218	29	48895237	29	50118682	AG	0.607	0.393	0.288	0.641	LOC528168						0	0	0		0		0
ARS-BFGL-NGS-77438	2	27814925	2	28778269	AG	0.253	0.253	0.622	0.213							0	0	0
ARS-BFGL-NGS-103952	13	5239814	13	5366934	AG	0.037	0.037	0.009	0.04								0	0				0
BFGL-NGS-119848	25	10131703	25	11128818	AG	0.548	0.452	0.263	0.579	LOC528008							0	0
Hapmap23865-BTA-111820	7	16397706	7	13630379	AC	0.672	0.328	0.353	0.706							0		0
BTA-117207-no-rs	17	47268519	17	48762074	AG	0.35	0.35	0.668	0.316	LOC615031						0	0	0
ARS-BFGL-NGS-95575	22	40726456	22	41108975	AG	0.295	0.295	0.619	0.261	FHIT						0	0	0		0
ARS-BFGL-NGS-531	10	36946284	10	36740461	AG	0.23	0.23	0.575	0.193	NDUFAF1								0
ARS-BFGL-NGS-4688	10	37022108	10	36816523	AG	0.23	0.23	0.575	0.193	RTF1								0
BTA-116318-no-rs	22	40683266	22	41042971	AG	0.314	0.314	0.634	0.279	FHIT						0		0
Hapmap39273-BTA-49264	1	23847228	1	25018716	AC	0.055	0.055	0.258	0.033									0
ARS-BFGL-NGS-4774	7	17403976	7	14635617	AC	0.323	0.323	0.634	0.29							0	0	0					0							0		0
ARS-BFGL-NGS-58887	3	91877739	3	97854124	AG	0.786	0.214	0.42	0.825							0		0
ARS-BFGL-NGS-2595	1	135444745	1	136695555	AG	0.386	0.386	0.192	0.406	EPHB1						0	0	0
BTB-00156962	3	111214429	3	117888154	AG	0.37	0.37	0.634	0.342									0
Hapmap41495-BTA-28967	8	93506193	8	96677789	AG	0.93	0.07	0.684	0.957							0		0
Hapmap52122-rs29020455	14	44254668	14	39152310	AC	0.531	0.469	0.296	0.557									0
BTA-28965-no-rs	8	93558076	8	96729684	AG	0.066	0.066	0.307	0.041							0		0
ARS-BFGL-NGS-24528	1	129101492	1	130311120	AC	0.319	0.319	0.647	0.284							0		0
ARS-BFGL-NGS-79649	7	8401856	7	8573943	AC	0.089	0.089	0.281	0.068	LOC513779						0	0	0														0
ARS-BFGL-NGS-8722	3	91910014	3	97880202	AG	0.248	0.248	0.6	0.21	BSND						0		0
ARS-BFGL-NGS-105305	1	135491887	1	136742669	AC	0.449	0.449	0.228	0.473	EPHB1								0
ARS-BFGL-NGS-8112	7	22578202	7	20002059	AG	0.684	0.316	0.85	0.666	OAZ1						0		0
ARS-BFGL-NGS-100838	3	91930742	3	97900930	AG	0.246	0.246	0.59	0.209	LOC100139518						0		0
ARS-BFGL-NGS-14960	17	73713062	17	74961424	AG	0.032	0.032	0.003	0.035	LOC789892								0
BFGL-NGS-117268	7	22681472	7	20112949	AG	0.333	0.333	0.166	0.351	LOC510442						0		0														0
BTB-01039324	30	2700233	31	763830	AT	0.863	0.137	0.959	0.853									0
BTA-91136-no-rs	1	130032478	1	131319209	AG	0.624	0.376	0.333	0.655							0		0
ARS-BFGL-NGS-29286	7	33908205	7	31365839	AT	0.414	0.414	0.231	0.434									0
Hapmap34362-BES11_Contig425_1305	10	43669993	10	43736140	AG	0.493	0.493	0.294	0.515	NIN								0
ARS-BFGL-NGS-31641	10	44481175	10	44592368	AG	0.483	0.483	0.722	0.457	FRMD6								0
ARS-BFGL-NGS-29084	7	22524899	7	19948892	AG	0.29	0.29	0.142	0.307	LSM7S,PPL2B						0		0
ARS-BFGL-NGS-106296	1	135470382	1	136721161	AG	0.655	0.345	0.356	0.687	EPHB1						0		0
BTA-43256-no-rs	18	43502109	18	42819181	AG	0.805	0.195	0.628	0.824									0
ARS-BFGL-NGS-101030	1	135530772	1	136781569	AG	0.348	0.348	0.644	0.317							0		0
ARS-BFGL-NGS-33677	3	89758961	3	95593074	AC	0.604	0.396	0.309	0.635	C8B								0
BFGL-NGS-111782	18	63029071	18	62844485	AG	0.308	0.308	0.628	0.274							G		0		0			G
BFGL-NGS-113451	1	135812920	1	137063132	AG	0.641	0.359	0.347	0.672							0		0
ARS-BFGL-NGS-17092	28	15812621	28	14411943	AG	0.719	0.281	0.881	0.701									0
Hapmap56940-ss46526045	26	43286081	26	43529109	AG	0.508	0.492	0.256	0.536	BUB3								0
Hapmap30832-BTA-144704	7	12492323	7	9380974	AG	0.861	0.139	0.698	0.879							0		0
BTA-91096-no-rs	13	6434606	13	6365748	AG	0.861	0.139	0.722	0.876									0
ARS-BFGL-NGS-77240	2	28035273	2	28976013	AC	0.537	0.463	0.25	0.568									0
BTA-68497-no-rs	3	82067836	3	87738520	AG	0.765	0.235	0.859	0.755	ROR1							0	0
Hapmap47932-BTA-38182	16	25185581	31	856021	AG	0.651	0.349	0.822	0.632								G	0
BTB-00139874	3	81993242	3	87664389	AC	0.766	0.234	0.859	0.756	ROR1							0	0
ARS-BFGL-NGS-27677	28	7594862	28	6031352	AC	0.149	0.149	0.319	0.13							0		0
ARS-BFGL-NGS-57673	8	84474299	8	87229588	AG	0.755	0.245	0.619	0.769	SLC35D2						0	0	0
BTB-00137929	3	81800637	3	87471247	AG	0.165	0.165	0.078	0.175	ROR1							0	0
Hapmap47494-BTA-108688	3	91583640	3	97510952	AG	0.414	0.414	0.225	0.434									0
Hapmap49393-BTA-97772	10	41203784	10	41051430	AG	0.359	0.359	0.651	0.328									0
BTB-00142919	3	89398993	3	95232250	AG	0.609	0.391	0.794	0.589								0	0
Hapmap59655-rs29010842	28	7557315	28	5993743	AG	0.82	0.18	0.669	0.836									0
ARS-BFGL-NGS-62549	24	7678534	24	7496593	AG	0.427	0.427	0.686	0.4						GP
ARS-BFGL-NGS-31554	24	7785743	24	7603923	AC	0.52	0.48	0.291	0.545	DOK6					GP
ARS-BFGL-NGS-56327	14	4336714	14	2580414	AG	0.678	0.322	0.349	0.713	NIBP		EG		EGP	EGP
ARS-BFGL-NGS-42638	26	48778819	26	49198668	AG	0.757	0.243	0.409	0.794						E
ARS-BFGL-NGS-266	26	49655897	26	50094721	AG	0.249	0.249	0.589	0.213						E
ARS-BFGL-NGS-19953	21	31251702	21	30783968	AG	0.755	0.245	0.419	0.791		G		G		0
BTA-16909-no-rs	30	136196550	31	336258	AC	0.876	0.124	0.472	0.919		0	0	0	0	0	0				0			0		0
Hapmap51258-BTA-55319	30	135530009	30	80273442	AG	0.877	0.123	0.478	0.92			0	0	0	0					0			0
ARS-BFGL-NGS-102078	30	101916449	30	58484267	AG	0.247	0.247	0.609	0.209	ARHGEF9				0	0
ARS-BFGL-BAC-35968	17	22713714	17	24017487	AG	0.681	0.319	0.374	0.714					0	0
Hapmap39208-BTA-68393	6	61492196	6	62234811	AC	0.771	0.229	0.388	0.813	APBB2				0	0
ARS-BFGL-NGS-107195	17	26398481	17	27812438	AG	0.183	0.183	0.566	0.142					0	0
BTA-75130-no-rs	5	113435256	5	120067833	AG	0.759	0.241	0.378	0.801					0	0
BTA-95509-no-rs	30	59080285	31	331965	AG	0.185	0.185	0.554	0.146			E	0	0	0																							0
BFGL-NGS-118171	12	84180733	12	78001105	AG	0.163	0.163	0.55	0.122					0	0																		0
ARS-BFGL-NGS-2129	3	306322	3	830268	AG	0.178	0.178	0.57	0.137			0		0	0
ARS-BFGL-NGS-26226	9	16342252	9	16017242	AG	0.211	0.211	0.581	0.171						0
BFGL-NGS-115269	13	75716874	13	75767287	AC	0.816	0.184	0.418	0.859			0	0		0																		0
BTA-68781-no-rs	23	30711619	23	31008073	AC	0.953	0.047	0.703	0.98			0	0		0								0
ARS-BFGL-NGS-60213	30	103580973	30	61455528	AG	0.203	0.203	0.585	0.163						0
ARS-BFGL-NGS-4840	30	136328915	31	468626	AG	0.872	0.128	0.465	0.915			0	0		0	0				0			0
Hapmap48692-BTA-24694	11	14241827	11	14870693	AG	0.342	0.342	0.647	0.31						0
ARS-USMARC-666	5	25643874	5	28370989	AC	0.794	0.206	0.406	0.836	PDE1B					0
ARS-BFGL-NGS-92966	12	81677757	12	75502768	AG	0.187	0.187	0.572	0.146	NALCN					0																				0
BTA-29270-no-rs	18	28425238	18	28118087	AG	0.19	0.19	0.546	0.153						0
BTB-00411816	10	11899342	10	11755418	AG	0.047	0.047	0.259	0.025	RASL12MTFMT					0
ARS-BFGL-NGS-5790	5	26986116	5	29768433	AC	0.827	0.173	0.45	0.868	LOC516241					0
ARS-BFGL-NGS-3924	5	111709914	5	118348265	AC	0.253	0.253	0.588	0.216	ENTHD1					0
ARS-BFGL-NGS-29557	5	81612132	5	87412311	AG	0.067	0.067	0.322	0.04	CCDC91					0																									G
ARS-BFGL-NGS-3198	14	21933950	14	19971075	AG	0.839	0.161	0.459	0.879	LOC100139887					0
BFGL-NGS-119357	5	34989903	5	38023652	AG	0.782	0.218	0.4	0.823				0		0
Hapmap52863-rs29024498	17	52960684	17	53537538	AG	0.201	0.201	0.584	0.16						0
ARS-BFGL-NGS-53154	21	58363469	21	58214436	AC	0.938	0.062	0.742	0.958						0
BFGL-NGS-115980	26	20065602	26	19088193	AG	0.277	0.277	0.652	0.237	HPSE2					0
Hapmap42399-BTA-102134	11	68972281	11	70939640	AG	0.116	0.116	0.359	0.09						0
Hapmap36108-SCAFFOLD20130_2652	20	48318267	20	50934131	AT	0.175	0.175	0.575	0.132				0		0
Hapmap58891-rs29013824	30	103491605	30	61365643	AG	0.238	0.238	0.609	0.199						0
Hapmap40294-BTA-89295	5	102954266	5	110191419	AC	0.757	0.243	0.403	0.796	LOC786796					0
ARS-BFGL-NGS-23777	21	57230746	21	57133299	AG	0.051	0.051	0.253	0.029	FBLN5					0
Hapmap48069-BTA-74468	5	85614972	5	91616163	AG	0.934	0.066	0.678	0.962						0
BTA-11676-rs29017434	20	46149357	20	48825152	CG	0.174	0.174	0.588	0.129				0		0
ARS-BFGL-NGS-10103	26	20012464	26	19141330	AG	0.764	0.236	0.369	0.806	HPSE2					0
ARS-BFGL-NGS-79056	10	20030762	10	20477839	AG	0.828	0.172	0.44	0.869						0
BTB-00263615	6	74140844	6	75120884	AG	0.797	0.203	0.604	0.818	IGFBP7,LOC100139447					0
Hapmap27516-BTC-042465	6	71910076	6	72821174	AG	0.342	0.342	0.639	0.31	KIT					0
ARS-BFGL-NGS-100459	11	22128569	11	23314221	AG	0.585	0.415	0.272	0.618						0
Hapmap52735-rs29010988	6	68904846	6	69834892	AC	0.347	0.347	0.611	0.319	FRYL					0
Hapmap38474-BTA-122598	22	33983201	22	34620981	AC	0.308	0.308	0.172	0.323	SUCLG2	P
BTA-122179-no-rs	13	1098463	13	1121570	AC	0.312	0.312	0.169	0.328	PLCB1	GP
BTB-01141508	13	679009	13	679674	AC	0.264	0.264	0.154	0.276		GP
Hapmap40953-BTA-33887	13	2553974	13	2568368	AG	0.698	0.302	0.815	0.685	PAK7	GP
BTA-21377-no-rs	5	35657214	5	38696587	AG	0.548	0.452	0.741	0.528		G
ARS-BFGL-NGS-20053	11	20032403	11	20672762	AG	0.439	0.439	0.728	0.408		G
BFGL-NGS-112358	10	91398665	10	92866738	AG	0.636	0.364	0.619	0.638		G
ARS-BFGL-NGS-67320	2	113612160	2	117378823	AG	0.676	0.324	0.844	0.658		G
Hapmap41316-BTA-62253	10	26885064	10	26243650	AG	0.346	0.346	0.188	0.363		G
Hapmap50620-BTA-21279	10	95490805	10	96954909	AG	0.271	0.271	0.166	0.283		G
Hapmap44605-BTA-55952	23	2965430	23	3516830	AG	0.387	0.387	0.219	0.406	BAG2	G
Hapmap25313-BTA-153969	13	4115711	13	4195446	AG	0.251	0.251	0.159	0.261		G
BFGL-NGS-111268	16	54046062	16	49945487	AG	0.688	0.312	0.841	0.672		G
ARS-BFGL-NGS-23769	12	22793228	12	22235363	AG	0.802	0.198	0.909	0.791		EP
Hapmap42685-BTA-81134	8	49723924	8	51778383	AG	0.835	0.165	0.919	0.826		EGP
ARS-BFGL-NGS-94706	14	1696470	14	281533	AC	0.625	0.375	0.777	0.609	VPS28	EG
ARS-BFGL-NGS-105981	24	61062843	24	63230092	AG	0.677	0.323	0.824	0.661	PIGN	E		E
ARS-BFGL-NGS-42400	24	47413118	24	48636081	AT	0.643	0.357	0.828	0.623		E		0
BTB-01608641	3	46922624	3	49850076	AG	0.415	0.415	0.65	0.389		E
BTB-01063707	27	28386241	27	31290289	AG	0.827	0.173	0.453	0.868	FUT10	0	E	0
BTA-33000-no-rs	13	58099969	13	58309152	AG	0.215	0.215	0.606	0.173		0	0	0										0		0
BTA-32998-no-rs	13	58043371	13	58276512	CG	0.79	0.21	0.396	0.831		0	0	0										0		0													0
BTA-84773-no-rs	9	12632125	9	12013314	AG	0.236	0.236	0.581	0.2		0	0	0										0
Hapmap53617-rs29011699	23	32975635	23	33336457	AG	0.827	0.173	0.422	0.87	ALDH5A1	0	0	0
BTA-83605-no-rs	9	46739973	9	48362592	AG	0.359	0.359	0.657	0.328		0	0
BFGL-NGS-118358	15	42960757	15	41398567	AG	0.853	0.147	0.453	0.895		0	0	0
BTB-00391835	9	50652338	9	52160812	CG	0.683	0.317	0.366	0.717		0	0
ARS-BFGL-NGS-11756	27	37923186	27	40617591	AG	0.069	0.069	0.263	0.049	CHGN	0	0	0
BTA-62769-no-rs	27	6709968	27	8451432	AG	0.823	0.177	0.413	0.868	ASB5	0	0	0
ARS-BFGL-NGS-43804	11	22588525	11	23779409	AG	0.737	0.263	0.909	0.718	SLC8A1	0	0
BFGL-NGS-115431	11	24379969	11	25670630	AG	0.431	0.431	0.744	0.397		0		0
ARS-BFGL-BAC-16372	13	52303334	13	52401863	AG	0.48	0.48	0.728	0.454		0
ARS-BFGL-NGS-23493	30	143832372	30	86115497	AG	0.411	0.411	0.745	0.377	SHROOM2	0									0
BTB-00391825	9	50632294	9	52140768	AG	0.678	0.322	0.356	0.713		0	0
BTB-01899984	6	112357369	6	112027325	AG	0.254	0.254	0.601	0.217		0	0	0
ARS-BFGL-NGS-62490	13	3978354	13	4057556	AC	0.232	0.232	0.113	0.244		0
BTB-00196579	4	73367338	4	75364129	AG	0.061	0.061	0.26	0.04		0	0	0
Hapmap54273-rs29023608	9	50591670	9	52100142	AG	0.68	0.32	0.356	0.715		0
Hapmap38304-BTA-32098	13	36043347	13	35665506	AC	0.66	0.34	0.349	0.693		0		0
Hapmap45466-BTA-107693	30	106467781	30	64187254	CG	0.769	0.231	0.434	0.804		0									0
ARS-BFGL-NGS-17887	23	14769068	23	15264549	AG	0.529	0.471	0.266	0.557		0		0
Hapmap43653-BTA-67682	3	44048816	3	46873032	AG	0.392	0.392	0.65	0.364		0
ARS-BFGL-NGS-102011	19	63646530	19	64734185	AG	0.502	0.498	0.788	0.471		0	0	0
Hapmap41228-BTA-32897	13	52531127	13	52628887	AG	0.333	0.333	0.167	0.352	UBOX5	0
ARS-BFGL-NGS-86321	18	49525635	18	48755332	AG	0.213	0.213	0.563	0.175		0		0
Hapmap39357-BTA-81356	10	95629821	10	97279266	AC	0.493	0.493	0.256	0.518		0
ARS-BFGL-NGS-29059	8	90282154	8	93539710	AC	0.908	0.092	0.678	0.932	SECISBP2	0
ARS-BFGL-NGS-19142	10	90279946	10	91803114	AG	0.306	0.306	0.356	0.301		0
Hapmap27207-BTA-157233	27	4577749	27	5827480	AG	0.866	0.134	0.648	0.889		0
ARS-BFGL-NGS-17192	17	66236750	17	67271591	AG	0.619	0.381	0.544	0.627	ALKBH2	0
BTB-00776345	12	47985472	12	47941929	AC	0.686	0.314	0.826	0.671	PIBF1	0
Hapmap50213-BTA-110976	4	84648999	31	45019	AG	0.407	0.407	0.216	0.427		0
Hapmap26425-BTA-149496	30	108407617	31	1225861	AG	0.868	0.132	0.947	0.859		0
ARS-BFGL-NGS-84839	30	1975098	31	41412	AG	0.664	0.336	0.346	0.698		0
Hapmap48847-BTA-67772	3	48281407	3	51332016	AG	0.302	0.302	0.602	0.27		0
ARS-BFGL-NGS-59370	6	6992427	6	6785504	AG	0.516	0.484	0.312	0.538		0		0
ARS-BFGL-NGS-20095	18	62658789	18	62633093	AG	0.291	0.291	0.622	0.255		0		0
Hapmap49959-BTA-32153	9	36002535	9	37422683	AG	0.216	0.216	0.345	0.202		0
BTB-01247268	2	43021497	2	44996946	AG	0.332	0.332	0.406	0.325		0
Hapmap52469-rs29017033	30	136296629	31	436339	AC	0.489	0.489	0.753	0.461		0
BTB-01247241	2	43042276	2	45017735	AT	0.675	0.325	0.606	0.682		0
Hapmap50017-BTA-52441	21	47484905	21	47900544	AG	0.78	0.22	0.647	0.795	SLC25A21	0		0
Hapmap35931-SCAFFOLD200024_14429	13	3110731	13	3111153	AG	0.595	0.405	0.601	0.595		0
BTB-00226565	5	44009723	5	47267387	AG	0.233	0.233	0.346	0.221	BEST3	0
ARS-BFGL-NGS-101226	19	63191482	19	64282845	AG	0.363	0.363	0.228	0.377	CCDC46	0
UA-IFASA-1789	14	34352081	14	32977353	AG	0.873	0.127	0.942	0.865		0
BFGL-NGS-115177	23	7874236	23	8251080	AG	0.593	0.407	0.77	0.575		0		0
BTB-00664618	17	5221649	17	5692272	AG	0.941	0.059	0.978	0.937		0
BTB-01480099	21	48009246	31	24115	AC	0.71	0.29	0.6	0.722		0
Hapmap50807-BTA-86717	3	47407040	3	50351708	AG	0.456	0.456	0.272	0.476	LOC781902	0
Hapmap31088-BTA-130721	18	30313853	31	290183	AG	0.3	0.3	0.156	0.315		0
BTA-110951-no-rs	4	13630758	4	14006280	AC	0.581	0.419	0.547	0.585		0
ARS-BFGL-NGS-34084	3	47337477	3	50278917	AG	0.465	0.465	0.275	0.485	LOC781902	0
Hapmap49138-BTA-37549	1	9768177	1	9741577	AG	0.366	0.366	0.209	0.383	APP	0
Hapmap58808-rs29017431	3	52612595	3	55889530	AG	0.808	0.192	0.678	0.822		0
ARS-BFGL-NGS-107284	18	14302556	18	13260825	AG	0.813	0.187	0.634	0.833		0
ARS-BFGL-NGS-31386	18	14208633	18	13166737	AG	0.815	0.185	0.634	0.834		0
BTB-01537126	3	47227363	3	50138041	AG	0.586	0.414	0.34	0.612		0
BTB-01463352	3	46811548	3	49738986	AG	0.421	0.421	0.65	0.396		0
BTB-01463390	3	46842537	3	49778569	AC	0.571	0.429	0.35	0.596	PTBP2	0
Hapmap40887-BTA-111834	30	31832797	30	19360985	AG	0.771	0.229	0.909	0.756	AFF2	0
BTB-01992588	17	65071599	17	66093449	AG	0.712	0.288	0.575	0.727	RNF10	0
Hapmap52431-ss46526792	13	533391	13	534257	AC	0.209	0.209	0.116	0.22		0
BFGL-NGS-118865	9	39310652	9	40635015	AG	0.348	0.348	0.453	0.336	TRAF3IP2	0
ARS-BFGL-NGS-4939	14	1801116	14	443937	AG	0.817	0.183	0.869	0.811	DGAT1				EGP
ARS-BFGL-NGS-57820	14	1651311	14	236532	AG	0.813	0.187	0.871	0.807					EGP
ARS-BFGL-NGS-100480	14	4364952	14	2607583	AG	0.619	0.381	0.319	0.651	NIBP				EGP
ARS-BFGL-NGS-18858	14	2909929	31	297711	AG	0.314	0.314	0.397	0.305					EGP
Hapmap30383-BTC-005848	14	1489496	14	76703	AG	0.361	0.361	0.459	0.351					EGP
ARS-BFGL-NGS-107379	14	2054457	14	679600	AG	0.751	0.249	0.839	0.742					EGP
UA-IFASA-6670	5	100206147	5	107086994	AG	0.385	0.385	0.728	0.348	GABARAPL1				0
BFGL-NGS-110993	14	4808166	14	3059045	AC	0.426	0.426	0.694	0.397					EGP
ARS-BFGL-NGS-38247	30	60363808	31	88311	AG	0.201	0.201	0.614	0.158			0		0
ARS-BFGL-NGS-104215	30	110719987	30	65759058	AC	0.298	0.298	0.631	0.263	SYTL5				0
ARS-BFGL-NGS-34106	17	66619908	17	67755947	AG	0.34	0.34	0.178	0.358	SART3				EG
Hapmap30646-BTC-002054	14	2553525	14	1461085	AG	0.608	0.392	0.794	0.588					EGP
ARS-BFGL-NGS-68469	30	140811199	30	81827301	AG	0.561	0.439	0.309	0.588			0		EGP
Hapmap30086-BTC-002066	14	2524432	14	1490178	AG	0.518	0.482	0.753	0.492					EGP
Hapmap26072-BTC-065132	14	4149375	14	2391826	AG	0.359	0.359	0.181	0.377	EIF2C2				EGP
ARS-BFGL-NGS-82479	14	13488780	14	11871195	AG	0.048	0.048	0.247	0.027					0
Hapmap25486-BTC-072553	32	1778	14	1285037	AG	0.661	0.339	0.85	0.641	GML				EGP
ARS-BFGL-NGS-70236	14	12877549	14	11230396	AG	0.95	0.05	0.741	0.973					0
UA-IFASA-9288	14	3956956	14	2201870	AG	0.243	0.243	0.393	0.227	PTK2				EGP
ARS-BFGL-NGS-74378	14	3640788	14	1889210	AG	0.267	0.267	0.409	0.251					EGP
Hapmap24715-BTC-001973	14	2239085	14	856889	AG	0.582	0.418	0.509	0.59	MAPK15				EGP
ARS-BFGL-NGS-98028	18	57174711	18	56665828	AG	0.252	0.252	0.616	0.213	SYT3				0
ARS-BFGL-NGS-104522	3	22175476	3	23959922	AG	0.175	0.175	0.552	0.135			0		0
BTA-30130-no-rs	30	34028684	30	21206081	AG	0.293	0.293	0.629	0.257					E
UA-IFASA-5306	14	4468478	14	2711615	AG	0.248	0.248	0.397	0.232	NIBP				EGP
BTA-98858-no-rs	30	121600055	7	77340598	AG	0.778	0.222	0.428	0.815					0
ARS-BFGL-NGS-36574	13	40031719	13	39804351	AC	0.31	0.31	0.678	0.27			0		0
ARS-BFGL-NGS-62736	30	16123681	30	7792491	AG	0.321	0.321	0.629	0.288	MBNL3		0		0
Hapmap25384-BTC-001997	14	2217163	14	835054	AG	0.413	0.413	0.491	0.404	LOC506831				EGP
ARS-BFGL-BAC-29469	23	616107	23	5502990	AT	0.048	0.048	0.25	0.027	KHDRBS2				E
BTA-74798-no-rs	5	101271357	5	108214402	AG	0.497	0.497	0.219	0.527					0
Hapmap30381-BTC-005750	14	1463676	14	50872	AG	0.683	0.317	0.863	0.664					EGP
Hapmap60021-ss46526426	5	95459836	5	101979582	AG	0.48	0.48	0.222	0.508	MGP				0
ARS-BFGL-NGS-55605	30	22007973	30	11926670	AG	0.598	0.402	0.319	0.628					0
Hapmap41192-BTA-16797	15	21445154	15	19344023	AG	0.111	0.111	0.338	0.087					0
Hapmap41511-BTA-34652	1	73239166	1	73786757	AG	0.561	0.439	0.309	0.588					0
BTB-02042071	26	2687667	31	56876	AG	0.276	0.276	0.645	0.237					0
Hapmap40427-BTA-41914	17	66671839	17	67840384	AG	0.575	0.425	0.544	0.579	SART3				EGP
BTA-90512-no-rs	17	68732546	17	69868331	AG	0.575	0.425	0.306	0.603					0
Hapmap23620-BTC-064278	14	11931937	14	10293408	AC	0.361	0.361	0.676	0.326					0
Hapmap23302-BTC-052123	14	4848750	14	3099635	AC	0.254	0.254	0.403	0.238					EGP
ARS-BFGL-NGS-33300	13	75409647	13	75463383	AG	0.801	0.199	0.438	0.84	PCIF1		0		0
BFGL-NGS-113023	18	61156737	18	61115782	AG	0.268	0.268	0.628	0.229					0
ARS-BFGL-NGS-86758	25	17197385	25	18206565	AC	0.647	0.353	0.83	0.628	TMC5				0
Hapmap26535-BTC-010313	14	13217565	14	11601320	AG	0.158	0.158	0.541	0.117					0
Hapmap45528-BTA-102311	30	114319576	30	67259706	CG	0.23	0.23	0.578	0.193					0																					0
BFGL-NGS-116920	14	48484709	14	43612288	AG	0.657	0.343	0.347	0.691	EXT1				0
Hapmap22692-BTC-068210	14	4767039	14	3018726	AC	0.258	0.258	0.403	0.242					EGP
ARS-BFGL-NGS-84686	7	64451610	7	62115346	AG	0.377	0.377	0.671	0.347	CCDC69				0
BTA-118993-no-rs	24	18639645	24	19154481	AG	0.191	0.191	0.556	0.152					0
BTB-01766447	11	17484533	11	18507476	AG	0.563	0.437	0.797	0.539					0
ARS-BFGL-NGS-30910	13	75432478	13	75486161	AG	0.803	0.197	0.437	0.842	ZNF335		0		0
ARS-BFGL-NGS-103151	30	134602363	30	79438187	AG	0.853	0.147	0.455	0.895			0								0					0
ARS-BFGL-NGS-17511	30	31394601	30	18918508	AG	0.385	0.385	0.669	0.355															0	0	0
Hapmap54926-ss46526189	3	6900453	3	7498253	AG	0.944	0.056	0.702	0.971	NOS1APUAP1															0
ARS-BFGL-NGS-3079	2	24773731	2	25572323	AG	0.218	0.218	0.591	0.178	SLC25A12																												0
ARS-BFGL-NGS-80736	7	50096086	7	47728268	AC	0.296	0.296	0.622	0.261	SPOCK1		0
ARS-BFGL-NGS-16613	6	4368614	6	4401437	AC	0.739	0.261	0.369	0.779																0
BTB-00590603	15	29702877	15	27610661	AG	0.048	0.048	0.278	0.024	MLL																									0
BTB-00319289	7	73777772	7	71483795	AG	0.677	0.323	0.335	0.714			0
ARS-BFGL-NGS-52709	11	81819453	11	83850462	AG	0.641	0.359	0.831	0.621															0	0	0													0
Hapmap56489-rs29022968	9	87038862	9	89057233	CG	0.711	0.289	0.369	0.748														E
Hapmap38709-BTA-88324	1	40656841	1	41828458	AC	0.084	0.084	0.297	0.061														0
ARS-BFGL-NGS-66442	13	60094367	13	60343835	AG	0.279	0.279	0.631	0.241	AURKA		0
BTB-00537519	13	65661023	13	65586259	AG	0.644	0.356	0.353	0.676	PHF20		0
Hapmap46897-BTA-95735	30	142883374	30	85565412	AG	0.304	0.304	0.644	0.268	LOC523454																													0
ARS-BFGL-NGS-29650	27	34326743	27	36946859	AG	0.183	0.183	0.576	0.141	ADAM2																												0
Hapmap53819-rs29009941	30	142850548	30	85532795	AG	0.301	0.301	0.647	0.265	LOC523454																													0
BTB-01833705	22	46131029	22	46610392	AC	0.049	0.049	0.266	0.026														0
ARS-BFGL-NGS-20324	8	86384898	8	89202042	AG	0.045	0.045	0.303	0.018	PHF2													0
ARS-BFGL-NGS-43721	32	0	2	120628722	AG	0.654	0.346	0.324	0.689																													0
ARS-BFGL-NGS-81228	19	63625695	19	64713368	AC	0.289	0.289	0.65	0.25	CACNG5		0
ARS-BFGL-BAC-34933	2	113483502	2	117246367	AG	0.546	0.454	0.278	0.575	CUL3																												0
ARS-BFGL-NGS-18460	7	61118860	31	236897	AC	0.709	0.291	0.366	0.746											0
Hapmap42184-BTA-33116	13	60896947	13	61200706	AG	0.413	0.413	0.68	0.384	NRSN2		0
ARS-BFGL-NGS-38938	19	62805137	19	64045272	AC	0.71	0.29	0.341	0.75			0
ARS-BFGL-NGS-6012	2	113321109	2	117080476	AC	0.448	0.448	0.719	0.419																													0
ARS-BFGL-NGS-91468	21	19767713	21	19009144	AG	0.521	0.479	0.289	0.546			0
ARS-BFGL-NGS-16874	6	7662835	6	7375913	AG	0.222	0.222	0.584	0.183	SEC24D			0										0
ARS-BFGL-NGS-21107	2	115973199	2	119763251	AG	0.379	0.379	0.694	0.346	COL4A4																													0
ARS-BFGL-NGS-96701	26	38817824	26	38830002	AG	0.256	0.256	0.613	0.217														0
BTA-85562-no-rs	5	66083568	5	70679595	AG	0.357	0.357	0.675	0.322			G
ARS-BFGL-NGS-93601	11	82920732	11	85461370	AG	0.176	0.176	0.556	0.135	NBAS																												0
BTA-74479-no-rs	5	84613929	5	90582090	AG	0.169	0.169	0.367	0.148																														G	G	G
ARS-BFGL-NGS-14880	7	56152302	7	53879988	AC	0.68	0.32	0.353	0.715	ARHGAP26		0
UA-IFASA-8605	29	30901735	29	31993270	AG	0.237	0.237	0.607	0.198																								EP		EP
BFGL-NGS-117757	30	142747536	30	85431067	AG	0.291	0.291	0.63	0.254																0
BTB-00318253	7	73370317	7	71078406	AG	0.351	0.351	0.672	0.317			0
BTB-00394801	9	59383405	9	61169078	AC	0.614	0.386	0.319	0.646			0
ARS-BFGL-NGS-3456	11	78377128	11	80662878	AG	0.486	0.486	0.253	0.511			0												E	0	0
ARS-BFGL-BAC-11044	1	12805406	1	12959938	AG	0.842	0.158	0.431	0.886														0
BTB-00953692	27	11996409	27	14157359	AG	0.166	0.166	0.541	0.126				0
ARS-BFGL-NGS-5024	30	136433897	31	584470	AG	0.671	0.329	0.331	0.708			0	0
Hapmap51967-BTA-118944	13	50417385	13	50465144	AG	0.039	0.039	0.258	0.016														0
ARS-BFGL-NGS-89535	16	22179897	16	20474158	AG	0.743	0.257	0.397	0.781																										0
BTA-19965-no-rs	9	74961950	9	76177141	AG	0.8	0.2	0.422	0.841											0			0
ARS-BFGL-NGS-317	2	117946210	3	77822712	AC	0.343	0.343	0.659	0.309																														0
ARS-BFGL-NGS-11659	24	62332550	24	64469669	AG	0.078	0.078	0.331	0.051	SERPINB5										0
Hapmap49500-BTA-122884	30	30909266	30	18437892	AG	0.233	0.233	0.591	0.195			0	0
ARS-BFGL-NGS-99872	18	52434006	18	51833397	AG	0.222	0.222	0.578	0.184	ZNF45																												0
ARS-BFGL-NGS-32055	13	56571555	13	56740472	AC	0.252	0.252	0.625	0.212			0	0
BTB-00318952	7	72732120	7	70424167	AG	0.41	0.41	0.681	0.382	EBF1		0
UA-IFASA-2589	9	80429014	9	82175489	AG	0.544	0.456	0.779	0.519																					0
BFGL-NGS-118386	26	47192557	26	47610349	AG	0.332	0.332	0.632	0.299	DOCK1																													0	0
ARS-BFGL-NGS-18624	11	37261133	11	38855356	AC	0.497	0.497	0.238	0.525			0	0																										0
ARS-BFGL-NGS-105242	6	98980025	6	100874084	CG	0.966	0.034	0.791	0.985														0
ARS-BFGL-NGS-7203	26	21800887	26	22237534	AG	0.064	0.064	0.278	0.042			0											E
BFGL-NGS-117043	6	14597357	6	14619691	AG	0.758	0.242	0.419	0.796																0
Hapmap51747-BTA-62751	27	6630869	27	8371780	AG	0.244	0.244	0.631	0.202	WDR17		0	0
ARS-BFGL-NGS-63978	11	83637998	11	86227751	AG	0.524	0.476	0.775	0.497																E	E													0
ARS-BFGL-NGS-99026	6	72930338	6	73794465	AC	0.438	0.438	0.222	0.461																					0										0	0
ARS-BFGL-NGS-68326	6	72906612	6	73770667	AC	0.438	0.438	0.222	0.46																					0										0	0
Hapmap57610-rs29021008	19	7435415	19	6355596	AG	0.737	0.263	0.381	0.775	LOC527335															0
ARS-BFGL-NGS-69013	2	123717269	2	127151022	AG	0.372	0.372	0.669	0.34																													0
ARS-BFGL-NGS-2201	2	112173210	2	115932518	AG	0.654	0.346	0.338	0.688																													0
BTB-01713276	28	38136070	28	37494089	AG	0.325	0.325	0.161	0.343	NRG3																				0
ARS-BFGL-NGS-20501	30	8232738	31	161125	AC	0.785	0.215	0.428	0.823																0
ARS-BFGL-NGS-81082	9	94511747	9	96836454	AG	0.116	0.116	0.316	0.095																								0		0
BFGL-NGS-114649	7	71892762	7	69609512	AC	0.306	0.306	0.641	0.27											0
ARS-BFGL-NGS-106229	5	71749375	5	76653385	AG	0.58	0.42	0.269	0.613	SYN3																														G
BTB-00315902	7	64414652	7	62034172	AG	0.364	0.364	0.672	0.331											0
ARS-BFGL-NGS-104629	7	63539655	7	60987028	AC	0.654	0.346	0.331	0.688											0
ARS-BFGL-NGS-84090	4	83737394	4	86175679	AG	0.349	0.349	0.667	0.315																														0
BTB-01566622	6	8979081	6	8722377	AG	0.808	0.192	0.43	0.848				0										0
BTA-104538-no-rs	30	52781880	30	33062305	AG	0.354	0.354	0.634	0.324	IL1RAPL2						0						P
Hapmap50733-BTA-56252	23	32375661	23	32721112	AG	0.767	0.233	0.589	0.787			E
BTB-00139667	3	81243127	3	86861030	AG	0.584	0.416	0.322	0.612	CACHD1																												0
BTB-00357814	8	73680263	8	76527563	AG	0.67	0.33	0.352	0.704	DOCK5		0
ARS-BFGL-NGS-58323	1	86057271	1	87485097	AG	0.063	0.063	0.297	0.039														0
Hapmap33343-BTA-111447	30	121076442	31	22064	AG	0.755	0.245	0.399	0.793																0
ARS-BFGL-NGS-104601	2	17857541	2	18415237	AG	0.433	0.433	0.678	0.407	CCDC141																									0
BTB-00038446	1	85959409	1	87386241	AG	0.936	0.064	0.703	0.961														0
Hapmap42803-BTA-110000	7	53664924	7	51417222	AG	0.715	0.285	0.391	0.75	PCDHA13										0
BTB-01173648	15	9792729	15	7623036	AG	0.57	0.43	0.822	0.544	CNTN5														0
BTB-01173240	20	48165391	20	50901766	AG	0.18	0.18	0.581	0.137				0
ARS-BFGL-NGS-14781	5	56766165	5	60943959	AG	0.153	0.153	0.331	0.134	ZBTB39														0	0	0														0
Hapmap26677-BTA-141535	3	80099276	7	82774735	AG	0.877	0.123	0.696	0.897	LOC785813						0
BTA-50676-no-rs	20	44694564	20	47353822	AC	0.187	0.187	0.588	0.144				0
BTB-00784317	20	43313427	20	46000244	AG	0.732	0.268	0.378	0.771			0	G									G
BTB-01130079	7	58255324	7	56273714	AC	0.587	0.413	0.303	0.618											0
ARS-BFGL-NGS-24956	5	110886859	5	117450408	AG	0.427	0.427	0.209	0.45	UNC84B																				0		0
Hapmap47815-BTA-104066	20	48114351	20	50853750	AG	0.18	0.18	0.581	0.137				0
Hapmap26025-BTC-050671	25	5728001	25	6443233	AG	0.443	0.443	0.244	0.466																G	G
BTB-00527671	13	48522460	13	48392938	AG	0.381	0.381	0.709	0.346	MCM8															0
ARS-BFGL-NGS-89246	12	37588238	12	37713085	AG	0.295	0.295	0.667	0.255																													0
BTB-01130157	7	58333017	7	56351442	AG	0.283	0.283	0.613	0.248											0
ARS-BFGL-NGS-2015	11	84872349	11	87604666	AG	0.255	0.255	0.415	0.238															0	0	0				0	0								0	0	0
BTB-01944037	8	108772548	8	112370481	AG	0.591	0.409	0.331	0.618																								G		0
BTA-73768-no-rs	5	67031023	5	71627712	AG	0.59	0.41	0.839	0.563	PAH															G
Hapmap48493-BTA-84616	9	86681677	9	88701211	AG	0.755	0.245	0.394	0.794														E
ARS-BFGL-NGS-73521	13	45234264	13	45023457	AG	0.9	0.1	0.978	0.891																G	0
BTB-00243004	6	6807282	6	6093398	AG	0.32	0.32	0.656	0.284				0
BFGL-NGS-117303	13	57245799	13	57425303	AG	0.306	0.306	0.644	0.27																0
ARS-BFGL-NGS-103131	30	139306649	30	83994920	AG	0.536	0.464	0.8	0.508																														0	0
ARS-BFGL-BAC-11717	11	52195257	11	54071620	AG	0.163	0.163	0.056	0.175																														G
BFGL-NGS-114609	6	84713584	6	85663647	AG	0.367	0.367	0.663	0.336											EG
ARS-BFGL-NGS-14592	13	56642417	13	56803006	AG	0.666	0.334	0.331	0.701																0
ARS-BFGL-NGS-41157	7	73155944	7	70865761	AG	0.524	0.476	0.75	0.5																0
ARS-BFGL-NGS-32007	13	34017769	13	33640015	AG	0.466	0.466	0.181	0.496																														0
BTA-75083-no-rs	5	110910712	5	117473897	CG	0.576	0.424	0.791	0.553																					0		0
BFGL-NGS-110788	6	16575847	6	16827786	AG	0.659	0.341	0.316	0.696	EGF															G
ARS-BFGL-BAC-33314	22	41537351	22	41925087	AC	0.248	0.248	0.604	0.21	FHIT																												0
Hapmap51780-BTA-93959	13	34047662	13	33669917	AG	0.536	0.464	0.822	0.505																														0
Hapmap38887-BTA-22281	1	9982398	1	9955275	AC	0.185	0.185	0.563	0.144																													0
ARS-BFGL-NGS-43186	7	50448202	7	48079291	AC	0.318	0.318	0.634	0.285	SPOCK1										0
BFGL-NGS-116483	11	22666445	11	23857285	AG	0.083	0.083	0.337	0.056	SLC8A1			0
ARS-BFGL-NGS-98604	17	33024168	17	34478067	AG	0.191	0.191	0.57	0.151											0
Hapmap58545-rs29022947	7	58033649	7	56058966	AG	0.684	0.316	0.359	0.719											0
Hapmap32784-BTA-124466	1	99156076	1	100716680	AG	0.066	0.066	0.309	0.04														0
Hapmap31724-BTA-126967	11	89371911	11	92170519	AG	0.546	0.454	0.784	0.52															0
Hapmap44602-BTA-50865	20	56959161	20	60424134	AG	0.174	0.174	0.081	0.184																														G	G
ARS-BFGL-NGS-74572	3	80193703	3	85569204	AG	0.123	0.123	0.294	0.105							0
BTA-89331-no-rs	5	50479815	5	54390703	AG	0.159	0.159	0.347	0.139															G	0															0
Hapmap54098-rs29010434	20	4395656	20	4523267	AG	0.364	0.364	0.692	0.329																0
ARS-BFGL-NGS-31519	23	30735804	23	31032269	AG	0.07	0.07	0.322	0.043				0																									0
ARS-BFGL-NGS-37947	26	49688041	26	50126912	AG	0.045	0.045	0.253	0.023				0
ARS-BFGL-NGS-30677	5	43565856	5	46795547	AG	0.413	0.413	0.694	0.383																															0
ARS-BFGL-NGS-69431	8	106577108	8	110205021	AG	0.258	0.258	0.581	0.224																								0
Hapmap47248-BTA-32461	13	41258124	13	41036433	AG	0.192	0.192	0.356	0.175																0	0
BFGL-NGS-119475	21	70373409	31	28684	AG	0.589	0.411	0.306	0.619				0
Hapmap53065-rs29026778	2	119630462	2	122995669	AG	0.526	0.474	0.759	0.501	SPATA3																												0
ARS-BFGL-BAC-34877	20	43511650	20	46191559	AG	0.71	0.29	0.373	0.747				G
ARS-BFGL-NGS-105586	11	81845043	11	83876375	AC	0.682	0.318	0.834	0.666																	0													0
ARS-BFGL-NGS-64295	11	41647520	11	43385212	AC	0.627	0.373	0.645	0.625															0		0
BTB-00569421	14	49193808	14	44320649	AG	0.145	0.145	0.05	0.155																	0
Hapmap39989-BTA-30127	30	34118441	30	21296175	AC	0.252	0.252	0.616	0.213				0
ARS-BFGL-NGS-97259	16	1646839	16	827957	AC	0.28	0.28	0.619	0.244																0
ARS-BFGL-NGS-86109	23	16086032	23	16700839	AG	0.273	0.273	0.638	0.234				0
Hapmap58414-rs29020894	17	32601443	17	34058484	AG	0.185	0.185	0.559	0.146											0
ARS-BFGL-NGS-10704	21	9037431	21	7634808	AG	0.468	0.468	0.719	0.441																							0
ARS-BFGL-NGS-43233	28	12788426	28	11322564	AG	0.18	0.18	0.303	0.167	CHRM3																														G
ARS-BFGL-NGS-1738	13	44558986	13	44368154	AG	0.884	0.116	0.975	0.874																0	0
ARS-BFGL-NGS-44254	18	7125638	18	6138264	AG	0.743	0.257	0.378	0.782				0
ARS-BFGL-NGS-42220	26	45149850	26	45663858	AG	0.131	0.131	0.297	0.114																															0
BTA-110370-no-rs	11	87257595	11	89976012	AG	0.588	0.412	0.797	0.565	HPCAL1																													0
ARS-BFGL-NGS-38049	15	51041325	15	49842952	AG	0.333	0.333	0.159	0.352	TRIM68																							E		E
UA-IFASA-8960	5	104536158	5	111016740	AG	0.657	0.343	0.493	0.675	CD9																E
Hapmap44030-BTA-18247	4	87944727	4	90209358	AG	0.723	0.277	0.363	0.761	CADPS2						0																0
ARS-BFGL-NGS-38258	20	56721394	20	60185079	AG	0.622	0.378	0.325	0.653	FAM134B			G
ARS-BFGL-NGS-43776	27	24576801	27	27440949	AG	0.793	0.207	0.434	0.832				0
BFGL-NGS-114168	11	100108508	11	103767146	AG	0.265	0.265	0.388	0.252	PRRX2														EG	0	0					0
Hapmap40831-BTA-88715	7	98254815	7	97249605	AG	0.245	0.245	0.606	0.207																								0
BTA-50707-no-rs	20	49149560	20	51840318	AG	0.529	0.471	0.772	0.503																0	0
BTB-00091195	2	27412491	2	28290229	AG	0.848	0.152	0.691	0.865	LASS6															0															G
ARS-BFGL-NGS-17574	16	76311292	16	72638969	AG	0.594	0.406	0.319	0.624							EG
ARS-BFGL-NGS-90522	5	102174236	5	109104305	AC	0.717	0.283	0.541	0.736																															0
ARS-BFGL-NGS-3967	7	55792363	7	53394606	AG	0.68	0.32	0.35	0.715	ARHGAP26										0
ARS-BFGL-NGS-37350	18	52225974	18	51626670	AG	0.572	0.428	0.3	0.602																															EG
ARS-BFGL-NGS-36580	7	38879723	7	36851534	AG	0.323	0.323	0.65	0.289																0
Hapmap53066-rs29026782	1	152345820	1	154053555	AG	0.665	0.335	0.819	0.649																						0
ARS-BFGL-NGS-17731	11	86926025	11	89695128	AG	0.454	0.454	0.725	0.425																														0	0
ARS-BFGL-NGS-27058	20	712232	20	2352735	AG	0.407	0.407	0.715	0.374	SLIT3										0				G
ARS-BFGL-NGS-16146	14	75180178	14	71416567	AG	0.485	0.485	0.259	0.509																														0
BFGL-NGS-113699	21	56879174	21	56775719	AG	0.884	0.116	0.697	0.904																													0
ARS-BFGL-NGS-43536	30	128474399	30	74462363	AG	0.578	0.422	0.805	0.553	PHEX														0															0
ARS-BFGL-NGS-6396	24	54893494	24	56510679	AG	0.679	0.321	0.321	0.718														0									0
UA-IFASA-5940	11	11041621	11	11463442	AG	0.347	0.347	0.438	0.337	ALMS1														0
BTA-54318-no-rs	1	11887794	1	11981709	AG	0.465	0.465	0.723	0.437																0
BFGL-NGS-114055	30	128453895	30	74441859	AC	0.578	0.422	0.805	0.554	PHEX														0															0
ARS-BFGL-NGS-85980	16	76091078	16	72398010	AC	0.599	0.401	0.322	0.629							GP
ARS-BFGL-NGS-1792	11	47803744	11	49671022	AG	0.232	0.232	0.1	0.247	SMYD1																													0
BTA-30136-no-rs	30	31071152	30	18593211	AC	0.675	0.325	0.855	0.656																0
ARS-BFGL-NGS-17429	16	22942419	16	21329254	AG	0.734	0.266	0.413	0.769																								0		0
ARS-BFGL-NGS-72206	28	846112	28	1970800	AG	0.185	0.185	0.567	0.145				0
ARS-BFGL-NGS-104652	11	84828071	11	87559028	AG	0.655	0.345	0.834	0.636																														0
ARS-BFGL-NGS-533	11	73934314	11	76077796	AG	0.307	0.307	0.142	0.325	DTNB																													0
ARS-BFGL-NGS-104812	17	47808938	17	49317609	AG	0.391	0.391	0.192	0.413															0
ARS-BFGL-NGS-28030	11	89338824	11	92137484	AG	0.45	0.45	0.225	0.474															0	0	0
Hapmap51983-BTA-73224	5	29930077	5	32770184	AG	0.285	0.285	0.172	0.297	LASS5																0
ARS-BFGL-NGS-81709	11	1284066	11	1380874	AG	0.766	0.234	0.919	0.75	ACOXL														0	0	0				0		0									0
UA-IFASA-8511	11	66946746	11	68881872	AG	0.363	0.363	0.17	0.384																														0
BTB-00200143	4	79904993	4	82054704	AG	0.501	0.499	0.744	0.475																														0
BFGL-NGS-114539	26	18808408	26	20352729	AG	0.615	0.385	0.313	0.647								0															0
BTA-99048-no-rs	13	45475151	13	45247268	AG	0.828	0.172	0.962	0.814	PITRM1														0	G	G
Hapmap26267-BTC-039886	6	45253378	6	45109596	AG	0.706	0.294	0.876	0.688																	0
ARS-BFGL-NGS-22860	10	29865159	10	29353258	AG	0.284	0.284	0.125	0.301	FMN1																				0		0
Hapmap56387-rs29014077	11	82982779	11	85523417	CG	0.407	0.407	0.201	0.429	NBAS															0																0
BFGL-NGS-115617	11	66864873	11	68799990	AC	0.372	0.372	0.169	0.394	APLF																													0
ARS-BFGL-NGS-38622	2	29919184	2	30863717	AG	0.341	0.341	0.434	0.331																						0									0
ARS-BFGL-NGS-41670	11	87972079	11	90767264	AT	0.428	0.428	0.701	0.399	CPSF3																													0
ARS-BFGL-NGS-70863	16	74741746	16	70780395	AG	0.545	0.455	0.288	0.574	HHAT							0
ARS-BFGL-NGS-29452	14	62166389	14	58047421	AG	0.205	0.205	0.547	0.168																								0
ARS-BFGL-NGS-41214	23	13846320	23	14411079	AG	0.939	0.061	0.709	0.963	MOCS1			0
ARS-BFGL-NGS-12282	11	88669116	11	91462274	AG	0.265	0.265	0.135	0.279																														0
Hapmap58391-rs29019654	3	80822661	3	86441965	AG	0.579	0.421	0.291	0.61	JAK1												0			0							0						0
Hapmap55237-rs29010308	5	15083929	5	17272101	AG	0.288	0.288	0.159	0.302								0
BTB-00038586	1	87664746	1	89221641	AG	0.213	0.213	0.566	0.175																								0		0
Hapmap51035-BTA-71047	4	67078172	4	69354037	AG	0.566	0.434	0.777	0.544	CHN2															0
BTA-88722-no-rs	7	98222585	7	97218357	AG	0.324	0.324	0.644	0.29																								0
BFGL-NGS-114578	11	87279008	11	89954599	AG	0.332	0.332	0.172	0.349	HPCAL1																													0
ARS-BFGL-NGS-82854	17	14558961	17	15334517	AC	0.506	0.494	0.247	0.534	SMARCA5																												0
ARS-BFGL-NGS-25311	1	90121176	1	91721438	AC	0.463	0.463	0.225	0.489																														EG
BTB-01782721	2	21389327	2	22130369	AT	0.734	0.266	0.641	0.744																														0
BFGL-NGS-118404	2	29893086	2	30838733	AG	0.636	0.364	0.56	0.644																						0									0
ARS-BFGL-NGS-107712	28	37740394	28	37091164	AG	0.509	0.491	0.506	0.51	NRG3																					0
BTB-01543508	3	80798088	3	86417390	AC	0.412	0.412	0.706	0.38	JAK1												0			0							0						0
BTA-73418-no-rs	5	38351858	5	41397617	AC	0.358	0.358	0.431	0.35	PRICKLE1														G		0
ARS-BFGL-NGS-88501	13	38086947	13	37721331	AG	0.442	0.442	0.503	0.435	SLC6A9																0
ARS-BFGL-NGS-16696	20	10946655	20	11700011	AG	0.195	0.195	0.566	0.155				0
BTB-00787483	20	50969848	20	53946521	AG	0.231	0.231	0.394	0.214													0
Hapmap49027-BTA-113781	12	8201659	12	6821992	AG	0.201	0.201	0.596	0.16																													0
BTB-01045439	2	29839570	2	30784774	AC	0.382	0.382	0.449	0.375																						0								0	0
ARS-BFGL-NGS-42206	27	42466128	27	45656130	AG	0.364	0.364	0.657	0.333	UBE2E2																							0
ARS-BFGL-NGS-94388	2	29863589	2	30809231	AC	0.608	0.392	0.547	0.614	LOC100141080																					0								0	E
Hapmap40451-BTA-63097	27	42442485	27	45679776	AG	0.074	0.074	0.261	0.054	UBE2E2																												0
BTA-43315-no-rs	1	6254730	1	6219142	AG	0.626	0.374	0.334	0.658																										EG
BTB-00757888	1	16923285	1	17106220	AG	0.692	0.308	0.873	0.673																								0
ARS-BFGL-NGS-89394	23	3972340	23	2511218	AG	0.75	0.25	0.622	0.763	COL21A1																				0		0
ARS-BFGL-NGS-19235	30	9313604	30	3134038	AG	0.405	0.405	0.195	0.428																														P
BFGL-NGS-114256	30	8134652	31	259218	AG	0.737	0.263	0.409	0.772																													0
Hapmap26937-BTA-127685	12	54409035	12	54656928	AG	0.845	0.155	0.706	0.859															0								0									0
BTA-84792-no-rs	9	96513569	9	98832601	AG	0.453	0.453	0.716	0.425													0
BTB-00497582	12	54451941	12	54690096	AC	0.156	0.156	0.294	0.141															0								0									0
Hapmap58425-rs29021238	6	15700204	6	15954145	AG	0.373	0.373	0.681	0.34																0
BTA-63194-no-rs	6	16922089	6	17173803	AG	0.574	0.426	0.269	0.607	CCDC109B															0
Hapmap47651-BTA-51810	21	19983053	21	19204165	AG	0.647	0.353	0.831	0.628													G
BTA-76626-no-rs	6	70959812	6	71909864	AG	0.444	0.444	0.569	0.431																														0
Hapmap54040-ss46526239	30	20272359	30	10118685	AG	0.412	0.412	0.666	0.385																										0
ARS-BFGL-NGS-17369	18	52400162	18	51801519	AG	0.692	0.308	0.381	0.725	ZNF404																												0
Hapmap58739-rs29021754	9	49099022	9	50597262	AG	0.184	0.184	0.3	0.172	GRIK2														0
ARS-BFGL-NGS-14236	11	86048363	11	88746533	AG	0.671	0.329	0.55	0.684															0	0	0					0								0	0	0
ARS-BFGL-NGS-98086	13	45075195	13	44853959	AC	0.244	0.244	0.103	0.259																0	0
Hapmap49833-BTA-103929	13	18657767	13	17635541	AG	0.744	0.256	0.875	0.731	CUL2																														EG
BFGL-NGS-116109	15	34763290	15	32924180	AC	0.255	0.255	0.609	0.218																										0
ARS-BFGL-NGS-17917	30	126011140	30	72897125	AG	0.051	0.051	0.019	0.054	LOC784572																				EP	EP										EP
ARS-BFGL-NGS-63460	18	49966162	18	49333884	AG	0.727	0.273	0.359	0.767	MGC155219						0	0			0			0															0
ARS-BFGL-NGS-13508	16	22406467	16	20749741	AG	0.363	0.363	0.676	0.33								0
Hapmap43460-BTA-111292	11	50241607	11	52184674	AG	0.434	0.434	0.234	0.456	DNAH6																													0	0
ARS-BFGL-NGS-33034	11	2637529	11	2951000	AC	0.347	0.347	0.463	0.335	FER1L5														G
ARS-BFGL-NGS-59292	10	36486868	10	36285826	AG	0.769	0.231	0.878	0.757								0
ARS-BFGL-BAC-30735	23	22032509	23	22767406	AG	0.901	0.099	0.963	0.895													0
BTB-01660145	11	50264058	11	52206770	AG	0.621	0.379	0.828	0.599	DNAH6																													0	0
BTB-00250665	6	41795944	6	41506939	AG	0.515	0.485	0.763	0.488	KCNIP4															G	G
Hapmap59482-rs29019692	11	36332869	11	37837124	AG	0.524	0.476	0.58	0.519	ASB3																0
ARS-BFGL-NGS-17213	26	39931707	26	40091979	AG	0.388	0.388	0.703	0.355																															0
ARS-BFGL-NGS-98393	30	59564066	30	33255354	AG	0.407	0.407	0.703	0.376							E						E
BTA-64609-no-rs	28	43217773	28	42723711	AG	0.947	0.053	0.742	0.969	ARHGAP22			0
ARS-BFGL-NGS-19628	13	45404283	13	45220258	AC	0.817	0.183	0.947	0.803																EG	G
ARS-BFGL-NGS-88208	19	6454113	19	5374024	AC	0.782	0.218	0.672	0.794	PCTP												0
BTB-01448403	24	2186221	24	1670594	AG	0.558	0.442	0.3	0.585																													0
BTA-99960-no-rs	22	8765709	22	8732015	AG	0.563	0.437	0.313	0.59																										0
Hapmap49565-BTA-30765	30	20233527	30	10079852	AG	0.43	0.43	0.666	0.404																										0
ARS-BFGL-NGS-42014	11	87380604	11	90177376	AG	0.556	0.444	0.503	0.562																														0
ARS-BFGL-NGS-52020	11	36808946	11	38377650	CG	0.453	0.453	0.575	0.44	LOC100138110														G
ARS-BFGL-NGS-102275	25	11125978	25	12129669	AG	0.095	0.095	0.038	0.101	SNX29																													0	0
BTB-01295144	4	92557035	4	94975832	AG	0.55	0.45	0.772	0.526							G
ARS-BFGL-NGS-29366	11	60738925	11	62805873	AG	0.077	0.077	0.053	0.08																						E										E
ARS-BFGL-NGS-28688	16	37505165	16	34119472	AC	0.94	0.06	0.978	0.936																	0													0
BFGL-NGS-113698	14	70358208	14	66220903	AG	0.441	0.441	0.716	0.412																													0
Hapmap36074-SCAFFOLD137719_496	24	18248989	24	18753500	AG	0.736	0.264	0.412	0.771																								0
BTB-00083874	2	24801186	2	25599757	AC	0.467	0.467	0.716	0.441								0
Hapmap29128-BTC-042274	6	72118486	6	73035435	AT	0.248	0.248	0.116	0.262																														0
Hapmap58322-rs29013674	26	36734119	26	36806927	AG	0.579	0.421	0.266	0.613							0														0		0								0
BTA-34599-no-rs	1	68227488	1	68709076	AG	0.632	0.368	0.34	0.663	SEC22A																												0
Hapmap50249-BTA-117738	30	135804814	30	80558308	AG	0.426	0.426	0.193	0.45	MOSPD2															0
Hapmap44034-BTA-21712	12	8785719	12	7332442	AG	0.334	0.334	0.659	0.299																													0
Hapmap46768-BTA-117394	11	82643114	11	84956219	AG	0.329	0.329	0.163	0.346															E	E	E													0
BTB-01736179	1	68153635	1	68644960	AG	0.323	0.323	0.641	0.288																													0
ARS-BFGL-NGS-53620	6	109800337	6	119003189	AC	0.368	0.368	0.415	0.363	WHSC1																							EP
Hapmap59754-rs29024892	1	68174701	1	68666222	AG	0.32	0.32	0.649	0.286	SEC22A																												0
BTA-106183-no-rs	17	15271899	17	16047304	AC	0.251	0.251	0.622	0.212											0
BTB-00923786	26	10717382	26	11133889	AC	0.229	0.229	0.125	0.24	FAS																						0	0
BTA-22052-no-rs	1	124196948	1	125572320	AG	0.099	0.099	0.234	0.084																													0
BTB-00141992	3	88683457	3	94459325	AG	0.15	0.15	0.084	0.157																								E
BTB-00884722	24	29731061	24	30433499	AG	0.503	0.497	0.713	0.481																										0
BTA-32100-no-rs	13	36008671	13	35630828	AG	0.783	0.217	0.397	0.824				0
BFGL-NGS-118303	3	80304501	3	85794694	AG	0.715	0.285	0.606	0.726	LOC783591												0
BTB-00590405	15	31527773	15	29557995	AG	0.72	0.28	0.403	0.754	ARHGEF12																							0		0
Hapmap49363-BTA-89255	11	51963535	11	53838710	AG	0.256	0.256	0.122	0.271																														0
ARS-BFGL-NGS-61008	22	43175304	22	43483085	AG	0.583	0.417	0.331	0.61																													0
UA-IFASA-9390	19	62390766	19	63578440	AG	0.439	0.439	0.216	0.463	ARSG			0
Hapmap49309-BTA-78604	7	24655689	7	22050397	AG	0.86	0.14	0.681	0.879																					0
ARS-BFGL-BAC-12159	14	22587081	14	20685179	AG	0.504	0.496	0.731	0.48				0
BTA-106195-no-rs	17	15298798	17	16073794	AG	0.72	0.28	0.362	0.758											0
Hapmap50857-BTA-107920	6	86819633	6	87904282	AG	0.472	0.472	0.704	0.446	UGT2A3							0
ARS-BFGL-NGS-66266	25	39424763	25	40716234	AG	0.677	0.323	0.359	0.711																								EG
BTB-01290382	4	87770622	4	90034808	AG	0.67	0.33	0.363	0.703	CADPS2						0
BTA-16599-no-rs	11	10661606	11	11056751	AG	0.375	0.375	0.166	0.398																															0
Hapmap54189-rs29022505	3	27554640	3	29921988	AG	0.616	0.384	0.819	0.594																													EG
ARS-BFGL-NGS-34924	27	30383099	27	32844685	AG	0.334	0.334	0.631	0.301																								0
ARS-BFGL-NGS-76638	7	40513886	7	38466195	AG	0.643	0.357	0.809	0.626								0
BTA-53171-no-rs	27	8994107	27	10778788	AG	0.563	0.437	0.787	0.54																								0
ARS-BFGL-NGS-103551	22	43773414	22	44080127	AG	0.929	0.071	0.969	0.925	FLNB												0
ARS-BFGL-NGS-101886	7	93073890	7	91903228	AG	0.151	0.151	0.309	0.134																								G
ARS-BFGL-NGS-31104	2	215742	2	217605	AG	0.902	0.098	0.969	0.895	LOC784915							0															0
Hapmap42180-BTA-31841	13	20011204	13	18997623	AG	0.203	0.203	0.078	0.216	NRP1																														E
Hapmap44390-BTA-54545	22	42965301	22	43273157	AG	0.418	0.418	0.656	0.394																													0
ARS-BFGL-NGS-81622	5	69571158	5	74344115	AC	0.431	0.431	0.706	0.402																													P
Hapmap59507-rs29021330	12	35240218	12	35349286	AG	0.328	0.328	0.147	0.348								0
UA-IFASA-2313	11	10604234	11	11036103	AG	0.623	0.377	0.831	0.6	LOC786531																														0
Hapmap51137-BTA-107964	27	30797409	27	33294992	AG	0.054	0.054	0.053	0.054	UNC5D																							0		0					0
ARS-BFGL-NGS-40376	4	65846954	4	68063823	AG	0.135	0.135	0.331	0.114																0
ARS-BFGL-NGS-84009	5	14481898	5	16671104	AG	0.62	0.38	0.809	0.6								0
Hapmap40688-BTA-21593	11	10630544	11	11010846	AG	0.623	0.377	0.831	0.6																															0
ARS-BFGL-NGS-21804	20	59016802	20	62511140	AG	0.464	0.464	0.247	0.487													0
BFGL-NGS-115108	12	35217268	12	35326182	AG	0.7	0.3	0.865	0.681								0
BTB-00461834	11	16154870	11	16891299	AG	0.081	0.081	0.034	0.086																																0
ARS-BFGL-NGS-53485	6	4386362	6	4433246	AG	0.432	0.432	0.213	0.455																	0															0
ARS-BFGL-NGS-15281	16	21741980	16	20041296	AG	0.395	0.395	0.684	0.364								G
Hapmap39183-BTA-13865	30	144035042	30	86199840	AC	0.601	0.399	0.772	0.583	SHROOM2															0	0
ARS-BFGL-NGS-12711	5	71045870	5	75853520	AG	0.547	0.453	0.576	0.544	BTBD11														0
ARS-BFGL-NGS-127	5	34002538	5	37036476	AG	0.262	0.262	0.15	0.273																	0
Hapmap53648-rs29021240	11	86569656	11	89343248	AG	0.656	0.344	0.806	0.64	ROCK2																0													0
ARS-BFGL-NGS-105601	8	90007976	8	93193613	AG	0.098	0.098	0.056	0.103													E
BTA-78638-no-rs	7	40598898	7	38551449	AC	0.646	0.354	0.809	0.628	RMND5B							0
ARS-BFGL-NGS-18196	30	2278890	31	345529	AG	0.576	0.424	0.294	0.606																0														0
Hapmap49623-BTA-46979	2	35319678	2	36350583	AG	0.665	0.335	0.563	0.676	TANK																					0
BTB-00078691	2	7492224	2	7914704	AG	0.291	0.291	0.151	0.307																										0
Hapmap32556-BTA-133226	19	48135309	19	49028970	AG	0.288	0.288	0.16	0.301	TANC2																													0
Hapmap56639-rs29021780	30	7313040	30	2460976	CG	0.501	0.499	0.294	0.524	GRIA3																							G		0
ARS-BFGL-NGS-24637	6	72138744	6	73055690	AC	0.727	0.273	0.866	0.713	LOC100138563																													0
ARS-BFGL-NGS-40396	15	20899264	15	18769722	AG	0.196	0.196	0.077	0.209																								0		0
ARS-BFGL-NGS-89998	16	68949196	16	65217624	AG	0.456	0.456	0.238	0.48	TPR																												P
BFGL-NGS-117548	5	10788597	5	12814010	AG	0.269	0.269	0.581	0.235	ACSS3																												0
ARS-BFGL-NGS-42695	28	2026966	31	56712	AG	0.698	0.302	0.391	0.73				0
BTB-01134344	26	13630418	26	14060459	AG	0.176	0.176	0.328	0.16	CPEB3														0	0	0				0											0
ARS-BFGL-NGS-21273	21	47117318	21	47536346	CG	0.307	0.307	0.159	0.324																							0
ARS-BFGL-NGS-55625	32	0	9	91916881	AG	0.862	0.138	0.931	0.855													0
BTB-01267305	5	89425557	5	95451430	AG	0.937	0.063	0.956	0.935																						0										0
BTB-01953426	5	33709003	5	36748639	AG	0.321	0.321	0.192	0.334																	0
ARS-BFGL-NGS-25464	11	42520603	11	44309151	AG	0.464	0.464	0.553	0.454															G		0
Hapmap39216-BTA-107320	11	80261461	11	82317187	AC	0.636	0.364	0.777	0.621																								0
ARS-BFGL-NGS-1457	7	49794088	7	47394155	AG	0.134	0.134	0.088	0.14								0
ARS-BFGL-NGS-12995	16	76423682	16	72746635	AG	0.781	0.219	0.628	0.797																					0		0
BTB-00268525	6	88174863	6	89317341	AC	0.069	0.069	0.234	0.051																													0
Hapmap44144-BTA-82780	8	109218761	8	112816508	AG	0.742	0.258	0.854	0.73																								0
BTB-01253479	30	947520	31	153886	AC	0.925	0.075	0.969	0.921																	0
UA-IFASA-7897	14	59280392	14	54928100	AC	0.469	0.469	0.672	0.447	ANGPT1												0
BTB-00493768	12	51218435	12	51257187	AG	0.349	0.349	0.434	0.34	LMO7																							E		0
BFGL-NGS-117343	23	20267168	23	21003229	AG	0.446	0.446	0.466	0.444																								0
ARS-BFGL-NGS-16035	1	154404560	1	156161611	AG	0.298	0.298	0.208	0.308	BTD																									0
ARS-BFGL-NGS-35576	20	5959578	20	6126687	AG	0.084	0.084	0.253	0.066																													0
BFGL-NGS-119177	27	10448012	27	12519718	AG	0.525	0.475	0.763	0.498																								0
ARS-BFGL-NGS-94742	26	49394472	26	49837008	AG	0.561	0.439	0.793	0.537	MGMT																				0	EG	0
BFGL-NGS-114029	13	73653480	13	73694769	AG	0.714	0.286	0.598	0.727	SERINC3												0
Hapmap42932-BTA-40423	17	5590969	17	6106829	AG	0.395	0.395	0.672	0.366							0
ARS-BFGL-NGS-72108	15	46058920	31	81673	AG	0.387	0.387	0.675	0.356																								0
Hapmap39428-BTA-72555	4	113303894	4	116803989	AC	0.775	0.225	0.866	0.765	ZNF746															0
ARS-BFGL-NGS-102593	1	148893434	1	150188944	AG	0.295	0.295	0.65	0.257	RUNX1																												0
Hapmap32551-BTA-128831	13	81743652	13	82103564	AG	0.668	0.332	0.347	0.702													0
BTA-19330-no-rs	7	93289032	7	92868666	AG	0.831	0.169	0.918	0.822													0
ARS-BFGL-NGS-103364	20	67606012	31	36687	AC	0.831	0.169	0.916	0.822								0
Hapmap49872-BTA-115580	7	89967934	7	88846849	AG	0.461	0.461	0.238	0.485																								G		G
ARS-BFGL-NGS-41002	16	36415574	16	32953318	AG	0.268	0.268	0.156	0.28	RGS7																												P
Hapmap36217-SCAFFOLD290026_21689	20	7954374	20	8396347	AG	0.235	0.235	0.391	0.218															E
BTA-39689-no-rs	16	62555582	16	58742814	AC	0.503	0.497	0.244	0.531																													0
BFGL-NGS-117259	21	70814197	31	157638	AG	0.418	0.418	0.189	0.443				G
BTB-00951480	27	11413201	27	13511496	AG	0.528	0.472	0.288	0.554																					G			0		0
Hapmap47477-BTA-103865	1	88050696	1	89611100	AG	0.632	0.368	0.359	0.661	USP13																									0
Hapmap49212-BTA-53105	21	69340662	21	67838714	AG	0.216	0.216	0.103	0.227	LOC508226												0
ARS-BFGL-NGS-104897	1	112863292	1	114280346	AC	0.213	0.213	0.288	0.205	PLCH1														0		0				0	0	0									0
ARS-BFGL-NGS-2356	32	0	21	43721005	AG	0.209	0.209	0.334	0.196	AKAP6														0
BFGL-NGS-118188	29	2324336	29	2147976	AC	0.355	0.355	0.184	0.374	FAT3																														G
BFGL-NGS-110965	12	50676062	12	50611017	AG	0.305	0.305	0.131	0.323								0
ARS-BFGL-BAC-30737	23	2702505	23	3830273	AG	0.263	0.263	0.147	0.276																						0
BTB-00470332	11	27519615	11	28758517	AG	0.807	0.193	0.628	0.826								0
ARS-BFGL-NGS-1591	29	2369574	29	2189080	AG	0.433	0.433	0.226	0.455	FAT3												0
ARS-BFGL-NGS-41687	11	63759322	11	65591622	AG	0.201	0.201	0.128	0.209	SPRED2														0
ARS-BFGL-BAC-11121	11	80948516	11	82964065	AC	0.094	0.094	0.072	0.096	MSGN1														EG
ARS-BFGL-NGS-54785	20	28148900	20	29911598	AG	0.204	0.204	0.078	0.218																					0
Hapmap43873-BTA-50695	20	45819524	20	48503586	AG	0.211	0.211	0.097	0.224																														G
ARS-BFGL-NGS-19919	7	428335	7	502838	AG	0.304	0.304	0.15	0.321	FLT4																				E
BFGL-NGS-114194	11	106245832	11	109310440	AG	0.085	0.085	0.041	0.09	LOC514980																					0
ARS-BFGL-NGS-12520	10	69107598	10	71119561	AG	0.787	0.213	0.663	0.801																										0
Hapmap44527-BTA-17793	7	35192245	7	32993262	AG	0.643	0.357	0.801	0.626								0
ARS-BFGL-NGS-34903	11	83867859	11	86478143	AG	0.514	0.486	0.509	0.514															E	0	0				E	0								G	G	E
Hapmap43893-BTA-60736	25	9862811	25	10844958	AG	0.254	0.254	0.113	0.269	CLEC16A															0	EG
BFGL-NGS-118379	5	7022191	5	7473430	AG	0.221	0.221	0.575	0.183																										0
ARS-BFGL-NGS-64059	20	59070717	20	62564938	AG	0.542	0.458	0.306	0.568													0
ARS-BFGL-NGS-51630	20	5096097	20	5270231	CG	0.46	0.46	0.503	0.456																					0		EG
Hapmap41531-BTA-40863	17	446792	17	444704	AG	0.505	0.495	0.487	0.506	KLHL2																									E
Hapmap53772-ss46526870	10	37055538	10	36849947	AG	0.462	0.462	0.269	0.483	RPAP1																					0
Hapmap30206-BTA-126797	11	79314962	11	81592670	AG	0.687	0.313	0.797	0.675															0		0									0						0
ARS-BFGL-NGS-31361	20	26602523	20	28328058	AG	0.879	0.121	0.953	0.872																					0		0
Hapmap42257-BTA-57319	1	150522239	1	152097868	AG	0.915	0.085	0.959	0.911													E
ARS-BFGL-NGS-231	27	43525777	27	44451371	AC	0.226	0.226	0.353	0.212																								0
Hapmap33513-BTA-158474	30	7163976	30	2312169	AG	0.691	0.309	0.813	0.678								E
Hapmap54493-rs29018712	20	9990379	20	10648444	AG	0.791	0.209	0.911	0.778	BDP1															E					0		0
BTB-00987116	6	90188972	6	91417374	AG	0.6	0.4	0.822	0.577																															0
BTA-100668-no-rs	10	67118053	10	68586181	AC	0.64	0.36	0.788	0.625																0
Hapmap32974-BTC-065967	25	5408004	25	6117552	AG	0.307	0.307	0.141	0.325								0
BTA-62673-no-rs	27	27020503	27	29907834	AG	0.047	0.047	0.057	0.046																								0		0
UA-IFASA-6164	16	65386980	16	61442443	AG	0.6	0.4	0.816	0.577	DHX9																												0
BTA-120552-no-rs	2	52632330	2	54772880	AT	0.839	0.161	0.7	0.855	GTDC1							0
Hapmap22874-BTA-153755	11	83168133	11	85760282	AC	0.769	0.231	0.841	0.761	NBAS														0		0					0		0		0				EG		E
Hapmap48397-BTA-58570	24	47181172	24	48403278	AG	0.56	0.44	0.559	0.561																							0
ARS-BFGL-BAC-4819	16	20663521	16	18932397	AG	0.368	0.368	0.188	0.387	ESRRG							0
Hapmap47116-BTA-84683	9	90002616	9	92215828	AG	0.721	0.279	0.846	0.708	ESR1												0
Hapmap40191-BTA-73919	5	71978791	5	76882812	AC	0.761	0.239	0.894	0.747											0
ARS-BFGL-NGS-18751	16	32789225	16	29314683	AG	0.707	0.293	0.594	0.72																										0
Hapmap50142-BTA-88392	18	28670292	18	28364028	AG	0.443	0.443	0.695	0.417																								0		0
BTA-32746-no-rs	11	56112585	11	57819374	AG	0.744	0.256	0.877	0.729																														0
Hapmap52066-rs29015690	11	85153576	11	87885711	AC	0.419	0.419	0.469	0.414															0		0				0	0		0		0				0	0	0
ARS-BFGL-NGS-11064	11	106510932	11	109575386	AG	0.535	0.465	0.469	0.542																	0
ARS-BFGL-BAC-13663	11	39664222	11	41340541	AG	0.844	0.156	0.899	0.838															G
ARS-BFGL-NGS-39644	11	89973106	11	92821072	AG	0.375	0.375	0.45	0.367															0
BFGL-NGS-110096	11	103410170	11	107267695	AG	0.192	0.192	0.359	0.174	KCNT1												G
Hapmap43471-BTA-114689	13	73369210	13	73430176	AG	0.424	0.424	0.497	0.416	JPH2												0
ARS-BFGL-NGS-21524	6	18623696	6	18774774	AG	0.179	0.179	0.066	0.191								E
ARS-BFGL-NGS-105413	2	135879731	2	139963957	AG	0.478	0.478	0.456	0.48													0
ARS-BFGL-NGS-44532	11	30177813	11	31468033	AG	0.037	0.037	0.013	0.04																																0
Hapmap48369-BTA-50306	1	7627111	1	7526892	AG	0.842	0.158	0.688	0.859																										0
Hapmap30001-BTA-142716	4	120589321	4	124072767	AG	0.922	0.078	0.975	0.916	LOC100138518																									0
Hapmap41697-BTA-96617	2	28722493	2	29661844	AG	0.345	0.345	0.684	0.308								0
BTB-01753605	2	55729126	2	57916272	AG	0.546	0.454	0.324	0.57	LRP1B																									0
ARS-BFGL-NGS-54803	11	100283991	11	103971758	AG	0.279	0.279	0.4	0.266													G
ARS-BFGL-NGS-32722	11	92785424	11	95871700	AG	0.718	0.282	0.622	0.728	TTLL11												0
BTA-49168-no-rs	7	111727311	7	111146515	AG	0.096	0.096	0.066	0.1													0
BTB-01155362	3	79247381	3	84619370	CG	0.403	0.403	0.188	0.426															0	0
ARS-BFGL-NGS-503	10	34705386	10	34387177	AC	0.146	0.146	0.073	0.154								0
Hapmap58371-rs29014419	23	3320932	23	3162892	AG	0.476	0.476	0.272	0.498	DST												0
ARS-BFGL-NGS-7156	30	7288581	30	2436768	AG	0.548	0.452	0.738	0.528	GRIA3																							G		0				EG
ARS-BFGL-NGS-20488	20	40960672	20	43390847	CG	0.415	0.415	0.244	0.434																						0
Hapmap55487-rs29023215	16	73898020	16	69890274	AG	0.76	0.24	0.639	0.773	TRAF5																												0
BFGL-NGS-118182	6	88592295	6	89774922	AG	0.522	0.478	0.75	0.498								G
BFGL-NGS-113147	23	14336244	23	14906525	AG	0.62	0.38	0.794	0.602	LRFN2												0
ARS-BFGL-NGS-108603	32	0	13	75535777	AC	0.82	0.18	0.928	0.809	SLC12A5																												0
ARS-BFGL-NGS-28849	28	1283286	28	2397050	AC	0.023	0.023	0.003	0.025	GALNT2														EP							EP										EP
Hapmap47670-BTA-60313	10	17955497	10	18357194	AG	0.285	0.285	0.403	0.273	LOC534844																							0		0
Hapmap41570-BTA-53399	21	10724694	21	9443900	AG	0.718	0.282	0.634	0.728																							0	0		0
ARS-BFGL-NGS-25689	27	35110230	27	37795224	AG	0.202	0.202	0.119	0.211																							0
Hapmap43465-BTA-111846	3	86310536	3	92175867	AG	0.935	0.065	0.963	0.932	C3H1orf87																							E		0
Hapmap34185-BES7_Contig323_940	15	56135629	15	54913026	AC	0.724	0.276	0.825	0.713	UVRAG												P
Hapmap55911-rs29026510	2	84751796	2	88322263	AT	0.271	0.271	0.158	0.283	SLC39A10																				0
Hapmap41890-BTA-51549	20	13920520	20	14814996	AG	0.233	0.233	0.116	0.246	TRIM23														0	0					E		E
ARS-BFGL-NGS-97782	13	46723493	13	46536278	AG	0.685	0.315	0.569	0.697																0	0
ARS-BFGL-NGS-105087	23	14123921	23	14694856	AG	0.337	0.337	0.378	0.333													0
BTB-01807638	1	14502746	31	28944	AG	0.349	0.349	0.197	0.365																															0
ARS-BFGL-NGS-68808	20	40986540	20	43416413	AG	0.585	0.415	0.76	0.566	NPR3																					0
ARS-BFGL-NGS-61941	23	14101481	23	14672412	AG	0.663	0.337	0.622	0.667													0
ARS-BFGL-NGS-33426	4	58803864	31	59071	AC	0.953	0.047	0.978	0.95															0							0										P
ARS-BFGL-NGS-19081	30	107327427	31	236257	AG	0.235	0.235	0.159	0.243																										E
BTB-00094591	2	32971826	2	33966780	AG	0.243	0.243	0.384	0.228													0
Hapmap33210-BTA-144234	6	87838493	6	88983535	AG	0.664	0.336	0.525	0.679	RUFY3							0
ARS-BFGL-NGS-26419	22	46607237	22	47085996	AC	0.192	0.192	0.338	0.177	CACNA2D3							0
ARS-BFGL-NGS-100006	23	14215024	23	14785870	AG	0.547	0.453	0.551	0.547													0
Hapmap33880-BES9_Contig535_933	2	55796401	2	57983536	AG	0.529	0.471	0.303	0.552	LRP1B																									0
Hapmap57208-rs29025986	23	16601543	23	17213282	AG	0.537	0.463	0.484	0.542													0
BTA-47052-no-rs	2	28195054	2	29103511	AG	0.603	0.397	0.284	0.637								0
Hapmap47105-BTA-78550	7	22145136	7	19613804	AG	0.05	0.05	0.013	0.054	SGTA												E
Hapmap60349-rs29021239	30	14062133	30	6954517	AG	0.805	0.195	0.903	0.794	ZNF280C							0
ARS-BFGL-NGS-13101	16	27489237	16	23807044	AC	0.588	0.412	0.783	0.567	SUSD4																									G
ARS-BFGL-NGS-80692	17	6921190	17	7449150	AG	0.954	0.046	0.984	0.951	LRBA												0
ARS-BFGL-NGS-20849	5	65743920	5	70326991	AC	0.335	0.335	0.441	0.324	MYBPC1																															G
Hapmap54301-rs29013631	10	38826667	10	38725566	AG	0.557	0.443	0.572	0.556																	0
BTB-01290167	14	58589050	14	54249826	AG	0.583	0.417	0.766	0.563	RSPO2																					0
ARS-BFGL-NGS-105912	11	86655500	11	89426237	AG	0.349	0.349	0.45	0.338															0							0										0
ARS-BFGL-NGS-103887	13	72948344	13	72994621	AG	0.079	0.079	0.038	0.083	MYBL2												G
BTA-97034-no-rs	21	43399424	21	43951053	AG	0.147	0.147	0.075	0.154	AKAP6												G
BFGL-NGS-118763	23	14170863	23	14741806	AG	0.563	0.437	0.566	0.563													0
ARS-BFGL-NGS-34854	23	14192055	23	14762992	CG	0.563	0.437	0.566	0.563													0
Hapmap38652-BTA-111852	4	13551388	4	13926496	AC	0.456	0.456	0.475	0.454	SLC25A13																													0
Hapmap25382-BTC-000577	25	5273751	25	5983281	AG	0.544	0.456	0.804	0.517								0															0
BTA-121522-no-rs	27	37661635	27	40301434	AG	0.099	0.099	0.057	0.104								0
BTA-22007-no-rs	32	0	30	39718096	AG	0.913	0.087	0.969	0.907	LOC787351																					P										P
ARS-BFGL-NGS-35567	1	130414598	1	131745800	AC	0.375	0.375	0.663	0.344																							0
BTB-00133212	6	88656290	6	89838827	AG	0.679	0.321	0.344	0.715								0																					0
BTA-61968-no-rs	26	7457878	26	7636652	AC	0.614	0.386	0.782	0.596	PRKG1																									0
BTB-01483706	21	43364207	21	43915817	AG	0.848	0.152	0.924	0.84	AKAP6												G
BTB-01662109	1	130217213	1	131505563	AG	0.606	0.394	0.334	0.635											0
ARS-BFGL-NGS-96681	12	56418392	12	56570281	AG	0.367	0.367	0.44	0.36								0
ARS-BFGL-NGS-38413	11	78149242	11	80436290	AG	0.724	0.276	0.834	0.712															0
Hapmap35746-SCAFFOLD181011_3284	1	130316816	1	131657378	AG	0.607	0.393	0.327	0.637											0
Hapmap27895-BTA-18006	10	38799891	10	38698788	AG	0.437	0.437	0.425	0.439																	0
ARS-BFGL-NGS-79176	17	46558798	17	48063466	AC	0.562	0.438	0.8	0.537																					0		G
ARS-BFGL-BAC-19461	16	16957005	16	15159929	AG	0.516	0.484	0.726	0.493								0
ARS-BFGL-NGS-103962	12	51461607	12	51503317	AG	0.214	0.214	0.131	0.223								G
BTA-47136-no-rs	2	31533028	2	32478660	AC	0.784	0.216	0.866	0.775	COBLL1																					0		0		0				G
Hapmap38448-BTA-92131	1	130263640	1	131552033	AC	0.607	0.393	0.332	0.637											0
ARS-BFGL-NGS-1567	3	84094824	3	89893857	AG	0.821	0.179	0.919	0.81								0
ARS-BFGL-BAC-15157	1	41913980	1	43216666	AG	0.268	0.268	0.125	0.284	GABRR3																					E
BTB-00271969	6	95924980	6	97580458	AG	0.836	0.164	0.633	0.858								0
ARS-BFGL-NGS-106227	19	20089776	19	19416647	AC	0.258	0.258	0.344	0.249													0
Hapmap38889-BTA-30928	12	83696121	31	4451	AC	0.605	0.395	0.532	0.613													0
BTB-00671384	17	10250084	17	10930072	AC	0.862	0.138	0.915	0.856	ARHGAP10																							0
ARS-BFGL-BAC-32111	17	46535046	17	48039716	AC	0.565	0.435	0.8	0.54																							G
Hapmap35396-SCAFFOLD245063_17530	25	8293697	25	9163244	AG	0.671	0.329	0.573	0.681																										0
ARS-BFGL-NGS-8495	5	116644790	5	122735170	AG	0.724	0.276	0.859	0.71	FBLN1																						0
BFGL-NGS-118855	18	26527686	18	26440512	AG	0.358	0.358	0.231	0.371																										0
ARS-BFGL-NGS-4245	16	24750363	31	1338562	AG	0.9	0.1	0.934	0.896								0					0
Hapmap34246-BES10_Contig295_764	27	20234255	27	23118868	AG	0.082	0.082	0.041	0.087													0
BTA-52232-no-rs	21	40554899	21	40928798	AG	0.703	0.297	0.843	0.688	PRKD1																						0
Hapmap42503-BTA-30861	12	80331512	12	74121549	AG	0.391	0.391	0.156	0.416	TM9SF2																						0
ARS-BFGL-NGS-4503	1	68307813	1	68801601	AG	0.459	0.459	0.244	0.482	ADCY5																												0
Hapmap39877-BTA-99831	3	79698786	3	85073362	AC	0.943	0.057	0.984	0.939	PDE4B, MGC137454												0
BTA-52234-no-rs	21	40534165	21	40908073	AT	0.295	0.295	0.156	0.31	PRKD1																						0
ARS-BFGL-NGS-61156	16	66221857	16	62401306	AC	0.733	0.267	0.859	0.719																													EGP
ARS-BFGL-NGS-99481	3	84669155	3	90496719	AG	0.639	0.361	0.585	0.644													0
BTB-00784267	32	0	20	44868801	AC	0.64	0.36	0.797	0.623	CDH6																					0
Hapmap52518-rs29018446	16	68557811	16	64818695	AC	0.254	0.254	0.328	0.246	HMCN1																												0
Hapmap52930-rs29019965	18	22728849	18	22113180	AG	0.508	0.492	0.472	0.513													0
BTA-101072-no-rs	32	0	11	70053572	AG	0.302	0.302	0.181	0.315	ANXA4														0		0
Hapmap50391-BTA-55184	22	3653150	22	3467602	AG	0.062	0.062	0.016	0.066																														0
Hapmap47152-BTA-101314	9	87568944	9	89595204	AG	0.678	0.322	0.822	0.662																					0		0
ARS-BFGL-NGS-100411	22	47365483	22	47853714	AG	0.655	0.345	0.563	0.664																															0
Hapmap59854-rs29026147	1	101773849	1	103459113	AG	0.822	0.178	0.884	0.815																						0
ARS-BFGL-NGS-15225	27	24516466	27	27380597	AG	0.321	0.321	0.175	0.337																										0
BFGL-NGS-110393	29	48704825	29	49895144	AG	0.556	0.444	0.761	0.534								0
BFGL-NGS-117431	10	36545238	10	36344291	AG	0.574	0.426	0.756	0.555																						0										0
BTB-01783889	23	48791036	23	49896160	AG	0.915	0.085	0.972	0.909													0
BTA-09540-no-rs	2	29187973	2	30171900	AG	0.13	0.13	0.311	0.11								0
ARS-BFGL-NGS-22314	14	70590801	14	66453430	AC	0.732	0.268	0.849	0.72																													0
BFGL-NGS-111337	12	62845006	12	62471829	AG	0.533	0.467	0.788	0.505																															0
ARS-BFGL-NGS-24998	29	26721324	29	27736473	AG	0.775	0.225	0.894	0.763	LOC787296												0
BTB-01654826	6	88891318	6	90075263	AG	0.594	0.406	0.516	0.602								G
BTA-109833-no-rs	22	37730087	22	38471066	AG	0.682	0.318	0.816	0.668													0
ARS-BFGL-NGS-98924	7	31217950	7	28610220	AG	0.823	0.177	0.912	0.813								0
BTB-01571406	7	32517519	7	29910308	AG	0.827	0.173	0.918	0.817								0
ARS-BFGL-NGS-71420	6	106668742	6	121008536	AG	0.089	0.089	0.047	0.093																						E
Hapmap42927-BTA-38151	16	24810362	31	1277923	AG	0.475	0.475	0.728	0.447								0
Hapmap43566-BTA-37197	15	59333016	15	58139234	AG	0.684	0.316	0.603	0.692							0
BTA-37724-no-rs	15	77169139	15	76629506	AG	0.637	0.363	0.554	0.646	CREB3L1												0
ARS-BFGL-NGS-24022	16	66080474	16	62240239	AG	0.189	0.189	0.309	0.176																													0
Hapmap52580-rs29010915	16	20521527	16	18792719	AC	0.295	0.295	0.141	0.312								0
ARS-BFGL-NGS-33594	10	37290812	10	37080762	AG	0.478	0.478	0.706	0.453	MAPKBP1																					0
ARS-BFGL-NGS-31962	10	89619897	10	91193329	AG	0.566	0.434	0.322	0.592	TMED8																												0
ARS-BFGL-NGS-29926	12	88935274	12	83009010	AG	0.317	0.317	0.4	0.308	COL4A1														0
ARS-BFGL-NGS-54830	16	68889225	16	65157660	AG	0.894	0.106	0.95	0.888	TPR							0
Hapmap43774-BTA-115202	30	15875472	30	7508340	AG	0.626	0.374	0.334	0.656	MST4						0
ARS-BFGL-NGS-82008	6	87600892	6	88806897	AC	0.6	0.4	0.322	0.63							0
ARS-BFGL-NGS-19227	28	7495691	28	5932291	AG	0.478	0.478	0.714	0.453							0
ARS-BFGL-NGS-101040	15	53500910	15	52258090	AG	0.325	0.325	0.166	0.343																								0
BTB-00520329	13	38326767	13	37961025	AG	0.046	0.046	0.031	0.047																						0
ARS-BFGL-NGS-30893	19	54116596	19	55047403	AG	0.851	0.149	0.916	0.844	TIMP2																									0
Hapmap24966-BTC-054594	14	26080801	14	24199226	AG	0.872	0.128	0.919	0.867	FAM110B												0
ARS-BFGL-NGS-25089	32	866	23	14548348	AC	0.608	0.392	0.581	0.611													0
Hapmap33392-BTA-159122	30	51772645	30	29034890	AG	0.792	0.208	0.896	0.781																										0
BTB-01411209	4	66155273	4	68379721	CG	0.731	0.269	0.606	0.744	GARS																													0	0
ARS-BFGL-NGS-104379	11	86497486	11	89271099	AG	0.136	0.136	0.069	0.143	ROCK2																					0
Hapmap30462-BTC-059597	25	5836611	25	6621976	AG	0.364	0.364	0.444	0.356																					G		G									0
BTA-122902-no-rs	30	125277902	30	72171285	AG	0.957	0.043	0.981	0.954																						0
BFGL-NGS-112172	23	5145823	23	1333053	AG	0.562	0.438	0.541	0.564	HCRTR2							0
BTB-00682411	17	61891068	17	62735138	AG	0.96	0.04	0.991	0.957													0
BTB-00267167	6	92922752	6	94384509	AG	0.681	0.319	0.838	0.664	ANKRD56																					P
Hapmap32296-BTA-131448	17	54312738	17	54729045	AG	0.587	0.413	0.303	0.618	DDX55																						0
BTA-41203-no-rs	17	55519655	17	55954867	AC	0.875	0.125	0.706	0.893	MLXIP						0
ARS-BFGL-NGS-32158	12	90983897	12	85157450	AC	0.062	0.062	0.031	0.065	RASA3																							E		0
BFGL-NGS-114295	20	41936114	20	44390264	AG	0.325	0.325	0.184	0.341																						0
ARS-BFGL-NGS-1976	8	88237379	8	91102804	AG	0.092	0.092	0.057	0.096																															0
ARS-BFGL-NGS-18191	13	74919430	13	74965592	AG	0.901	0.099	0.947	0.896													0
UA-IFASA-8415	14	26223437	14	24342922	AG	0.873	0.127	0.919	0.869													0
Hapmap29674-BTA-160310	2	54968718	2	57105486	AT	0.756	0.244	0.653	0.767	LRP1B							0
ARS-BFGL-NGS-105321	2	56040478	2	58227704	AT	0.768	0.232	0.635	0.782	LRP1B							0
ARS-BFGL-NGS-27064	23	1775946	23	6645959	AG	0.05	0.05	0.019	0.053													0
BTB-01266707	2	52899889	2	55040366	AG	0.726	0.274	0.638	0.736								0
Hapmap44597-BTA-47277	2	32084326	2	33028755	AG	0.29	0.29	0.172	0.303																								0
ARS-BFGL-BAC-36087	18	56824366	18	56317822	AG	0.09	0.09	0.031	0.097	H18C19ORF41												0
BFGL-NGS-111105	30	21644976	30	11536827	AC	0.863	0.137	0.947	0.854								0					0
ARS-BFGL-NGS-17420	27	32281266	27	34789439	AG	0.962	0.038	0.963	0.962																								0		0
ARS-BFGL-NGS-38254	15	76350223	15	75681727	AG	0.195	0.195	0.106	0.204													0
BTA-59658-no-rs	13	76738443	13	76927656	AG	0.538	0.462	0.522	0.54																							0
BFGL-NGS-113937	18	25191690	18	24685411	AG	0.583	0.417	0.584	0.583													0
BTB-01625704	2	52986917	2	55127278	AG	0.308	0.308	0.384	0.299								0
ARS-BFGL-NGS-37060	16	69291746	16	65539836	AG	0.64	0.36	0.779	0.626																													P
ARS-BFGL-NGS-43692	10	3892947	10	3459882	AG	0.932	0.068	0.978	0.927																						0
ARS-BFGL-NGS-107139	21	10788801	21	9505565	AG	0.249	0.249	0.138	0.261																								0
BTA-120807-no-rs	10	36107186	10	35904353	AT	0.446	0.446	0.259	0.466																						0
Hapmap32241-BTC-054753	14	25962036	14	24080457	AG	0.13	0.13	0.081	0.136													0
BFGL-NGS-119704	24	48649157	24	49845008	AG	0.909	0.091	0.947	0.905								0
ARS-BFGL-NGS-99064	1	44813737	11	85547735	AG	0.702	0.298	0.825	0.688	NBAS														0		0					0		0		0						0
ARS-BFGL-BAC-29190	21	40798215	21	41171745	CG	0.705	0.295	0.841	0.69	PRKD1																						0
BFGL-NGS-111074	21	69490730	21	68006224	AG	0.529	0.471	0.509	0.531													0
ARS-BFGL-NGS-39448	3	118214045	3	125231579	AG	0.088	0.088	0.047	0.092	PER2																				0		G
BFGL-NGS-111066	5	71144630	5	75950949	AG	0.619	0.381	0.613	0.62	BTBD11																0
BFGL-NGS-116174	6	426582	6	479837	AG	0.377	0.377	0.206	0.394																										0
BFGL-NGS-115987	19	57797006	19	58893239	AG	0.249	0.249	0.15	0.26	TTYH2																							0
ARS-BFGL-NGS-6222	11	83099183	11	85691543	AG	0.325	0.325	0.184	0.34	NBAS														0		0
BTA-22872-no-rs	20	16269833	20	17531740	AG	0.13	0.13	0.041	0.14																							0
ARS-BFGL-NGS-25855	7	21972429	7	19359345	AG	0.298	0.298	0.367	0.29													0
Hapmap50931-BTA-31235	7	31136178	7	28528437	AG	0.793	0.207	0.884	0.783								0
Hapmap51978-BTA-39455	1	19854736	1	20064588	AG	0.75	0.25	0.658	0.76								0
ARS-BFGL-NGS-25983	32	0	19	48643514	AG	0.107	0.107	0.063	0.111	MRC2																							0
BTB-01355934	20	2322919	20	729604	AG	0.956	0.044	0.969	0.955	KCNIP1												G
ARS-BFGL-NGS-28151	19	12124893	19	11121958	AG	0.424	0.424	0.431	0.423	BCAS3																					0
ARS-BFGL-NGS-106313	21	10761902	21	9479722	AG	0.735	0.265	0.853	0.722																								E
ARS-BFGL-NGS-80187	1	77606842	1	78603471	AG	0.038	0.038	0.013	0.041	CLDN1												0
Hapmap48121-BTA-90945	11	30575025	11	31946340	AG	0.893	0.107	0.938	0.889													0
ARS-BFGL-NGS-39327	23	48496658	23	49577848	AG	0.09	0.09	0.034	0.096													E
Hapmap40459-BTA-68361	3	74946979	3	80167908	AG	0.073	0.073	0.025	0.078													0
BTA-56563-no-rs	23	38412668	23	39049179	AG	0.183	0.183	0.098	0.192																					EG		EG
ARS-BFGL-NGS-78514	23	14313819	23	14884092	AG	0.587	0.413	0.775	0.566	LRFN2												0
Hapmap51160-BTA-117818	32	0	1	41306129	AG	0.776	0.224	0.863	0.767																													0
ARS-BFGL-NGS-63474	21	6584332	21	5134476	AG	0.75	0.25	0.638	0.761	ADAMTS17																							0
ARS-BFGL-NGS-38719	25	12296561	25	13310876	AG	0.871	0.129	0.953	0.862								0
Hapmap33068-BTA-160954	5	16545450	5	18775860	AG	0.365	0.365	0.416	0.359	MGAT4C							0
Hapmap30152-BTC-053926	25	5948405	25	6737856	AG	0.675	0.325	0.591	0.684																							0
Hapmap57618-rs29026831	9	81166662	9	82909985	AG	0.781	0.219	0.884	0.769													0
ARS-BFGL-NGS-58052	9	102811076	9	105015861	AG	0.035	0.035	0.038	0.035													G
UA-IFASA-5103	1	52306846	1	52539818	AC	0.601	0.399	0.763	0.584																					0		0
BTB-00774360	20	14397421	20	15323796	AG	0.047	0.047	0.025	0.049																								0
BTA-83107-no-rs	9	25459892	9	26146424	AG	0.696	0.304	0.609	0.705																	0
BTB-01796690	6	939016	6	883891	AG	0.046	0.046	0.019	0.049																							0
ARS-BFGL-BAC-30440	23	4524082	23	1952280	AG	0.326	0.326	0.609	0.297	BMP5																							0
Hapmap31855-BTA-17995	10	38727661	10	38625719	AG	0.559	0.441	0.563	0.558																					0	0	0									0
BTA-00029-no-rs	30	68651946	30	38986549	AG	0.302	0.302	0.181	0.315	AMOT																				0										0
ARS-BFGL-NGS-86043	4	62638018	4	64675960	AC	0.943	0.057	0.971	0.94	NPSR1														0
ARS-BFGL-NGS-81253	16	69202739	16	65451280	AG	0.399	0.399	0.234	0.416																													P
BTB-01501576	16	5132901	31	34453	AG	0.835	0.165	0.941	0.824													0
UA-IFASA-7236	14	69288756	14	65175271	AG	0.593	0.407	0.544	0.599	PGCP																														0
Hapmap39642-BTA-28263	22	40389345	22	40741488	AC	0.698	0.302	0.585	0.71																															0
BFGL-NGS-109784	20	909076	20	2155615	AG	0.376	0.376	0.444	0.369	SLIT3							G
Hapmap48368-BTA-50297	1	126846004	1	127923588	AG	0.911	0.089	0.953	0.906													0
BFGL-NGS-118692	13	76705709	13	76894909	AG	0.515	0.485	0.506	0.516																							0
BTA-82891-no-rs	8	10968744	8	11196225	AG	0.75	0.25	0.867	0.737													0
ARS-BFGL-NGS-105300	27	35084149	27	37769148	AG	0.657	0.343	0.803	0.641																							0
ARS-BFGL-NGS-59684	22	40604309	22	40968458	AG	0.295	0.295	0.123	0.313	FHIT																						0
ARS-BFGL-NGS-30681	17	45403748	17	46895000	AG	0.156	0.156	0.059	0.166																							EG
BTB-00607669	15	59020999	15	57826656	AG	0.57	0.43	0.528	0.574																					0		0
BFGL-NGS-111321	7	12234576	31	48338	AG	0.278	0.278	0.394	0.266								0
ARS-BFGL-NGS-37630	11	46590323	11	48427054	AG	0.882	0.118	0.931	0.876													G
BTB-00291093	7	4501997	7	4497387	AG	0.254	0.254	0.156	0.265																								0		0
ARS-BFGL-NGS-51490	5	16522966	5	18753376	CG	0.581	0.419	0.554	0.584	MGAT4C							0
ARS-BFGL-NGS-15111	19	23314971	19	22834418	AG	0.831	0.169	0.925	0.821	SCARF1												G
ARS-BFGL-NGS-8633	2	35898373	2	37040274	AC	0.461	0.461	0.281	0.481																						0
ARS-BFGL-NGS-108297	11	85982743	11	88687505	AC	0.175	0.175	0.091	0.184																						EG
ARS-BFGL-NGS-65709	21	39496121	21	39768355	AG	0.829	0.171	0.913	0.82																					0		0
BFGL-NGS-113046	15	74804528	15	74042719	AG	0.351	0.351	0.2	0.367	HSD17B12																						0
BTB-00406164	9	92490764	9	94795394	AG	0.115	0.115	0.072	0.12	CNKSR3												0
BFGL-NGS-115637	3	119150674	31	560462	AG	0.606	0.394	0.784	0.587																						0
Hapmap43614-BTA-54308	8	19835789	8	20476820	AG	0.45	0.45	0.456	0.449	LOC786896												0
ARS-BFGL-NGS-36173	6	104587477	6	106943665	AG	0.231	0.231	0.325	0.221													0
BTA-84755-no-rs	9	92773202	9	95049198	AG	0.849	0.151	0.903	0.843	LOC540182												0
Hapmap50820-BTA-91209	2	35993314	2	37135211	AG	0.442	0.442	0.267	0.462	RBMS1																					0
Hapmap39062-BTA-51230	20	68089046	20	71820229	AC	0.039	0.039	0.006	0.043	ADAMTS16																									0
Hapmap60224-rs29001782	6	85178107	6	86128027	AG	0.479	0.479	0.263	0.502	LOC100140490						EG	0			0
Hapmap54632-rs29021962	16	34519715	16	31068207	AG	0.456	0.456	0.459	0.456	SDCCAG8												0
UA-IFASA-7546	19	45422069	19	46229543	AC	0.264	0.264	0.163	0.275	PLCD3																							0
BFGL-NGS-112444	7	23275178	7	20663724	AG	0.704	0.296	0.619	0.713													0
ARS-BFGL-NGS-29516	23	14246801	23	14816934	AG	0.6	0.4	0.781	0.581													0
ARS-BFGL-NGS-55685	24	53576672	24	55156784	AG	0.82	0.18	0.916	0.809																										0
BTA-54217-no-rs	22	35707395	22	36358443	AG	0.183	0.183	0.103	0.192	MAGI1																													0
Hapmap50412-BTA-59626	25	14505152	25	15477939	AG	0.223	0.223	0.094	0.237	ABCC1							0
ARS-BFGL-NGS-37842	15	59661438	15	58526013	CG	0.311	0.311	0.396	0.301	METT5D1												0
BFGL-NGS-119413	22	6450949	22	6363893	AC	0.134	0.134	0.106	0.137	OSBPL10																							0								0
BTB-00120381	27	21993669	31	66826	AG	0.951	0.049	0.958	0.951																										0
Hapmap40066-BTA-40952	17	45145609	17	46635941	AC	0.131	0.131	0.05	0.14	LOC100125388																						G
BTA-57141-no-rs	23	8513266	23	8837795	AG	0.621	0.379	0.594	0.624	PACSIN1												0
Hapmap41291-BTA-53265	21	11329938	21	10046664	AG	0.852	0.148	0.934	0.843																							0
Hapmap49787-BTA-88812	16	26736540	16	23008800	AG	0.601	0.399	0.788	0.58	HHIPL2																									G
BTA-45515-no-rs	19	43170256	19	43867192	AG	0.207	0.207	0.144	0.214																								0
BTA-98290-no-rs	13	72757236	13	72803512	AG	0.524	0.476	0.516	0.524													0
Hapmap49801-BTA-93284	5	90228217	5	96301214	AG	0.621	0.379	0.626	0.62																	0
BTB-01741857	28	1740737	31	102222	AG	0.897	0.103	0.95	0.891													E
BTB-00219372	5	9101668	5	11055634	AG	0.675	0.325	0.632	0.68																							0
Hapmap41332-BTA-68635	3	89675602	3	95508967	AG	0.527	0.473	0.291	0.552	DAB1							0
ARS-BFGL-NGS-101393	23	14063300	23	14634231	AG	0.528	0.472	0.475	0.534													0
ARS-BFGL-NGS-2027	1	114239740	1	115696834	AG	0.147	0.147	0.116	0.151	DHX36																									G
ARS-BFGL-NGS-26950	15	75749702	15	74999563	AG	0.152	0.152	0.1	0.158													0										0
Hapmap49534-BTA-22267	30	11314201	30	4669556	AG	0.367	0.367	0.182	0.388																										EP
ARS-BFGL-NGS-101993	7	85544523	7	84240896	AG	0.335	0.335	0.397	0.329	XRCC4																				G	G	G									G
BTA-89794-no-rs	11	284026	11	335036	AG	0.884	0.116	0.944	0.877	TMEM87B																					0										0
BTA-74541-no-rs	5	90255244	5	96336628	AG	0.629	0.371	0.626	0.63																	0
BTB-01715723	30	485480	31	203856	AG	0.925	0.075	0.966	0.921																						0
ARS-BFGL-NGS-52455	30	22792356	30	12660843	AT	0.663	0.337	0.822	0.645																							0
